# Supplementary material for: Collective dynamics and long-range order in thermal neuristor networks
Source: Nat Commun. 2024 Aug 14;15:6986. doi: 10.1038/s41467-024-51254-4 (PMC11324871; doi:10.1038/s41467-024-51254-4)
Supplement: Supplementary file 8 — Source Data [file 41467_2024_51254_MOESM8_ESM.zip]

Archive with 82 entries (62 files):
- Source Data/Fig. 1/
- Source Data/Fig. 1/Fig. 1b.csv
- Source Data/Fig. 1/Fig. 1c/
- Source Data/Fig. 1/Fig. 1c/Experiment_11V.csv
- Source Data/Fig. 1/Fig. 1c/Experiment_13V.csv
- Source Data/Fig. 1/Fig. 1c/Experiment_15V.csv
- Source Data/Fig. 1/Fig. 1c/Experiment_17V.csv
- Source Data/Fig. 1/Fig. 1c/Experiment_9V.csv
- Source Data/Fig. 1/Fig. 1c/Theory_11V.csv
- Source Data/Fig. 1/Fig. 1c/Theory_13V.csv
- Source Data/Fig. 1/Fig. 1c/Theory_15V.csv
- Source Data/Fig. 1/Fig. 1c/Theory_17V.csv
- Source Data/Fig. 1/Fig. 1c/Theory_9V.csv
- Source Data/Fig. 10/
- Source Data/Fig. 10/Fig. 10b.csv
- Source Data/Fig. 11/
- Source Data/Fig. 11/Fig. 11a.csv
- Source Data/Fig. 11/Fig. 11b.csv
- Source Data/Fig. 12/
- Source Data/Fig. 12/Fig. 12c/
- Source Data/Fig. 12/Fig. 12c/No interaction.csv
- Source Data/Fig. 12/Fig. 12c/Original.csv
- Source Data/Fig. 12/Fig. 12c/Reduced memory.csv
- Source Data/Fig. 12/Fig. 12d/
- Source Data/Fig. 12/Fig. 12d/test_accuracy_no_interaction.txt
- Source Data/Fig. 12/Fig. 12d/test_accuracy_original.txt
- Source Data/Fig. 12/Fig. 12d/test_accuracy_reduced_memory.txt
- Source Data/Fig. 13/
- Source Data/Fig. 13/Fig. 13a.csv
- Source Data/Fig. 13/Fig. 13b.csv
- Source Data/Fig. 13/Fig. 13c.csv
- Source Data/Fig. 13/Fig. 13d.csv
- Source Data/Fig. 14/
- Source Data/Fig. 14/Fig. 14a/
- Source Data/Fig. 14/Fig. 14a/020_difference.csv
- Source Data/Fig. 14/Fig. 14a/020_ground_truth.csv
- Source Data/Fig. 14/Fig. 14a/020_predicted.csv
- Source Data/Fig. 14/Fig. 14a/100_difference.csv
- Source Data/Fig. 14/Fig. 14a/100_ground_truth.csv
- Source Data/Fig. 14/Fig. 14a/100_predicted.csv
- Source Data/Fig. 14/Fig. 14b.csv
- Source Data/Fig. 14/Fig. 14d.csv
- Source Data/Fig. 3/
- Source Data/Fig. 3/Fig. 3a/
- Source Data/Fig. 3/Fig. 3a/avalanche_size_distribution_9.96_1024.csv
- Source Data/Fig. 3/Fig. 3a/avalanche_size_distribution_9.96_16384.csv
- Source Data/Fig. 3/Fig. 3a/avalanche_size_distribution_9.96_4096.csv
- Source Data/Fig. 3/Fig. 3a/avalanche_size_distribution_9.96_65536.csv
- Source Data/Fig. 3/Fig. 3b/
- Source Data/Fig. 3/Fig. 3b/avalanche_size_distribution_13.46_1024.csv
- Source Data/Fig. 3/Fig. 3b/avalanche_size_distribution_13.46_16384.csv
- Source Data/Fig. 3/Fig. 3b/avalanche_size_distribution_13.46_4096.csv
- Source Data/Fig. 3/Fig. 3b/avalanche_size_distribution_13.46_65536.csv
- Source Data/Fig. 3/Fig. 3d.csv
- Source Data/Fig. 4/
- Source Data/Fig. 4/test_accuracy.csv
- Source Data/Fig. 4/test_loss.csv
- Source Data/Fig. 4/train_loss.csv
- Source Data/Fig. 5/
- Source Data/Fig. 5/Fig. 5a.csv
- Source Data/Fig. 5/Fig. 5b.csv
- Source Data/Fig. 5/Fig. 5c.csv
- Source Data/Fig. 5/Fig. 5d.csv
- Source Data/Fig. 5/Fig. 5e.csv
- Source Data/Fig. 5/Fig. 5f.csv
- Source Data/Fig. 6/
- Source Data/Fig. 6/Fig. 6a.csv
- Source Data/Fig. 6/Fig. 6b.csv
- Source Data/Fig. 8/
- Source Data/Fig. 8/Fig. 8a.csv
- Source Data/Fig. 8/Fig. 8b.csv
- Source Data/Fig. 9/
- Source Data/Fig. 9/Fig. 9a/
- Source Data/Fig. 9/Fig. 9a/rescale_9.960_0.00_128.csv
- Source Data/Fig. 9/Fig. 9a/rescale_9.960_0.00_256.csv
- Source Data/Fig. 9/Fig. 9a/rescale_9.960_0.00_32.csv
- Source Data/Fig. 9/Fig. 9a/rescale_9.960_0.00_64.csv
- Source Data/Fig. 9/Fig. 9b/
- Source Data/Fig. 9/Fig. 9b/rescale_13.460_0.30_128.csv
- Source Data/Fig. 9/Fig. 9b/rescale_13.460_0.30_256.csv
- Source Data/Fig. 9/Fig. 9b/rescale_13.460_0.30_32.csv
- Source Data/Fig. 9/Fig. 9b/rescale_13.460_0.30_64.csv
