# Supplementary material for: Collective dynamics and long-range order in thermal neuristor networks
Source: Nat Commun. 2024 Aug 14;15:6986. doi: 10.1038/s41467-024-51254-4 (PMC11324871; doi:10.1038/s41467-024-51254-4)
Supplement: Supplementary file 8 — Source Data [file 41467_2024_51254_MOESM8_ESM.zip › Source Data/Fig. 1/Fig. 1b.csv]

# Temperature (K)	Resistance (kOhm)
3.001055000000000064e+02	1.924935502619108831e+02
3.001000000000000227e+02	1.925548453255865979e+02
3.000539999999999736e+02	1.930683490953146872e+02
3.000804999999999723e+02	1.927723398463318460e+02
3.001879999999999882e+02	1.915767336297168981e+02
3.002950000000000159e+02	1.903949043371147809e+02
3.004470000000000027e+02	1.887300151417998961e+02
3.006845000000000141e+02	1.861610725930473222e+02
3.009664999999999964e+02	1.831613696686030721e+02
3.013109999999999786e+02	1.795698538752507432e+02
3.016820000000000164e+02	1.757897899179616275e+02
3.020575000000000045e+02	1.720541696851551308e+02
3.024624999999999773e+02	1.681241884993920621e+02
3.028809999999999718e+02	1.641682891869691332e+02
3.032919999999999732e+02	1.603842884723104589e+02
3.036680000000000064e+02	1.570077733161323010e+02
3.040584999999999809e+02	1.535849536507179209e+02
3.044354999999999905e+02	1.503594598850476700e+02
3.047559999999999718e+02	1.476768804508834023e+02
3.050695000000000050e+02	1.451045909549100088e+02
3.053690000000000282e+02	1.426939141905930626e+02
3.056884999999999764e+02	1.401715430827366333e+02
3.059465000000000146e+02	1.381710910993414529e+02
3.061945000000000050e+02	1.362782535502710459e+02
3.064884999999999877e+02	1.340718276651720942e+02
3.067139999999999986e+02	1.324065765710274434e+02
3.069245000000000232e+02	1.308729717168681930e+02
3.071834999999999809e+02	1.290132442918804827e+02
3.074379999999999882e+02	1.272146121271333357e+02
3.076859999999999786e+02	1.254888954516448791e+02
3.078940000000000055e+02	1.240617255264271819e+02
3.081284999999999741e+02	1.224744916655217963e+02
3.083725000000000023e+02	1.208470668801530223e+02
3.085939999999999941e+02	1.193906714692089253e+02
3.088355000000000246e+02	1.178251435816374482e+02
3.090620000000000118e+02	1.163777349880340495e+02
3.092930000000000064e+02	1.149220644638162980e+02
3.095430000000000064e+02	1.133696161849917843e+02
3.098050000000000068e+02	1.117678329053161690e+02
3.100480000000000018e+02	1.103048609392515687e+02
3.103065000000000282e+02	1.087720967731787880e+02
3.105880000000000223e+02	1.071300627543763824e+02
3.108509999999999991e+02	1.056210269703344409e+02
3.111120000000000232e+02	1.041469984095963639e+02
3.113704999999999927e+02	1.027097971576929893e+02
3.116200000000000045e+02	1.013437040566050911e+02
3.118829999999999814e+02	9.992572191096823531e+01
3.121460000000000150e+02	9.852996351589166579e+01
3.124230000000000018e+02	9.708351364035539177e+01
3.126630000000000109e+02	9.584952072198231576e+01
3.128784999999999741e+02	9.475648190419255457e+01
3.131519999999999868e+02	9.338935147073570420e+01
3.133994999999999891e+02	9.217124518012218459e+01
3.136564999999999941e+02	9.092522259236321247e+01
3.139384999999999764e+02	8.957969924059257494e+01
3.142074999999999818e+02	8.831699976148733811e+01
3.144590000000000032e+02	8.715449293958013754e+01
3.147300000000000182e+02	8.592103666144164720e+01
3.149775000000000205e+02	8.481163741328170147e+01
3.152135000000000105e+02	8.376873892394176835e+01
3.154794999999999732e+02	8.261048250045655550e+01
3.157010000000000218e+02	8.165969591967126462e+01
3.159460000000000264e+02	8.062230725344488746e+01
3.162029999999999745e+02	7.954996411246389698e+01
3.164895000000000209e+02	7.837334084768883713e+01
3.167409999999999854e+02	7.735652072464525020e+01
3.169800000000000182e+02	7.640391872465960432e+01
3.172749999999999773e+02	7.524618085127073641e+01
3.175495000000000232e+02	7.418650865935150307e+01
3.178120000000000118e+02	7.318875229403928984e+01
3.180670000000000073e+02	7.223384414663912878e+01
3.182914999999999850e+02	7.140465655064613770e+01
3.185489999999999782e+02	7.046663221385671250e+01
3.187559999999999718e+02	6.972252221784019355e+01
3.190045000000000073e+02	6.884075830955674746e+01
3.193034999999999854e+02	6.779618870193456814e+01
3.195509999999999877e+02	6.694482837580721935e+01
3.197909999999999968e+02	6.613055450021930426e+01
3.200430000000000064e+02	6.528732042181724182e+01
3.203104999999999905e+02	6.440515603958817792e+01
3.205790000000000077e+02	6.353283410531278719e+01
3.208240000000000123e+02	6.274812591629341085e+01
3.210584999999999809e+02	6.200692653443852720e+01
3.213394999999999868e+02	6.113122749124447353e+01
3.216039999999999850e+02	6.031911789663083567e+01
3.218835000000000264e+02	5.947348726473148162e+01
3.221335000000000264e+02	5.872777554852887505e+01
3.223575000000000159e+02	5.806798260768263731e+01
3.225935000000000059e+02	5.738120906718638992e+01
3.228279999999999745e+02	5.670711254613179619e+01
3.230880000000000223e+02	5.596916037102212016e+01
3.233820000000000050e+02	5.514633742953369477e+01
3.236535000000000082e+02	5.439710428354216987e+01
3.239134999999999991e+02	5.368884043863388911e+01
3.241720000000000255e+02	5.299330403508904652e+01
3.244404999999999859e+02	5.227963577589586919e+01
3.246775000000000091e+02	5.165682184880706984e+01
3.249554999999999723e+02	5.093439038855586176e+01
3.252085000000000150e+02	5.028416843389768331e+01
3.254764999999999873e+02	4.960248118039614695e+01
3.257044999999999959e+02	4.902791743099584210e+01
3.259454999999999814e+02	4.842559089268302586e+01
3.262015000000000100e+02	4.779094947574927232e+01
3.264340000000000259e+02	4.721874959889584744e+01
3.266589999999999918e+02	4.666838358284311994e+01
3.269175000000000182e+02	4.603962563185352508e+01
3.271644999999999754e+02	4.544178399141019042e+01
3.274205000000000041e+02	4.482449153538624387e+01
3.276809999999999832e+02	4.419798276887016897e+01
3.279569999999999936e+02	4.353499366090012757e+01
3.282389999999999759e+02	4.285723600017760759e+01
3.285115000000000123e+02	4.220068415272946538e+01
3.287764999999999986e+02	4.155936047407602274e+01
3.290169999999999959e+02	4.097374702323283913e+01
3.292425000000000068e+02	4.042054528172044314e+01
3.294920000000000186e+02	3.980261701399885510e+01
3.297459999999999809e+02	3.916580221802924910e+01
3.300034999999999741e+02	3.851059303482510643e+01
3.302755000000000223e+02	3.780598801717778201e+01
3.305455000000000041e+02	3.709167678904253052e+01
3.307810000000000059e+02	3.645470567440248999e+01
3.310255000000000223e+02	3.577784709673122165e+01
3.312744999999999891e+02	3.507035657346265367e+01
3.315495000000000232e+02	3.426529118951158637e+01
3.317705000000000268e+02	3.359852054987591430e+01
3.320445000000000277e+02	3.274515158948872795e+01
3.323385000000000105e+02	3.179398748707407307e+01
3.326109999999999900e+02	3.087720320109266581e+01
3.328485000000000014e+02	3.004907251581600747e+01
3.330869999999999891e+02	2.918918941458525751e+01
3.333544999999999732e+02	2.819034112433436690e+01
3.336009999999999991e+02	2.723755555246045645e+01
3.338684999999999832e+02	2.616905856135391772e+01
3.341070000000000277e+02	2.518726368567916296e+01
3.343570000000000277e+02	2.413062552129986926e+01
3.346485000000000127e+02	2.286683921540982567e+01
3.348715000000000259e+02	2.188047887228826127e+01
3.351145000000000209e+02	2.079058860496247974e+01
3.353754999999999882e+02	1.960800695491265699e+01
3.356220000000000141e+02	1.848587014151377517e+01
3.358784999999999741e+02	1.731979780598529572e+01
3.361505000000000223e+02	1.609339337901549882e+01
3.364039999999999964e+02	1.496777501002773825e+01
3.366650000000000205e+02	1.383434908660217211e+01
3.369454999999999814e+02	1.265374376617375063e+01
3.371825000000000045e+02	1.169277340339400517e+01
3.374089999999999918e+02	1.081016513259285539e+01
3.376709999999999923e+02	9.837328914206754149e+00
3.378969999999999914e+02	9.042639340107696100e+00
3.381449999999999818e+02	8.220411522649920144e+00
3.384169999999999732e+02	7.380362630681476688e+00
3.386829999999999927e+02	6.622079955113017391e+00
3.389540000000000077e+02	5.913480781321334590e+00
3.391850000000000023e+02	5.359386318658063253e+00
3.394649999999999750e+02	4.747251404940951325e+00
3.397250000000000227e+02	4.234593423330821338e+00
3.399965000000000259e+02	3.753238738640404026e+00
3.402500000000000000e+02	3.350318467517556353e+00
3.404925000000000068e+02	3.003900276959214466e+00
3.407814999999999941e+02	2.636863593577190912e+00
3.410654999999999859e+02	2.320322873719551371e+00
3.412984999999999900e+02	2.090188139018986480e+00
3.415459999999999923e+02	1.872128964062200307e+00
3.417844999999999800e+02	1.685312559857429227e+00
3.420590000000000259e+02	1.495717010326210072e+00
3.423299999999999841e+02	1.332319356445982983e+00
3.425645000000000095e+02	1.207870587410728058e+00
3.427925000000000182e+02	1.100318362887694246e+00
3.430625000000000000e+02	9.882239418880979231e-01
3.433380000000000223e+02	8.889145780534810637e-01
3.435575000000000045e+02	8.193994357861174027e-01
3.437789999999999964e+02	7.569171669696308502e-01
3.440419999999999732e+02	6.916143849825354684e-01
3.443100000000000023e+02	6.338056862760538257e-01
3.445919999999999845e+02	5.812599391589204911e-01
3.448290000000000077e+02	5.428310130289194513e-01
3.450620000000000118e+02	5.095260021380587645e-01
3.453304999999999723e+02	4.759821788925604480e-01
3.455914999999999964e+02	4.477150025505881037e-01
3.458360000000000127e+02	4.246183809098966755e-01
3.460695000000000050e+02	4.052397769764080615e-01
3.463229999999999791e+02	3.868020254999332552e-01
3.465740000000000123e+02	3.708838546829855698e-01
3.468500000000000227e+02	3.557147742727913564e-01
3.471245000000000118e+02	3.427281392342380051e-01
3.473725000000000023e+02	3.325542186114500698e-01
3.476544999999999845e+02	3.225404590522152892e-01
3.479379999999999882e+02	3.139133715948465020e-01
3.481904999999999859e+02	3.072775078599472853e-01
3.484569999999999936e+02	3.011993670631362141e-01
3.486999999999999886e+02	2.963786171212823839e-01
3.489264999999999759e+02	2.924270984943913576e-01
3.491605000000000132e+02	2.888278396645161394e-01
3.494365000000000236e+02	2.851345958062130315e-01
3.496854999999999905e+02	2.822491656192336884e-01
3.499094999999999800e+02	2.799690551103330982e-01
3.501630000000000109e+02	2.777045145316877073e-01
3.504225000000000136e+02	2.756901144380493052e-01
3.506655000000000086e+02	2.740464898504492153e-01
3.509404999999999859e+02	2.724321150074208164e-01
3.512054999999999723e+02	2.710904195794842098e-01
3.514635000000000105e+02	2.699585556487086868e-01
3.517429999999999950e+02	2.689000819323991709e-01
3.520269999999999868e+02	2.679783616764844778e-01
3.522705000000000268e+02	2.672945817383409195e-01
3.524845000000000255e+02	2.667645048764556437e-01
3.527599999999999909e+02	2.661674874746295383e-01
3.530504999999999995e+02	2.656283013308228802e-01
3.533260000000000218e+02	2.651904229373258648e-01
3.535584999999999809e+02	2.648689652807348915e-01
3.538029999999999973e+02	2.645722850149569427e-01
3.540230000000000246e+02	2.643372465978378050e-01
3.542570000000000050e+02	2.641164527360654879e-01
3.545034999999999741e+02	2.639125163968267795e-01
3.547889999999999873e+02	2.637082707117890945e-01
3.550299999999999727e+02	2.635590418540528779e-01
3.552715000000000032e+02	2.634280013305053125e-01
3.555380000000000109e+02	2.633021434152301166e-01
3.557980000000000018e+02	2.631958340754289027e-01
3.560529999999999973e+02	2.631052753671786482e-01
3.563265000000000100e+02	2.630212116812737921e-01
3.565645000000000095e+02	2.629576253645218298e-01
3.568444999999999823e+02	2.628926826248670912e-01
3.570960000000000036e+02	2.628422514087330741e-01
3.573294999999999959e+02	2.628012498022491705e-01
3.575855000000000246e+02	2.627619233622522921e-01
3.578750000000000000e+02	2.627236038619150671e-01
3.581234999999999786e+02	2.626952179057064352e-01
3.583770000000000095e+02	2.626699729645696757e-01
3.585980000000000132e+02	2.626506452206983089e-01
3.588695000000000164e+02	2.626298846981773294e-01
3.591365000000000123e+02	2.626122625597695492e-01
3.594024999999999750e+02	2.625970858452110757e-01
3.596455000000000268e+02	2.625850231266884660e-01
3.598999999999999773e+02	2.625739941738594596e-01
3.601789999999999736e+02	2.625635413507017568e-01
3.604354999999999905e+02	2.625552402883083447e-01
3.606795000000000186e+02	2.625483530969827672e-01
3.609214999999999804e+02	2.625423713534754677e-01
3.611589999999999918e+02	2.625372213658801468e-01
3.614105000000000132e+02	2.625324489470748368e-01
3.616669999999999732e+02	2.625282117756315703e-01
3.618779999999999859e+02	2.625251446064520988e-01
3.621449999999999818e+02	2.625217369715271976e-01
3.624524999999999864e+02	2.625183809593942263e-01
3.627629999999999768e+02	2.625155180049529857e-01
3.630289999999999964e+02	2.625134229913571038e-01
3.632955000000000041e+02	2.625116078303660894e-01
3.635459999999999923e+02	2.625101262156781523e-01
3.637780000000000200e+02	2.625089233575818581e-01
3.640319999999999823e+02	2.625077697563901191e-01
3.642465000000000259e+02	2.625069125889980537e-01
3.644830000000000041e+02	2.625060767620495117e-01
3.647060000000000173e+02	2.625053814999373514e-01
3.649554999999999723e+02	2.625046975262006477e-01
3.652284999999999968e+02	2.625040483812268177e-01
3.654984999999999786e+02	2.625034947021623322e-01
3.657389999999999759e+02	2.625030656541412766e-01
3.659669999999999845e+02	2.625027076828840844e-01
3.662389999999999759e+02	2.625023349204113066e-01
3.665280000000000200e+02	2.625019949567561905e-01
3.667694999999999936e+02	2.625017491735868735e-01
3.670194999999999936e+02	2.625015266104434031e-01
3.673000000000000114e+02	2.625013104474143710e-01
3.675684999999999718e+02	2.625011322815837822e-01
3.678269999999999982e+02	2.625009836921380901e-01
3.680769999999999982e+02	2.625008585758777935e-01
3.683265000000000100e+02	2.625007495869053908e-01
3.685754999999999768e+02	2.625006546197146684e-01
3.688349999999999795e+02	2.625005684355597446e-01
3.690840000000000032e+02	2.625004964320146739e-01
3.693405000000000200e+02	2.625004317898607109e-01
3.695914999999999964e+02	2.625003766951027329e-01
3.698424999999999727e+02	2.625003286345098386e-01
3.703994999999999891e+02	2.625002427676206840e-01
3.706055000000000064e+02	2.625002170479771024e-01
3.707649999999999864e+02	2.625001990222413650e-01
3.708725000000000023e+02	2.625001877261247119e-01
3.708985000000000127e+02	2.625002854963178200e-01
3.708174999999999955e+02	2.625002869618266454e-01
3.707259999999999991e+02	2.625002886110161526e-01
3.705975000000000250e+02	2.625002909189112499e-01
3.703874999999999886e+02	2.625002946815201965e-01
3.701490000000000009e+02	2.625002989654885988e-01
3.699089999999999918e+02	2.625003033207600756e-01
3.696575000000000273e+02	2.625003079721636157e-01
3.693935000000000173e+02	2.625003129989531558e-01
3.691569999999999823e+02	2.625003176714724162e-01
3.688634999999999877e+02	2.625003237574454751e-01
3.685810000000000173e+02	2.625003299897381015e-01
3.683115000000000236e+02	2.625003363526691724e-01
3.680550000000000068e+02	2.625003428572524333e-01
3.677774999999999750e+02	2.625003504694444767e-01
3.674710000000000036e+02	2.625003596848085596e-01
3.671960000000000264e+02	2.625003687873852520e-01
3.669560000000000173e+02	2.625003774677578394e-01
3.666784999999999854e+02	2.625003884730732207e-01
3.664139999999999873e+02	2.625004000530608561e-01
3.660955000000000155e+02	2.625004156056229276e-01
3.658184999999999718e+02	2.625004307570548145e-01
3.655520000000000209e+02	2.625004469571596277e-01
3.652724999999999795e+02	2.625004658820432879e-01
3.649904999999999973e+02	2.625004872507843423e-01
3.647230000000000132e+02	2.625005099165621525e-01
3.644495000000000005e+02	2.625005358288776125e-01
3.641850000000000023e+02	2.625005638756795490e-01
3.639490000000000123e+02	2.625005917038378267e-01
3.636714999999999804e+02	2.625006282601967111e-01
3.633994999999999891e+02	2.625006686681584656e-01
3.631129999999999995e+02	2.625007168626764531e-01
3.628444999999999823e+02	2.625007680650436326e-01
3.625774999999999864e+02	2.625008256545597884e-01
3.622889999999999873e+02	2.625008965264590821e-01
3.620230000000000246e+02	2.625009710834987908e-01
3.617504999999999882e+02	2.625010581099858631e-01
3.614904999999999973e+02	2.625011527853451931e-01
3.612379999999999995e+02	2.625012573403413541e-01
3.609685000000000059e+02	2.625013848741988842e-01
3.606929999999999836e+02	2.625015351857861168e-01
3.604345000000000141e+02	2.625016978724787342e-01
3.601650000000000205e+02	2.625018940944553458e-01
3.598765000000000214e+02	2.625021406193656093e-01
3.596209999999999809e+02	2.625023975310809554e-01
3.593235000000000241e+02	2.625027535757550878e-01
3.590634999999999764e+02	2.625031265711062489e-01
3.588249999999999886e+02	2.625035298921769011e-01
3.585584999999999809e+02	2.625040612001376950e-01
3.583054999999999950e+02	2.625046545919015317e-01
3.580489999999999782e+02	2.625053546118753522e-01
3.577599999999999909e+02	2.625062754530118614e-01
3.575040000000000191e+02	2.625072226695645550e-01
3.572379999999999995e+02	2.625083563530300479e-01
3.569739999999999895e+02	2.625096545385627866e-01
3.566800000000000068e+02	2.625113361580413973e-01
3.564320000000000164e+02	2.625129790497566229e-01
3.561734999999999900e+02	2.625149449626796860e-01
3.559075000000000273e+02	2.625172794798971698e-01
3.556340000000000146e+02	2.625200615230929846e-01
3.554055000000000177e+02	2.625227274016564971e-01
3.551580000000000155e+02	2.625260173275077991e-01
3.548530000000000086e+02	2.625307358436305694e-01
3.546025000000000205e+02	2.625352464581823808e-01
3.543704999999999927e+02	2.625400137512938215e-01
3.541154999999999973e+02	2.625460023496054007e-01
3.538629999999999995e+02	2.625528166170864597e-01
3.536184999999999832e+02	2.625603770452957786e-01
3.533580000000000041e+02	2.625696283713100376e-01
3.530840000000000032e+02	2.625808947305073859e-01
3.528065000000000282e+02	2.625941665625126653e-01
3.525475000000000136e+02	2.626085134595935733e-01
3.523020000000000209e+02	2.626241274479317878e-01
3.520785000000000196e+02	2.626402898060529179e-01
3.518419999999999845e+02	2.626596917531131559e-01
3.515760000000000218e+02	2.626847410351271228e-01
3.513195000000000050e+02	2.627126137982693233e-01
3.510450000000000159e+02	2.627471211632910753e-01
3.507470000000000141e+02	2.627909573564838341e-01
3.504834999999999923e+02	2.628361599794739045e-01
3.502660000000000196e+02	2.628787210756142745e-01
3.500539999999999736e+02	2.629253911420644241e-01
3.497889999999999873e+02	2.629919049355197713e-01
3.494895000000000209e+02	2.630796910285135848e-01
3.492300000000000182e+02	2.631683359498257491e-01
3.490110000000000241e+02	2.632536220671116700e-01
3.487789999999999964e+02	2.633558820124659583e-01
3.485099999999999909e+02	2.634919598240139660e-01
3.482869999999999777e+02	2.636210419020443285e-01
3.480205000000000268e+02	2.637975366314412873e-01
3.477679999999999723e+02	2.639903497628294238e-01
3.475489999999999782e+02	2.641806570559703249e-01
3.473075000000000045e+02	2.644188344482027997e-01
3.470604999999999905e+02	2.646974175161209142e-01
3.467894999999999754e+02	2.650498520647746048e-01
3.465294999999999845e+02	2.654410445161567433e-01
3.462674999999999841e+02	2.658960281947896354e-01
3.460459999999999923e+02	2.663352103476825383e-01
3.458025000000000091e+02	2.668838737506003533e-01
3.455575000000000045e+02	2.675152161263911199e-01
3.452735000000000127e+02	2.683617692963298773e-01
3.450009999999999764e+02	2.693081746868135617e-01
3.447900000000000205e+02	2.701448014577590984e-01
3.445570000000000164e+02	2.711886743716909742e-01
3.442794999999999845e+02	2.726195631305143308e-01
3.440414999999999850e+02	2.740331851642255900e-01
3.438215000000000146e+02	2.755150078733323848e-01
3.435815000000000055e+02	2.773495826887953375e-01
3.433620000000000232e+02	2.792530547593507495e-01
3.431410000000000196e+02	2.814161588039520434e-01
3.428795000000000073e+02	2.843392466741231361e-01
3.426114999999999782e+02	2.878042608132606595e-01
3.423720000000000141e+02	2.913634051470585518e-01
3.421234999999999786e+02	2.955862391730701422e-01
3.418759999999999764e+02	3.004057971072406352e-01
3.416390000000000100e+02	3.056771897744883781e-01
3.414205000000000041e+02	3.111837903428643637e-01
3.411700000000000159e+02	3.183652920912256046e-01
3.409359999999999786e+02	3.260265567909906292e-01
3.406895000000000095e+02	3.352343149969144731e-01
3.404370000000000118e+02	3.460488467624080466e-01
3.402205000000000155e+02	3.565903740772323749e-01
3.399895000000000209e+02	3.693046733458260622e-01
3.397174999999999727e+02	3.864882457766646295e-01
3.395090000000000146e+02	4.015029515123445525e-01
3.392894999999999754e+02	4.192702800831194510e-01
3.390434999999999945e+02	4.418817729313243570e-01
3.388109999999999786e+02	4.662258069143646044e-01
3.385679999999999836e+02	4.951843269842152173e-01
3.383360000000000127e+02	5.266367591081383415e-01
3.381159999999999854e+02	5.603480732026981936e-01
3.378840000000000146e+02	6.005251974753710309e-01
3.376455000000000268e+02	6.474229434841372033e-01
3.373870000000000005e+02	7.055368708730143101e-01
3.371639999999999873e+02	7.625737289971508126e-01
3.369384999999999764e+02	8.276016826835538298e-01
3.366854999999999905e+02	9.104934802035312691e-01
3.364610000000000127e+02	9.939681589440172438e-01
3.362169999999999845e+02	1.096648021669667683e+00
3.359635000000000105e+02	1.218213503360396244e+00
3.357255000000000109e+02	1.347942511369824459e+00
3.355074999999999932e+02	1.481648964612181540e+00
3.352764999999999986e+02	1.640664391837052039e+00
3.350445000000000277e+02	1.820360857878216443e+00
3.348279999999999745e+02	2.008128199214280762e+00
3.346304999999999836e+02	2.198059023710948967e+00
3.343670000000000186e+02	2.482075776916115029e+00
3.341044999999999732e+02	2.803624369604994282e+00
3.338824999999999932e+02	3.108912862053141879e+00
3.336825000000000045e+02	3.412602626813069140e+00
3.334605000000000246e+02	3.784215940690190738e+00
3.332214999999999918e+02	4.228255616410502959e+00
3.329755000000000109e+02	4.736893166833504587e+00
3.327610000000000241e+02	5.226379247448334375e+00
3.325464999999999804e+02	5.761581277491513831e+00
3.322860000000000014e+02	6.476814314521121219e+00
3.320615000000000236e+02	7.153749646930878114e+00
3.318475000000000250e+02	7.853581003172891428e+00
3.316349999999999909e+02	8.602966697467330448e+00
3.314085000000000036e+02	9.462925947295074636e+00
3.311859999999999786e+02	1.037007132509264196e+01
3.309750000000000227e+02	1.128761786357043562e+01
3.307554999999999836e+02	1.230077418408397882e+01
3.305004999999999882e+02	1.355108215376541914e+01
3.302500000000000000e+02	1.485273758403907252e+01
3.300289999999999964e+02	1.605770873607024640e+01
3.298025000000000091e+02	1.734317406370195158e+01
3.295869999999999891e+02	1.860881855375469485e+01
3.293729999999999905e+02	1.990149781038814680e+01
3.291419999999999959e+02	2.133042811444931885e+01
3.289225000000000136e+02	2.271377269728820991e+01
3.287300000000000182e+02	2.394203203885095377e+01
3.285274999999999750e+02	2.524401845969991243e+01
3.282880000000000109e+02	2.678989737282510220e+01
3.280310000000000059e+02	2.844684459635650242e+01
3.278240000000000123e+02	2.977352932184279055e+01
3.276150000000000091e+02	3.110076371480273494e+01
3.273750000000000000e+02	3.260418082607553458e+01
3.271474999999999795e+02	3.400408752075965424e+01
3.269320000000000164e+02	3.530392402036613220e+01
3.267194999999999823e+02	3.655807470345475707e+01
3.265049999999999955e+02	3.779432332636940828e+01
3.262789999999999964e+02	3.906312039981946072e+01
3.260484999999999900e+02	4.032065578138242046e+01
3.258154999999999859e+02	4.155409409119427266e+01
3.255950000000000273e+02	4.268673545400938707e+01
3.253919999999999959e+02	4.370035042831214156e+01
3.251585000000000036e+02	4.483283817576366914e+01
3.249345000000000141e+02	4.588707780270994618e+01
3.247289999999999850e+02	4.682797068272370211e+01
3.245310000000000059e+02	4.771208866741786636e+01
3.243299999999999841e+02	4.858846714287851398e+01
3.240905000000000200e+02	4.960690344306508592e+01
3.238575000000000159e+02	5.057300695873356489e+01
3.236274999999999977e+02	5.150504582125904562e+01
3.233974999999999795e+02	5.241778412483500915e+01
3.231825000000000045e+02	5.325542040929681065e+01
3.229680000000000177e+02	5.407781968278819562e+01
3.227565000000000168e+02	5.487728160426468094e+01
3.225115000000000123e+02	5.579111299141218439e+01
3.223025000000000091e+02	5.656181301550334695e+01
3.221070000000000277e+02	5.727654245073645001e+01
3.218860000000000241e+02	5.807855211922950645e+01
3.216850000000000023e+02	5.880358175918582475e+01
3.214784999999999968e+02	5.954511010851253161e+01
3.212599999999999909e+02	6.032709895846508630e+01
3.210115000000000123e+02	6.121449240988744123e+01
3.208254999999999768e+02	6.187816736800644435e+01
3.206390000000000100e+02	6.254380813785344628e+01
3.204214999999999804e+02	6.332103776004154838e+01
3.202144999999999868e+02	6.406238718715411551e+01
3.199669999999999845e+02	6.495179675567210609e+01
3.197620000000000005e+02	6.569165217260329825e+01
3.195914999999999964e+02	6.630960441295722774e+01
3.193645000000000209e+02	6.713654389489369123e+01
3.191145000000000209e+02	6.805354539746669218e+01
3.189189999999999827e+02	6.877572827682287482e+01
3.187180000000000177e+02	6.952329946033692920e+01
3.184744999999999777e+02	7.043634993803371458e+01
3.182705000000000268e+02	7.120795964594684335e+01
3.180960000000000036e+02	7.187309240973520730e+01
3.178990000000000009e+02	7.262991135686385746e+01
3.177040000000000077e+02	7.338549751924855968e+01
3.174744999999999777e+02	7.428333638840999242e+01
3.172294999999999732e+02	7.525247154222186907e+01
3.170230000000000246e+02	7.607819557220436479e+01
3.167914999999999850e+02	7.701389303037453260e+01
3.165994999999999777e+02	7.779820737571522216e+01
3.164239999999999782e+02	7.852186039936091788e+01
3.162314999999999827e+02	7.932319334546990319e+01
3.160260000000000105e+02	8.018760217662035927e+01
3.158129999999999882e+02	8.109355630899349876e+01
3.156125000000000114e+02	8.195585596616164992e+01
3.154220000000000255e+02	8.278387680557975159e+01
3.152200000000000273e+02	8.367136166386194418e+01
3.149970000000000141e+02	8.466266858900434045e+01
3.147869999999999777e+02	8.560749880116198085e+01
3.145729999999999791e+02	8.658183739659395428e+01
3.143845000000000027e+02	8.744987539327146919e+01
3.141954999999999814e+02	8.832958933889287323e+01
3.139889999999999759e+02	8.930166454047365221e+01
3.137719999999999914e+02	9.033564677360092787e+01
3.135595000000000141e+02	9.136079376634778271e+01
3.133464999999999918e+02	9.240108480917758982e+01
3.131569999999999823e+02	9.333748853647551869e+01
3.129655000000000200e+02	9.429434765369187232e+01
3.127579999999999814e+02	9.534332903394583525e+01
3.125654999999999859e+02	9.632797196284097652e+01
3.123210000000000264e+02	9.759479667222500154e+01
3.121125000000000114e+02	9.868964237605777612e+01
3.119180000000000064e+02	9.972323570865167142e+01
3.117425000000000068e+02	1.006661610374148523e+02
3.115450000000000159e+02	1.017391315269906613e+02
3.113419999999999845e+02	1.028552322603385676e+02
3.111524999999999750e+02	1.039094005396314770e+02
3.109370000000000118e+02	1.051228330298570910e+02
3.107370000000000232e+02	1.062631148321796672e+02
3.105445000000000277e+02	1.073736624425160926e+02
3.103500000000000227e+02	1.085089028158622568e+02
3.101485000000000127e+02	1.096991356622328624e+02
3.099309999999999832e+02	1.110002518871973365e+02
3.097305000000000064e+02	1.122149451018673574e+02
3.095190000000000055e+02	1.135123906548550963e+02
3.093330000000000268e+02	1.146672646348136624e+02
3.091449999999999818e+02	1.158479130728173487e+02
3.089664999999999964e+02	1.169814860620129480e+02
3.087540000000000191e+02	1.183471739495553550e+02
3.085504999999999995e+02	1.196717481889684507e+02
3.083444999999999823e+02	1.210295010111462233e+02
3.081474999999999795e+02	1.223440668937698632e+02
3.079830000000000041e+02	1.234540037338200307e+02
3.077649999999999864e+02	1.249423156940275419e+02
3.075695000000000050e+02	1.262941027265345326e+02
3.073854999999999791e+02	1.275813332639967541e+02
3.071739999999999782e+02	1.290791133076473329e+02
3.070020000000000095e+02	1.303116766174856593e+02
3.067980000000000018e+02	1.317906553624115702e+02
3.065609999999999786e+02	1.335325115922726980e+02
3.063525000000000205e+02	1.350862194949524735e+02
3.061700000000000159e+02	1.364627913510261124e+02
3.059805000000000064e+02	1.379087933438645450e+02
3.057799999999999727e+02	1.394574224596168222e+02
3.055804999999999723e+02	1.410176611817778962e+02
3.054049999999999727e+02	1.424063585069791600e+02
3.052255000000000109e+02	1.438425508629963190e+02
3.049965000000000259e+02	1.456983697728630318e+02
3.048134999999999764e+02	1.472006639698375920e+02
3.046200000000000045e+02	1.488080267559131471e+02
3.044144999999999754e+02	1.505365971864836467e+02
3.042269999999999754e+02	1.521333688532522785e+02
3.040659999999999741e+02	1.535195865706870677e+02
3.038860000000000241e+02	1.550861424644361364e+02
3.036859999999999786e+02	1.568477576091736694e+02
3.034845000000000255e+02	1.586452398220828570e+02
3.032930000000000064e+02	1.603748834797373490e+02
3.031000000000000227e+02	1.621394318438606490e+02
3.028854999999999791e+02	1.641260571367165255e+02
3.026875000000000000e+02	1.659840379655958031e+02
3.025230000000000246e+02	1.675455507946971920e+02
3.023360000000000127e+02	1.693406154625915292e+02
3.021295000000000073e+02	1.713478783970063262e+02
3.019485000000000241e+02	1.731291521515697980e+02
3.017540000000000191e+02	1.750663804695140016e+02
3.015575000000000045e+02	1.770481543159651778e+02
3.013675000000000068e+02	1.789882328125237052e+02
3.011739999999999782e+02	1.809884903747366423e+02
3.009914999999999736e+02	1.828979412536992015e+02
3.008050000000000068e+02	1.848725182550121531e+02
3.006270000000000095e+02	1.867793289675167330e+02
3.004624999999999773e+02	1.885610662977041443e+02
3.002669999999999959e+02	1.907032978493496671e+02
3.000649999999999977e+02	1.929453409674749196e+02
2.996879999999999882e+02	1.972088991125210100e+02
2.994990000000000236e+02	1.993858342977440543e+02
2.993340000000000032e+02	2.013082786657310805e+02
2.991539999999999964e+02	2.034291202732690067e+02
2.989864999999999782e+02	2.054251007178744430e+02
2.988310000000000173e+02	2.072976644255606402e+02
2.987235000000000014e+02	2.086033365552520138e+02
