# Supplementary material for: Collective dynamics and long-range order in thermal neuristor networks
Source: Nat Commun. 2024 Aug 14;15:6986. doi: 10.1038/s41467-024-51254-4 (PMC11324871; doi:10.1038/s41467-024-51254-4)
Supplement: Supplementary file 8 — Source Data [file 41467_2024_51254_MOESM8_ESM.zip › Source Data/Fig. 1/Fig. 1c/Experiment_11V.csv]

Model	MSO54
Channel	CH3		Channel	CH4
Waveform Type	ANALOG		Waveform Type	ANALOG
Horizontal Units	s		Horizontal Units	s
Sample Interval	3.20000000e-09		Sample Interval	3.20000000e-09
Record Length	125000		Record Length	125000
Zero Index	2499.20156250		Zero Index	2499.20156250
Vertical Units	V		Vertical Units	V
ANALOG_Thumbnail			ANALOG_Thumbnail
TIME	CH3	CH4
-7.99744500e-06	-6.25000000e-04	-1.14062500e-01
-7.99424500e-06	-6.25000000e-04	-1.16875000e-01
-7.99104500e-06	-5.39062500e-04	-9.68750000e-02
-7.98784500e-06	-2.81250000e-04	-9.06250000e-02
-7.98464500e-06	-3.43750000e-04	-1.05000000e-01
-7.98144500e-06	-5.93750000e-04	-1.18750000e-01
-7.97824500e-06	-5.78125000e-04	-1.15000000e-01
-7.97504500e-06	-1.95312500e-04	-1.14687500e-01
-7.97184500e-06	-5.31250000e-04	-1.02500000e-01
-7.96864500e-06	-3.82812500e-04	-9.87500000e-02
-7.96544500e-06	-6.09375000e-04	-1.00625000e-01
-7.96224500e-06	-6.71875000e-04	-9.96875000e-02
-7.95904500e-06	-4.68750000e-04	-1.08750000e-01
-7.95584500e-06	-7.96875000e-04	-1.14687500e-01
-7.95264500e-06	-6.25000000e-04	-1.01562500e-01
-7.94944500e-06	-5.15625000e-04	-1.06250000e-01
-7.94624500e-06	-2.26562500e-04	-1.22187500e-01
-7.94304500e-06	-7.03125000e-04	-1.05312500e-01
-7.93984500e-06	-6.64062500e-04	-1.00312500e-01
-7.93664500e-06	-4.84375000e-04	-1.10000000e-01
-7.93344500e-06	-3.98437500e-04	-1.00312500e-01
-7.93024500e-06	-7.89062500e-04	-9.87500000e-02
-7.92704500e-06	-1.95312500e-04	-9.68750000e-02
-7.92384500e-06	-7.42187500e-04	-1.01562500e-01
-7.92064500e-06	-8.43750000e-04	-1.08750000e-01
-7.91744500e-06	-8.98437500e-04	-1.12812500e-01
-7.91424500e-06	-3.51562500e-04	-1.16875000e-01
-7.91104500e-06	-4.84375000e-04	-1.06562500e-01
-7.90784500e-06	-7.34375000e-04	-8.56250000e-02
-7.90464500e-06	-3.67187500e-04	-1.05625000e-01
-7.90144500e-06	-6.32812500e-04	-1.04062500e-01
-7.89824500e-06	-5.00000000e-04	-1.09062500e-01
-7.89504500e-06	-4.29687500e-04	-1.08125000e-01
-7.89184500e-06	-6.09375000e-04	-1.13437500e-01
-7.88864500e-06	-5.31250000e-04	-9.96875000e-02
-7.88544500e-06	-6.56250000e-04	-1.08750000e-01
-7.88224500e-06	-6.40625000e-04	-1.10312500e-01
-7.87904500e-06	-7.18750000e-04	-1.06562500e-01
-7.87584500e-06	-7.89062500e-04	-9.40625000e-02
-7.87264500e-06	-5.54687500e-04	-8.96875000e-02
-7.86944500e-06	-6.40625000e-04	-9.65625000e-02
-7.86624500e-06	-5.54687500e-04	-8.25000000e-02
-7.86304500e-06	-6.17187500e-04	-9.03125000e-02
-7.85984500e-06	-1.17187500e-04	-1.02812500e-01
-7.85664500e-06	-1.17187500e-04	-1.03437500e-01
-7.85344500e-06	-4.06250000e-04	-1.08437500e-01
-7.85024500e-06	-6.32812500e-04	-1.02500000e-01
-7.84704500e-06	-7.34375000e-04	-1.10625000e-01
-7.84384500e-06	-4.14062500e-04	-1.06250000e-01
-7.84064500e-06	-2.89062500e-04	-1.18437500e-01
-7.83744500e-06	-1.01562500e-04	-1.06875000e-01
-7.83424500e-06	-4.37500000e-04	-9.59375000e-02
-7.83104500e-06	-8.59375000e-05	-1.03125000e-01
-7.82784500e-06	-1.40625000e-04	-1.01562500e-01
-7.82464500e-06	-5.07812500e-04	-9.43750000e-02
-7.82144500e-06	-2.57812500e-04	-9.68750000e-02
-7.81824500e-06	-4.92187500e-04	-1.04062500e-01
-7.81504500e-06	-8.04687500e-04	-9.84375000e-02
-7.81184500e-06	-7.34375000e-04	-1.02812500e-01
-7.80864500e-06	-6.56250000e-04	-1.03750000e-01
-7.80544500e-06	-7.57812500e-04	-1.07500000e-01
-7.80224500e-06	-7.96875000e-04	-9.90625000e-02
-7.79904500e-06	-6.09375000e-04	-1.02187500e-01
-7.79584500e-06	-2.18750000e-04	-1.12187500e-01
-7.79264500e-06	-4.84375000e-04	-1.08125000e-01
-7.78944500e-06	-6.64062500e-04	-1.17500000e-01
-7.78624500e-06	-1.10937500e-03	-9.12500000e-02
-7.78304500e-06	-4.92187500e-04	-1.00937500e-01
-7.77984500e-06	-6.32812500e-04	-1.05937500e-01
-7.77664500e-06	-6.32812500e-04	-9.46875000e-02
-7.77344500e-06	-2.18750000e-04	-9.40625000e-02
-7.77024500e-06	-4.06250000e-04	-9.68750000e-02
-7.76704500e-06	-6.09375000e-04	-9.65625000e-02
-7.76384500e-06	-6.09375000e-04	-1.11875000e-01
-7.76064500e-06	-7.18750000e-04	-1.19062500e-01
-7.75744500e-06	-4.68750000e-04	-1.20312500e-01
-7.75424500e-06	-8.20312500e-04	-1.21562500e-01
-7.75104500e-06	-1.11718750e-03	-1.05937500e-01
-7.74784500e-06	-5.70312500e-04	-1.08437500e-01
-7.74464500e-06	-6.95312500e-04	-1.05000000e-01
-7.74144500e-06	-9.37500000e-04	-1.11875000e-01
-7.73824500e-06	-6.40625000e-04	-1.10000000e-01
-7.73504500e-06	-8.28125000e-04	-1.05937500e-01
-7.73184500e-06	-9.14062500e-04	-1.05000000e-01
-7.72864500e-06	-7.42187500e-04	-1.04062500e-01
-7.72544500e-06	-3.67187500e-04	-1.12500000e-01
-7.72224500e-06	-2.18750000e-04	-1.03750000e-01
-7.71904500e-06	-3.51562500e-04	-1.09062500e-01
-7.71584500e-06	-3.43750000e-04	-1.08437500e-01
-7.71264500e-06	-5.78125000e-04	-9.25000000e-02
-7.70944500e-06	-7.03125000e-05	-9.56250000e-02
-7.70624500e-06	-3.04687500e-04	-1.08437500e-01
-7.70304500e-06	-4.45312500e-04	-8.46875000e-02
-7.69984500e-06	-7.81250000e-06	-9.53125000e-02
-7.69664500e-06	-2.81250000e-04	-7.65625000e-02
-7.69344500e-06	-2.34375000e-04	-6.46875000e-02
-7.69024500e-06	-1.32812500e-04	-6.06250000e-02
-7.68704500e-06	2.34375000e-05	-8.62500000e-02
-7.68384500e-06	-2.96875000e-04	-9.40625000e-02
-7.68064500e-06	-1.01562500e-04	-9.06250000e-02
-7.67744500e-06	-2.57812500e-04	-1.08125000e-01
-7.67424500e-06	-6.48437500e-04	-9.46875000e-02
-7.67104500e-06	-4.60937500e-04	-9.00000000e-02
-7.66784500e-06	-7.81250000e-06	-9.37500000e-02
-7.66464500e-06	-2.26562500e-04	-9.59375000e-02
-7.66144500e-06	-6.64062500e-04	-9.00000000e-02
-7.65824500e-06	-7.03125000e-04	-1.05312500e-01
-7.65504500e-06	-6.09375000e-04	-1.02187500e-01
-7.65184500e-06	-3.28125000e-04	-1.08750000e-01
-7.64864500e-06	-2.34375000e-04	-9.03125000e-02
-7.64544500e-06	-5.15625000e-04	-7.62500000e-02
-7.64224500e-06	-4.14062500e-04	-8.31250000e-02
-7.63904500e-06	-2.89062500e-04	-1.05625000e-01
-7.63584500e-06	-2.50000000e-04	-9.75000000e-02
-7.63264500e-06	-3.82812500e-04	-9.78125000e-02
-7.62944500e-06	-8.59375000e-05	-9.28125000e-02
-7.62624500e-06	-4.60937500e-04	-1.04375000e-01
-7.62304500e-06	-4.84375000e-04	-9.78125000e-02
-7.61984500e-06	-5.78125000e-04	-9.53125000e-02
-7.61664500e-06	-4.53125000e-04	-9.46875000e-02
-7.61344500e-06	-3.35937500e-04	-7.96875000e-02
-7.61024500e-06	-2.96875000e-04	-9.59375000e-02
-7.60704500e-06	-7.03125000e-05	-9.50000000e-02
-7.60384500e-06	-3.43750000e-04	-9.31250000e-02
-7.60064500e-06	-8.43750000e-04	-1.10312500e-01
-7.59744500e-06	-4.92187500e-04	-9.59375000e-02
-7.59424500e-06	-1.17187500e-04	-9.53125000e-02
-7.59104500e-06	-4.29687500e-04	-9.78125000e-02
-7.58784500e-06	-2.65625000e-04	-6.96875000e-02
-7.58464500e-06	-2.89062500e-04	-8.65625000e-02
-7.58144500e-06	-3.59375000e-04	-9.25000000e-02
-7.57824500e-06	-1.95312500e-04	-8.28125000e-02
-7.57504500e-06	-5.85937500e-04	-9.06250000e-02
-7.57184500e-06	-4.76562500e-04	-8.71875000e-02
-7.56864500e-06	-2.18750000e-04	-7.46875000e-02
-7.56544500e-06	-5.23437500e-04	-1.05312500e-01
-7.56224500e-06	-4.37500000e-04	-1.02187500e-01
-7.55904500e-06	-5.31250000e-04	-8.87500000e-02
-7.55584500e-06	-4.37500000e-04	-8.12500000e-02
-7.55264500e-06	-5.46875000e-04	-8.87500000e-02
-7.54944500e-06	-6.32812500e-04	-1.02812500e-01
-7.54624500e-06	-3.98437500e-04	-9.78125000e-02
-7.54304500e-06	-3.28125000e-04	-9.31250000e-02
-7.53984500e-06	-1.56250000e-04	-9.21875000e-02
-7.53664500e-06	-2.26562500e-04	-1.01875000e-01
-7.53344500e-06	-9.37500000e-05	-1.08125000e-01
-7.53024500e-06	-3.12500000e-05	-1.04687500e-01
-7.52704500e-06	9.37500000e-05	-9.37500000e-02
-7.52384500e-06	2.77555756e-17	-8.87500000e-02
-7.52064500e-06	-4.68750000e-05	-9.09375000e-02
-7.51744500e-06	-8.59375000e-05	-8.65625000e-02
-7.51424500e-06	-3.12500000e-04	-7.90625000e-02
-7.51104500e-06	-2.57812500e-04	-1.11250000e-01
-7.50784500e-06	-2.81250000e-04	-1.08750000e-01
-7.50464500e-06	-9.37500000e-05	-8.78125000e-02
-7.50144500e-06	-2.18750000e-04	-9.81250000e-02
-7.49824500e-06	-3.04687500e-04	-8.06250000e-02
-7.49504500e-06	-3.12500000e-04	-7.37500000e-02
-7.49184500e-06	-5.93750000e-04	-1.10312500e-01
-7.48864500e-06	-4.06250000e-04	-9.37500000e-02
-7.48544500e-06	-3.75000000e-04	-8.90625000e-02
-7.48224500e-06	-4.92187500e-04	-1.08750000e-01
-7.47904500e-06	-4.76562500e-04	-1.06875000e-01
-7.47584500e-06	-3.75000000e-04	-1.04062500e-01
-7.47264500e-06	-3.28125000e-04	-9.96875000e-02
-7.46944500e-06	-1.64062500e-04	-1.00000000e-01
-7.46624500e-06	8.59375000e-05	-9.09375000e-02
-7.46304500e-06	-1.17187500e-04	-8.78125000e-02
-7.45984500e-06	-4.21875000e-04	-9.18750000e-02
-7.45664500e-06	-2.34375000e-05	-7.46875000e-02
-7.45344500e-06	-7.81250000e-06	-7.56250000e-02
-7.45024500e-06	1.71875000e-04	-7.50000000e-02
-7.44704500e-06	1.09375000e-04	-1.00000000e-01
-7.44384500e-06	-1.17187500e-04	-8.12500000e-02
-7.44064500e-06	1.09375000e-04	-8.06250000e-02
-7.43744500e-06	9.37500000e-05	-8.18750000e-02
-7.43424500e-06	-1.71875000e-04	-7.50000000e-02
-7.43104500e-06	-2.65625000e-04	-7.78125000e-02
-7.42784500e-06	-3.90625000e-04	-7.75000000e-02
-7.42464500e-06	-2.96875000e-04	-7.50000000e-02
-7.42144500e-06	-4.60937500e-04	-7.03125000e-02
-7.41824500e-06	-2.96875000e-04	-8.09375000e-02
-7.41504500e-06	-3.20312500e-04	-8.37500000e-02
-7.41184500e-06	-5.46875000e-04	-7.43750000e-02
-7.40864500e-06	-2.03125000e-04	-8.56250000e-02
-7.40544500e-06	-3.75000000e-04	-9.12500000e-02
-7.40224500e-06	-5.93750000e-04	-1.01875000e-01
-7.39904500e-06	-6.48437500e-04	-9.84375000e-02
-7.39584500e-06	-8.28125000e-04	-1.00312500e-01
-7.39264500e-06	-7.73437500e-04	-9.93750000e-02
-7.38944500e-06	-5.62500000e-04	-9.43750000e-02
-7.38624500e-06	-6.25000000e-04	-8.96875000e-02
-7.38304500e-06	-2.65625000e-04	-7.93750000e-02
-7.37984500e-06	-4.76562500e-04	-8.40625000e-02
-7.37664500e-06	-5.39062500e-04	-6.96875000e-02
-7.37344500e-06	-4.53125000e-04	-9.09375000e-02
-7.37024500e-06	-5.54687500e-04	-1.00000000e-01
-7.36704500e-06	1.01562500e-04	-9.90625000e-02
-7.36384500e-06	-1.40625000e-04	-1.04062500e-01
-7.36064500e-06	-3.04687500e-04	-9.37500000e-02
-7.35744500e-06	-7.26562500e-04	-8.84375000e-02
-7.35424500e-06	-4.06250000e-04	-9.81250000e-02
-7.35104500e-06	-6.95312500e-04	-1.18125000e-01
-7.34784500e-06	-2.89062500e-04	-1.25312500e-01
-7.34464500e-06	-3.43750000e-04	-1.09375000e-01
-7.34144500e-06	-4.21875000e-04	-1.06875000e-01
-7.33824500e-06	-3.75000000e-04	-1.20937500e-01
-7.33504500e-06	-6.48437500e-04	-1.17812500e-01
-7.33184500e-06	-8.20312500e-04	-9.81250000e-02
-7.32864500e-06	-6.40625000e-04	-1.01875000e-01
-7.32544500e-06	-5.23437500e-04	-9.06250000e-02
-7.32224500e-06	-4.14062500e-04	-1.09062500e-01
-7.31904500e-06	-4.21875000e-04	-1.07187500e-01
-7.31584500e-06	-4.76562500e-04	-1.11562500e-01
-7.31264500e-06	-4.68750000e-04	-9.00000000e-02
-7.30944500e-06	-6.25000000e-04	-1.10937500e-01
-7.30624500e-06	-1.17187500e-04	-9.90625000e-02
-7.30304500e-06	-3.67187500e-04	-9.37500000e-02
-7.29984500e-06	-5.78125000e-04	-9.65625000e-02
-7.29664500e-06	-4.68750000e-04	-9.75000000e-02
-7.29344500e-06	-3.75000000e-04	-8.34375000e-02
-7.29024500e-06	-7.34375000e-04	-8.65625000e-02
-7.28704500e-06	-4.06250000e-04	-1.01562500e-01
-7.28384500e-06	-4.21875000e-04	-8.65625000e-02
-7.28064500e-06	-2.18750000e-04	-6.81250000e-02
-7.27744500e-06	-3.90625000e-04	-7.56250000e-02
-7.27424500e-06	-5.54687500e-04	-9.28125000e-02
-7.27104500e-06	-3.20312500e-04	-9.37500000e-02
-7.26784500e-06	-5.54687500e-04	-9.28125000e-02
-7.26464500e-06	-4.45312500e-04	-9.81250000e-02
-7.26144500e-06	-1.87500000e-04	-9.62500000e-02
-7.25824500e-06	-1.09375000e-04	-8.87500000e-02
-7.25504500e-06	-3.35937500e-04	-7.96875000e-02
-7.25184500e-06	-3.12500000e-04	-9.37500000e-02
-7.24864500e-06	-1.25000000e-04	-1.01250000e-01
-7.24544500e-06	-4.06250000e-04	-9.37500000e-02
-7.24224500e-06	9.37500000e-05	-9.75000000e-02
-7.23904500e-06	7.81250000e-06	-6.93750000e-02
-7.23584500e-06	-1.32812500e-04	-7.37500000e-02
-7.23264500e-06	-1.79687500e-04	-6.50000000e-02
-7.22944500e-06	-3.90625000e-05	-7.81250000e-02
-7.22624500e-06	1.71875000e-04	-9.46875000e-02
-7.22304500e-06	3.28125000e-04	-8.75000000e-02
-7.21984500e-06	-1.56250000e-05	-7.62500000e-02
-7.21664500e-06	-2.34375000e-05	-7.00000000e-02
-7.21344500e-06	-1.56250000e-04	-7.78125000e-02
-7.21024500e-06	-2.50000000e-04	-9.18750000e-02
-7.20704500e-06	-5.15625000e-04	-9.96875000e-02
-7.20384500e-06	-3.12500000e-04	-1.02500000e-01
-7.20064500e-06	-1.64062500e-04	-9.31250000e-02
-7.19744500e-06	-4.37500000e-04	-8.43750000e-02
-7.19424500e-06	-3.35937500e-04	-9.75000000e-02
-7.19104500e-06	-3.51562500e-04	-9.81250000e-02
-7.18784500e-06	-4.21875000e-04	-8.68750000e-02
-7.18464500e-06	-7.81250000e-04	-1.00625000e-01
-7.18144500e-06	-9.76562500e-04	-1.15000000e-01
-7.17824500e-06	-7.81250000e-04	-1.20937500e-01
-7.17504500e-06	-6.95312500e-04	-1.15937500e-01
-7.17184500e-06	-7.73437500e-04	-1.09687500e-01
-7.16864500e-06	-6.48437500e-04	-1.15937500e-01
-7.16544500e-06	-8.59375000e-04	-1.06250000e-01
-7.16224500e-06	-7.65625000e-04	-1.18125000e-01
-7.15904500e-06	-6.87500000e-04	-1.19375000e-01
-7.15584500e-06	-8.43750000e-04	-1.14687500e-01
-7.15264500e-06	-7.89062500e-04	-1.20312500e-01
-7.14944500e-06	-4.53125000e-04	-1.03125000e-01
-7.14624500e-06	-1.08593750e-03	-1.12812500e-01
-7.14304500e-06	-7.03125000e-04	-8.96875000e-02
-7.13984500e-06	-9.06250000e-04	-9.53125000e-02
-7.13664500e-06	-6.48437500e-04	-8.62500000e-02
-7.13344500e-06	-2.81250000e-04	-9.28125000e-02
-7.13024500e-06	-3.75000000e-04	-8.71875000e-02
-7.12704500e-06	-4.14062500e-04	-9.25000000e-02
-7.12384500e-06	-5.93750000e-04	-8.46875000e-02
-7.12064500e-06	-5.54687500e-04	-8.34375000e-02
-7.11744500e-06	-5.39062500e-04	-8.03125000e-02
-7.11424500e-06	1.95312500e-04	-7.50000000e-02
-7.11104500e-06	-1.87500000e-04	-7.93750000e-02
-7.10784500e-06	-2.26562500e-04	-7.96875000e-02
-7.10464500e-06	-2.18750000e-04	-8.00000000e-02
-7.10144500e-06	-5.00000000e-04	-8.96875000e-02
-7.09824500e-06	-1.79687500e-04	-7.62500000e-02
-7.09504500e-06	1.56250000e-05	-9.34375000e-02
-7.09184500e-06	-3.75000000e-04	-9.50000000e-02
-7.08864500e-06	-4.06250000e-04	-8.65625000e-02
-7.08544500e-06	-4.53125000e-04	-1.05000000e-01
-7.08224500e-06	-4.29687500e-04	-1.01875000e-01
-7.07904500e-06	-3.98437500e-04	-1.05937500e-01
-7.07584500e-06	-4.06250000e-04	-1.07500000e-01
-7.07264500e-06	-5.62500000e-04	-8.53125000e-02
-7.06944500e-06	-4.29687500e-04	-9.15625000e-02
-7.06624500e-06	-3.04687500e-04	-9.59375000e-02
-7.06304500e-06	-1.09375000e-04	-9.06250000e-02
-7.05984500e-06	-1.17187500e-04	-1.00312500e-01
-7.05664500e-06	-4.68750000e-05	-9.56250000e-02
-7.05344500e-06	-1.79687500e-04	-7.90625000e-02
-7.05024500e-06	-2.18750000e-04	-9.12500000e-02
-7.04704500e-06	-7.81250000e-06	-9.62500000e-02
-7.04384500e-06	-1.48437500e-04	-9.59375000e-02
-7.04064500e-06	-3.20312500e-04	-1.04062500e-01
-7.03744500e-06	-2.65625000e-04	-8.31250000e-02
-7.03424500e-06	-3.43750000e-04	-8.78125000e-02
-7.03104500e-06	-7.03125000e-05	-9.78125000e-02
-7.02784500e-06	-1.25000000e-04	-7.96875000e-02
-7.02464500e-06	3.12500000e-05	-1.04375000e-01
-7.02144500e-06	-6.25000000e-05	-8.65625000e-02
-7.01824500e-06	-3.12500000e-05	-8.25000000e-02
-7.01504500e-06	-1.40625000e-04	-7.46875000e-02
-7.01184500e-06	-3.35937500e-04	-7.46875000e-02
-7.00864500e-06	-3.90625000e-04	-7.34375000e-02
-7.00544500e-06	-3.28125000e-04	-6.90625000e-02
-7.00224500e-06	-5.31250000e-04	-8.75000000e-02
-6.99904500e-06	-1.32812500e-04	-9.00000000e-02
-6.99584500e-06	-7.81250000e-05	-8.28125000e-02
-6.99264500e-06	-4.45312500e-04	-7.31250000e-02
-6.98944500e-06	-4.37500000e-04	-8.59375000e-02
-6.98624500e-06	-5.00000000e-04	-7.50000000e-02
-6.98304500e-06	-5.23437500e-04	-9.28125000e-02
-6.97984500e-06	-2.42187500e-04	-8.62500000e-02
-6.97664500e-06	-1.56250000e-04	-9.46875000e-02
-6.97344500e-06	-4.60937500e-04	-9.84375000e-02
-6.97024500e-06	-5.15625000e-04	-9.56250000e-02
-6.96704500e-06	-3.51562500e-04	-9.50000000e-02
-6.96384500e-06	-2.42187500e-04	-9.31250000e-02
-6.96064500e-06	-1.95312500e-04	-8.90625000e-02
-6.95744500e-06	-3.75000000e-04	-9.78125000e-02
-6.95424500e-06	-5.31250000e-04	-1.10625000e-01
-6.95104500e-06	-4.84375000e-04	-1.03437500e-01
-6.94784500e-06	-3.51562500e-04	-9.93750000e-02
-6.94464500e-06	-5.23437500e-04	-9.40625000e-02
-6.94144500e-06	-6.71875000e-04	-1.02812500e-01
-6.93824500e-06	-4.06250000e-04	-1.11250000e-01
-6.93504500e-06	-8.90625000e-04	-9.40625000e-02
-6.93184500e-06	-3.82812500e-04	-1.11250000e-01
-6.92864500e-06	-3.51562500e-04	-9.62500000e-02
-6.92544500e-06	-6.25000000e-04	-8.53125000e-02
-6.92224500e-06	-5.00000000e-04	-8.90625000e-02
-6.91904500e-06	-7.26562500e-04	-8.21875000e-02
-6.91584500e-06	-2.34375000e-04	-8.59375000e-02
-6.91264500e-06	5.46875000e-05	-8.34375000e-02
-6.90944500e-06	-1.48437500e-04	-8.75000000e-02
-6.90624500e-06	-3.90625000e-04	-8.18750000e-02
-6.90304500e-06	-4.37500000e-04	-9.71875000e-02
-6.89984500e-06	-1.87500000e-04	-1.00312500e-01
-6.89664500e-06	3.90625000e-05	-8.56250000e-02
-6.89344500e-06	-3.20312500e-04	-8.12500000e-02
-6.89024500e-06	-3.90625000e-04	-8.34375000e-02
-6.88704500e-06	-1.95312500e-04	-9.87500000e-02
-6.88384500e-06	-5.31250000e-04	-1.01562500e-01
-6.88064500e-06	-7.42187500e-04	-9.87500000e-02
-6.87744500e-06	-5.39062500e-04	-8.68750000e-02
-6.87424500e-06	-4.29687500e-04	-9.34375000e-02
-6.87104500e-06	-4.21875000e-04	-1.02500000e-01
-6.86784500e-06	-6.71875000e-04	-1.10312500e-01
-6.86464500e-06	-5.93750000e-04	-9.90625000e-02
-6.86144500e-06	-4.92187500e-04	-1.22187500e-01
-6.85824500e-06	-4.84375000e-04	-1.06250000e-01
-6.85504500e-06	-7.50000000e-04	-9.53125000e-02
-6.85184500e-06	-5.15625000e-04	-9.56250000e-02
-6.84864500e-06	-7.18750000e-04	-7.59375000e-02
-6.84544500e-06	-7.96875000e-04	-9.31250000e-02
-6.84224500e-06	-1.05468750e-03	-9.78125000e-02
-6.83904500e-06	-8.43750000e-04	-1.08437500e-01
-6.83584500e-06	-8.98437500e-04	-1.02187500e-01
-6.83264500e-06	-7.57812500e-04	-1.19375000e-01
-6.82944500e-06	-3.20312500e-04	-1.04062500e-01
-6.82624500e-06	-3.43750000e-04	-9.96875000e-02
-6.82304500e-06	-5.07812500e-04	-8.56250000e-02
-6.81984500e-06	-5.62500000e-04	-1.12187500e-01
-6.81664500e-06	-4.37500000e-04	-1.10937500e-01
-6.81344500e-06	-8.43750000e-04	-1.00000000e-01
-6.81024500e-06	-7.03125000e-04	-9.50000000e-02
-6.80704500e-06	-5.39062500e-04	-7.53125000e-02
-6.80384500e-06	-2.81250000e-04	-7.90625000e-02
-6.80064500e-06	-9.06250000e-04	-8.90625000e-02
-6.79744500e-06	-3.12500000e-04	-8.84375000e-02
-6.79424500e-06	-2.18750000e-04	-8.25000000e-02
-6.79104500e-06	-5.23437500e-04	-7.84375000e-02
-6.78784500e-06	-6.95312500e-04	-9.59375000e-02
-6.78464500e-06	-4.84375000e-04	-1.10000000e-01
-6.78144500e-06	-3.59375000e-04	-1.07500000e-01
-6.77824500e-06	-4.68750000e-04	-1.13125000e-01
-6.77504500e-06	-4.76562500e-04	-8.59375000e-02
-6.77184500e-06	-6.01562500e-04	-8.34375000e-02
-6.76864500e-06	-5.00000000e-04	-9.65625000e-02
-6.76544500e-06	-6.32812500e-04	-8.59375000e-02
-6.76224500e-06	-5.54687500e-04	-8.28125000e-02
-6.75904500e-06	-3.67187500e-04	-8.78125000e-02
-6.75584500e-06	-7.81250000e-05	-9.18750000e-02
-6.75264500e-06	-5.39062500e-04	-8.37500000e-02
-6.74944500e-06	-4.21875000e-04	-8.59375000e-02
-6.74624500e-06	-5.46875000e-04	-8.81250000e-02
-6.74304500e-06	-7.50000000e-04	-1.01875000e-01
-6.73984500e-06	-6.25000000e-04	-1.13437500e-01
-6.73664500e-06	-7.50000000e-04	-1.05937500e-01
-6.73344500e-06	-2.18750000e-04	-1.05937500e-01
-6.73024500e-06	-2.81250000e-04	-1.00000000e-01
-6.72704500e-06	-4.84375000e-04	-9.03125000e-02
-6.72384500e-06	-5.15625000e-04	-9.15625000e-02
-6.72064500e-06	-5.93750000e-04	-1.05937500e-01
-6.71744500e-06	-2.26562500e-04	-9.90625000e-02
-6.71424500e-06	-6.64062500e-04	-1.10937500e-01
-6.71104500e-06	-6.17187500e-04	-9.56250000e-02
-6.70784500e-06	-4.45312500e-04	-9.68750000e-02
-6.70464500e-06	-8.51562500e-04	-9.31250000e-02
-6.70144500e-06	-7.26562500e-04	-1.00937500e-01
-6.69824500e-06	-7.81250000e-04	-9.59375000e-02
-6.69504500e-06	-3.59375000e-04	-1.01250000e-01
-6.69184500e-06	-3.20312500e-04	-9.43750000e-02
-6.68864500e-06	-3.28125000e-04	-1.11562500e-01
-6.68544500e-06	-4.76562500e-04	-1.07187500e-01
-6.68224500e-06	-5.78125000e-04	-9.43750000e-02
-6.67904500e-06	-8.04687500e-04	-1.00000000e-01
-6.67584500e-06	-8.20312500e-04	-1.03750000e-01
-6.67264500e-06	-8.04687500e-04	-1.03750000e-01
-6.66944500e-06	-1.13281250e-03	-9.84375000e-02
-6.66624500e-06	-9.06250000e-04	-1.13437500e-01
-6.66304500e-06	-9.21875000e-04	-1.00625000e-01
-6.65984500e-06	-5.93750000e-04	-1.16875000e-01
-6.65664500e-06	-6.40625000e-04	-1.03750000e-01
-6.65344500e-06	-8.28125000e-04	-1.06562500e-01
-6.65024500e-06	-7.57812500e-04	-9.96875000e-02
-6.64704500e-06	-6.87500000e-04	-1.07500000e-01
-6.64384500e-06	-6.40625000e-04	-1.18437500e-01
-6.64064500e-06	-3.59375000e-04	-1.08437500e-01
-6.63744500e-06	-6.48437500e-04	-8.93750000e-02
-6.63424500e-06	-6.64062500e-04	-9.53125000e-02
-6.63104500e-06	-4.92187500e-04	-1.01875000e-01
-6.62784500e-06	-6.01562500e-04	-9.90625000e-02
-6.62464500e-06	-5.70312500e-04	-9.37500000e-02
-6.62144500e-06	-5.15625000e-04	-8.56250000e-02
-6.61824500e-06	-7.34375000e-04	-8.93750000e-02
-6.61504500e-06	-3.43750000e-04	-1.04687500e-01
-6.61184500e-06	-4.21875000e-04	-8.87500000e-02
-6.60864500e-06	-1.64062500e-04	-9.34375000e-02
-6.60544500e-06	-6.32812500e-04	-7.71875000e-02
-6.60224500e-06	-7.73437500e-04	-8.78125000e-02
-6.59904500e-06	-5.85937500e-04	-9.81250000e-02
-6.59584500e-06	-3.98437500e-04	-1.02812500e-01
-6.59264500e-06	-5.70312500e-04	-1.11250000e-01
-6.58944500e-06	-8.51562500e-04	-1.10000000e-01
-6.58624500e-06	-9.14062500e-04	-9.90625000e-02
-6.58304500e-06	-9.37500000e-04	-1.09375000e-01
-6.57984500e-06	-1.07031250e-03	-1.12500000e-01
-6.57664500e-06	-6.95312500e-04	-1.16250000e-01
-6.57344500e-06	-7.34375000e-04	-1.09687500e-01
-6.57024500e-06	-1.36718750e-03	-9.65625000e-02
-6.56704500e-06	-6.64062500e-04	-9.78125000e-02
-6.56384500e-06	-9.53125000e-04	-8.93750000e-02
-6.56064500e-06	-9.29687500e-04	-8.96875000e-02
-6.55744500e-06	-4.14062500e-04	-9.15625000e-02
-6.55424500e-06	-5.39062500e-04	-9.09375000e-02
-6.55104500e-06	-4.45312500e-04	-8.87500000e-02
-6.54784500e-06	-1.71875000e-04	-9.21875000e-02
-6.54464500e-06	-4.14062500e-04	-8.78125000e-02
-6.54144500e-06	-3.43750000e-04	-8.25000000e-02
-6.53824500e-06	-6.87500000e-04	-7.00000000e-02
-6.53504500e-06	-2.03125000e-04	-8.90625000e-02
-6.53184500e-06	-4.53125000e-04	-9.25000000e-02
-6.52864500e-06	-4.06250000e-04	-9.40625000e-02
-6.52544500e-06	-2.34375000e-04	-8.34375000e-02
-6.52224500e-06	-3.67187500e-04	-8.34375000e-02
-6.51904500e-06	-4.76562500e-04	-1.02812500e-01
-6.51584500e-06	-1.00781250e-03	-9.18750000e-02
-6.51264500e-06	-5.85937500e-04	-7.78125000e-02
-6.50944500e-06	-2.34375000e-04	-7.96875000e-02
-6.50624500e-06	-3.82812500e-04	-9.43750000e-02
-6.50304500e-06	-2.57812500e-04	-1.01875000e-01
-6.49984500e-06	-6.64062500e-04	-1.06562500e-01
-6.49664500e-06	-5.78125000e-04	-1.04687500e-01
-6.49344500e-06	-3.82812500e-04	-1.08750000e-01
-6.49024500e-06	-6.17187500e-04	-1.28437500e-01
-6.48704500e-06	-6.48437500e-04	-9.81250000e-02
-6.48384500e-06	-8.82812500e-04	-9.34375000e-02
-6.48064500e-06	-5.85937500e-04	-1.01562500e-01
-6.47744500e-06	-3.51562500e-04	-9.78125000e-02
-6.47424500e-06	-8.98437500e-04	-9.59375000e-02
-6.47104500e-06	-6.09375000e-04	-9.40625000e-02
-6.46784500e-06	-8.20312500e-04	-1.10000000e-01
-6.46464500e-06	-5.70312500e-04	-1.10625000e-01
-6.46144500e-06	-7.50000000e-04	-1.31875000e-01
-6.45824500e-06	-6.95312500e-04	-1.10625000e-01
-6.45504500e-06	-6.25000000e-04	-1.07812500e-01
-6.45184500e-06	-6.71875000e-04	-1.10937500e-01
-6.44864500e-06	-8.43750000e-04	-1.01875000e-01
-6.44544500e-06	-4.68750000e-04	-9.37500000e-02
-6.44224500e-06	-6.09375000e-04	-1.00625000e-01
-6.43904500e-06	-7.18750000e-04	-1.11875000e-01
-6.43584500e-06	-6.25000000e-04	-1.00000000e-01
-6.43264500e-06	-7.96875000e-04	-1.14375000e-01
-6.42944500e-06	-7.81250000e-04	-1.13750000e-01
-6.42624500e-06	-9.45312500e-04	-1.05625000e-01
-6.42304500e-06	-1.03906250e-03	-1.07187500e-01
-6.41984500e-06	-1.05468750e-03	-1.01875000e-01
-6.41664500e-06	-9.92187500e-04	-1.14687500e-01
-6.41344500e-06	-3.67187500e-04	-1.10625000e-01
-6.41024500e-06	-7.18750000e-04	-1.15625000e-01
-6.40704500e-06	-8.04687500e-04	-1.21875000e-01
-6.40384500e-06	-5.85937500e-04	-1.27187500e-01
-6.40064500e-06	-8.20312500e-04	-1.24375000e-01
-6.39744500e-06	-5.85937500e-04	-1.01875000e-01
-6.39424500e-06	-1.05468750e-03	-1.07812500e-01
-6.39104500e-06	-8.28125000e-04	-1.05000000e-01
-6.38784500e-06	-6.48437500e-04	-1.10625000e-01
-6.38464500e-06	-6.17187500e-04	-1.10625000e-01
-6.38144500e-06	-8.28125000e-04	-1.05625000e-01
-6.37824500e-06	-6.48437500e-04	-1.08437500e-01
-6.37504500e-06	-3.51562500e-04	-9.59375000e-02
-6.37184500e-06	-4.37500000e-04	-1.16250000e-01
-6.36864500e-06	-5.07812500e-04	-1.12812500e-01
-6.36544500e-06	-4.37500000e-04	-1.16562500e-01
-6.36224500e-06	-4.53125000e-04	-1.21875000e-01
-6.35904500e-06	-8.82812500e-04	-1.19062500e-01
-6.35584500e-06	-6.09375000e-04	-9.53125000e-02
-6.35264500e-06	-1.07812500e-03	-1.02187500e-01
-6.34944500e-06	-9.68750000e-04	-1.06562500e-01
-6.34624500e-06	-7.26562500e-04	-1.21875000e-01
-6.34304500e-06	-2.57812500e-04	-1.06250000e-01
-6.33984500e-06	-4.68750000e-04	-9.62500000e-02
-6.33664500e-06	-1.05468750e-03	-9.50000000e-02
-6.33344500e-06	-7.10937500e-04	-1.06250000e-01
-6.33024500e-06	-6.95312500e-04	-9.56250000e-02
-6.32704500e-06	-2.96875000e-04	-9.59375000e-02
-6.32384500e-06	-5.23437500e-04	-9.06250000e-02
-6.32064500e-06	-5.23437500e-04	-8.84375000e-02
-6.31744500e-06	-7.10937500e-04	-1.11562500e-01
-6.31424500e-06	-3.82812500e-04	-9.93750000e-02
-6.31104500e-06	-3.59375000e-04	-8.40625000e-02
-6.30784500e-06	-4.84375000e-04	-9.03125000e-02
-6.30464500e-06	-6.79687500e-04	-9.71875000e-02
-6.30144500e-06	-5.70312500e-04	-8.65625000e-02
-6.29824500e-06	-8.51562500e-04	-7.06250000e-02
-6.29504500e-06	-1.25000000e-04	-6.18750000e-02
-6.29184500e-06	-3.51562500e-04	-8.81250000e-02
-6.28864500e-06	-3.59375000e-04	-1.03750000e-01
-6.28544500e-06	-4.92187500e-04	-1.05937500e-01
-6.28224500e-06	-5.62500000e-04	-1.03125000e-01
-6.27904500e-06	-1.64062500e-04	-9.46875000e-02
-6.27584500e-06	1.79687500e-04	-8.50000000e-02
-6.27264500e-06	-1.56250000e-04	-1.01875000e-01
-6.26944500e-06	-2.34375000e-04	-9.71875000e-02
-6.26624500e-06	-2.34375000e-04	-8.62500000e-02
-6.26304500e-06	-5.62500000e-04	-8.78125000e-02
-6.25984500e-06	-1.95312500e-04	-1.00312500e-01
-6.25664500e-06	-3.35937500e-04	-1.05625000e-01
-6.25344500e-06	-9.68750000e-04	-9.18750000e-02
-6.25024500e-06	-5.07812500e-04	-1.01562500e-01
-6.24704500e-06	-6.17187500e-04	-1.10625000e-01
-6.24384500e-06	-4.76562500e-04	-9.56250000e-02
-6.24064500e-06	-4.37500000e-04	-9.87500000e-02
-6.23744500e-06	-4.37500000e-04	-1.00625000e-01
-6.23424500e-06	-2.34375000e-05	-9.93750000e-02
-6.23104500e-06	2.34375000e-05	-9.46875000e-02
-6.22784500e-06	-3.98437500e-04	-8.06250000e-02
-6.22464500e-06	-7.81250000e-04	-1.00625000e-01
-6.22144500e-06	-4.29687500e-04	-1.01250000e-01
-6.21824500e-06	-5.62500000e-04	-9.75000000e-02
-6.21504500e-06	-5.62500000e-04	-9.93750000e-02
-6.21184500e-06	-5.70312500e-04	-9.28125000e-02
-6.20864500e-06	-5.46875000e-04	-1.14062500e-01
-6.20544500e-06	-5.39062500e-04	-1.15625000e-01
-6.20224500e-06	-6.64062500e-04	-1.10312500e-01
-6.19904500e-06	-5.15625000e-04	-1.25312500e-01
-6.19584500e-06	-9.45312500e-04	-1.12500000e-01
-6.19264500e-06	-8.35937500e-04	-1.10937500e-01
-6.18944500e-06	-9.14062500e-04	-1.07812500e-01
-6.18624500e-06	-1.14843750e-03	-1.07812500e-01
-6.18304500e-06	-5.15625000e-04	-1.29375000e-01
-6.17984500e-06	-7.10937500e-04	-1.26250000e-01
-6.17664500e-06	-9.37500000e-04	-1.30625000e-01
-6.17344500e-06	-9.53125000e-04	-1.23437500e-01
-6.17024500e-06	-5.93750000e-04	-1.21562500e-01
-6.16704500e-06	-7.34375000e-04	-1.15312500e-01
-6.16384500e-06	-6.25000000e-04	-1.23437500e-01
-6.16064500e-06	-6.87500000e-04	-1.28750000e-01
-6.15744500e-06	-8.90625000e-04	-1.24375000e-01
-6.15424500e-06	-7.89062500e-04	-1.12187500e-01
-6.15104500e-06	-4.21875000e-04	-1.15000000e-01
-6.14784500e-06	-8.20312500e-04	-1.06250000e-01
-6.14464500e-06	-8.51562500e-04	-1.16875000e-01
-6.14144500e-06	-8.12500000e-04	-1.10312500e-01
-6.13824500e-06	-9.84375000e-04	-1.20000000e-01
-6.13504500e-06	-6.64062500e-04	-1.07500000e-01
-6.13184500e-06	-6.17187500e-04	-1.08437500e-01
-6.12864500e-06	-7.18750000e-04	-9.37500000e-02
-6.12544500e-06	-4.53125000e-04	-1.01250000e-01
-6.12224500e-06	-1.17187500e-04	-1.15937500e-01
-6.11904500e-06	9.37500000e-05	-9.96875000e-02
-6.11584500e-06	-4.60937500e-04	-1.03437500e-01
-6.11264500e-06	-2.03125000e-04	-9.37500000e-02
-6.10944500e-06	-2.26562500e-04	-9.28125000e-02
-6.10624500e-06	7.03125000e-05	-9.00000000e-02
-6.10304500e-06	-3.43750000e-04	-8.78125000e-02
-6.09984500e-06	-3.51562500e-04	-1.02187500e-01
-6.09664500e-06	2.57812500e-04	-1.10000000e-01
-6.09344500e-06	-3.43750000e-04	-9.68750000e-02
-6.09024500e-06	-1.56250000e-04	-9.00000000e-02
-6.08704500e-06	-2.96875000e-04	-9.18750000e-02
-6.08384500e-06	2.77555756e-17	-1.10312500e-01
-6.08064500e-06	-1.79687500e-04	-9.18750000e-02
-6.07744500e-06	7.81250000e-06	-1.00000000e-01
-6.07424500e-06	-4.92187500e-04	-8.43750000e-02
-6.07104500e-06	-2.81250000e-04	-1.03750000e-01
-6.06784500e-06	-5.15625000e-04	-9.81250000e-02
-6.06464500e-06	-5.15625000e-04	-9.56250000e-02
-6.06144500e-06	-3.28125000e-04	-1.01250000e-01
-6.05824500e-06	6.25000000e-05	-8.43750000e-02
-6.05504500e-06	-5.31250000e-04	-9.37500000e-02
-6.05184500e-06	-6.01562500e-04	-1.00625000e-01
-6.04864500e-06	-6.09375000e-04	-1.04375000e-01
-6.04544500e-06	-9.14062500e-04	-1.02812500e-01
-6.04224500e-06	-7.57812500e-04	-9.59375000e-02
-6.03904500e-06	-4.29687500e-04	-8.56250000e-02
-6.03584500e-06	-1.71875000e-04	-8.62500000e-02
-6.03264500e-06	1.56250000e-05	-9.56250000e-02
-6.02944500e-06	-2.26562500e-04	-9.40625000e-02
-6.02624500e-06	-3.12500000e-04	-8.81250000e-02
-6.02304500e-06	-7.81250000e-06	-8.40625000e-02
-6.01984500e-06	-4.84375000e-04	-8.62500000e-02
-6.01664500e-06	-3.12500000e-04	-9.18750000e-02
-6.01344500e-06	-1.79687500e-04	-9.28125000e-02
-6.01024500e-06	-4.29687500e-04	-8.53125000e-02
-6.00704500e-06	-4.92187500e-04	-7.65625000e-02
-6.00384500e-06	-1.32812500e-04	-1.03750000e-01
-6.00064500e-06	-4.68750000e-04	-9.40625000e-02
-5.99744500e-06	-1.01562500e-03	-8.96875000e-02
-5.99424500e-06	-6.95312500e-04	-1.04375000e-01
-5.99104500e-06	-4.68750000e-04	-9.68750000e-02
-5.98784500e-06	-6.71875000e-04	-8.50000000e-02
-5.98464500e-06	-6.25000000e-04	-1.02812500e-01
-5.98144500e-06	-4.45312500e-04	-9.53125000e-02
-5.97824500e-06	-3.51562500e-04	-1.10000000e-01
-5.97504500e-06	-3.90625000e-04	-1.10000000e-01
-5.97184500e-06	-4.21875000e-04	-1.04687500e-01
-5.96864500e-06	-4.29687500e-04	-9.53125000e-02
-5.96544500e-06	-5.39062500e-04	-9.68750000e-02
-5.96224500e-06	-6.95312500e-04	-8.21875000e-02
-5.95904500e-06	-4.84375000e-04	-9.18750000e-02
-5.95584500e-06	-4.68750000e-04	-1.11875000e-01
-5.95264500e-06	-6.09375000e-04	-1.26875000e-01
-5.94944500e-06	-2.34375000e-04	-1.10625000e-01
-5.94624500e-06	-2.73437500e-04	-8.62500000e-02
-5.94304500e-06	-4.06250000e-04	-9.06250000e-02
-5.93984500e-06	-2.57812500e-04	-9.46875000e-02
-5.93664500e-06	-6.40625000e-04	-9.65625000e-02
-5.93344500e-06	-3.43750000e-04	-1.03750000e-01
-5.93024500e-06	-3.90625000e-04	-9.40625000e-02
-5.92704500e-06	-6.01562500e-04	-9.68750000e-02
-5.92384500e-06	-4.76562500e-04	-1.07812500e-01
-5.92064500e-06	-3.43750000e-04	-9.06250000e-02
-5.91744500e-06	-2.18750000e-04	-1.00000000e-01
-5.91424500e-06	-5.00000000e-04	-1.08125000e-01
-5.91104500e-06	-2.96875000e-04	-1.25625000e-01
-5.90784500e-06	-4.76562500e-04	-1.18437500e-01
-5.90464500e-06	-3.67187500e-04	-1.12187500e-01
-5.90144500e-06	-4.45312500e-04	-9.37500000e-02
-5.89824500e-06	-1.25000000e-04	-8.75000000e-02
-5.89504500e-06	-1.17187500e-04	-1.00937500e-01
-5.89184500e-06	-2.57812500e-04	-9.43750000e-02
-5.88864500e-06	-3.98437500e-04	-7.18750000e-02
-5.88544500e-06	-3.35937500e-04	-7.34375000e-02
-5.88224500e-06	-6.71875000e-04	-6.65625000e-02
-5.87904500e-06	-4.92187500e-04	-7.43750000e-02
-5.87584500e-06	1.40625000e-04	-8.12500000e-02
-5.87264500e-06	2.34375000e-05	-9.06250000e-02
-5.86944500e-06	-3.90625000e-05	-1.19375000e-01
-5.86624500e-06	-2.18750000e-04	-1.00625000e-01
-5.86304500e-06	3.12500000e-05	-9.65625000e-02
-5.85984500e-06	-4.84375000e-04	-9.03125000e-02
-5.85664500e-06	-3.75000000e-04	-8.90625000e-02
-5.85344500e-06	-4.37500000e-04	-9.40625000e-02
-5.85024500e-06	-5.39062500e-04	-1.06875000e-01
-5.84704500e-06	-3.82812500e-04	-1.03437500e-01
-5.84384500e-06	-2.34375000e-04	-8.90625000e-02
-5.84064500e-06	-5.31250000e-04	-8.50000000e-02
-5.83744500e-06	-7.10937500e-04	-9.34375000e-02
-5.83424500e-06	-4.06250000e-04	-9.03125000e-02
-5.83104500e-06	-2.26562500e-04	-1.25625000e-01
-5.82784500e-06	-2.73437500e-04	-1.06562500e-01
-5.82464500e-06	-3.75000000e-04	-1.07812500e-01
-5.82144500e-06	-6.17187500e-04	-1.14687500e-01
-5.81824500e-06	-3.90625000e-04	-1.09687500e-01
-5.81504500e-06	-2.10937500e-04	-1.34375000e-01
-5.81184500e-06	-2.50000000e-04	-1.13125000e-01
-5.80864500e-06	-4.68750000e-04	-1.12500000e-01
-5.80544500e-06	-4.92187500e-04	-1.03437500e-01
-5.80224500e-06	-4.21875000e-04	-7.53125000e-02
-5.79904500e-06	-1.79687500e-04	-9.53125000e-02
-5.79584500e-06	-2.81250000e-04	-1.06250000e-01
-5.79264500e-06	-3.43750000e-04	-1.01875000e-01
-5.78944500e-06	-1.95312500e-04	-8.68750000e-02
-5.78624500e-06	-2.89062500e-04	-1.03125000e-01
-5.78304500e-06	-1.87500000e-04	-1.10000000e-01
-5.77984500e-06	-4.68750000e-05	-9.06250000e-02
-5.77664500e-06	-5.93750000e-04	-8.00000000e-02
-5.77344500e-06	-5.07812500e-04	-1.01875000e-01
-5.77024500e-06	-2.65625000e-04	-1.00937500e-01
-5.76704500e-06	-3.43750000e-04	-9.93750000e-02
-5.76384500e-06	-2.10937500e-04	-9.37500000e-02
-5.76064500e-06	-5.46875000e-05	-8.53125000e-02
-5.75744500e-06	-2.89062500e-04	-9.56250000e-02
-5.75424500e-06	-1.64062500e-04	-8.90625000e-02
-5.75104500e-06	2.26562500e-04	-8.96875000e-02
-5.74784500e-06	-2.89062500e-04	-8.90625000e-02
-5.74464500e-06	-3.28125000e-04	-8.78125000e-02
-5.74144500e-06	-9.37500000e-05	-8.93750000e-02
-5.73824500e-06	-3.43750000e-04	-8.62500000e-02
-5.73504500e-06	-1.40625000e-04	-9.62500000e-02
-5.73184500e-06	1.95312500e-04	-9.68750000e-02
-5.72864500e-06	-1.79687500e-04	-9.00000000e-02
-5.72544500e-06	-2.81250000e-04	-1.02187500e-01
-5.72224500e-06	-2.96875000e-04	-9.18750000e-02
-5.71904500e-06	-3.43750000e-04	-1.11875000e-01
-5.71584500e-06	-4.21875000e-04	-1.12500000e-01
-5.71264500e-06	-4.37500000e-04	-1.13437500e-01
-5.70944500e-06	-1.56250000e-04	-9.43750000e-02
-5.70624500e-06	1.17187500e-04	-1.00312500e-01
-5.70304500e-06	-1.71875000e-04	-1.02812500e-01
-5.69984500e-06	-4.68750000e-05	-9.65625000e-02
-5.69664500e-06	-9.37500000e-05	-1.17500000e-01
-5.69344500e-06	-1.79687500e-04	-1.12500000e-01
-5.69024500e-06	2.42187500e-04	-8.75000000e-02
-5.68704500e-06	-1.56250000e-05	-8.96875000e-02
-5.68384500e-06	2.65625000e-04	-9.15625000e-02
-5.68064500e-06	9.37500000e-05	-8.87500000e-02
-5.67744500e-06	-1.09375000e-04	-8.93750000e-02
-5.67424500e-06	-3.43750000e-04	-7.68750000e-02
-5.67104500e-06	3.90625000e-05	-7.90625000e-02
-5.66784500e-06	2.18750000e-04	-9.15625000e-02
-5.66464500e-06	2.57812500e-04	-8.15625000e-02
-5.66144500e-06	-5.46875000e-05	-8.96875000e-02
-5.65824500e-06	1.40625000e-04	-8.12500000e-02
-5.65504500e-06	-7.81250000e-05	-8.06250000e-02
-5.65184500e-06	-1.64062500e-04	-7.37500000e-02
-5.64864500e-06	-1.25000000e-04	-8.93750000e-02
-5.64544500e-06	-2.89062500e-04	-1.06875000e-01
-5.64224500e-06	-1.56250000e-04	-1.02187500e-01
-5.63904500e-06	-1.64062500e-04	-9.96875000e-02
-5.63584500e-06	2.96875000e-04	-9.65625000e-02
-5.63264500e-06	-4.21875000e-04	-9.18750000e-02
-5.62944500e-06	-4.84375000e-04	-9.87500000e-02
-5.62624500e-06	-1.79687500e-04	-1.11250000e-01
-5.62304500e-06	-1.64062500e-04	-9.15625000e-02
-5.61984500e-06	-6.01562500e-04	-1.03125000e-01
-5.61664500e-06	2.18750000e-04	-9.40625000e-02
-5.61344500e-06	-3.12500000e-05	-9.46875000e-02
-5.61024500e-06	7.81250000e-05	-8.50000000e-02
-5.60704500e-06	-2.03125000e-04	-8.81250000e-02
-5.60384500e-06	1.95312500e-04	-1.10625000e-01
-5.60064500e-06	-2.34375000e-04	-9.65625000e-02
-5.59744500e-06	3.90625000e-05	-9.12500000e-02
-5.59424500e-06	1.56250000e-05	-9.96875000e-02
-5.59104500e-06	4.68750000e-05	-8.75000000e-02
-5.58784500e-06	2.73437500e-04	-1.09375000e-01
-5.58464500e-06	1.56250000e-04	-1.04062500e-01
-5.58144500e-06	-3.90625000e-05	-9.65625000e-02
-5.57824500e-06	7.81250000e-05	-1.00312500e-01
-5.57504500e-06	6.25000000e-05	-1.05312500e-01
-5.57184500e-06	-3.43750000e-04	-1.08125000e-01
-5.56864500e-06	-5.46875000e-05	-1.07500000e-01
-5.56544500e-06	-1.71875000e-04	-1.12812500e-01
-5.56224500e-06	4.14062500e-04	-9.15625000e-02
-5.55904500e-06	5.15625000e-04	-9.28125000e-02
-5.55584500e-06	1.64062500e-04	-9.03125000e-02
-5.55264500e-06	4.14062500e-04	-1.00000000e-01
-5.54944500e-06	-1.56250000e-05	-8.53125000e-02
-5.54624500e-06	-4.68750000e-05	-1.09687500e-01
-5.54304500e-06	4.45312500e-04	-9.53125000e-02
-5.53984500e-06	3.90625000e-04	-8.15625000e-02
-5.53664500e-06	-2.18750000e-04	-8.03125000e-02
-5.53344500e-06	2.03125000e-04	-8.37500000e-02
-5.53024500e-06	7.03125000e-05	-9.90625000e-02
-5.52704500e-06	3.90625000e-05	-9.15625000e-02
-5.52384500e-06	-5.78125000e-04	-1.06562500e-01
-5.52064500e-06	-1.79687500e-04	-1.03125000e-01
-5.51744500e-06	1.17187500e-04	-1.02500000e-01
-5.51424500e-06	-8.59375000e-05	-9.90625000e-02
-5.51104500e-06	-2.26562500e-04	-7.50000000e-02
-5.50784500e-06	-5.23437500e-04	-9.71875000e-02
-5.50464500e-06	-4.68750000e-05	-9.31250000e-02
-5.50144500e-06	-3.75000000e-04	-9.46875000e-02
-5.49824500e-06	-4.06250000e-04	-9.75000000e-02
-5.49504500e-06	-8.59375000e-05	-1.14375000e-01
-5.49184500e-06	-2.34375000e-04	-1.14687500e-01
-5.48864500e-06	-1.48437500e-04	-1.05625000e-01
-5.48544500e-06	-1.95312500e-04	-8.53125000e-02
-5.48224500e-06	-5.00000000e-04	-1.06250000e-01
-5.47904500e-06	-1.40625000e-04	-1.01562500e-01
-5.47584500e-06	-3.82812500e-04	-9.15625000e-02
-5.47264500e-06	2.73437500e-04	-1.00625000e-01
-5.46944500e-06	8.59375000e-05	-9.65625000e-02
-5.46624500e-06	7.03125000e-05	-8.90625000e-02
-5.46304500e-06	-2.34375000e-04	-9.18750000e-02
-5.45984500e-06	-8.59375000e-05	-9.40625000e-02
-5.45664500e-06	-1.56250000e-05	-9.12500000e-02
-5.45344500e-06	1.95312500e-04	-9.03125000e-02
-5.45024500e-06	2.34375000e-05	-9.34375000e-02
-5.44704500e-06	-7.81250000e-06	-1.00937500e-01
-5.44384500e-06	-2.73437500e-04	-9.62500000e-02
-5.44064500e-06	-9.37500000e-05	-1.13437500e-01
-5.43744500e-06	-2.65625000e-04	-1.00000000e-01
-5.43424500e-06	-5.46875000e-05	-9.46875000e-02
-5.43104500e-06	-4.60937500e-04	-1.03437500e-01
-5.42784500e-06	-3.90625000e-05	-1.04062500e-01
-5.42464500e-06	-1.56250000e-04	-1.07812500e-01
-5.42144500e-06	-3.28125000e-04	-1.04062500e-01
-5.41824500e-06	-5.62500000e-04	-1.07812500e-01
-5.41504500e-06	-5.23437500e-04	-1.12812500e-01
-5.41184500e-06	-1.25000000e-04	-1.09375000e-01
-5.40864500e-06	-2.50000000e-04	-1.12187500e-01
-5.40544500e-06	-2.42187500e-04	-1.05937500e-01
-5.40224500e-06	-4.60937500e-04	-1.10937500e-01
-5.39904500e-06	-3.35937500e-04	-9.93750000e-02
-5.39584500e-06	-2.18750000e-04	-1.10312500e-01
-5.39264500e-06	-4.60937500e-04	-1.15625000e-01
-5.38944500e-06	-4.45312500e-04	-1.05937500e-01
-5.38624500e-06	-3.82812500e-04	-1.09062500e-01
-5.38304500e-06	-5.39062500e-04	-1.16250000e-01
-5.37984500e-06	-4.84375000e-04	-1.11562500e-01
-5.37664500e-06	-3.82812500e-04	-1.22812500e-01
-5.37344500e-06	-2.42187500e-04	-1.05000000e-01
-5.37024500e-06	-3.59375000e-04	-9.68750000e-02
-5.36704500e-06	-3.04687500e-04	-1.10312500e-01
-5.36384500e-06	-7.73437500e-04	-1.09375000e-01
-5.36064500e-06	-9.29687500e-04	-1.08437500e-01
-5.35744500e-06	-3.98437500e-04	-1.10312500e-01
-5.35424500e-06	-5.46875000e-04	-1.11562500e-01
-5.35104500e-06	-1.25000000e-04	-1.27187500e-01
-5.34784500e-06	-2.50000000e-04	-9.78125000e-02
-5.34464500e-06	-4.92187500e-04	-9.78125000e-02
-5.34144500e-06	-2.34375000e-04	-1.04062500e-01
-5.33824500e-06	-2.34375000e-04	-1.03437500e-01
-5.33504500e-06	-4.14062500e-04	-1.12500000e-01
-5.33184500e-06	-2.26562500e-04	-9.93750000e-02
-5.32864500e-06	-4.21875000e-04	-1.00625000e-01
-5.32544500e-06	-3.12500000e-05	-1.20000000e-01
-5.32224500e-06	-1.25000000e-04	-1.17812500e-01
-5.31904500e-06	-2.50000000e-04	-9.59375000e-02
-5.31584500e-06	-2.26562500e-04	-1.00000000e-01
-5.31264500e-06	-3.20312500e-04	-9.93750000e-02
-5.30944500e-06	-3.12500000e-04	-9.96875000e-02
-5.30624500e-06	-4.45312500e-04	-9.81250000e-02
-5.30304500e-06	-2.65625000e-04	-1.01562500e-01
-5.29984500e-06	-2.26562500e-04	-1.03437500e-01
-5.29664500e-06	-1.71875000e-04	-9.18750000e-02
-5.29344500e-06	-6.09375000e-04	-9.65625000e-02
-5.29024500e-06	-3.12500000e-04	-9.71875000e-02
-5.28704500e-06	-2.89062500e-04	-9.59375000e-02
-5.28384500e-06	-4.29687500e-04	-1.08750000e-01
-5.28064500e-06	-2.42187500e-04	-1.03125000e-01
-5.27744500e-06	-4.06250000e-04	-1.05312500e-01
-5.27424500e-06	-2.03125000e-04	-1.11250000e-01
-5.27104500e-06	-5.93750000e-04	-1.16562500e-01
-5.26784500e-06	-8.04687500e-04	-1.01562500e-01
-5.26464500e-06	-2.34375000e-04	-9.90625000e-02
-5.26144500e-06	-5.46875000e-04	-9.00000000e-02
-5.25824500e-06	-1.32812500e-04	-1.08125000e-01
-5.25504500e-06	-1.56250000e-05	-1.08437500e-01
-5.25184500e-06	-2.81250000e-04	-1.16562500e-01
-5.24864500e-06	-3.28125000e-04	-9.00000000e-02
-5.24544500e-06	-3.98437500e-04	-8.90625000e-02
-5.24224500e-06	-2.96875000e-04	-1.00625000e-01
-5.23904500e-06	-2.96875000e-04	-1.09375000e-01
-5.23584500e-06	-3.51562500e-04	-9.68750000e-02
-5.23264500e-06	-5.70312500e-04	-1.16875000e-01
-5.22944500e-06	-3.82812500e-04	-1.12187500e-01
-5.22624500e-06	-3.90625000e-04	-1.16875000e-01
-5.22304500e-06	-5.00000000e-04	-1.16250000e-01
-5.21984500e-06	-1.32812500e-04	-1.04062500e-01
-5.21664500e-06	-5.31250000e-04	-1.15000000e-01
-5.21344500e-06	-1.71875000e-04	-1.07812500e-01
-5.21024500e-06	-4.37500000e-04	-1.10000000e-01
-5.20704500e-06	-1.71875000e-04	-1.12812500e-01
-5.20384500e-06	-4.45312500e-04	-1.02812500e-01
-5.20064500e-06	-4.06250000e-04	-1.04375000e-01
-5.19744500e-06	-6.95312500e-04	-1.05937500e-01
-5.19424500e-06	-3.12500000e-04	-1.00312500e-01
-5.19104500e-06	-1.71875000e-04	-1.01250000e-01
-5.18784500e-06	-4.53125000e-04	-1.08437500e-01
-5.18464500e-06	-2.03125000e-04	-1.32812500e-01
-5.18144500e-06	-2.96875000e-04	-1.15625000e-01
-5.17824500e-06	-6.25000000e-05	-8.34375000e-02
-5.17504500e-06	1.56250000e-04	-8.40625000e-02
-5.17184500e-06	-2.73437500e-04	-8.03125000e-02
-5.16864500e-06	-2.18750000e-04	-1.04062500e-01
-5.16544500e-06	-2.18750000e-04	-1.19375000e-01
-5.16224500e-06	-3.82812500e-04	-1.09062500e-01
-5.15904500e-06	-2.10937500e-04	-1.04375000e-01
-5.15584500e-06	-5.31250000e-04	-1.19062500e-01
-5.15264500e-06	-1.17187500e-04	-1.27812500e-01
-5.14944500e-06	-5.70312500e-04	-1.29375000e-01
-5.14624500e-06	-8.04687500e-04	-1.35937500e-01
-5.14304500e-06	-8.28125000e-04	-1.25625000e-01
-5.13984500e-06	-7.81250000e-04	-1.10312500e-01
-5.13664500e-06	-9.14062500e-04	-1.24062500e-01
-5.13344500e-06	-9.14062500e-04	-1.16250000e-01
-5.13024500e-06	-7.89062500e-04	-1.40312500e-01
-5.12704500e-06	-5.85937500e-04	-1.33437500e-01
-5.12384500e-06	-5.78125000e-04	-1.12500000e-01
-5.12064500e-06	-5.78125000e-04	-1.19687500e-01
-5.11744500e-06	-4.14062500e-04	-1.14375000e-01
-5.11424500e-06	-2.89062500e-04	-1.19375000e-01
-5.11104500e-06	-1.09375000e-04	-1.20937500e-01
-5.10784500e-06	-6.95312500e-04	-1.14687500e-01
-5.10464500e-06	-4.53125000e-04	-1.10000000e-01
-5.10144500e-06	-1.09375000e-04	-9.53125000e-02
-5.09824500e-06	-1.71875000e-04	-9.59375000e-02
-5.09504500e-06	-1.71875000e-04	-9.71875000e-02
-5.09184500e-06	-1.40625000e-04	-1.02812500e-01
-5.08864500e-06	-4.60937500e-04	-1.03437500e-01
-5.08544500e-06	-3.43750000e-04	-1.03750000e-01
-5.08224500e-06	-3.67187500e-04	-1.06875000e-01
-5.07904500e-06	-3.28125000e-04	-1.04062500e-01
-5.07584500e-06	-2.34375000e-04	-9.96875000e-02
-5.07264500e-06	-3.28125000e-04	-1.11875000e-01
-5.06944500e-06	-2.50000000e-04	-1.01250000e-01
-5.06624500e-06	-3.67187500e-04	-8.31250000e-02
-5.06304500e-06	-1.48437500e-04	-1.07187500e-01
-5.05984500e-06	-1.87500000e-04	-1.06562500e-01
-5.05664500e-06	-2.26562500e-04	-1.07812500e-01
-5.05344500e-06	-1.01562500e-04	-1.15625000e-01
-5.05024500e-06	-3.67187500e-04	-1.19062500e-01
-5.04704500e-06	-4.37500000e-04	-9.71875000e-02
-5.04384500e-06	-5.78125000e-04	-9.46875000e-02
-5.04064500e-06	-3.12500000e-04	-1.12500000e-01
-5.03744500e-06	-7.10937500e-04	-1.10000000e-01
-5.03424500e-06	-4.76562500e-04	-1.14375000e-01
-5.03104500e-06	-5.07812500e-04	-1.25000000e-01
-5.02784500e-06	-7.81250000e-04	-1.16250000e-01
-5.02464500e-06	-2.50000000e-04	-1.32187500e-01
-5.02144500e-06	-6.25000000e-04	-1.31562500e-01
-5.01824500e-06	-3.35937500e-04	-1.32812500e-01
-5.01504500e-06	-8.98437500e-04	-1.34062500e-01
-5.01184500e-06	-3.67187500e-04	-1.19687500e-01
-5.00864500e-06	-5.70312500e-04	-1.29375000e-01
-5.00544500e-06	-6.64062500e-04	-1.15000000e-01
-5.00224500e-06	-5.15625000e-04	-1.11562500e-01
-4.99904500e-06	-7.57812500e-04	-1.23437500e-01
-4.99584500e-06	-3.04687500e-04	-1.10625000e-01
-4.99264500e-06	2.03125000e-04	-1.25937500e-01
-4.98944500e-06	-1.40625000e-04	-1.10937500e-01
-4.98624500e-06	-2.57812500e-04	-1.06875000e-01
-4.98304500e-06	-5.31250000e-04	-1.07187500e-01
-4.97984500e-06	-4.92187500e-04	-1.01875000e-01
-4.97664500e-06	-2.42187500e-04	-1.20000000e-01
-4.97344500e-06	-3.59375000e-04	-1.17500000e-01
-4.97024500e-06	-4.53125000e-04	-1.15312500e-01
-4.96704500e-06	-7.50000000e-04	-1.17187500e-01
-4.96384500e-06	-5.46875000e-04	-1.06875000e-01
-4.96064500e-06	-6.01562500e-04	-1.05625000e-01
-4.95744500e-06	-4.92187500e-04	-1.10937500e-01
-4.95424500e-06	-3.90625000e-04	-1.08750000e-01
-4.95104500e-06	-3.90625000e-04	-1.35000000e-01
-4.94784500e-06	-2.65625000e-04	-1.22500000e-01
-4.94464500e-06	-4.92187500e-04	-1.17187500e-01
-4.94144500e-06	-7.89062500e-04	-9.84375000e-02
-4.93824500e-06	-4.76562500e-04	-1.01250000e-01
-4.93504500e-06	-6.25000000e-04	-1.08437500e-01
-4.93184500e-06	-7.42187500e-04	-1.09375000e-01
-4.92864500e-06	-8.82812500e-04	-1.09687500e-01
-4.92544500e-06	-4.06250000e-04	-1.26562500e-01
-4.92224500e-06	-3.59375000e-04	-1.25312500e-01
-4.91904500e-06	-2.34375000e-04	-1.35312500e-01
-4.91584500e-06	-5.23437500e-04	-1.51562500e-01
-4.91264500e-06	-5.15625000e-04	-1.50937500e-01
-4.90944500e-06	-7.73437500e-04	-1.43125000e-01
-4.90624500e-06	-7.73437500e-04	-1.25937500e-01
-4.90304500e-06	-7.10937500e-04	-1.17500000e-01
-4.89984500e-06	-7.03125000e-04	-1.20312500e-01
-4.89664500e-06	-5.62500000e-04	-1.22812500e-01
-4.89344500e-06	-1.64062500e-04	-1.24687500e-01
-4.89024500e-06	-6.01562500e-04	-1.19375000e-01
-4.88704500e-06	-7.81250000e-04	-1.16250000e-01
-4.88384500e-06	-8.90625000e-04	-1.32500000e-01
-4.88064500e-06	-7.42187500e-04	-1.22812500e-01
-4.87744500e-06	-4.06250000e-04	-1.21562500e-01
-4.87424500e-06	-4.14062500e-04	-1.18750000e-01
-4.87104500e-06	-6.95312500e-04	-1.27500000e-01
-4.86784500e-06	-6.56250000e-04	-1.30312500e-01
-4.86464500e-06	-5.15625000e-04	-1.22812500e-01
-4.86144500e-06	-5.46875000e-05	-1.40000000e-01
-4.85824500e-06	-3.28125000e-04	-1.20312500e-01
-4.85504500e-06	-5.15625000e-04	-1.22500000e-01
-4.85184500e-06	-3.04687500e-04	-1.04375000e-01
-4.84864500e-06	-2.89062500e-04	-1.04687500e-01
-4.84544500e-06	-3.75000000e-04	-1.12812500e-01
-4.84224500e-06	-6.79687500e-04	-1.18437500e-01
-4.83904500e-06	-3.28125000e-04	-1.16875000e-01
-4.83584500e-06	-9.76562500e-04	-1.16250000e-01
-4.83264500e-06	-5.70312500e-04	-1.32187500e-01
-4.82944500e-06	-7.10937500e-04	-1.45625000e-01
-4.82624500e-06	-6.32812500e-04	-1.39687500e-01
-4.82304500e-06	-6.79687500e-04	-1.42812500e-01
-4.81984500e-06	-5.62500000e-04	-1.19062500e-01
-4.81664500e-06	-5.85937500e-04	-1.27500000e-01
-4.81344500e-06	-6.87500000e-04	-1.27812500e-01
-4.81024500e-06	-4.84375000e-04	-1.18437500e-01
-4.80704500e-06	-7.10937500e-04	-1.34375000e-01
-4.80384500e-06	-3.51562500e-04	-1.40937500e-01
-4.80064500e-06	-7.73437500e-04	-1.31250000e-01
-4.79744500e-06	-7.34375000e-04	-1.30000000e-01
-4.79424500e-06	-5.00000000e-04	-1.29687500e-01
-4.79104500e-06	-5.00000000e-04	-1.33125000e-01
-4.78784500e-06	-9.60937500e-04	-1.31562500e-01
-4.78464500e-06	-5.78125000e-04	-1.44687500e-01
-4.78144500e-06	-1.03906250e-03	-1.47500000e-01
-4.77824500e-06	-6.87500000e-04	-1.30000000e-01
-4.77504500e-06	-4.68750000e-04	-1.29062500e-01
-4.77184500e-06	-2.81250000e-04	-1.25000000e-01
-4.76864500e-06	-4.06250000e-04	-1.25312500e-01
-4.76544500e-06	-8.12500000e-04	-1.23750000e-01
-4.76224500e-06	-3.98437500e-04	-1.19687500e-01
-4.75904500e-06	-6.71875000e-04	-1.20937500e-01
-4.75584500e-06	-6.95312500e-04	-1.12500000e-01
-4.75264500e-06	-4.68750000e-04	-1.33125000e-01
-4.74944500e-06	-3.98437500e-04	-1.44062500e-01
-4.74624500e-06	-7.42187500e-04	-1.24687500e-01
-4.74304500e-06	-4.60937500e-04	-1.14375000e-01
-4.73984500e-06	-9.37500000e-05	-1.28750000e-01
-4.73664500e-06	-4.45312500e-04	-1.17812500e-01
-4.73344500e-06	-1.87500000e-04	-1.04062500e-01
-4.73024500e-06	-5.46875000e-04	-1.12187500e-01
-4.72704500e-06	-2.73437500e-04	-1.10000000e-01
-4.72384500e-06	-3.43750000e-04	-1.04687500e-01
-4.72064500e-06	-4.06250000e-04	-1.14375000e-01
-4.71744500e-06	-4.92187500e-04	-1.08437500e-01
-4.71424500e-06	-3.43750000e-04	-1.33437500e-01
-4.71104500e-06	-1.01562500e-04	-1.14375000e-01
-4.70784500e-06	-2.03125000e-04	-1.15625000e-01
-4.70464500e-06	-3.51562500e-04	-1.09687500e-01
-4.70144500e-06	-7.42187500e-04	-1.23750000e-01
-4.69824500e-06	-7.73437500e-04	-1.28750000e-01
-4.69504500e-06	-3.82812500e-04	-1.22187500e-01
-4.69184500e-06	-5.23437500e-04	-1.24375000e-01
-4.68864500e-06	-5.15625000e-04	-1.20000000e-01
-4.68544500e-06	-4.29687500e-04	-1.33437500e-01
-4.68224500e-06	-2.81250000e-04	-1.27500000e-01
-4.67904500e-06	-5.85937500e-04	-1.25312500e-01
-4.67584500e-06	-5.70312500e-04	-1.22187500e-01
-4.67264500e-06	-1.01562500e-03	-1.20000000e-01
-4.66944500e-06	-3.75000000e-04	-1.29375000e-01
-4.66624500e-06	-4.68750000e-04	-1.36250000e-01
-4.66304500e-06	-6.56250000e-04	-1.30000000e-01
-4.65984500e-06	-8.51562500e-04	-1.17500000e-01
-4.65664500e-06	-3.20312500e-04	-1.41875000e-01
-4.65344500e-06	-3.59375000e-04	-1.24687500e-01
-4.65024500e-06	-5.46875000e-05	-1.15312500e-01
-4.64704500e-06	-2.42187500e-04	-1.18437500e-01
-4.64384500e-06	-8.59375000e-05	-1.28437500e-01
-4.64064500e-06	-2.26562500e-04	-1.27812500e-01
-4.63744500e-06	-1.79687500e-04	-1.12812500e-01
-4.63424500e-06	7.81250000e-06	-1.05000000e-01
-4.63104500e-06	-2.34375000e-04	-1.28437500e-01
-4.62784500e-06	3.12500000e-05	-1.33437500e-01
-4.62464500e-06	-8.59375000e-05	-1.15937500e-01
-4.62144500e-06	1.25000000e-04	-1.22500000e-01
-4.61824500e-06	-1.56250000e-04	-1.20625000e-01
-4.61504500e-06	-4.68750000e-04	-1.14687500e-01
-4.61184500e-06	-2.42187500e-04	-1.12187500e-01
-4.60864500e-06	-6.71875000e-04	-1.28750000e-01
-4.60544500e-06	-5.46875000e-04	-1.25312500e-01
-4.60224500e-06	-2.96875000e-04	-1.10937500e-01
-4.59904500e-06	-4.92187500e-04	-1.06875000e-01
-4.59584500e-06	-7.10937500e-04	-1.23437500e-01
-4.59264500e-06	-7.96875000e-04	-1.13750000e-01
-4.58944500e-06	-2.26562500e-04	-1.22187500e-01
-4.58624500e-06	-5.46875000e-05	-1.27187500e-01
-4.58304500e-06	-1.17187500e-04	-1.37812500e-01
-4.57984500e-06	-1.56250000e-04	-1.18437500e-01
-4.57664500e-06	-3.82812500e-04	-1.20000000e-01
-4.57344500e-06	-7.73437500e-04	-1.27500000e-01
-4.57024500e-06	-2.10937500e-04	-1.27812500e-01
-4.56704500e-06	-4.92187500e-04	-1.26875000e-01
-4.56384500e-06	-5.62500000e-04	-1.10937500e-01
-4.56064500e-06	-3.98437500e-04	-1.13750000e-01
-4.55744500e-06	-6.09375000e-04	-1.24062500e-01
-4.55424500e-06	-7.89062500e-04	-1.30937500e-01
-4.55104500e-06	-7.81250000e-04	-1.34062500e-01
-4.54784500e-06	-8.20312500e-04	-1.24687500e-01
-4.54464500e-06	-1.13281250e-03	-1.35625000e-01
-4.54144500e-06	-5.15625000e-04	-1.29687500e-01
-4.53824500e-06	-1.17187500e-04	-1.25625000e-01
-4.53504500e-06	-5.07812500e-04	-1.14687500e-01
-4.53184500e-06	-4.53125000e-04	-1.07187500e-01
-4.52864500e-06	-6.17187500e-04	-1.11562500e-01
-4.52544500e-06	-3.82812500e-04	-1.15625000e-01
-4.52224500e-06	-3.20312500e-04	-1.24375000e-01
-4.51904500e-06	-3.82812500e-04	-1.13750000e-01
-4.51584500e-06	-1.40625000e-04	-1.16875000e-01
-4.51264500e-06	-4.21875000e-04	-9.93750000e-02
-4.50944500e-06	-5.23437500e-04	-1.06250000e-01
-4.50624500e-06	-4.76562500e-04	-1.15000000e-01
-4.50304500e-06	-6.48437500e-04	-1.19375000e-01
-4.49984500e-06	-7.96875000e-04	-1.21562500e-01
-4.49664500e-06	-3.12500000e-04	-1.11875000e-01
-4.49344500e-06	-5.39062500e-04	-1.27187500e-01
-4.49024500e-06	-3.35937500e-04	-1.09687500e-01
-4.48704500e-06	-5.31250000e-04	-1.29375000e-01
-4.48384500e-06	-5.93750000e-04	-1.36250000e-01
-4.48064500e-06	-4.06250000e-04	-1.28750000e-01
-4.47744500e-06	-3.28125000e-04	-1.43437500e-01
-4.47424500e-06	-5.78125000e-04	-1.51875000e-01
-4.47104500e-06	-7.42187500e-04	-1.39375000e-01
-4.46784500e-06	-9.14062500e-04	-1.51562500e-01
-4.46464500e-06	-1.87500000e-04	-1.47500000e-01
-4.46144500e-06	-5.07812500e-04	-1.32500000e-01
-4.45824500e-06	-7.81250000e-04	-1.39687500e-01
-4.45504500e-06	-5.70312500e-04	-1.39687500e-01
-4.45184500e-06	-9.21875000e-04	-1.43750000e-01
-4.44864500e-06	-3.90625000e-04	-1.36875000e-01
-4.44544500e-06	-1.09375000e-04	-1.35625000e-01
-4.44224500e-06	-4.53125000e-04	-1.22187500e-01
-4.43904500e-06	-4.76562500e-04	-1.27812500e-01
-4.43584500e-06	-2.10937500e-04	-1.30937500e-01
-4.43264500e-06	-4.37500000e-04	-1.24375000e-01
-4.42944500e-06	-2.65625000e-04	-1.30312500e-01
-4.42624500e-06	-3.51562500e-04	-1.25312500e-01
-4.42304500e-06	-3.28125000e-04	-1.10625000e-01
-4.41984500e-06	-3.67187500e-04	-1.17812500e-01
-4.41664500e-06	-3.04687500e-04	-1.36250000e-01
-4.41344500e-06	-3.98437500e-04	-1.27187500e-01
-4.41024500e-06	-4.21875000e-04	-1.08750000e-01
-4.40704500e-06	-3.98437500e-04	-1.23125000e-01
-4.40384500e-06	-4.29687500e-04	-1.39375000e-01
-4.40064500e-06	-2.10937500e-04	-1.30625000e-01
-4.39744500e-06	-7.03125000e-04	-1.27812500e-01
-4.39424500e-06	-1.79687500e-04	-1.36562500e-01
-4.39104500e-06	-6.48437500e-04	-1.37500000e-01
-4.38784500e-06	-8.67187500e-04	-1.39687500e-01
-4.38464500e-06	-6.48437500e-04	-1.04375000e-01
-4.38144500e-06	-6.48437500e-04	-1.38437500e-01
-4.37824500e-06	-7.42187500e-04	-1.48750000e-01
-4.37504500e-06	-6.71875000e-04	-1.30937500e-01
-4.37184500e-06	-3.35937500e-04	-1.30000000e-01
-4.36864500e-06	-6.95312500e-04	-1.54687500e-01
-4.36544500e-06	-5.31250000e-04	-1.35000000e-01
-4.36224500e-06	-8.35937500e-04	-1.32812500e-01
-4.35904500e-06	-4.53125000e-04	-1.43437500e-01
-4.35584500e-06	-1.04687500e-03	-1.39687500e-01
-4.35264500e-06	-8.20312500e-04	-1.19375000e-01
-4.34944500e-06	-5.54687500e-04	-1.20625000e-01
-4.34624500e-06	-8.20312500e-04	-1.27187500e-01
-4.34304500e-06	-6.09375000e-04	-1.47812500e-01
-4.33984500e-06	-5.07812500e-04	-1.38750000e-01
-4.33664500e-06	-4.37500000e-04	-1.45312500e-01
-4.33344500e-06	-5.62500000e-04	-1.46562500e-01
-4.33024500e-06	-5.93750000e-04	-1.47187500e-01
-4.32704500e-06	-8.51562500e-04	-1.39687500e-01
-4.32384500e-06	-8.43750000e-04	-1.41562500e-01
-4.32064500e-06	-8.82812500e-04	-1.49687500e-01
-4.31744500e-06	-5.93750000e-04	-1.46250000e-01
-4.31424500e-06	-7.73437500e-04	-1.34062500e-01
-4.31104500e-06	-8.75000000e-04	-1.35625000e-01
-4.30784500e-06	-6.32812500e-04	-1.27187500e-01
-4.30464500e-06	-8.98437500e-04	-1.50937500e-01
-4.30144500e-06	-7.26562500e-04	-1.47500000e-01
-4.29824500e-06	-9.60937500e-04	-1.40312500e-01
-4.29504500e-06	-1.00000000e-03	-1.49375000e-01
-4.29184500e-06	-5.93750000e-04	-1.53125000e-01
-4.28864500e-06	-5.62500000e-04	-1.31875000e-01
-4.28544500e-06	-5.46875000e-04	-1.40312500e-01
-4.28224500e-06	-6.09375000e-04	-1.46250000e-01
-4.27904500e-06	-7.96875000e-04	-1.45937500e-01
-4.27584500e-06	-5.54687500e-04	-1.38750000e-01
-4.27264500e-06	-9.29687500e-04	-1.56250000e-01
-4.26944500e-06	-6.71875000e-04	-1.36562500e-01
-4.26624500e-06	-1.11718750e-03	-1.46875000e-01
-4.26304500e-06	-8.67187500e-04	-1.38437500e-01
-4.25984500e-06	-9.21875000e-04	-1.34375000e-01
-4.25664500e-06	-7.96875000e-04	-1.36250000e-01
-4.25344500e-06	-2.96875000e-04	-1.38750000e-01
-4.25024500e-06	-5.07812500e-04	-1.43437500e-01
-4.24704500e-06	-2.50000000e-04	-1.41250000e-01
-4.24384500e-06	-3.90625000e-04	-1.26562500e-01
-4.24064500e-06	-3.12500000e-05	-1.30000000e-01
-4.23744500e-06	-2.18750000e-04	-1.03750000e-01
-4.23424500e-06	2.50000000e-04	-1.29062500e-01
-4.23104500e-06	-2.03125000e-04	-1.25625000e-01
-4.22784500e-06	-5.46875000e-04	-1.25625000e-01
-4.22464500e-06	-5.62500000e-04	-1.40000000e-01
-4.22144500e-06	-3.59375000e-04	-1.26562500e-01
-4.21824500e-06	-2.26562500e-04	-1.33750000e-01
-4.21504500e-06	-5.07812500e-04	-1.39062500e-01
-4.21184500e-06	-3.04687500e-04	-1.34062500e-01
-4.20864500e-06	1.56250000e-04	-1.25312500e-01
-4.20544500e-06	-4.29687500e-04	-1.18125000e-01
-4.20224500e-06	-2.18750000e-04	-1.26562500e-01
-4.19904500e-06	-6.64062500e-04	-1.29687500e-01
-4.19584500e-06	-3.04687500e-04	-1.40937500e-01
-4.19264500e-06	-2.42187500e-04	-1.40000000e-01
-4.18944500e-06	-4.14062500e-04	-1.24687500e-01
-4.18624500e-06	-3.35937500e-04	-1.27812500e-01
-4.18304500e-06	-5.07812500e-04	-1.34375000e-01
-4.17984500e-06	-3.35937500e-04	-1.07500000e-01
-4.17664500e-06	-4.14062500e-04	-1.12812500e-01
-4.17344500e-06	-3.35937500e-04	-1.30000000e-01
-4.17024500e-06	-1.48437500e-04	-1.08750000e-01
-4.16704500e-06	-4.76562500e-04	-1.07812500e-01
-4.16384500e-06	7.03125000e-05	-1.17500000e-01
-4.16064500e-06	-3.59375000e-04	-1.21562500e-01
-4.15744500e-06	-3.12500000e-05	-1.21562500e-01
-4.15424500e-06	-4.21875000e-04	-1.07187500e-01
-4.15104500e-06	-3.51562500e-04	-1.08750000e-01
-4.14784500e-06	5.46875000e-05	-1.08125000e-01
-4.14464500e-06	-2.89062500e-04	-1.27500000e-01
-4.14144500e-06	1.01562500e-04	-1.33125000e-01
-4.13824500e-06	2.03125000e-04	-1.24062500e-01
-4.13504500e-06	-4.06250000e-04	-1.15625000e-01
-4.13184500e-06	-1.56250000e-05	-1.24687500e-01
-4.12864500e-06	1.64062500e-04	-1.06250000e-01
-4.12544500e-06	9.37500000e-05	-1.06250000e-01
-4.12224500e-06	-6.25000000e-05	-1.10937500e-01
-4.11904500e-06	5.46875000e-05	-1.16250000e-01
-4.11584500e-06	4.68750000e-05	-1.22187500e-01
-4.11264500e-06	-3.12500000e-04	-1.16562500e-01
-4.10944500e-06	-4.37500000e-04	-1.30000000e-01
-4.10624500e-06	-5.23437500e-04	-1.23125000e-01
-4.10304500e-06	-1.64062500e-04	-1.21250000e-01
-4.09984500e-06	-2.34375000e-04	-1.19375000e-01
-4.09664500e-06	-3.12500000e-04	-1.25625000e-01
-4.09344500e-06	-4.53125000e-04	-1.35000000e-01
-4.09024500e-06	8.59375000e-05	-1.20625000e-01
-4.08704500e-06	-6.87500000e-04	-1.23437500e-01
-4.08384500e-06	-8.59375000e-04	-1.30937500e-01
-4.08064500e-06	-3.59375000e-04	-1.07812500e-01
-4.07744500e-06	-5.15625000e-04	-1.36875000e-01
-4.07424500e-06	-1.64062500e-04	-1.34375000e-01
-4.07104500e-06	-7.03125000e-04	-1.17187500e-01
-4.06784500e-06	-4.92187500e-04	-1.35000000e-01
-4.06464500e-06	-1.32812500e-04	-1.49062500e-01
-4.06144500e-06	-2.96875000e-04	-1.29687500e-01
-4.05824500e-06	-4.84375000e-04	-1.31250000e-01
-4.05504500e-06	-5.70312500e-04	-1.41250000e-01
-4.05184500e-06	-6.95312500e-04	-1.33437500e-01
-4.04864500e-06	-3.04687500e-04	-1.29375000e-01
-4.04544500e-06	-3.67187500e-04	-1.32500000e-01
-4.04224500e-06	-1.25000000e-04	-1.30000000e-01
-4.03904500e-06	-2.42187500e-04	-1.26562500e-01
-4.03584500e-06	-2.42187500e-04	-1.28750000e-01
-4.03264500e-06	-1.64062500e-04	-1.20625000e-01
-4.02944500e-06	-3.20312500e-04	-1.24687500e-01
-4.02624500e-06	-5.46875000e-05	-1.20625000e-01
-4.02304500e-06	-2.34375000e-05	-1.18125000e-01
-4.01984500e-06	-1.56250000e-05	-1.18750000e-01
-4.01664500e-06	-1.87500000e-04	-1.23437500e-01
-4.01344500e-06	-7.65625000e-04	-1.14687500e-01
-4.01024500e-06	-2.96875000e-04	-1.18125000e-01
-4.00704500e-06	-6.40625000e-04	-1.22187500e-01
-4.00384500e-06	-3.90625000e-05	-1.17500000e-01
-4.00064500e-06	-2.50000000e-04	-1.19375000e-01
-3.99744500e-06	-4.92187500e-04	-1.41562500e-01
-3.99424500e-06	-4.29687500e-04	-1.22187500e-01
-3.99104500e-06	-2.65625000e-04	-1.16250000e-01
-3.98784500e-06	1.56250000e-04	-1.08750000e-01
-3.98464500e-06	1.56250000e-05	-1.16250000e-01
-3.98144500e-06	7.81250000e-06	-1.20000000e-01
-3.97824500e-06	1.56250000e-04	-1.25625000e-01
-3.97504500e-06	-3.82812500e-04	-1.02187500e-01
-3.97184500e-06	-3.43750000e-04	-1.32187500e-01
-3.96864500e-06	-5.00000000e-04	-1.16875000e-01
-3.96544500e-06	-2.03125000e-04	-1.21250000e-01
-3.96224500e-06	-3.35937500e-04	-1.20625000e-01
-3.95904500e-06	-7.18750000e-04	-1.53125000e-01
-3.95584500e-06	-5.46875000e-04	-1.35000000e-01
-3.95264500e-06	-5.70312500e-04	-1.24375000e-01
-3.94944500e-06	-1.64062500e-04	-1.27187500e-01
-3.94624500e-06	-4.76562500e-04	-1.25312500e-01
-3.94304500e-06	-3.67187500e-04	-1.30625000e-01
-3.93984500e-06	-2.81250000e-04	-1.13437500e-01
-3.93664500e-06	-5.85937500e-04	-1.42500000e-01
-3.93344500e-06	-3.75000000e-04	-1.20312500e-01
-3.93024500e-06	-5.00000000e-04	-1.28125000e-01
-3.92704500e-06	-3.67187500e-04	-1.23437500e-01
-3.92384500e-06	-2.34375000e-05	-1.30312500e-01
-3.92064500e-06	1.56250000e-05	-1.16875000e-01
-3.91744500e-06	-1.48437500e-04	-1.16250000e-01
-3.91424500e-06	-3.04687500e-04	-1.14687500e-01
-3.91104500e-06	-1.79687500e-04	-1.20312500e-01
-3.90784500e-06	-1.56250000e-04	-1.17812500e-01
-3.90464500e-06	-2.03125000e-04	-1.22812500e-01
-3.90144500e-06	-1.48437500e-04	-1.28437500e-01
-3.89824500e-06	-2.26562500e-04	-1.39687500e-01
-3.89504500e-06	-4.37500000e-04	-1.19062500e-01
-3.89184500e-06	-2.50000000e-04	-1.26875000e-01
-3.88864500e-06	-2.89062500e-04	-1.32500000e-01
-3.88544500e-06	-2.57812500e-04	-1.40312500e-01
-3.88224500e-06	-3.67187500e-04	-1.34687500e-01
-3.87904500e-06	-5.85937500e-04	-1.15000000e-01
-3.87584500e-06	-3.12500000e-04	-1.40000000e-01
-3.87264500e-06	-1.64062500e-04	-1.42187500e-01
-3.86944500e-06	-4.29687500e-04	-1.40000000e-01
-3.86624500e-06	-5.23437500e-04	-1.21562500e-01
-3.86304500e-06	-2.03125000e-04	-1.27500000e-01
-3.85984500e-06	-4.53125000e-04	-1.20312500e-01
-3.85664500e-06	-5.62500000e-04	-1.41250000e-01
-3.85344500e-06	4.68750000e-05	-1.48437500e-01
-3.85024500e-06	-6.25000000e-04	-1.37500000e-01
-3.84704500e-06	-1.64062500e-04	-1.38750000e-01
-3.84384500e-06	-3.43750000e-04	-1.36562500e-01
-3.84064500e-06	-3.82812500e-04	-1.30312500e-01
-3.83744500e-06	-3.67187500e-04	-1.37500000e-01
-3.83424500e-06	-1.56250000e-04	-1.44687500e-01
-3.83104500e-06	-1.25000000e-04	-1.53125000e-01
-3.82784500e-06	-4.06250000e-04	-1.50937500e-01
-3.82464500e-06	-3.12500000e-04	-1.43125000e-01
-3.82144500e-06	-4.06250000e-04	-1.42812500e-01
-3.81824500e-06	-3.67187500e-04	-1.25937500e-01
-3.81504500e-06	-6.25000000e-04	-1.30000000e-01
-3.81184500e-06	-3.59375000e-04	-1.35937500e-01
-3.80864500e-06	-4.92187500e-04	-1.16250000e-01
-3.80544500e-06	-3.59375000e-04	-1.25937500e-01
-3.80224500e-06	-5.46875000e-05	-1.38437500e-01
-3.79904500e-06	-1.95312500e-04	-1.59062500e-01
-3.79584500e-06	-1.79687500e-04	-1.45312500e-01
-3.79264500e-06	3.12500000e-05	-1.52500000e-01
-3.78944500e-06	2.50000000e-04	-1.50937500e-01
-3.78624500e-06	-4.45312500e-04	-1.42500000e-01
-3.78304500e-06	-5.15625000e-04	-1.38437500e-01
-3.77984500e-06	-4.84375000e-04	-1.40937500e-01
-3.77664500e-06	-3.90625000e-04	-1.34062500e-01
-3.77344500e-06	-3.90625000e-04	-1.40000000e-01
-3.77024500e-06	-6.56250000e-04	-1.38437500e-01
-3.76704500e-06	-1.64062500e-04	-1.42187500e-01
-3.76384500e-06	-3.04687500e-04	-1.25000000e-01
-3.76064500e-06	-7.03125000e-05	-1.30625000e-01
-3.75744500e-06	-5.39062500e-04	-1.29375000e-01
-3.75424500e-06	-4.68750000e-04	-1.27812500e-01
-3.75104500e-06	-4.14062500e-04	-1.28125000e-01
-3.74784500e-06	-4.37500000e-04	-1.45000000e-01
-3.74464500e-06	-5.46875000e-04	-1.42500000e-01
-3.74144500e-06	-1.71875000e-04	-1.45000000e-01
-3.73824500e-06	-4.68750000e-05	-1.17812500e-01
-3.73504500e-06	-3.82812500e-04	-1.36562500e-01
-3.73184500e-06	-4.60937500e-04	-1.34687500e-01
-3.72864500e-06	-2.03125000e-04	-1.25937500e-01
-3.72544500e-06	-5.07812500e-04	-1.31250000e-01
-3.72224500e-06	-6.25000000e-05	-1.46562500e-01
-3.71904500e-06	-6.01562500e-04	-1.36875000e-01
-3.71584500e-06	-2.65625000e-04	-1.38125000e-01
-3.71264500e-06	-1.25000000e-04	-1.51562500e-01
-3.70944500e-06	-2.18750000e-04	-1.49062500e-01
-3.70624500e-06	-2.34375000e-05	-1.57500000e-01
-3.70304500e-06	-1.48437500e-04	-1.31875000e-01
-3.69984500e-06	-1.32812500e-04	-1.35000000e-01
-3.69664500e-06	2.34375000e-05	-1.29062500e-01
-3.69344500e-06	-3.28125000e-04	-1.25625000e-01
-3.69024500e-06	-4.21875000e-04	-1.41250000e-01
-3.68704500e-06	4.53125000e-04	-1.25937500e-01
-3.68384500e-06	-7.81250000e-05	-1.28125000e-01
-3.68064500e-06	-2.57812500e-04	-1.39375000e-01
-3.67744500e-06	-3.04687500e-04	-1.40312500e-01
-3.67424500e-06	-6.01562500e-04	-1.32187500e-01
-3.67104500e-06	-1.64062500e-04	-1.46250000e-01
-3.66784500e-06	-4.68750000e-04	-1.42500000e-01
-3.66464500e-06	-2.96875000e-04	-1.44375000e-01
-3.66144500e-06	-2.10937500e-04	-1.36250000e-01
-3.65824500e-06	-4.76562500e-04	-1.27812500e-01
-3.65504500e-06	-3.67187500e-04	-1.38125000e-01
-3.65184500e-06	-2.89062500e-04	-1.21250000e-01
-3.64864500e-06	-4.14062500e-04	-1.26562500e-01
-3.64544500e-06	-4.06250000e-04	-1.38750000e-01
-3.64224500e-06	-1.56250000e-04	-1.32187500e-01
-3.63904500e-06	-2.57812500e-04	-1.09687500e-01
-3.63584500e-06	-1.17187500e-04	-1.20312500e-01
-3.63264500e-06	-3.82812500e-04	-1.17500000e-01
-3.62944500e-06	-5.46875000e-05	-1.32500000e-01
-3.62624500e-06	1.01562500e-04	-1.49062500e-01
-3.62304500e-06	-1.09375000e-04	-1.36875000e-01
-3.61984500e-06	-5.62500000e-04	-1.35312500e-01
-3.61664500e-06	-7.03125000e-05	-1.35312500e-01
-3.61344500e-06	-2.26562500e-04	-1.31562500e-01
-3.61024500e-06	2.10937500e-04	-1.40625000e-01
-3.60704500e-06	-3.82812500e-04	-1.40937500e-01
-3.60384500e-06	-2.65625000e-04	-1.33437500e-01
-3.60064500e-06	-9.37500000e-05	-1.43437500e-01
-3.59744500e-06	-2.42187500e-04	-1.35625000e-01
-3.59424500e-06	-3.20312500e-04	-1.33437500e-01
-3.59104500e-06	-1.56250000e-04	-1.34687500e-01
-3.58784500e-06	-5.00000000e-04	-1.36875000e-01
-3.58464500e-06	-6.32812500e-04	-1.44062500e-01
-3.58144500e-06	-4.84375000e-04	-1.47812500e-01
-3.57824500e-06	-5.70312500e-04	-1.46250000e-01
-3.57504500e-06	-6.56250000e-04	-1.42812500e-01
-3.57184500e-06	-6.48437500e-04	-1.52187500e-01
-3.56864500e-06	-7.81250000e-04	-1.52500000e-01
-3.56544500e-06	-9.45312500e-04	-1.60312500e-01
-3.56224500e-06	-7.50000000e-04	-1.40937500e-01
-3.55904500e-06	-6.79687500e-04	-1.50000000e-01
-3.55584500e-06	-8.04687500e-04	-1.70937500e-01
-3.55264500e-06	-4.37500000e-04	-1.68750000e-01
-3.54944500e-06	-5.70312500e-04	-1.53125000e-01
-3.54624500e-06	-8.35937500e-04	-1.69062500e-01
-3.54304500e-06	-3.12500000e-04	-1.69375000e-01
-3.53984500e-06	-3.20312500e-04	-1.60625000e-01
-3.53664500e-06	-8.59375000e-04	-1.55937500e-01
-3.53344500e-06	-5.00000000e-04	-1.61562500e-01
-3.53024500e-06	-7.10937500e-04	-1.69375000e-01
-3.52704500e-06	-9.76562500e-04	-1.71250000e-01
-3.52384500e-06	-1.20312500e-03	-1.74062500e-01
-3.52064500e-06	-7.73437500e-04	-1.52500000e-01
-3.51744500e-06	-4.60937500e-04	-1.60937500e-01
-3.51424500e-06	-3.59375000e-04	-1.54687500e-01
-3.51104500e-06	-2.89062500e-04	-1.52812500e-01
-3.50784500e-06	-3.75000000e-04	-1.53437500e-01
-3.50464500e-06	-1.25000000e-04	-1.55312500e-01
-3.50144500e-06	-1.48437500e-04	-1.36250000e-01
-3.49824500e-06	-5.23437500e-04	-1.40312500e-01
-3.49504500e-06	-2.96875000e-04	-1.40625000e-01
-3.49184500e-06	-3.43750000e-04	-1.45625000e-01
-3.48864500e-06	-6.40625000e-04	-1.52187500e-01
-3.48544500e-06	-7.65625000e-04	-1.59062500e-01
-3.48224500e-06	-6.40625000e-04	-1.47187500e-01
-3.47904500e-06	-7.10937500e-04	-1.41250000e-01
-3.47584500e-06	-6.25000000e-04	-1.56875000e-01
-3.47264500e-06	-6.09375000e-04	-1.47500000e-01
-3.46944500e-06	-2.81250000e-04	-1.48125000e-01
-3.46624500e-06	-4.06250000e-04	-1.66875000e-01
-3.46304500e-06	-4.53125000e-04	-1.54062500e-01
-3.45984500e-06	-7.73437500e-04	-1.52500000e-01
-3.45664500e-06	-5.39062500e-04	-1.61250000e-01
-3.45344500e-06	-5.46875000e-04	-1.59687500e-01
-3.45024500e-06	-4.92187500e-04	-1.55312500e-01
-3.44704500e-06	-3.90625000e-04	-1.57187500e-01
-3.44384500e-06	-1.17187500e-04	-1.45937500e-01
-3.44064500e-06	-3.75000000e-04	-1.49062500e-01
-3.43744500e-06	-1.87500000e-04	-1.59375000e-01
-3.43424500e-06	9.37500000e-05	-1.55937500e-01
-3.43104500e-06	7.81250000e-06	-1.48125000e-01
-3.42784500e-06	2.34375000e-05	-1.46562500e-01
-3.42464500e-06	-4.92187500e-04	-1.48437500e-01
-3.42144500e-06	-3.82812500e-04	-1.48125000e-01
-3.41824500e-06	-3.98437500e-04	-1.42187500e-01
-3.41504500e-06	-2.50000000e-04	-1.42187500e-01
-3.41184500e-06	-3.67187500e-04	-1.45625000e-01
-3.40864500e-06	-5.85937500e-04	-1.39687500e-01
-3.40544500e-06	-1.09375000e-04	-1.53125000e-01
-3.40224500e-06	-4.76562500e-04	-1.57187500e-01
-3.39904500e-06	-2.18750000e-04	-1.31562500e-01
-3.39584500e-06	-2.65625000e-04	-1.60625000e-01
-3.39264500e-06	-5.00000000e-04	-1.53750000e-01
-3.38944500e-06	-2.96875000e-04	-1.37187500e-01
-3.38624500e-06	-2.65625000e-04	-1.41250000e-01
-3.38304500e-06	-4.68750000e-04	-1.35312500e-01
-3.37984500e-06	-1.09375000e-04	-1.54687500e-01
-3.37664500e-06	4.68750000e-05	-1.36875000e-01
-3.37344500e-06	-1.95312500e-04	-1.40625000e-01
-3.37024500e-06	-1.79687500e-04	-1.28125000e-01
-3.36704500e-06	-8.59375000e-05	-1.42500000e-01
-3.36384500e-06	-3.67187500e-04	-1.45000000e-01
-3.36064500e-06	-4.29687500e-04	-1.39687500e-01
-3.35744500e-06	-5.31250000e-04	-1.39062500e-01
-3.35424500e-06	-6.17187500e-04	-1.68437500e-01
-3.35104500e-06	-4.76562500e-04	-1.44375000e-01
-3.34784500e-06	8.59375000e-05	-1.62812500e-01
-3.34464500e-06	-5.00000000e-04	-1.49062500e-01
-3.34144500e-06	-4.68750000e-05	-1.43125000e-01
-3.33824500e-06	-2.34375000e-05	-1.45937500e-01
-3.33504500e-06	-5.15625000e-04	-1.65625000e-01
-3.33184500e-06	-7.03125000e-04	-1.60625000e-01
-3.32864500e-06	-2.96875000e-04	-1.59375000e-01
-3.32544500e-06	-6.64062500e-04	-1.62812500e-01
-3.32224500e-06	-4.45312500e-04	-1.48437500e-01
-3.31904500e-06	-4.68750000e-04	-1.60625000e-01
-3.31584500e-06	-2.89062500e-04	-1.54687500e-01
-3.31264500e-06	-4.92187500e-04	-1.53125000e-01
-3.30944500e-06	-3.75000000e-04	-1.40937500e-01
-3.30624500e-06	-5.07812500e-04	-1.38750000e-01
-3.30304500e-06	-2.50000000e-04	-1.62500000e-01
-3.29984500e-06	-2.73437500e-04	-1.43750000e-01
-3.29664500e-06	-4.29687500e-04	-1.54375000e-01
-3.29344500e-06	-5.00000000e-04	-1.57187500e-01
-3.29024500e-06	-4.92187500e-04	-1.48437500e-01
-3.28704500e-06	-1.09375000e-04	-1.60000000e-01
-3.28384500e-06	-6.25000000e-04	-1.63750000e-01
-3.28064500e-06	-6.64062500e-04	-1.61250000e-01
-3.27744500e-06	-7.96875000e-04	-1.60000000e-01
-3.27424500e-06	-4.06250000e-04	-1.79687500e-01
-3.27104500e-06	-5.93750000e-04	-1.78437500e-01
-3.26784500e-06	-7.50000000e-04	-1.74687500e-01
-3.26464500e-06	-6.17187500e-04	-1.61875000e-01
-3.26144500e-06	-5.78125000e-04	-1.74062500e-01
-3.25824500e-06	-4.37500000e-04	-1.49375000e-01
-3.25504500e-06	-6.95312500e-04	-1.55625000e-01
-3.25184500e-06	-6.56250000e-04	-1.62812500e-01
-3.24864500e-06	-5.78125000e-04	-1.58125000e-01
-3.24544500e-06	-5.70312500e-04	-1.52187500e-01
-3.24224500e-06	-6.48437500e-04	-1.62500000e-01
-3.23904500e-06	-7.81250000e-04	-1.61562500e-01
-3.23584500e-06	-5.93750000e-04	-1.73437500e-01
-3.23264500e-06	-6.64062500e-04	-1.67187500e-01
-3.22944500e-06	-5.93750000e-04	-1.51562500e-01
-3.22624500e-06	-5.07812500e-04	-1.60000000e-01
-3.22304500e-06	-8.12500000e-04	-1.64375000e-01
-3.21984500e-06	-1.00000000e-03	-1.53125000e-01
-3.21664500e-06	-7.81250000e-04	-1.52812500e-01
-3.21344500e-06	-8.28125000e-04	-1.59375000e-01
-3.21024500e-06	-7.34375000e-04	-1.61562500e-01
-3.20704500e-06	-7.26562500e-04	-1.60000000e-01
-3.20384500e-06	-5.15625000e-04	-1.62187500e-01
-3.20064500e-06	-7.50000000e-04	-1.62500000e-01
-3.19744500e-06	-5.46875000e-04	-1.77812500e-01
-3.19424500e-06	-7.34375000e-04	-1.75000000e-01
-3.19104500e-06	-4.60937500e-04	-1.56562500e-01
-3.18784500e-06	-2.10937500e-04	-1.66875000e-01
-3.18464500e-06	-4.06250000e-04	-1.62500000e-01
-3.18144500e-06	-2.03125000e-04	-1.44062500e-01
-3.17824500e-06	-3.20312500e-04	-1.60937500e-01
-3.17504500e-06	-1.32812500e-04	-1.47187500e-01
-3.17184500e-06	-7.81250000e-05	-1.56250000e-01
-3.16864500e-06	-2.57812500e-04	-1.45000000e-01
-3.16544500e-06	-4.53125000e-04	-1.52812500e-01
-3.16224500e-06	-2.57812500e-04	-1.49062500e-01
-3.15904500e-06	-2.81250000e-04	-1.63750000e-01
-3.15584500e-06	-4.21875000e-04	-1.51562500e-01
-3.15264500e-06	-3.98437500e-04	-1.57500000e-01
-3.14944500e-06	1.09375000e-04	-1.54687500e-01
-3.14624500e-06	1.79687500e-04	-1.68125000e-01
-3.14304500e-06	-5.00000000e-04	-1.47187500e-01
-3.13984500e-06	-1.95312500e-04	-1.42187500e-01
-3.13664500e-06	-1.56250000e-05	-1.61875000e-01
-3.13344500e-06	-9.37500000e-05	-1.51250000e-01
-3.13024500e-06	7.03125000e-05	-1.52187500e-01
-3.12704500e-06	1.48437500e-04	-1.45937500e-01
-3.12384500e-06	-1.09375000e-04	-1.40937500e-01
-3.12064500e-06	7.03125000e-05	-1.30000000e-01
-3.11744500e-06	-1.01562500e-04	-1.37187500e-01
-3.11424500e-06	1.64062500e-04	-1.46250000e-01
-3.11104500e-06	-3.90625000e-05	-1.44062500e-01
-3.10784500e-06	-2.96875000e-04	-1.49062500e-01
-3.10464500e-06	-3.59375000e-04	-1.48750000e-01
-3.10144500e-06	-1.56250000e-05	-1.46562500e-01
-3.09824500e-06	-1.71875000e-04	-1.52500000e-01
-3.09504500e-06	1.56250000e-05	-1.61250000e-01
-3.09184500e-06	-7.10937500e-04	-1.58750000e-01
-3.08864500e-06	-5.15625000e-04	-1.54375000e-01
-3.08544500e-06	-1.25000000e-04	-1.50937500e-01
-3.08224500e-06	-2.18750000e-04	-1.49687500e-01
-3.07904500e-06	1.09375000e-04	-1.60312500e-01
-3.07584500e-06	1.71875000e-04	-1.46875000e-01
-3.07264500e-06	-1.40625000e-04	-1.57187500e-01
-3.06944500e-06	1.56250000e-05	-1.50625000e-01
-3.06624500e-06	4.68750000e-05	-1.53750000e-01
-3.06304500e-06	2.73437500e-04	-1.54687500e-01
-3.05984500e-06	2.34375000e-05	-1.68125000e-01
-3.05664500e-06	-9.37500000e-05	-1.56562500e-01
-3.05344500e-06	1.56250000e-05	-1.42812500e-01
-3.05024500e-06	2.77555756e-17	-1.37812500e-01
-3.04704500e-06	-1.71875000e-04	-1.62500000e-01
-3.04384500e-06	-1.32812500e-04	-1.54375000e-01
-3.04064500e-06	-3.20312500e-04	-1.45625000e-01
-3.03744500e-06	-4.29687500e-04	-1.52812500e-01
-3.03424500e-06	-6.79687500e-04	-1.57187500e-01
-3.03104500e-06	-5.85937500e-04	-1.65937500e-01
-3.02784500e-06	-3.12500000e-04	-1.54062500e-01
-3.02464500e-06	-3.28125000e-04	-1.52812500e-01
-3.02144500e-06	4.68750000e-05	-1.48437500e-01
-3.01824500e-06	1.87500000e-04	-1.38750000e-01
-3.01504500e-06	-3.59375000e-04	-1.48125000e-01
-3.01184500e-06	-2.57812500e-04	-1.45312500e-01
-3.00864500e-06	-6.01562500e-04	-1.40000000e-01
-3.00544500e-06	-3.43750000e-04	-1.46250000e-01
-3.00224500e-06	-3.35937500e-04	-1.46562500e-01
-2.99904500e-06	-3.75000000e-04	-1.45312500e-01
-2.99584500e-06	7.81250000e-06	-1.37812500e-01
-2.99264500e-06	-7.03125000e-05	-1.50625000e-01
-2.98944500e-06	-2.42187500e-04	-1.60312500e-01
-2.98624500e-06	1.40625000e-04	-1.47500000e-01
-2.98304500e-06	-5.46875000e-05	-1.55625000e-01
-2.97984500e-06	-5.46875000e-05	-1.47812500e-01
-2.97664500e-06	2.42187500e-04	-1.47187500e-01
-2.97344500e-06	-5.46875000e-05	-1.33750000e-01
-2.97024500e-06	3.90625000e-05	-1.40312500e-01
-2.96704500e-06	3.90625000e-05	-1.38750000e-01
-2.96384500e-06	-2.89062500e-04	-1.47187500e-01
-2.96064500e-06	-2.57812500e-04	-1.62500000e-01
-2.95744500e-06	-1.95312500e-04	-1.42500000e-01
-2.95424500e-06	9.37500000e-05	-1.45000000e-01
-2.95104500e-06	-1.32812500e-04	-1.40000000e-01
-2.94784500e-06	7.81250000e-05	-1.35312500e-01
-2.94464500e-06	-5.46875000e-05	-1.33125000e-01
-2.94144500e-06	-2.34375000e-05	-1.31562500e-01
-2.93824500e-06	-5.46875000e-05	-1.42812500e-01
-2.93504500e-06	-2.18750000e-04	-1.47187500e-01
-2.93184500e-06	4.68750000e-05	-1.33750000e-01
-2.92864500e-06	-1.56250000e-04	-1.49687500e-01
-2.92544500e-06	-1.79687500e-04	-1.53437500e-01
-2.92224500e-06	-3.28125000e-04	-1.60000000e-01
-2.91904500e-06	-1.56250000e-05	-1.65312500e-01
-2.91584500e-06	-7.03125000e-05	-1.66250000e-01
-2.91264500e-06	-3.35937500e-04	-1.57500000e-01
-2.90944500e-06	-7.81250000e-06	-1.59062500e-01
-2.90624500e-06	-3.75000000e-04	-1.57187500e-01
-2.90304500e-06	-3.35937500e-04	-1.58437500e-01
-2.89984500e-06	-5.39062500e-04	-1.65000000e-01
-2.89664500e-06	-2.73437500e-04	-1.62500000e-01
-2.89344500e-06	-1.95312500e-04	-1.60000000e-01
-2.89024500e-06	-5.23437500e-04	-1.69062500e-01
-2.88704500e-06	-2.57812500e-04	-1.56875000e-01
-2.88384500e-06	-5.15625000e-04	-1.59375000e-01
-2.88064500e-06	3.35937500e-04	-1.49687500e-01
-2.87744500e-06	-2.34375000e-05	-1.51875000e-01
-2.87424500e-06	1.48437500e-04	-1.48437500e-01
-2.87104500e-06	-2.18750000e-04	-1.46250000e-01
-2.86784500e-06	-1.64062500e-04	-1.37500000e-01
-2.86464500e-06	2.89062500e-04	-1.29687500e-01
-2.86144500e-06	-5.46875000e-05	-1.54375000e-01
-2.85824500e-06	2.77555756e-17	-1.41250000e-01
-2.85504500e-06	7.81250000e-06	-1.60625000e-01
-2.85184500e-06	-2.73437500e-04	-1.55625000e-01
-2.84864500e-06	-1.56250000e-05	-1.45000000e-01
-2.84544500e-06	-1.56250000e-05	-1.45312500e-01
-2.84224500e-06	-1.95312500e-04	-1.72500000e-01
-2.83904500e-06	-5.15625000e-04	-1.68125000e-01
-2.83584500e-06	-3.98437500e-04	-1.65625000e-01
-2.83264500e-06	-4.37500000e-04	-1.59375000e-01
-2.82944500e-06	-5.39062500e-04	-1.38437500e-01
-2.82624500e-06	-8.90625000e-04	-1.43125000e-01
-2.82304500e-06	-7.18750000e-04	-1.49687500e-01
-2.81984500e-06	-3.75000000e-04	-1.53750000e-01
-2.81664500e-06	-1.95312500e-04	-1.45000000e-01
-2.81344500e-06	-2.34375000e-04	-1.45937500e-01
-2.81024500e-06	-5.39062500e-04	-1.72187500e-01
-2.80704500e-06	-6.25000000e-05	-1.49062500e-01
-2.80384500e-06	-2.03125000e-04	-1.49062500e-01
-2.80064500e-06	-1.95312500e-04	-1.51250000e-01
-2.79744500e-06	-2.34375000e-04	-1.53125000e-01
-2.79424500e-06	-4.68750000e-04	-1.41875000e-01
-2.79104500e-06	-4.92187500e-04	-1.45625000e-01
-2.78784500e-06	-2.26562500e-04	-1.47500000e-01
-2.78464500e-06	-8.59375000e-05	-1.51875000e-01
-2.78144500e-06	1.56250000e-05	-1.55937500e-01
-2.77824500e-06	-1.17187500e-04	-1.48125000e-01
-2.77504500e-06	1.48437500e-04	-1.37187500e-01
-2.77184500e-06	-3.75000000e-04	-1.39062500e-01
-2.76864500e-06	-1.40625000e-04	-1.50312500e-01
-2.76544500e-06	3.51562500e-04	-1.53125000e-01
-2.76224500e-06	1.64062500e-04	-1.53750000e-01
-2.75904500e-06	-2.34375000e-04	-1.47187500e-01
-2.75584500e-06	-3.04687500e-04	-1.53437500e-01
-2.75264500e-06	-1.32812500e-04	-1.49062500e-01
-2.74944500e-06	-1.87500000e-04	-1.44687500e-01
-2.74624500e-06	-4.53125000e-04	-1.55625000e-01
-2.74304500e-06	-4.68750000e-04	-1.46562500e-01
-2.73984500e-06	-6.48437500e-04	-1.50625000e-01
-2.73664500e-06	-5.39062500e-04	-1.50312500e-01
-2.73344500e-06	-3.28125000e-04	-1.36875000e-01
-2.73024500e-06	-1.09375000e-04	-1.57187500e-01
-2.72704500e-06	-1.17187500e-04	-1.64375000e-01
-2.72384500e-06	-4.76562500e-04	-1.55312500e-01
-2.72064500e-06	-7.81250000e-06	-1.53750000e-01
-2.71744500e-06	-2.81250000e-04	-1.54375000e-01
-2.71424500e-06	-3.59375000e-04	-1.63750000e-01
-2.71104500e-06	-3.67187500e-04	-1.53750000e-01
-2.70784500e-06	-3.04687500e-04	-1.58750000e-01
-2.70464500e-06	-6.32812500e-04	-1.42812500e-01
-2.70144500e-06	-4.06250000e-04	-1.50625000e-01
-2.69824500e-06	-4.14062500e-04	-1.59375000e-01
-2.69504500e-06	-6.09375000e-04	-1.53750000e-01
-2.69184500e-06	-1.00000000e-03	-1.58750000e-01
-2.68864500e-06	-9.76562500e-04	-1.56250000e-01
-2.68544500e-06	-5.54687500e-04	-1.56250000e-01
-2.68224500e-06	-2.10937500e-04	-1.70625000e-01
-2.67904500e-06	-4.14062500e-04	-1.58437500e-01
-2.67584500e-06	-4.14062500e-04	-1.48125000e-01
-2.67264500e-06	-3.75000000e-04	-1.65625000e-01
-2.66944500e-06	-3.90625000e-04	-1.46875000e-01
-2.66624500e-06	-3.43750000e-04	-1.37812500e-01
-2.66304500e-06	6.25000000e-05	-1.48750000e-01
-2.65984500e-06	-1.64062500e-04	-1.30937500e-01
-2.65664500e-06	-7.03125000e-05	-1.45937500e-01
-2.65344500e-06	-2.10937500e-04	-1.51250000e-01
-2.65024500e-06	-3.67187500e-04	-1.57812500e-01
-2.64704500e-06	-3.98437500e-04	-1.82187500e-01
-2.64384500e-06	-2.81250000e-04	-1.61875000e-01
-2.64064500e-06	-2.89062500e-04	-1.47812500e-01
-2.63744500e-06	-6.25000000e-04	-1.43437500e-01
-2.63424500e-06	-5.70312500e-04	-1.49062500e-01
-2.63104500e-06	-5.23437500e-04	-1.63437500e-01
-2.62784500e-06	-7.26562500e-04	-1.63125000e-01
-2.62464500e-06	-4.60937500e-04	-1.63125000e-01
-2.62144500e-06	-3.12500000e-04	-1.56562500e-01
-2.61824500e-06	3.90625000e-05	-1.50937500e-01
-2.61504500e-06	-3.98437500e-04	-1.50000000e-01
-2.61184500e-06	9.37500000e-05	-1.49375000e-01
-2.60864500e-06	-4.14062500e-04	-1.58437500e-01
-2.60544500e-06	-2.65625000e-04	-1.60312500e-01
-2.60224500e-06	-3.59375000e-04	-1.63125000e-01
-2.59904500e-06	-7.81250000e-06	-1.42812500e-01
-2.59584500e-06	-2.65625000e-04	-1.38437500e-01
-2.59264500e-06	-5.93750000e-04	-1.37812500e-01
-2.58944500e-06	-4.45312500e-04	-1.50937500e-01
-2.58624500e-06	-5.46875000e-05	-1.60000000e-01
-2.58304500e-06	-1.64062500e-04	-1.46875000e-01
-2.57984500e-06	-3.67187500e-04	-1.40000000e-01
-2.57664500e-06	-6.87500000e-04	-1.45937500e-01
-2.57344500e-06	-7.42187500e-04	-1.50000000e-01
-2.57024500e-06	-7.03125000e-05	-1.62187500e-01
-2.56704500e-06	-6.95312500e-04	-1.72187500e-01
-2.56384500e-06	-8.82812500e-04	-1.71250000e-01
-2.56064500e-06	-8.04687500e-04	-1.78125000e-01
-2.55744500e-06	-1.05468750e-03	-1.73437500e-01
-2.55424500e-06	-6.40625000e-04	-1.79062500e-01
-2.55104500e-06	-4.76562500e-04	-1.71250000e-01
-2.54784500e-06	-8.12500000e-04	-1.81562500e-01
-2.54464500e-06	-8.90625000e-04	-1.77187500e-01
-2.54144500e-06	-2.73437500e-04	-1.57812500e-01
-2.53824500e-06	-5.70312500e-04	-1.74687500e-01
-2.53504500e-06	-4.68750000e-04	-1.76875000e-01
-2.53184500e-06	-3.20312500e-04	-1.76562500e-01
-2.52864500e-06	-5.15625000e-04	-1.59687500e-01
-2.52544500e-06	-6.87500000e-04	-1.61250000e-01
-2.52224500e-06	-4.92187500e-04	-1.53750000e-01
-2.51904500e-06	-3.28125000e-04	-1.68125000e-01
-2.51584500e-06	-4.92187500e-04	-1.63750000e-01
-2.51264500e-06	-5.23437500e-04	-1.57187500e-01
-2.50944500e-06	-5.00000000e-04	-1.61250000e-01
-2.50624500e-06	-5.46875000e-04	-1.69062500e-01
-2.50304500e-06	-6.25000000e-05	-1.67187500e-01
-2.49984500e-06	-2.03125000e-04	-1.72812500e-01
-2.49664500e-06	-3.98437500e-04	-1.64687500e-01
-2.49344500e-06	-5.46875000e-04	-1.57812500e-01
-2.49024500e-06	-3.04687500e-04	-1.50000000e-01
-2.48704500e-06	-1.71875000e-04	-1.51250000e-01
-2.48384500e-06	-1.56250000e-05	-1.45625000e-01
-2.48064500e-06	1.17187500e-04	-1.57187500e-01
-2.47744500e-06	-7.81250000e-05	-1.49375000e-01
-2.47424500e-06	-7.03125000e-05	-1.65000000e-01
-2.47104500e-06	-8.59375000e-05	-1.55937500e-01
-2.46784500e-06	-3.43750000e-04	-1.56562500e-01
-2.46464500e-06	-2.57812500e-04	-1.51875000e-01
-2.46144500e-06	-3.20312500e-04	-1.58125000e-01
-2.45824500e-06	-5.46875000e-04	-1.62500000e-01
-2.45504500e-06	-1.17187500e-04	-1.48437500e-01
-2.45184500e-06	-6.09375000e-04	-1.40625000e-01
-2.44864500e-06	-5.62500000e-04	-1.53437500e-01
-2.44544500e-06	-4.21875000e-04	-1.39375000e-01
-2.44224500e-06	-3.98437500e-04	-1.79375000e-01
-2.43904500e-06	-6.95312500e-04	-1.78125000e-01
-2.43584500e-06	-4.29687500e-04	-1.78125000e-01
-2.43264500e-06	-3.82812500e-04	-1.57500000e-01
-2.42944500e-06	-5.78125000e-04	-1.50000000e-01
-2.42624500e-06	-8.98437500e-04	-1.69375000e-01
-2.42304500e-06	-8.43750000e-04	-1.80937500e-01
-2.41984500e-06	-5.93750000e-04	-1.85000000e-01
-2.41664500e-06	-2.50000000e-04	-1.64062500e-01
-2.41344500e-06	-6.79687500e-04	-1.65625000e-01
-2.41024500e-06	-5.78125000e-04	-1.62812500e-01
-2.40704500e-06	-6.25000000e-04	-1.79687500e-01
-2.40384500e-06	-3.82812500e-04	-1.68437500e-01
-2.40064500e-06	-3.20312500e-04	-1.59375000e-01
-2.39744500e-06	-3.20312500e-04	-1.56562500e-01
-2.39424500e-06	-6.40625000e-04	-1.69375000e-01
-2.39104500e-06	-7.10937500e-04	-1.45625000e-01
-2.38784500e-06	-4.14062500e-04	-1.74375000e-01
-2.38464500e-06	-2.89062500e-04	-1.61875000e-01
-2.38144500e-06	-2.81250000e-04	-1.58437500e-01
-2.37824500e-06	-6.87500000e-04	-1.66875000e-01
-2.37504500e-06	-3.12500000e-04	-1.56875000e-01
-2.37184500e-06	-1.71875000e-04	-1.49062500e-01
-2.36864500e-06	-5.46875000e-04	-1.48750000e-01
-2.36544500e-06	-5.78125000e-04	-1.56562500e-01
-2.36224500e-06	-5.00000000e-04	-1.50312500e-01
-2.35904500e-06	2.77555756e-17	-1.64375000e-01
-2.35584500e-06	-3.90625000e-04	-1.60312500e-01
-2.35264500e-06	-5.46875000e-04	-1.56562500e-01
-2.34944500e-06	-7.81250000e-05	-1.52812500e-01
-2.34624500e-06	7.81250000e-05	-1.65625000e-01
-2.34304500e-06	-2.65625000e-04	-1.76562500e-01
-2.33984500e-06	-3.12500000e-04	-1.62500000e-01
-2.33664500e-06	-4.60937500e-04	-1.54062500e-01
-2.33344500e-06	-4.29687500e-04	-1.62812500e-01
-2.33024500e-06	-4.21875000e-04	-1.60937500e-01
-2.32704500e-06	-6.32812500e-04	-1.58125000e-01
-2.32384500e-06	-5.31250000e-04	-1.64375000e-01
-2.32064500e-06	-4.06250000e-04	-1.55625000e-01
-2.31744500e-06	-7.03125000e-04	-1.58437500e-01
-2.31424500e-06	-6.09375000e-04	-1.58125000e-01
-2.31104500e-06	-2.89062500e-04	-1.58437500e-01
-2.30784500e-06	-4.76562500e-04	-1.60937500e-01
-2.30464500e-06	-2.73437500e-04	-1.58125000e-01
-2.30144500e-06	-3.90625000e-04	-1.65937500e-01
-2.29824500e-06	-6.64062500e-04	-1.50625000e-01
-2.29504500e-06	-3.43750000e-04	-1.67812500e-01
-2.29184500e-06	-6.48437500e-04	-1.65937500e-01
-2.28864500e-06	-5.78125000e-04	-1.80625000e-01
-2.28544500e-06	-3.43750000e-04	-1.67500000e-01
-2.28224500e-06	-2.89062500e-04	-1.62812500e-01
-2.27904500e-06	-6.01562500e-04	-1.63125000e-01
-2.27584500e-06	-3.67187500e-04	-1.62187500e-01
-2.27264500e-06	-5.62500000e-04	-1.75312500e-01
-2.26944500e-06	-6.09375000e-04	-1.66562500e-01
-2.26624500e-06	-6.09375000e-04	-1.64062500e-01
-2.26304500e-06	-8.12500000e-04	-1.66250000e-01
-2.25984500e-06	-1.71875000e-04	-1.64375000e-01
-2.25664500e-06	-1.25000000e-04	-1.70937500e-01
-2.25344500e-06	-2.73437500e-04	-1.63437500e-01
-2.25024500e-06	-3.20312500e-04	-1.64062500e-01
-2.24704500e-06	-4.21875000e-04	-1.55937500e-01
-2.24384500e-06	-4.29687500e-04	-1.58750000e-01
-2.24064500e-06	-1.09375000e-04	-1.74062500e-01
-2.23744500e-06	-7.81250000e-05	-1.51250000e-01
-2.23424500e-06	-8.59375000e-05	-1.43750000e-01
-2.23104500e-06	-9.37500000e-05	-1.53125000e-01
-2.22784500e-06	-3.59375000e-04	-1.48750000e-01
-2.22464500e-06	-1.01562500e-04	-1.40312500e-01
-2.22144500e-06	-2.81250000e-04	-1.35625000e-01
-2.21824500e-06	3.12500000e-05	-1.35937500e-01
-2.21504500e-06	-7.81250000e-05	-1.55312500e-01
-2.21184500e-06	-1.64062500e-04	-1.43437500e-01
-2.20864500e-06	-1.32812500e-04	-1.54062500e-01
-2.20544500e-06	-3.12500000e-05	-1.53125000e-01
-2.20224500e-06	-5.00000000e-04	-1.62187500e-01
-2.19904500e-06	-1.25000000e-04	-1.64375000e-01
-2.19584500e-06	-2.50000000e-04	-1.55625000e-01
-2.19264500e-06	-3.90625000e-04	-1.53437500e-01
-2.18944500e-06	-2.34375000e-04	-1.45312500e-01
-2.18624500e-06	-3.59375000e-04	-1.50625000e-01
-2.18304500e-06	-3.20312500e-04	-1.61562500e-01
-2.17984500e-06	-3.59375000e-04	-1.68750000e-01
-2.17664500e-06	-4.14062500e-04	-1.38437500e-01
-2.17344500e-06	-1.09375000e-04	-1.44687500e-01
-2.17024500e-06	-1.87500000e-04	-1.50000000e-01
-2.16704500e-06	-5.23437500e-04	-1.56562500e-01
-2.16384500e-06	-7.03125000e-04	-1.70312500e-01
-2.16064500e-06	-3.67187500e-04	-1.53750000e-01
-2.15744500e-06	-5.78125000e-04	-1.53750000e-01
-2.15424500e-06	-6.40625000e-04	-1.61562500e-01
-2.15104500e-06	-1.25000000e-04	-1.55000000e-01
-2.14784500e-06	-3.12500000e-04	-1.74062500e-01
-2.14464500e-06	-4.92187500e-04	-1.60625000e-01
-2.14144500e-06	-4.29687500e-04	-1.51875000e-01
-2.13824500e-06	-6.25000000e-04	-1.55937500e-01
-2.13504500e-06	-8.59375000e-04	-1.58125000e-01
-2.13184500e-06	-6.17187500e-04	-1.76562500e-01
-2.12864500e-06	-2.81250000e-04	-1.53750000e-01
-2.12544500e-06	-3.67187500e-04	-1.63437500e-01
-2.12224500e-06	6.25000000e-05	-1.56250000e-01
-2.11904500e-06	-4.92187500e-04	-1.55625000e-01
-2.11584500e-06	-9.37500000e-05	-1.51562500e-01
-2.11264500e-06	-2.65625000e-04	-1.50000000e-01
-2.10944500e-06	3.12500000e-05	-1.51250000e-01
-2.10624500e-06	-3.51562500e-04	-1.39687500e-01
-2.10304500e-06	-5.07812500e-04	-1.44062500e-01
-2.09984500e-06	-3.04687500e-04	-1.45000000e-01
-2.09664500e-06	-6.25000000e-05	-1.49687500e-01
-2.09344500e-06	-2.57812500e-04	-1.52812500e-01
-2.09024500e-06	-5.07812500e-04	-1.56875000e-01
-2.08704500e-06	-3.90625000e-04	-1.56562500e-01
-2.08384500e-06	-4.37500000e-04	-1.52187500e-01
-2.08064500e-06	-4.53125000e-04	-1.50937500e-01
-2.07744500e-06	-6.71875000e-04	-1.42500000e-01
-2.07424500e-06	-2.03125000e-04	-1.55937500e-01
-2.07104500e-06	-4.84375000e-04	-1.60312500e-01
-2.06784500e-06	-1.09375000e-04	-1.54062500e-01
-2.06464500e-06	-1.79687500e-04	-1.57500000e-01
-2.06144500e-06	-6.25000000e-04	-1.59375000e-01
-2.05824500e-06	-5.07812500e-04	-1.50937500e-01
-2.05504500e-06	-2.57812500e-04	-1.50937500e-01
-2.05184500e-06	-5.07812500e-04	-1.65937500e-01
-2.04864500e-06	-2.81250000e-04	-1.63125000e-01
-2.04544500e-06	-7.73437500e-04	-1.46562500e-01
-2.04224500e-06	-4.92187500e-04	-1.51562500e-01
-2.03904500e-06	-1.00781250e-03	-1.60000000e-01
-2.03584500e-06	-6.48437500e-04	-1.48750000e-01
-2.03264500e-06	-5.00000000e-04	-1.64062500e-01
-2.02944500e-06	-2.57812500e-04	-1.68750000e-01
-2.02624500e-06	-4.29687500e-04	-1.67812500e-01
-2.02304500e-06	-2.42187500e-04	-1.60937500e-01
-2.01984500e-06	-1.71875000e-04	-1.53125000e-01
-2.01664500e-06	-1.48437500e-04	-1.54375000e-01
-2.01344500e-06	-5.07812500e-04	-1.56562500e-01
-2.01024500e-06	-5.00000000e-04	-1.46250000e-01
-2.00704500e-06	-3.75000000e-04	-1.49375000e-01
-2.00384500e-06	-1.40625000e-04	-1.51875000e-01
-2.00064500e-06	-3.20312500e-04	-1.59687500e-01
-1.99744500e-06	-3.12500000e-04	-1.65625000e-01
-1.99424500e-06	9.37500000e-05	-1.65312500e-01
-1.99104500e-06	-5.31250000e-04	-1.57187500e-01
-1.98784500e-06	-4.53125000e-04	-1.59687500e-01
-1.98464500e-06	-3.75000000e-04	-1.50000000e-01
-1.98144500e-06	-5.54687500e-04	-1.61875000e-01
-1.97824500e-06	-7.42187500e-04	-1.53125000e-01
-1.97504500e-06	-3.12500000e-04	-1.69687500e-01
-1.97184500e-06	-5.54687500e-04	-1.63125000e-01
-1.96864500e-06	-8.67187500e-04	-1.63437500e-01
-1.96544500e-06	-7.10937500e-04	-1.60937500e-01
-1.96224500e-06	-5.78125000e-04	-1.78437500e-01
-1.95904500e-06	-1.40625000e-04	-1.66250000e-01
-1.95584500e-06	-2.18750000e-04	-1.61562500e-01
-1.95264500e-06	-3.51562500e-04	-1.57500000e-01
-1.94944500e-06	-3.12500000e-04	-1.62500000e-01
-1.94624500e-06	-4.45312500e-04	-1.84687500e-01
-1.94304500e-06	-6.48437500e-04	-1.61875000e-01
-1.93984500e-06	-1.06250000e-03	-1.70000000e-01
-1.93664500e-06	-6.56250000e-04	-1.61875000e-01
-1.93344500e-06	-7.81250000e-04	-1.57812500e-01
-1.93024500e-06	-5.70312500e-04	-1.66250000e-01
-1.92704500e-06	-7.89062500e-04	-1.78750000e-01
-1.92384500e-06	-8.43750000e-04	-1.73750000e-01
-1.92064500e-06	-4.06250000e-04	-1.79375000e-01
-1.91744500e-06	-6.64062500e-04	-1.66562500e-01
-1.91424500e-06	-5.39062500e-04	-1.63750000e-01
-1.91104500e-06	-5.31250000e-04	-1.69687500e-01
-1.90784500e-06	-8.98437500e-04	-1.90625000e-01
-1.90464500e-06	-8.75000000e-04	-1.82812500e-01
-1.90144500e-06	-7.89062500e-04	-1.68750000e-01
-1.89824500e-06	-4.76562500e-04	-1.64062500e-01
-1.89504500e-06	-1.87500000e-04	-1.58437500e-01
-1.89184500e-06	-3.51562500e-04	-1.79687500e-01
-1.88864500e-06	-2.03125000e-04	-1.65312500e-01
-1.88544500e-06	-2.57812500e-04	-1.52187500e-01
-1.88224500e-06	-2.34375000e-04	-1.60312500e-01
-1.87904500e-06	-6.32812500e-04	-1.56562500e-01
-1.87584500e-06	-2.34375000e-05	-1.60000000e-01
-1.87264500e-06	-1.25000000e-04	-1.70937500e-01
-1.86944500e-06	-4.60937500e-04	-1.70312500e-01
-1.86624500e-06	-7.10937500e-04	-1.59375000e-01
-1.86304500e-06	-3.20312500e-04	-1.70312500e-01
-1.85984500e-06	-3.82812500e-04	-1.79687500e-01
-1.85664500e-06	7.81250000e-05	-1.43750000e-01
-1.85344500e-06	-3.12500000e-04	-1.65312500e-01
-1.85024500e-06	-4.06250000e-04	-1.59062500e-01
-1.84704500e-06	-1.64062500e-04	-1.52812500e-01
-1.84384500e-06	-8.59375000e-05	-1.63125000e-01
-1.84064500e-06	-5.31250000e-04	-1.62187500e-01
-1.83744500e-06	-3.35937500e-04	-1.67812500e-01
-1.83424500e-06	-4.29687500e-04	-1.71250000e-01
-1.83104500e-06	-4.53125000e-04	-1.67812500e-01
-1.82784500e-06	-4.29687500e-04	-1.77500000e-01
-1.82464500e-06	-2.73437500e-04	-1.80625000e-01
-1.82144500e-06	-1.95312500e-04	-1.76875000e-01
-1.81824500e-06	-6.64062500e-04	-1.77187500e-01
-1.81504500e-06	-2.65625000e-04	-1.78437500e-01
-1.81184500e-06	-5.85937500e-04	-1.83437500e-01
-1.80864500e-06	-1.10937500e-03	-1.75312500e-01
-1.80544500e-06	-7.73437500e-04	-1.81875000e-01
-1.80224500e-06	-4.06250000e-04	-1.80937500e-01
-1.79904500e-06	-1.87500000e-04	-1.67187500e-01
-1.79584500e-06	-5.46875000e-04	-1.72187500e-01
-1.79264500e-06	-5.85937500e-04	-1.71250000e-01
-1.78944500e-06	-5.39062500e-04	-1.81875000e-01
-1.78624500e-06	-7.73437500e-04	-1.64375000e-01
-1.78304500e-06	-3.82812500e-04	-1.72812500e-01
-1.77984500e-06	-6.56250000e-04	-1.80625000e-01
-1.77664500e-06	-5.00000000e-04	-1.82812500e-01
-1.77344500e-06	-7.89062500e-04	-1.79687500e-01
-1.77024500e-06	-6.40625000e-04	-1.69062500e-01
-1.76704500e-06	-7.10937500e-04	-1.64062500e-01
-1.76384500e-06	-4.76562500e-04	-1.59687500e-01
-1.76064500e-06	-3.35937500e-04	-1.70000000e-01
-1.75744500e-06	-6.71875000e-04	-1.90312500e-01
-1.75424500e-06	-6.32812500e-04	-1.77187500e-01
-1.75104500e-06	-4.68750000e-04	-1.80312500e-01
-1.74784500e-06	-3.82812500e-04	-1.95625000e-01
-1.74464500e-06	-5.00000000e-04	-1.82812500e-01
-1.74144500e-06	-4.60937500e-04	-1.84687500e-01
-1.73824500e-06	-1.87500000e-04	-1.85625000e-01
-1.73504500e-06	-7.03125000e-05	-1.82500000e-01
-1.73184500e-06	-2.57812500e-04	-1.84375000e-01
-1.72864500e-06	-2.18750000e-04	-1.72812500e-01
-1.72544500e-06	-1.32812500e-04	-1.96562500e-01
-1.72224500e-06	-5.15625000e-04	-1.81875000e-01
-1.71904500e-06	-6.01562500e-04	-1.88437500e-01
-1.71584500e-06	-2.26562500e-04	-1.77812500e-01
-1.71264500e-06	-2.03125000e-04	-2.02812500e-01
-1.70944500e-06	-2.03125000e-04	-1.90312500e-01
-1.70624500e-06	-1.48437500e-04	-1.81250000e-01
-1.70304500e-06	-2.42187500e-04	-2.07500000e-01
-1.69984500e-06	-2.73437500e-04	-1.89375000e-01
-1.69664500e-06	-5.46875000e-05	-1.75625000e-01
-1.69344500e-06	-5.39062500e-04	-1.75625000e-01
-1.69024500e-06	-3.04687500e-04	-1.78437500e-01
-1.68704500e-06	-2.81250000e-04	-1.87812500e-01
-1.68384500e-06	-2.81250000e-04	-2.07187500e-01
-1.68064500e-06	-4.14062500e-04	-2.02500000e-01
-1.67744500e-06	-5.31250000e-04	-2.10312500e-01
-1.67424500e-06	-4.21875000e-04	-2.22812500e-01
-1.67104500e-06	-3.59375000e-04	-2.08437500e-01
-1.66784500e-06	-4.68750000e-04	-1.96562500e-01
-1.66464500e-06	-4.60937500e-04	-1.93750000e-01
-1.66144500e-06	-7.57812500e-04	-2.07812500e-01
-1.65824500e-06	-4.92187500e-04	-2.10625000e-01
-1.65504500e-06	-2.65625000e-04	-2.07187500e-01
-1.65184500e-06	-4.53125000e-04	-2.11562500e-01
-1.64864500e-06	-7.42187500e-04	-2.13437500e-01
-1.64544500e-06	-5.70312500e-04	-2.06250000e-01
-1.64224500e-06	-3.98437500e-04	-2.22187500e-01
-1.63904500e-06	-4.92187500e-04	-2.20312500e-01
-1.63584500e-06	-4.68750000e-04	-2.31562500e-01
-1.63264500e-06	-6.95312500e-04	-2.16250000e-01
[truncated: 123,010 more rows]
