# Supplementary material for: Collective dynamics and long-range order in thermal neuristor networks
Source: Nat Commun. 2024 Aug 14;15:6986. doi: 10.1038/s41467-024-51254-4 (PMC11324871; doi:10.1038/s41467-024-51254-4)
Supplement: Supplementary file 8 — Source Data [file 41467_2024_51254_MOESM8_ESM.zip › Source Data/Fig. 1/Fig. 1c/Experiment_13V.csv]

Model	MSO54
Channel	CH3		Channel	CH4
Waveform Type	ANALOG		Waveform Type	ANALOG
Horizontal Units	s		Horizontal Units	s
Sample Interval	3.20000000e-09		Sample Interval	3.20000000e-09
Record Length	125000		Record Length	125000
Zero Index	2499.70156250		Zero Index	2499.70156250
Vertical Units	V		Vertical Units	V
ANALOG_Thumbnail			ANALOG_Thumbnail
TIME	CH3	CH4
-7.99904500e-06	3.90625000e-05	-6.21875000e-02
-7.99584500e-06	2.34375000e-05	-7.06250000e-02
-7.99264500e-06	4.06250000e-04	-7.37500000e-02
-7.98944500e-06	3.59375000e-04	-6.68750000e-02
-7.98624500e-06	3.35937500e-04	-6.75000000e-02
-7.98304500e-06	1.56250000e-05	-5.93750000e-02
-7.97984500e-06	2.34375000e-04	-6.71875000e-02
-7.97664500e-06	2.10937500e-04	-7.62500000e-02
-7.97344500e-06	-7.81250000e-06	-8.00000000e-02
-7.97024500e-06	7.81250000e-06	-6.12500000e-02
-7.96704500e-06	7.81250000e-06	-8.06250000e-02
-7.96384500e-06	2.50000000e-04	-7.62500000e-02
-7.96064500e-06	7.81250000e-06	-5.40625000e-02
-7.95744500e-06	-5.62500000e-04	-6.50000000e-02
-7.95424500e-06	-3.12500000e-04	-8.90625000e-02
-7.95104500e-06	-3.51562500e-04	-7.75000000e-02
-7.94784500e-06	-1.87500000e-04	-6.59375000e-02
-7.94464500e-06	-4.68750000e-05	-6.21875000e-02
-7.94144500e-06	-3.28125000e-04	-8.18750000e-02
-7.93824500e-06	-2.50000000e-04	-7.25000000e-02
-7.93504500e-06	-3.12500000e-04	-6.03125000e-02
-7.93184500e-06	-4.06250000e-04	-5.84375000e-02
-7.92864500e-06	-3.28125000e-04	-6.46875000e-02
-7.92544500e-06	-3.75000000e-04	-8.12500000e-02
-7.92224500e-06	-4.29687500e-04	-6.81250000e-02
-7.91904500e-06	-2.57812500e-04	-8.78125000e-02
-7.91584500e-06	-6.01562500e-04	-8.50000000e-02
-7.91264500e-06	-4.21875000e-04	-7.78125000e-02
-7.90944500e-06	-2.57812500e-04	-6.50000000e-02
-7.90624500e-06	-2.26562500e-04	-6.03125000e-02
-7.90304500e-06	2.03125000e-04	-6.00000000e-02
-7.89984500e-06	1.17187500e-04	-5.34375000e-02
-7.89664500e-06	9.37500000e-05	-5.53125000e-02
-7.89344500e-06	2.10937500e-04	-4.25000000e-02
-7.89024500e-06	-8.59375000e-05	-5.75000000e-02
-7.88704500e-06	-4.68750000e-05	-5.90625000e-02
-7.88384500e-06	-5.46875000e-05	-6.50000000e-02
-7.88064500e-06	1.17187500e-04	-4.46875000e-02
-7.87744500e-06	2.81250000e-04	-3.75000000e-02
-7.87424500e-06	9.37500000e-05	-6.34375000e-02
-7.87104500e-06	-8.59375000e-05	-4.81250000e-02
-7.86784500e-06	-1.01562500e-04	-4.53125000e-02
-7.86464500e-06	-3.12500000e-04	-5.40625000e-02
-7.86144500e-06	-2.34375000e-05	-6.18750000e-02
-7.85824500e-06	-2.57812500e-04	-5.62500000e-02
-7.85504500e-06	-5.46875000e-05	-6.09375000e-02
-7.85184500e-06	-3.12500000e-05	-6.75000000e-02
-7.84864500e-06	7.81250000e-05	-8.15625000e-02
-7.84544500e-06	-8.59375000e-05	-7.00000000e-02
-7.84224500e-06	-1.32812500e-04	-7.15625000e-02
-7.83904500e-06	-5.46875000e-05	-6.87500000e-02
-7.83584500e-06	3.20312500e-04	-7.75000000e-02
-7.83264500e-06	1.79687500e-04	-5.37500000e-02
-7.82944500e-06	1.64062500e-04	-6.43750000e-02
-7.82624500e-06	8.59375000e-05	-5.90625000e-02
-7.82304500e-06	6.71875000e-04	-6.31250000e-02
-7.81984500e-06	2.26562500e-04	-5.28125000e-02
-7.81664500e-06	4.45312500e-04	-4.78125000e-02
-7.81344500e-06	5.46875000e-05	-4.75000000e-02
-7.81024500e-06	2.10937500e-04	-3.87500000e-02
-7.80704500e-06	2.81250000e-04	-4.21875000e-02
-7.80384500e-06	4.06250000e-04	-4.09375000e-02
-7.80064500e-06	3.35937500e-04	-3.56250000e-02
-7.79744500e-06	5.46875000e-05	-2.46875000e-02
-7.79424500e-06	3.43750000e-04	-5.03125000e-02
-7.79104500e-06	1.79687500e-04	-5.59375000e-02
-7.78784500e-06	1.64062500e-04	-6.34375000e-02
-7.78464500e-06	-3.12500000e-05	-5.96875000e-02
-7.78144500e-06	9.37500000e-05	-5.43750000e-02
-7.77824500e-06	2.73437500e-04	-4.90625000e-02
-7.77504500e-06	2.57812500e-04	-6.18750000e-02
-7.77184500e-06	-7.81250000e-06	-6.40625000e-02
-7.76864500e-06	1.32812500e-04	-5.46875000e-02
-7.76544500e-06	2.77555756e-17	-5.96875000e-02
-7.76224500e-06	1.17187500e-04	-6.75000000e-02
-7.75904500e-06	2.73437500e-04	-6.00000000e-02
-7.75584500e-06	-3.90625000e-05	-5.87500000e-02
-7.75264500e-06	-3.90625000e-05	-7.68750000e-02
-7.74944500e-06	-1.48437500e-04	-7.00000000e-02
-7.74624500e-06	-4.76562500e-04	-6.90625000e-02
-7.74304500e-06	3.12500000e-05	-5.75000000e-02
-7.73984500e-06	4.14062500e-04	-6.43750000e-02
-7.73664500e-06	8.59375000e-05	-7.09375000e-02
-7.73344500e-06	-7.03125000e-05	-7.12500000e-02
-7.73024500e-06	-3.90625000e-05	-6.84375000e-02
-7.72704500e-06	-8.59375000e-05	-5.93750000e-02
-7.72384500e-06	3.28125000e-04	-7.37500000e-02
-7.72064500e-06	8.59375000e-05	-8.43750000e-02
-7.71744500e-06	-1.25000000e-04	-5.25000000e-02
-7.71424500e-06	-1.09375000e-04	-8.65625000e-02
-7.71104500e-06	1.64062500e-04	-7.15625000e-02
-7.70784500e-06	-7.03125000e-05	-5.78125000e-02
-7.70464500e-06	2.96875000e-04	-6.78125000e-02
-7.70144500e-06	1.25000000e-04	-7.75000000e-02
-7.69824500e-06	4.14062500e-04	-5.28125000e-02
-7.69504500e-06	3.59375000e-04	-5.90625000e-02
-7.69184500e-06	4.06250000e-04	-4.56250000e-02
-7.68864500e-06	2.65625000e-04	-6.93750000e-02
-7.68544500e-06	-7.03125000e-05	-6.03125000e-02
-7.68224500e-06	2.03125000e-04	-6.40625000e-02
-7.67904500e-06	1.95312500e-04	-6.15625000e-02
-7.67584500e-06	-2.34375000e-05	-7.62500000e-02
-7.67264500e-06	1.64062500e-04	-7.34375000e-02
-7.66944500e-06	-2.10937500e-04	-6.90625000e-02
-7.66624500e-06	-4.06250000e-04	-6.03125000e-02
-7.66304500e-06	-1.48437500e-04	-7.59375000e-02
-7.65984500e-06	9.37500000e-05	-7.96875000e-02
-7.65664500e-06	-4.53125000e-04	-7.34375000e-02
-7.65344500e-06	-4.53125000e-04	-5.62500000e-02
-7.65024500e-06	-5.78125000e-04	-6.50000000e-02
-7.64704500e-06	-6.79687500e-04	-7.78125000e-02
-7.64384500e-06	-3.90625000e-04	-8.00000000e-02
-7.64064500e-06	-6.25000000e-05	-8.09375000e-02
-7.63744500e-06	-2.10937500e-04	-8.71875000e-02
-7.63424500e-06	-5.54687500e-04	-8.25000000e-02
-7.63104500e-06	-2.18750000e-04	-8.34375000e-02
-7.62784500e-06	-1.25000000e-04	-8.75000000e-02
-7.62464500e-06	-3.28125000e-04	-5.46875000e-02
-7.62144500e-06	1.48437500e-04	-5.06250000e-02
-7.61824500e-06	-7.81250000e-06	-6.50000000e-02
-7.61504500e-06	3.04687500e-04	-5.31250000e-02
-7.61184500e-06	2.77555756e-17	-6.21875000e-02
-7.60864500e-06	3.90625000e-05	-5.59375000e-02
-7.60544500e-06	2.10937500e-04	-4.93750000e-02
-7.60224500e-06	-1.40625000e-04	-5.68750000e-02
-7.59904500e-06	7.03125000e-05	-7.46875000e-02
-7.59584500e-06	-9.37500000e-05	-6.75000000e-02
-7.59264500e-06	-1.09375000e-04	-5.50000000e-02
-7.58944500e-06	-3.51562500e-04	-5.87500000e-02
-7.58624500e-06	2.77555756e-17	-5.46875000e-02
-7.58304500e-06	-1.32812500e-04	-6.62500000e-02
-7.57984500e-06	-2.50000000e-04	-5.87500000e-02
-7.57664500e-06	2.77555756e-17	-5.53125000e-02
-7.57344500e-06	4.68750000e-05	-4.93750000e-02
-7.57024500e-06	6.25000000e-05	-5.37500000e-02
-7.56704500e-06	-1.56250000e-04	-5.46875000e-02
-7.56384500e-06	-2.10937500e-04	-5.84375000e-02
-7.56064500e-06	-3.12500000e-05	-6.62500000e-02
-7.55744500e-06	7.81250000e-05	-6.56250000e-02
-7.55424500e-06	1.25000000e-04	-6.09375000e-02
-7.55104500e-06	-2.42187500e-04	-6.21875000e-02
-7.54784500e-06	-3.90625000e-05	-7.81250000e-02
-7.54464500e-06	-1.95312500e-04	-6.34375000e-02
-7.54144500e-06	7.81250000e-06	-5.87500000e-02
-7.53824500e-06	1.17187500e-04	-4.87500000e-02
-7.53504500e-06	-1.17187500e-04	-5.81250000e-02
-7.53184500e-06	1.56250000e-04	-6.56250000e-02
-7.52864500e-06	-7.81250000e-05	-6.78125000e-02
-7.52544500e-06	-2.42187500e-04	-5.93750000e-02
-7.52224500e-06	-1.64062500e-04	-6.90625000e-02
-7.51904500e-06	-6.25000000e-05	-5.71875000e-02
-7.51584500e-06	2.34375000e-05	-6.06250000e-02
-7.51264500e-06	1.95312500e-04	-6.21875000e-02
-7.50944500e-06	6.25000000e-05	-6.03125000e-02
-7.50624500e-06	6.25000000e-05	-6.21875000e-02
-7.50304500e-06	-1.48437500e-04	-5.12500000e-02
-7.49984500e-06	3.43750000e-04	-5.81250000e-02
-7.49664500e-06	7.03125000e-05	-6.18750000e-02
-7.49344500e-06	2.81250000e-04	-6.59375000e-02
-7.49024500e-06	-7.81250000e-06	-8.37500000e-02
-7.48704500e-06	2.34375000e-05	-7.03125000e-02
-7.48384500e-06	-6.25000000e-05	-8.09375000e-02
-7.48064500e-06	-1.71875000e-04	-8.43750000e-02
-7.47744500e-06	-3.51562500e-04	-7.31250000e-02
-7.47424500e-06	-1.17187500e-04	-7.00000000e-02
-7.47104500e-06	-3.20312500e-04	-6.03125000e-02
-7.46784500e-06	-2.89062500e-04	-7.75000000e-02
-7.46464500e-06	-5.70312500e-04	-7.59375000e-02
-7.46144500e-06	-2.50000000e-04	-7.90625000e-02
-7.45824500e-06	-4.14062500e-04	-9.15625000e-02
-7.45504500e-06	-3.20312500e-04	-8.50000000e-02
-7.45184500e-06	-2.10937500e-04	-6.43750000e-02
-7.44864500e-06	-2.26562500e-04	-6.37500000e-02
-7.44544500e-06	-2.81250000e-04	-6.53125000e-02
-7.44224500e-06	-6.25000000e-05	-5.43750000e-02
-7.43904500e-06	-3.82812500e-04	-6.75000000e-02
-7.43584500e-06	2.77555756e-17	-6.84375000e-02
-7.43264500e-06	-3.59375000e-04	-5.93750000e-02
-7.42944500e-06	-1.56250000e-04	-5.21875000e-02
-7.42624500e-06	1.87500000e-04	-7.75000000e-02
-7.42304500e-06	1.01562500e-04	-7.46875000e-02
-7.41984500e-06	-1.17187500e-04	-6.15625000e-02
-7.41664500e-06	-4.68750000e-05	-5.40625000e-02
-7.41344500e-06	-3.90625000e-05	-6.65625000e-02
-7.41024500e-06	-7.81250000e-06	-6.65625000e-02
-7.40704500e-06	2.81250000e-04	-7.21875000e-02
-7.40384500e-06	1.56250000e-05	-7.90625000e-02
-7.40064500e-06	1.71875000e-04	-7.31250000e-02
-7.39744500e-06	-2.34375000e-04	-6.68750000e-02
-7.39424500e-06	-1.56250000e-05	-6.53125000e-02
-7.39104500e-06	-1.71875000e-04	-6.18750000e-02
-7.38784500e-06	5.46875000e-05	-6.78125000e-02
-7.38464500e-06	-4.68750000e-05	-7.28125000e-02
-7.38144500e-06	-4.68750000e-05	-7.59375000e-02
-7.37824500e-06	-3.20312500e-04	-7.28125000e-02
-7.37504500e-06	2.34375000e-05	-5.93750000e-02
-7.37184500e-06	-5.00000000e-04	-5.56250000e-02
-7.36864500e-06	-2.57812500e-04	-6.40625000e-02
-7.36544500e-06	-3.28125000e-04	-8.87500000e-02
-7.36224500e-06	1.17187500e-04	-6.43750000e-02
-7.35904500e-06	3.12500000e-05	-7.34375000e-02
-7.35584500e-06	-2.34375000e-05	-7.18750000e-02
-7.35264500e-06	-3.12500000e-04	-6.56250000e-02
-7.34944500e-06	-1.64062500e-04	-6.50000000e-02
-7.34624500e-06	-2.65625000e-04	-6.46875000e-02
-7.34304500e-06	-2.57812500e-04	-7.59375000e-02
-7.33984500e-06	-4.06250000e-04	-6.53125000e-02
-7.33664500e-06	-2.18750000e-04	-7.37500000e-02
-7.33344500e-06	-7.03125000e-05	-8.06250000e-02
-7.33024500e-06	-4.53125000e-04	-7.84375000e-02
-7.32704500e-06	-1.17187500e-04	-7.06250000e-02
-7.32384500e-06	-1.09375000e-04	-7.62500000e-02
-7.32064500e-06	-1.40625000e-04	-6.71875000e-02
-7.31744500e-06	9.37500000e-05	-6.21875000e-02
-7.31424500e-06	-6.25000000e-05	-6.87500000e-02
-7.31104500e-06	-2.34375000e-04	-6.78125000e-02
-7.30784500e-06	-4.68750000e-05	-6.84375000e-02
-7.30464500e-06	-8.59375000e-05	-6.25000000e-02
-7.30144500e-06	2.18750000e-04	-5.40625000e-02
-7.29824500e-06	7.03125000e-05	-6.50000000e-02
-7.29504500e-06	2.73437500e-04	-5.62500000e-02
-7.29184500e-06	-4.68750000e-05	-6.75000000e-02
-7.28864500e-06	-1.56250000e-04	-5.90625000e-02
-7.28544500e-06	1.56250000e-04	-6.78125000e-02
-7.28224500e-06	-7.03125000e-05	-5.25000000e-02
-7.27904500e-06	-1.01562500e-04	-5.93750000e-02
-7.27584500e-06	-1.09375000e-04	-4.84375000e-02
-7.27264500e-06	-1.95312500e-04	-5.68750000e-02
-7.26944500e-06	3.20312500e-04	-5.56250000e-02
-7.26624500e-06	1.25000000e-04	-5.87500000e-02
-7.26304500e-06	1.17187500e-04	-6.25000000e-02
-7.25984500e-06	-7.81250000e-05	-4.68750000e-02
-7.25664500e-06	1.40625000e-04	-4.78125000e-02
-7.25344500e-06	-7.81250000e-06	-5.68750000e-02
-7.25024500e-06	-3.51562500e-04	-5.93750000e-02
-7.24704500e-06	-4.37500000e-04	-7.21875000e-02
-7.24384500e-06	-7.03125000e-05	-6.84375000e-02
-7.24064500e-06	-1.56250000e-05	-5.37500000e-02
-7.23744500e-06	-3.20312500e-04	-4.25000000e-02
-7.23424500e-06	-3.20312500e-04	-4.31250000e-02
-7.23104500e-06	-7.03125000e-05	-4.50000000e-02
-7.22784500e-06	-7.03125000e-05	-6.21875000e-02
-7.22464500e-06	2.18750000e-04	-4.53125000e-02
-7.22144500e-06	-4.68750000e-05	-4.90625000e-02
-7.21824500e-06	-1.01562500e-04	-5.09375000e-02
-7.21504500e-06	4.68750000e-05	-5.21875000e-02
-7.21184500e-06	3.35937500e-04	-8.06250000e-02
-7.20864500e-06	-1.17187500e-04	-5.15625000e-02
-7.20544500e-06	-3.90625000e-05	-6.40625000e-02
-7.20224500e-06	-1.87500000e-04	-6.37500000e-02
-7.19904500e-06	-1.09375000e-04	-6.15625000e-02
-7.19584500e-06	1.64062500e-04	-6.34375000e-02
-7.19264500e-06	-2.57812500e-04	-6.06250000e-02
-7.18944500e-06	1.32812500e-04	-4.90625000e-02
-7.18624500e-06	-2.57812500e-04	-5.59375000e-02
-7.18304500e-06	-1.79687500e-04	-7.68750000e-02
-7.17984500e-06	-1.87500000e-04	-6.50000000e-02
-7.17664500e-06	4.68750000e-05	-6.75000000e-02
-7.17344500e-06	1.79687500e-04	-5.68750000e-02
-7.17024500e-06	2.77555756e-17	-5.65625000e-02
-7.16704500e-06	7.03125000e-05	-6.34375000e-02
-7.16384500e-06	-1.09375000e-04	-5.34375000e-02
-7.16064500e-06	-1.01562500e-04	-7.18750000e-02
-7.15744500e-06	-3.12500000e-05	-7.68750000e-02
-7.15424500e-06	2.18750000e-04	-6.75000000e-02
-7.15104500e-06	2.34375000e-05	-7.50000000e-02
-7.14784500e-06	2.96875000e-04	-7.40625000e-02
-7.14464500e-06	-1.40625000e-04	-6.12500000e-02
-7.14144500e-06	-2.18750000e-04	-4.84375000e-02
-7.13824500e-06	-1.64062500e-04	-6.78125000e-02
-7.13504500e-06	-1.95312500e-04	-5.93750000e-02
-7.13184500e-06	-1.32812500e-04	-6.53125000e-02
-7.12864500e-06	-5.07812500e-04	-6.12500000e-02
-7.12544500e-06	-3.51562500e-04	-6.37500000e-02
-7.12224500e-06	-1.17187500e-04	-7.25000000e-02
-7.11904500e-06	-3.04687500e-04	-7.06250000e-02
-7.11584500e-06	-1.56250000e-04	-7.15625000e-02
-7.11264500e-06	-1.25000000e-04	-6.59375000e-02
-7.10944500e-06	-3.51562500e-04	-5.09375000e-02
-7.10624500e-06	-2.10937500e-04	-7.31250000e-02
-7.10304500e-06	-5.39062500e-04	-6.81250000e-02
-7.09984500e-06	-3.90625000e-04	-5.75000000e-02
-7.09664500e-06	-3.04687500e-04	-7.50000000e-02
-7.09344500e-06	7.81250000e-05	-6.62500000e-02
-7.09024500e-06	-7.81250000e-05	-6.03125000e-02
-7.08704500e-06	-2.42187500e-04	-6.53125000e-02
-7.08384500e-06	1.56250000e-05	-6.56250000e-02
-7.08064500e-06	8.59375000e-05	-5.25000000e-02
-7.07744500e-06	1.79687500e-04	-5.40625000e-02
-7.07424500e-06	-1.01562500e-04	-5.43750000e-02
-7.07104500e-06	9.37500000e-05	-5.21875000e-02
-7.06784500e-06	1.32812500e-04	-5.46875000e-02
-7.06464500e-06	-2.50000000e-04	-4.06250000e-02
-7.06144500e-06	6.40625000e-04	-4.68750000e-02
-7.05824500e-06	5.31250000e-04	-4.15625000e-02
-7.05504500e-06	2.89062500e-04	-3.96875000e-02
-7.05184500e-06	5.46875000e-04	-4.15625000e-02
-7.04864500e-06	2.57812500e-04	-5.00000000e-02
-7.04544500e-06	2.34375000e-05	-3.03125000e-02
-7.04224500e-06	-7.03125000e-05	-4.87500000e-02
-7.03904500e-06	-9.37500000e-05	-5.90625000e-02
-7.03584500e-06	2.10937500e-04	-5.65625000e-02
-7.03264500e-06	2.42187500e-04	-5.62500000e-02
-7.02944500e-06	-1.17187500e-04	-6.00000000e-02
-7.02624500e-06	2.18750000e-04	-3.71875000e-02
-7.02304500e-06	-6.25000000e-05	-4.12500000e-02
-7.01984500e-06	3.12500000e-05	-4.18750000e-02
-7.01664500e-06	2.34375000e-04	-4.31250000e-02
-7.01344500e-06	3.51562500e-04	-4.81250000e-02
-7.01024500e-06	-1.40625000e-04	-5.34375000e-02
-7.00704500e-06	-2.18750000e-04	-5.59375000e-02
-7.00384500e-06	1.79687500e-04	-6.68750000e-02
-7.00064500e-06	6.25000000e-05	-5.46875000e-02
-6.99744500e-06	-1.17187500e-04	-5.21875000e-02
-6.99424500e-06	-1.56250000e-05	-4.34375000e-02
-6.99104500e-06	2.34375000e-04	-6.00000000e-02
-6.98784500e-06	7.81250000e-06	-5.03125000e-02
-6.98464500e-06	7.81250000e-06	-5.75000000e-02
-6.98144500e-06	1.64062500e-04	-6.18750000e-02
-6.97824500e-06	1.95312500e-04	-6.65625000e-02
-6.97504500e-06	1.25000000e-04	-5.03125000e-02
-6.97184500e-06	-8.59375000e-05	-7.34375000e-02
-6.96864500e-06	-7.81250000e-05	-5.34375000e-02
-6.96544500e-06	3.90625000e-04	-4.59375000e-02
-6.96224500e-06	2.03125000e-04	-6.00000000e-02
-6.95904500e-06	-1.87500000e-04	-5.09375000e-02
-6.95584500e-06	3.90625000e-04	-4.28125000e-02
-6.95264500e-06	-4.68750000e-05	-6.21875000e-02
-6.94944500e-06	5.46875000e-05	-4.78125000e-02
-6.94624500e-06	2.65625000e-04	-4.78125000e-02
-6.94304500e-06	-8.59375000e-05	-5.09375000e-02
-6.93984500e-06	9.37500000e-05	-5.59375000e-02
-6.93664500e-06	6.25000000e-05	-7.40625000e-02
-6.93344500e-06	7.03125000e-05	-6.93750000e-02
-6.93024500e-06	2.42187500e-04	-5.31250000e-02
-6.92704500e-06	-8.59375000e-05	-6.75000000e-02
-6.92384500e-06	-2.18750000e-04	-7.06250000e-02
-6.92064500e-06	6.25000000e-05	-7.84375000e-02
-6.91744500e-06	-2.18750000e-04	-8.62500000e-02
-6.91424500e-06	-4.14062500e-04	-7.37500000e-02
-6.91104500e-06	-4.60937500e-04	-5.93750000e-02
-6.90784500e-06	-3.82812500e-04	-6.53125000e-02
-6.90464500e-06	-4.68750000e-04	-6.68750000e-02
-6.90144500e-06	-1.87500000e-04	-9.37500000e-02
-6.89824500e-06	-2.34375000e-04	-6.37500000e-02
-6.89504500e-06	-8.59375000e-05	-6.87500000e-02
-6.89184500e-06	-3.75000000e-04	-5.81250000e-02
-6.88864500e-06	-4.37500000e-04	-6.81250000e-02
-6.88544500e-06	-1.95312500e-04	-5.43750000e-02
-6.88224500e-06	8.59375000e-05	-6.68750000e-02
-6.87904500e-06	1.95312500e-04	-5.37500000e-02
-6.87584500e-06	-3.12500000e-05	-4.65625000e-02
-6.87264500e-06	-3.12500000e-05	-3.09375000e-02
-6.86944500e-06	4.37500000e-04	-4.28125000e-02
-6.86624500e-06	1.95312500e-04	-5.21875000e-02
-6.86304500e-06	1.64062500e-04	-4.46875000e-02
-6.85984500e-06	-2.03125000e-04	-4.75000000e-02
-6.85664500e-06	-3.12500000e-05	-5.21875000e-02
-6.85344500e-06	1.56250000e-04	-5.75000000e-02
-6.85024500e-06	-8.59375000e-05	-5.71875000e-02
-6.84704500e-06	-3.82812500e-04	-4.84375000e-02
-6.84384500e-06	-1.56250000e-05	-5.21875000e-02
-6.84064500e-06	-7.81250000e-06	-6.18750000e-02
-6.83744500e-06	3.90625000e-05	-6.06250000e-02
-6.83424500e-06	9.37500000e-05	-5.59375000e-02
-6.83104500e-06	-1.01562500e-04	-4.90625000e-02
-6.82784500e-06	1.56250000e-05	-5.09375000e-02
-6.82464500e-06	7.81250000e-06	-5.87500000e-02
-6.82144500e-06	7.03125000e-05	-6.50000000e-02
-6.81824500e-06	-6.95312500e-04	-7.15625000e-02
-6.81504500e-06	-9.37500000e-05	-5.40625000e-02
-6.81184500e-06	-1.09375000e-04	-6.18750000e-02
-6.80864500e-06	-2.34375000e-05	-4.96875000e-02
-6.80544500e-06	-1.09375000e-04	-4.21875000e-02
-6.80224500e-06	1.87500000e-04	-5.06250000e-02
-6.79904500e-06	-1.09375000e-04	-6.06250000e-02
-6.79584500e-06	-3.75000000e-04	-4.78125000e-02
-6.79264500e-06	-2.81250000e-04	-6.21875000e-02
-6.78944500e-06	-3.35937500e-04	-5.68750000e-02
-6.78624500e-06	-3.51562500e-04	-7.87500000e-02
-6.78304500e-06	-6.25000000e-05	-7.90625000e-02
-6.77984500e-06	-2.65625000e-04	-8.68750000e-02
-6.77664500e-06	-3.98437500e-04	-7.34375000e-02
-6.77344500e-06	-5.62500000e-04	-7.03125000e-02
-6.77024500e-06	-4.92187500e-04	-7.28125000e-02
-6.76704500e-06	-4.76562500e-04	-7.21875000e-02
-6.76384500e-06	-4.45312500e-04	-7.96875000e-02
-6.76064500e-06	-6.17187500e-04	-6.65625000e-02
-6.75744500e-06	-3.04687500e-04	-7.09375000e-02
-6.75424500e-06	-3.67187500e-04	-6.00000000e-02
-6.75104500e-06	-1.71875000e-04	-5.84375000e-02
-6.74784500e-06	-4.76562500e-04	-5.96875000e-02
-6.74464500e-06	-1.56250000e-04	-8.09375000e-02
-6.74144500e-06	-3.12500000e-05	-7.12500000e-02
-6.73824500e-06	-4.06250000e-04	-6.15625000e-02
-6.73504500e-06	-4.37500000e-04	-4.43750000e-02
-6.73184500e-06	-3.51562500e-04	-4.81250000e-02
-6.72864500e-06	-3.35937500e-04	-5.09375000e-02
-6.72544500e-06	-5.46875000e-05	-7.31250000e-02
-6.72224500e-06	-2.96875000e-04	-6.87500000e-02
-6.71904500e-06	-5.93750000e-04	-6.59375000e-02
-6.71584500e-06	-3.82812500e-04	-7.09375000e-02
-6.71264500e-06	-5.23437500e-04	-7.56250000e-02
-6.70944500e-06	-3.90625000e-04	-7.46875000e-02
-6.70624500e-06	-4.76562500e-04	-5.90625000e-02
-6.70304500e-06	-4.14062500e-04	-5.71875000e-02
-6.69984500e-06	2.96875000e-04	-6.96875000e-02
-6.69664500e-06	-1.79687500e-04	-6.65625000e-02
-6.69344500e-06	-2.96875000e-04	-7.09375000e-02
-6.69024500e-06	-5.31250000e-04	-6.00000000e-02
-6.68704500e-06	-2.73437500e-04	-6.40625000e-02
-6.68384500e-06	-1.64062500e-04	-6.15625000e-02
-6.68064500e-06	-3.20312500e-04	-6.03125000e-02
-6.67744500e-06	-3.28125000e-04	-5.06250000e-02
-6.67424500e-06	-3.35937500e-04	-6.00000000e-02
-6.67104500e-06	-3.28125000e-04	-7.59375000e-02
-6.66784500e-06	4.68750000e-05	-7.40625000e-02
-6.66464500e-06	-1.79687500e-04	-7.18750000e-02
-6.66144500e-06	-5.23437500e-04	-6.31250000e-02
-6.65824500e-06	-2.18750000e-04	-7.18750000e-02
-6.65504500e-06	-2.26562500e-04	-7.12500000e-02
-6.65184500e-06	-6.64062500e-04	-7.21875000e-02
-6.64864500e-06	-5.07812500e-04	-7.87500000e-02
-6.64544500e-06	-3.43750000e-04	-6.12500000e-02
-6.64224500e-06	-3.59375000e-04	-6.43750000e-02
-6.63904500e-06	-6.71875000e-04	-7.40625000e-02
-6.63584500e-06	-4.84375000e-04	-7.78125000e-02
-6.63264500e-06	-4.60937500e-04	-9.43750000e-02
-6.62944500e-06	-2.96875000e-04	-9.28125000e-02
-6.62624500e-06	-7.81250000e-04	-7.40625000e-02
-6.62304500e-06	-7.81250000e-04	-7.90625000e-02
-6.61984500e-06	-4.14062500e-04	-7.03125000e-02
-6.61664500e-06	-1.09375000e-04	-8.71875000e-02
-6.61344500e-06	-1.40625000e-04	-7.87500000e-02
-6.61024500e-06	-6.95312500e-04	-7.65625000e-02
-6.60704500e-06	-9.53125000e-04	-7.96875000e-02
-6.60384500e-06	-8.35937500e-04	-8.12500000e-02
-6.60064500e-06	-1.00000000e-03	-9.34375000e-02
-6.59744500e-06	-6.64062500e-04	-1.06250000e-01
-6.59424500e-06	-4.60937500e-04	-9.56250000e-02
-6.59104500e-06	-1.07031250e-03	-8.25000000e-02
-6.58784500e-06	-8.82812500e-04	-8.93750000e-02
-6.58464500e-06	-5.00000000e-04	-1.01250000e-01
-6.58144500e-06	-4.45312500e-04	-8.53125000e-02
-6.57824500e-06	-6.79687500e-04	-7.81250000e-02
-6.57504500e-06	-6.01562500e-04	-8.81250000e-02
-6.57184500e-06	-7.89062500e-04	-9.03125000e-02
-6.56864500e-06	-3.90625000e-04	-8.90625000e-02
-6.56544500e-06	-6.09375000e-04	-8.96875000e-02
-6.56224500e-06	-7.96875000e-04	-8.53125000e-02
-6.55904500e-06	-8.04687500e-04	-6.34375000e-02
-6.55584500e-06	-6.48437500e-04	-6.53125000e-02
-6.55264500e-06	-6.87500000e-04	-6.84375000e-02
-6.54944500e-06	-6.87500000e-04	-7.15625000e-02
-6.54624500e-06	3.12500000e-05	-7.06250000e-02
-6.54304500e-06	-2.34375000e-05	-6.53125000e-02
-6.53984500e-06	-3.20312500e-04	-6.96875000e-02
-6.53664500e-06	-4.29687500e-04	-7.18750000e-02
-6.53344500e-06	-3.75000000e-04	-6.53125000e-02
-6.53024500e-06	-2.03125000e-04	-6.31250000e-02
-6.52704500e-06	-2.96875000e-04	-7.25000000e-02
-6.52384500e-06	-1.95312500e-04	-5.78125000e-02
-6.52064500e-06	2.26562500e-04	-5.78125000e-02
-6.51744500e-06	-5.46875000e-05	-6.50000000e-02
-6.51424500e-06	-7.81250000e-06	-6.21875000e-02
-6.51104500e-06	-3.67187500e-04	-5.71875000e-02
-6.50784500e-06	-3.51562500e-04	-4.46875000e-02
-6.50464500e-06	1.09375000e-04	-4.03125000e-02
-6.50144500e-06	-1.17187500e-04	-3.81250000e-02
-6.49824500e-06	1.71875000e-04	-4.90625000e-02
-6.49504500e-06	3.04687500e-04	-4.81250000e-02
-6.49184500e-06	2.57812500e-04	-5.71875000e-02
-6.48864500e-06	1.79687500e-04	-5.53125000e-02
-6.48544500e-06	3.04687500e-04	-5.56250000e-02
-6.48224500e-06	2.26562500e-04	-6.37500000e-02
-6.47904500e-06	5.62500000e-04	-6.53125000e-02
-6.47584500e-06	4.06250000e-04	-4.12500000e-02
-6.47264500e-06	8.59375000e-05	-5.90625000e-02
-6.46944500e-06	2.42187500e-04	-5.28125000e-02
-6.46624500e-06	-2.50000000e-04	-3.84375000e-02
-6.46304500e-06	7.03125000e-05	-4.78125000e-02
-6.45984500e-06	3.20312500e-04	-6.81250000e-02
-6.45664500e-06	2.50000000e-04	-5.06250000e-02
-6.45344500e-06	-7.03125000e-05	-5.93750000e-02
-6.45024500e-06	-7.81250000e-05	-5.90625000e-02
-6.44704500e-06	6.25000000e-05	-6.18750000e-02
-6.44384500e-06	-1.01562500e-04	-5.56250000e-02
-6.44064500e-06	-3.98437500e-04	-5.65625000e-02
-6.43744500e-06	3.90625000e-05	-7.56250000e-02
-6.43424500e-06	-7.03125000e-05	-6.96875000e-02
-6.43104500e-06	-2.65625000e-04	-6.43750000e-02
-6.42784500e-06	-3.59375000e-04	-5.90625000e-02
-6.42464500e-06	-3.59375000e-04	-6.37500000e-02
-6.42144500e-06	1.56250000e-05	-7.25000000e-02
-6.41824500e-06	1.17187500e-04	-5.43750000e-02
-6.41504500e-06	-2.34375000e-05	-5.43750000e-02
-6.41184500e-06	1.56250000e-04	-6.75000000e-02
-6.40864500e-06	7.81250000e-06	-6.28125000e-02
-6.40544500e-06	-3.90625000e-04	-7.65625000e-02
-6.40224500e-06	-3.67187500e-04	-8.09375000e-02
-6.39904500e-06	-5.46875000e-05	-6.87500000e-02
-6.39584500e-06	-1.87500000e-04	-6.21875000e-02
-6.39264500e-06	-2.18750000e-04	-7.96875000e-02
-6.38944500e-06	2.77555756e-17	-8.25000000e-02
-6.38624500e-06	2.03125000e-04	-6.37500000e-02
-6.38304500e-06	-7.81250000e-05	-6.21875000e-02
-6.37984500e-06	1.79687500e-04	-6.37500000e-02
-6.37664500e-06	-3.90625000e-05	-6.78125000e-02
-6.37344500e-06	-1.95312500e-04	-8.96875000e-02
-6.37024500e-06	-2.65625000e-04	-7.34375000e-02
-6.36704500e-06	-3.59375000e-04	-4.25000000e-02
-6.36384500e-06	-2.42187500e-04	-5.18750000e-02
-6.36064500e-06	-5.39062500e-04	-6.93750000e-02
-6.35744500e-06	-8.12500000e-04	-7.34375000e-02
-6.35424500e-06	-4.60937500e-04	-6.65625000e-02
-6.35104500e-06	-1.48437500e-04	-6.71875000e-02
-6.34784500e-06	-2.89062500e-04	-6.62500000e-02
-6.34464500e-06	-5.46875000e-05	-7.25000000e-02
-6.34144500e-06	-3.04687500e-04	-6.81250000e-02
-6.33824500e-06	-2.81250000e-04	-6.46875000e-02
-6.33504500e-06	3.90625000e-05	-5.71875000e-02
-6.33184500e-06	3.90625000e-05	-8.12500000e-02
-6.32864500e-06	-1.17187500e-04	-6.28125000e-02
-6.32544500e-06	-2.73437500e-04	-5.90625000e-02
-6.32224500e-06	-7.81250000e-05	-4.46875000e-02
-6.31904500e-06	-2.18750000e-04	-4.43750000e-02
-6.31584500e-06	-8.59375000e-05	-7.09375000e-02
-6.31264500e-06	-2.34375000e-04	-7.78125000e-02
-6.30944500e-06	-3.12500000e-05	-7.06250000e-02
-6.30624500e-06	-4.37500000e-04	-7.81250000e-02
-6.30304500e-06	-2.73437500e-04	-6.87500000e-02
-6.29984500e-06	4.68750000e-05	-5.50000000e-02
-6.29664500e-06	-1.40625000e-04	-7.40625000e-02
-6.29344500e-06	-2.26562500e-04	-6.50000000e-02
-6.29024500e-06	-2.81250000e-04	-5.78125000e-02
-6.28704500e-06	-2.81250000e-04	-5.81250000e-02
-6.28384500e-06	-2.57812500e-04	-6.65625000e-02
-6.28064500e-06	-2.50000000e-04	-6.09375000e-02
-6.27744500e-06	-2.18750000e-04	-5.18750000e-02
-6.27424500e-06	-8.59375000e-05	-6.43750000e-02
-6.27104500e-06	1.56250000e-04	-5.81250000e-02
-6.26784500e-06	3.12500000e-05	-6.90625000e-02
-6.26464500e-06	-6.25000000e-05	-5.21875000e-02
-6.26144500e-06	-2.18750000e-04	-5.03125000e-02
-6.25824500e-06	-4.21875000e-04	-5.34375000e-02
-6.25504500e-06	-6.25000000e-05	-6.06250000e-02
-6.25184500e-06	-5.00000000e-04	-5.96875000e-02
-6.24864500e-06	-3.35937500e-04	-7.25000000e-02
-6.24544500e-06	-3.43750000e-04	-7.06250000e-02
-6.24224500e-06	-4.14062500e-04	-6.84375000e-02
-6.23904500e-06	-5.07812500e-04	-7.56250000e-02
-6.23584500e-06	-7.42187500e-04	-8.53125000e-02
-6.23264500e-06	-6.40625000e-04	-6.78125000e-02
-6.22944500e-06	-3.04687500e-04	-6.81250000e-02
-6.22624500e-06	-1.05468750e-03	-6.25000000e-02
-6.22304500e-06	-7.42187500e-04	-6.65625000e-02
-6.21984500e-06	-8.28125000e-04	-7.43750000e-02
-6.21664500e-06	-6.56250000e-04	-8.59375000e-02
-6.21344500e-06	-5.15625000e-04	-7.06250000e-02
-6.21024500e-06	-4.92187500e-04	-8.65625000e-02
-6.20704500e-06	-4.06250000e-04	-6.03125000e-02
-6.20384500e-06	-3.04687500e-04	-6.84375000e-02
-6.20064500e-06	-6.25000000e-05	-7.00000000e-02
-6.19744500e-06	-5.00000000e-04	-6.87500000e-02
-6.19424500e-06	-7.89062500e-04	-6.90625000e-02
-6.19104500e-06	-5.00000000e-04	-7.43750000e-02
-6.18784500e-06	-2.26562500e-04	-9.34375000e-02
-6.18464500e-06	-7.26562500e-04	-8.46875000e-02
-6.18144500e-06	-6.64062500e-04	-6.78125000e-02
-6.17824500e-06	-3.67187500e-04	-6.03125000e-02
-6.17504500e-06	-4.76562500e-04	-5.90625000e-02
-6.17184500e-06	-5.46875000e-04	-8.31250000e-02
-6.16864500e-06	-6.71875000e-04	-7.34375000e-02
-6.16544500e-06	-5.93750000e-04	-7.50000000e-02
-6.16224500e-06	-4.84375000e-04	-8.18750000e-02
-6.15904500e-06	-8.20312500e-04	-8.87500000e-02
-6.15584500e-06	-3.20312500e-04	-8.25000000e-02
-6.15264500e-06	-4.21875000e-04	-7.87500000e-02
-6.14944500e-06	-1.13281250e-03	-8.78125000e-02
-6.14624500e-06	-7.10937500e-04	-8.43750000e-02
-6.14304500e-06	-6.71875000e-04	-8.90625000e-02
-6.13984500e-06	-7.18750000e-04	-9.37500000e-02
-6.13664500e-06	-6.64062500e-04	-7.15625000e-02
-6.13344500e-06	-5.23437500e-04	-9.18750000e-02
-6.13024500e-06	-6.32812500e-04	-8.09375000e-02
-6.12704500e-06	-4.45312500e-04	-9.68750000e-02
-6.12384500e-06	-6.17187500e-04	-9.15625000e-02
-6.12064500e-06	-7.42187500e-04	-9.65625000e-02
-6.11744500e-06	-7.50000000e-04	-7.75000000e-02
-6.11424500e-06	-9.84375000e-04	-8.90625000e-02
-6.11104500e-06	-8.67187500e-04	-9.84375000e-02
-6.10784500e-06	-7.03125000e-04	-8.62500000e-02
-6.10464500e-06	-7.50000000e-04	-7.00000000e-02
-6.10144500e-06	-6.79687500e-04	-7.75000000e-02
-6.09824500e-06	-7.50000000e-04	-8.65625000e-02
-6.09504500e-06	-3.90625000e-04	-7.59375000e-02
-6.09184500e-06	-3.82812500e-04	-6.06250000e-02
-6.08864500e-06	-4.84375000e-04	-7.90625000e-02
-6.08544500e-06	-2.18750000e-04	-7.93750000e-02
-6.08224500e-06	-1.56250000e-04	-7.90625000e-02
-6.07904500e-06	-3.04687500e-04	-7.56250000e-02
-6.07584500e-06	-3.75000000e-04	-7.00000000e-02
-6.07264500e-06	-2.89062500e-04	-8.43750000e-02
-6.06944500e-06	-4.29687500e-04	-6.50000000e-02
-6.06624500e-06	-5.15625000e-04	-6.25000000e-02
-6.06304500e-06	-2.26562500e-04	-6.28125000e-02
-6.05984500e-06	-3.98437500e-04	-5.78125000e-02
-6.05664500e-06	-4.21875000e-04	-5.87500000e-02
-6.05344500e-06	3.28125000e-04	-6.37500000e-02
-6.05024500e-06	-2.34375000e-05	-5.12500000e-02
-6.04704500e-06	-4.68750000e-04	-6.34375000e-02
-6.04384500e-06	-3.20312500e-04	-5.34375000e-02
-6.04064500e-06	1.79687500e-04	-5.78125000e-02
-6.03744500e-06	-4.14062500e-04	-5.81250000e-02
-6.03424500e-06	3.82812500e-04	-5.12500000e-02
-6.03104500e-06	-3.04687500e-04	-5.81250000e-02
-6.02784500e-06	-3.82812500e-04	-6.50000000e-02
-6.02464500e-06	-8.59375000e-05	-6.84375000e-02
-6.02144500e-06	-7.81250000e-05	-7.65625000e-02
-6.01824500e-06	1.71875000e-04	-6.56250000e-02
-6.01504500e-06	1.56250000e-05	-5.46875000e-02
-6.01184500e-06	1.95312500e-04	-6.31250000e-02
-6.00864500e-06	2.73437500e-04	-5.93750000e-02
-6.00544500e-06	2.77555756e-17	-5.96875000e-02
-6.00224500e-06	-8.59375000e-05	-6.25000000e-02
-5.99904500e-06	-4.84375000e-04	-7.31250000e-02
-5.99584500e-06	-5.46875000e-05	-6.28125000e-02
-5.99264500e-06	-2.10937500e-04	-9.62500000e-02
-5.98944500e-06	-5.07812500e-04	-8.34375000e-02
-5.98624500e-06	-3.28125000e-04	-7.15625000e-02
-5.98304500e-06	-4.45312500e-04	-5.93750000e-02
-5.97984500e-06	-7.81250000e-05	-6.68750000e-02
-5.97664500e-06	1.25000000e-04	-6.81250000e-02
-5.97344500e-06	-1.56250000e-05	-5.56250000e-02
-5.97024500e-06	-8.59375000e-05	-5.59375000e-02
-5.96704500e-06	-1.71875000e-04	-7.37500000e-02
-5.96384500e-06	2.42187500e-04	-6.21875000e-02
-5.96064500e-06	2.77555756e-17	-7.78125000e-02
-5.95744500e-06	-2.10937500e-04	-8.18750000e-02
-5.95424500e-06	-7.81250000e-06	-6.84375000e-02
-5.95104500e-06	-2.50000000e-04	-6.34375000e-02
-5.94784500e-06	-3.12500000e-04	-4.93750000e-02
-5.94464500e-06	-4.68750000e-04	-5.18750000e-02
-5.94144500e-06	-4.06250000e-04	-8.75000000e-02
-5.93824500e-06	-5.39062500e-04	-8.68750000e-02
-5.93504500e-06	-2.18750000e-04	-7.65625000e-02
-5.93184500e-06	-3.12500000e-04	-6.43750000e-02
-5.92864500e-06	-1.01562500e-04	-7.12500000e-02
-5.92544500e-06	-1.40625000e-04	-7.12500000e-02
-5.92224500e-06	-2.34375000e-05	-7.84375000e-02
-5.91904500e-06	-3.82812500e-04	-7.78125000e-02
-5.91584500e-06	-1.87500000e-04	-5.93750000e-02
-5.91264500e-06	-5.31250000e-04	-8.62500000e-02
-5.90944500e-06	-4.06250000e-04	-7.31250000e-02
-5.90624500e-06	-5.46875000e-05	-7.53125000e-02
-5.90304500e-06	-4.14062500e-04	-6.50000000e-02
-5.89984500e-06	-4.21875000e-04	-8.71875000e-02
-5.89664500e-06	-6.25000000e-05	-8.46875000e-02
-5.89344500e-06	-5.39062500e-04	-6.75000000e-02
-5.89024500e-06	-3.43750000e-04	-5.37500000e-02
-5.88704500e-06	-4.29687500e-04	-6.25000000e-02
-5.88384500e-06	-4.76562500e-04	-6.68750000e-02
-5.88064500e-06	-5.07812500e-04	-8.18750000e-02
-5.87744500e-06	-2.57812500e-04	-6.68750000e-02
-5.87424500e-06	-9.37500000e-05	-7.96875000e-02
-5.87104500e-06	-4.53125000e-04	-8.40625000e-02
-5.86784500e-06	-4.06250000e-04	-9.03125000e-02
-5.86464500e-06	-6.25000000e-04	-1.01250000e-01
-5.86144500e-06	-8.12500000e-04	-7.43750000e-02
-5.85824500e-06	-4.45312500e-04	-6.12500000e-02
-5.85504500e-06	-5.31250000e-04	-7.06250000e-02
-5.85184500e-06	-3.67187500e-04	-6.96875000e-02
-5.84864500e-06	-1.71875000e-04	-7.75000000e-02
-5.84544500e-06	4.68750000e-05	-7.25000000e-02
-5.84224500e-06	-4.29687500e-04	-8.40625000e-02
-5.83904500e-06	-2.73437500e-04	-8.90625000e-02
-5.83584500e-06	-3.51562500e-04	-8.46875000e-02
-5.83264500e-06	-7.18750000e-04	-8.31250000e-02
-5.82944500e-06	-5.15625000e-04	-9.31250000e-02
-5.82624500e-06	-5.23437500e-04	-1.00312500e-01
-5.82304500e-06	-8.28125000e-04	-9.87500000e-02
-5.81984500e-06	-7.34375000e-04	-7.81250000e-02
-5.81664500e-06	-8.67187500e-04	-7.78125000e-02
-5.81344500e-06	-5.39062500e-04	-7.68750000e-02
-5.81024500e-06	-7.50000000e-04	-9.15625000e-02
-5.80704500e-06	-9.92187500e-04	-8.96875000e-02
-5.80384500e-06	-4.84375000e-04	-7.78125000e-02
-5.80064500e-06	-1.25000000e-04	-6.68750000e-02
-5.79744500e-06	-4.68750000e-04	-6.84375000e-02
-5.79424500e-06	-7.03125000e-04	-8.31250000e-02
-5.79104500e-06	-4.29687500e-04	-8.09375000e-02
-5.78784500e-06	-4.68750000e-04	-8.53125000e-02
-5.78464500e-06	-3.59375000e-04	-7.71875000e-02
-5.78144500e-06	-3.20312500e-04	-7.06250000e-02
-5.77824500e-06	-1.48437500e-04	-6.46875000e-02
-5.77504500e-06	-5.00000000e-04	-8.12500000e-02
-5.77184500e-06	-8.90625000e-04	-9.65625000e-02
-5.76864500e-06	-6.95312500e-04	-9.37500000e-02
-5.76544500e-06	-8.43750000e-04	-8.90625000e-02
-5.76224500e-06	-7.03125000e-04	-8.81250000e-02
-5.75904500e-06	-6.95312500e-04	-7.15625000e-02
-5.75584500e-06	-3.90625000e-05	-7.09375000e-02
-5.75264500e-06	1.64062500e-04	-7.15625000e-02
-5.74944500e-06	-4.06250000e-04	-5.40625000e-02
-5.74624500e-06	-6.64062500e-04	-5.34375000e-02
-5.74304500e-06	-2.42187500e-04	-3.71875000e-02
-5.73984500e-06	3.04687500e-04	-3.71875000e-02
-5.73664500e-06	3.90625000e-04	-5.00000000e-02
-5.73344500e-06	4.68750000e-05	-6.09375000e-02
-5.73024500e-06	3.12500000e-04	-6.56250000e-02
-5.72704500e-06	4.29687500e-04	-5.68750000e-02
-5.72384500e-06	1.71875000e-04	-4.96875000e-02
-5.72064500e-06	3.12500000e-05	-6.75000000e-02
-5.71744500e-06	-6.25000000e-05	-6.46875000e-02
-5.71424500e-06	-1.56250000e-05	-6.03125000e-02
-5.71104500e-06	6.25000000e-05	-6.78125000e-02
-5.70784500e-06	3.12500000e-05	-5.46875000e-02
-5.70464500e-06	-1.79687500e-04	-5.93750000e-02
-5.70144500e-06	-5.23437500e-04	-7.06250000e-02
-5.69824500e-06	-8.51562500e-04	-7.25000000e-02
-5.69504500e-06	-7.10937500e-04	-7.78125000e-02
-5.69184500e-06	-4.21875000e-04	-9.81250000e-02
-5.68864500e-06	-5.46875000e-05	-7.43750000e-02
-5.68544500e-06	-3.12500000e-04	-8.21875000e-02
-5.68224500e-06	-6.79687500e-04	-8.46875000e-02
-5.67904500e-06	-3.67187500e-04	-8.21875000e-02
-5.67584500e-06	-3.75000000e-04	-9.46875000e-02
-5.67264500e-06	-8.20312500e-04	-8.03125000e-02
-5.66944500e-06	-5.62500000e-04	-7.59375000e-02
-5.66624500e-06	-4.29687500e-04	-7.84375000e-02
-5.66304500e-06	-7.65625000e-04	-8.75000000e-02
-5.65984500e-06	-7.89062500e-04	-9.43750000e-02
-5.65664500e-06	-5.31250000e-04	-8.09375000e-02
-5.65344500e-06	-4.21875000e-04	-7.21875000e-02
-5.65024500e-06	-3.90625000e-04	-7.93750000e-02
-5.64704500e-06	-7.26562500e-04	-8.43750000e-02
-5.64384500e-06	-7.26562500e-04	-6.65625000e-02
-5.64064500e-06	-6.87500000e-04	-8.15625000e-02
-5.63744500e-06	-4.60937500e-04	-8.12500000e-02
-5.63424500e-06	-7.18750000e-04	-8.81250000e-02
-5.63104500e-06	-6.01562500e-04	-8.34375000e-02
-5.62784500e-06	-6.64062500e-04	-8.90625000e-02
-5.62464500e-06	-7.42187500e-04	-9.71875000e-02
-5.62144500e-06	-7.26562500e-04	-7.87500000e-02
-5.61824500e-06	-2.89062500e-04	-9.09375000e-02
-5.61504500e-06	-2.96875000e-04	-8.53125000e-02
-5.61184500e-06	-5.23437500e-04	-7.90625000e-02
-5.60864500e-06	-5.00000000e-04	-7.37500000e-02
-5.60544500e-06	-5.78125000e-04	-8.21875000e-02
-5.60224500e-06	-4.29687500e-04	-7.90625000e-02
-5.59904500e-06	-5.23437500e-04	-9.37500000e-02
-5.59584500e-06	-3.98437500e-04	-6.84375000e-02
-5.59264500e-06	-1.87500000e-04	-7.84375000e-02
-5.58944500e-06	-2.34375000e-05	-7.12500000e-02
-5.58624500e-06	2.65625000e-04	-9.15625000e-02
-5.58304500e-06	-2.03125000e-04	-9.37500000e-02
-5.57984500e-06	-4.76562500e-04	-9.78125000e-02
-5.57664500e-06	-4.84375000e-04	-7.25000000e-02
-5.57344500e-06	-3.82812500e-04	-8.37500000e-02
-5.57024500e-06	-5.46875000e-04	-9.15625000e-02
-5.56704500e-06	-8.82812500e-04	-7.84375000e-02
-5.56384500e-06	-4.92187500e-04	-9.06250000e-02
-5.56064500e-06	-6.32812500e-04	-9.65625000e-02
-5.55744500e-06	-6.25000000e-04	-8.96875000e-02
-5.55424500e-06	-7.57812500e-04	-8.21875000e-02
-5.55104500e-06	-6.40625000e-04	-7.65625000e-02
-5.54784500e-06	-5.54687500e-04	-9.31250000e-02
-5.54464500e-06	-5.54687500e-04	-8.12500000e-02
-5.54144500e-06	-1.56250000e-05	-7.50000000e-02
-5.53824500e-06	-1.95312500e-04	-8.65625000e-02
-5.53504500e-06	-6.79687500e-04	-8.46875000e-02
-5.53184500e-06	-4.92187500e-04	-8.78125000e-02
-5.52864500e-06	-4.21875000e-04	-7.68750000e-02
-5.52544500e-06	-3.59375000e-04	-7.65625000e-02
-5.52224500e-06	-5.78125000e-04	-6.81250000e-02
-5.51904500e-06	-3.67187500e-04	-7.84375000e-02
-5.51584500e-06	-5.93750000e-04	-7.87500000e-02
-5.51264500e-06	-6.71875000e-04	-8.40625000e-02
-5.50944500e-06	-3.59375000e-04	-8.59375000e-02
-5.50624500e-06	-6.32812500e-04	-1.01875000e-01
-5.50304500e-06	-7.65625000e-04	-1.13437500e-01
-5.49984500e-06	-8.04687500e-04	-9.40625000e-02
-5.49664500e-06	-1.00000000e-03	-9.06250000e-02
-5.49344500e-06	-7.34375000e-04	-9.50000000e-02
-5.49024500e-06	-9.21875000e-04	-9.40625000e-02
-5.48704500e-06	-1.08593750e-03	-9.31250000e-02
-5.48384500e-06	-6.09375000e-04	-1.02812500e-01
-5.48064500e-06	-7.89062500e-04	-8.75000000e-02
-5.47744500e-06	-7.81250000e-04	-9.78125000e-02
-5.47424500e-06	-4.68750000e-04	-9.93750000e-02
-5.47104500e-06	-9.21875000e-04	-1.01875000e-01
-5.46784500e-06	-9.14062500e-04	-1.00312500e-01
-5.46464500e-06	-6.01562500e-04	-1.10937500e-01
-5.46144500e-06	-4.53125000e-04	-1.04375000e-01
-5.45824500e-06	-4.76562500e-04	-9.93750000e-02
-5.45504500e-06	-2.10937500e-04	-9.59375000e-02
-5.45184500e-06	-1.56250000e-04	-8.46875000e-02
-5.44864500e-06	-5.15625000e-04	-9.31250000e-02
-5.44544500e-06	-8.75000000e-04	-9.21875000e-02
-5.44224500e-06	-7.42187500e-04	-9.96875000e-02
-5.43904500e-06	-9.68750000e-04	-1.08437500e-01
-5.43584500e-06	-6.79687500e-04	-1.05312500e-01
-5.43264500e-06	-7.57812500e-04	-8.78125000e-02
-5.42944500e-06	-6.09375000e-04	-8.59375000e-02
-5.42624500e-06	-4.29687500e-04	-9.34375000e-02
-5.42304500e-06	-1.40625000e-04	-8.78125000e-02
-5.41984500e-06	-7.81250000e-05	-9.34375000e-02
-5.41664500e-06	-2.89062500e-04	-8.46875000e-02
-5.41344500e-06	-4.92187500e-04	-8.81250000e-02
-5.41024500e-06	-5.78125000e-04	-9.12500000e-02
-5.40704500e-06	-5.39062500e-04	-6.81250000e-02
-5.40384500e-06	-4.92187500e-04	-7.25000000e-02
-5.40064500e-06	-5.93750000e-04	-7.46875000e-02
-5.39744500e-06	-2.34375000e-04	-8.56250000e-02
-5.39424500e-06	-3.20312500e-04	-7.25000000e-02
-5.39104500e-06	-5.46875000e-04	-7.53125000e-02
-5.38784500e-06	-4.29687500e-04	-6.87500000e-02
-5.38464500e-06	-5.23437500e-04	-7.12500000e-02
-5.38144500e-06	-7.65625000e-04	-7.62500000e-02
-5.37824500e-06	-8.35937500e-04	-8.00000000e-02
-5.37504500e-06	-8.04687500e-04	-8.09375000e-02
-5.37184500e-06	-4.21875000e-04	-9.37500000e-02
-5.36864500e-06	-2.34375000e-04	-9.65625000e-02
-5.36544500e-06	-3.51562500e-04	-9.75000000e-02
-5.36224500e-06	-4.68750000e-04	-7.34375000e-02
-5.35904500e-06	-4.76562500e-04	-9.21875000e-02
-5.35584500e-06	-5.93750000e-04	-1.06875000e-01
-5.35264500e-06	-7.81250000e-04	-8.81250000e-02
-5.34944500e-06	-9.14062500e-04	-8.43750000e-02
-5.34624500e-06	-7.03125000e-04	-8.81250000e-02
-5.34304500e-06	-6.01562500e-04	-8.96875000e-02
-5.33984500e-06	-3.90625000e-04	-8.06250000e-02
-5.33664500e-06	-7.57812500e-04	-7.90625000e-02
-5.33344500e-06	-9.84375000e-04	-8.81250000e-02
-5.33024500e-06	-6.87500000e-04	-9.06250000e-02
-5.32704500e-06	-4.76562500e-04	-1.05000000e-01
-5.32384500e-06	-7.03125000e-04	-1.00312500e-01
-5.32064500e-06	-7.42187500e-04	-1.04375000e-01
-5.31744500e-06	-5.70312500e-04	-1.07187500e-01
-5.31424500e-06	-1.26562500e-03	-9.87500000e-02
-5.31104500e-06	-3.51562500e-04	-1.12187500e-01
-5.30784500e-06	-6.48437500e-04	-1.16562500e-01
-5.30464500e-06	-7.73437500e-04	-1.02187500e-01
-5.30144500e-06	-2.57812500e-04	-8.84375000e-02
-5.29824500e-06	-1.01562500e-03	-1.03437500e-01
-5.29504500e-06	-1.15625000e-03	-1.06875000e-01
-5.29184500e-06	-5.00000000e-04	-9.59375000e-02
-5.28864500e-06	-6.09375000e-04	-1.09687500e-01
-5.28544500e-06	-7.03125000e-04	-1.10312500e-01
-5.28224500e-06	-7.57812500e-04	-1.01250000e-01
-5.27904500e-06	-4.29687500e-04	-9.50000000e-02
-5.27584500e-06	-6.09375000e-04	-7.81250000e-02
-5.27264500e-06	-8.04687500e-04	-9.43750000e-02
-5.26944500e-06	-9.06250000e-04	-9.84375000e-02
-5.26624500e-06	-1.07812500e-03	-9.43750000e-02
-5.26304500e-06	-8.67187500e-04	-1.08125000e-01
-5.25984500e-06	-8.67187500e-04	-9.15625000e-02
-5.25664500e-06	-5.31250000e-04	-9.46875000e-02
-5.25344500e-06	-7.65625000e-04	-1.06875000e-01
-5.25024500e-06	-8.28125000e-04	-9.87500000e-02
-5.24704500e-06	-1.00000000e-03	-1.00312500e-01
-5.24384500e-06	-7.42187500e-04	-1.01250000e-01
-5.24064500e-06	-9.53125000e-04	-9.15625000e-02
-5.23744500e-06	-1.14843750e-03	-1.05937500e-01
-5.23424500e-06	-1.39843750e-03	-1.10312500e-01
-5.23104500e-06	-7.10937500e-04	-1.10000000e-01
-5.22784500e-06	-1.25000000e-03	-9.25000000e-02
-5.22464500e-06	-1.46093750e-03	-1.07187500e-01
-5.22144500e-06	-1.08593750e-03	-1.07500000e-01
-5.21824500e-06	-1.06250000e-03	-1.07187500e-01
-5.21504500e-06	-8.67187500e-04	-8.84375000e-02
-5.21184500e-06	-1.06250000e-03	-9.71875000e-02
-5.20864500e-06	-7.26562500e-04	-9.31250000e-02
-5.20544500e-06	-9.53125000e-04	-1.10000000e-01
-5.20224500e-06	-1.20312500e-03	-1.10312500e-01
-5.19904500e-06	-6.56250000e-04	-9.43750000e-02
-5.19584500e-06	-7.26562500e-04	-9.81250000e-02
-5.19264500e-06	-6.01562500e-04	-1.00312500e-01
-5.18944500e-06	-9.68750000e-04	-1.00937500e-01
-5.18624500e-06	-9.60937500e-04	-9.71875000e-02
-5.18304500e-06	-8.12500000e-04	-9.65625000e-02
-5.17984500e-06	-5.62500000e-04	-1.02500000e-01
-5.17664500e-06	-3.67187500e-04	-8.46875000e-02
-5.17344500e-06	-3.82812500e-04	-9.28125000e-02
-5.17024500e-06	-4.37500000e-04	-9.03125000e-02
-5.16704500e-06	-2.34375000e-04	-9.09375000e-02
-5.16384500e-06	-7.42187500e-04	-7.96875000e-02
-5.16064500e-06	-8.59375000e-04	-9.43750000e-02
-5.15744500e-06	-7.50000000e-04	-9.18750000e-02
-5.15424500e-06	-6.25000000e-04	-9.18750000e-02
-5.15104500e-06	-7.96875000e-04	-1.04375000e-01
-5.14784500e-06	-1.02343750e-03	-9.21875000e-02
-5.14464500e-06	-8.75000000e-04	-8.78125000e-02
-5.14144500e-06	-1.01562500e-03	-1.02812500e-01
-5.13824500e-06	-4.92187500e-04	-9.31250000e-02
-5.13504500e-06	-7.26562500e-04	-9.56250000e-02
-5.13184500e-06	-1.12500000e-03	-9.53125000e-02
-5.12864500e-06	-9.53125000e-04	-9.81250000e-02
-5.12544500e-06	-8.28125000e-04	-1.01875000e-01
-5.12224500e-06	-9.21875000e-04	-1.13125000e-01
-5.11904500e-06	-9.84375000e-04	-1.04062500e-01
-5.11584500e-06	-1.00000000e-03	-9.96875000e-02
-5.11264500e-06	-1.07031250e-03	-9.75000000e-02
-5.10944500e-06	-1.18750000e-03	-9.93750000e-02
-5.10624500e-06	-7.65625000e-04	-1.00000000e-01
-5.10304500e-06	-8.51562500e-04	-8.09375000e-02
-5.09984500e-06	-9.21875000e-04	-9.18750000e-02
-5.09664500e-06	-6.79687500e-04	-1.02500000e-01
-5.09344500e-06	-1.00000000e-03	-1.06562500e-01
-5.09024500e-06	-7.65625000e-04	-9.68750000e-02
-5.08704500e-06	-5.23437500e-04	-9.84375000e-02
-5.08384500e-06	-9.84375000e-04	-1.17187500e-01
-5.08064500e-06	-5.93750000e-04	-1.08437500e-01
-5.07744500e-06	-7.50000000e-04	-1.05625000e-01
-5.07424500e-06	-1.03125000e-03	-1.10625000e-01
-5.07104500e-06	-7.73437500e-04	-9.31250000e-02
-5.06784500e-06	-6.01562500e-04	-1.05625000e-01
-5.06464500e-06	-5.85937500e-04	-9.53125000e-02
-5.06144500e-06	-3.04687500e-04	-7.84375000e-02
-5.05824500e-06	-4.37500000e-04	-8.43750000e-02
-5.05504500e-06	-6.01562500e-04	-8.18750000e-02
-5.05184500e-06	-6.17187500e-04	-8.78125000e-02
-5.04864500e-06	-2.65625000e-04	-1.03125000e-01
-5.04544500e-06	-4.84375000e-04	-9.56250000e-02
-5.04224500e-06	-7.73437500e-04	-1.03750000e-01
-5.03904500e-06	-5.85937500e-04	-9.53125000e-02
-5.03584500e-06	-5.15625000e-04	-9.25000000e-02
-5.03264500e-06	-6.09375000e-04	-8.18750000e-02
-5.02944500e-06	-5.00000000e-04	-8.21875000e-02
-5.02624500e-06	-5.00000000e-04	-9.25000000e-02
-5.02304500e-06	-5.31250000e-04	-8.25000000e-02
-5.01984500e-06	-5.39062500e-04	-5.65625000e-02
-5.01664500e-06	-4.60937500e-04	-5.93750000e-02
-5.01344500e-06	-4.60937500e-04	-7.65625000e-02
-5.01024500e-06	-8.51562500e-04	-7.18750000e-02
-5.00704500e-06	-6.71875000e-04	-8.43750000e-02
-5.00384500e-06	-7.10937500e-04	-7.43750000e-02
-5.00064500e-06	-5.46875000e-04	-6.50000000e-02
-4.99744500e-06	-6.79687500e-04	-6.18750000e-02
-4.99424500e-06	-2.03125000e-04	-9.03125000e-02
-4.99104500e-06	-5.70312500e-04	-7.37500000e-02
-4.98784500e-06	-1.32812500e-04	-9.46875000e-02
-4.98464500e-06	-1.95312500e-04	-6.87500000e-02
-4.98144500e-06	-4.76562500e-04	-7.28125000e-02
-4.97824500e-06	-3.82812500e-04	-9.75000000e-02
-4.97504500e-06	-2.65625000e-04	-8.37500000e-02
-4.97184500e-06	7.81250000e-06	-8.25000000e-02
-4.96864500e-06	-2.18750000e-04	-8.75000000e-02
-4.96544500e-06	-4.76562500e-04	-9.46875000e-02
-4.96224500e-06	-3.51562500e-04	-9.03125000e-02
-4.95904500e-06	-5.62500000e-04	-7.75000000e-02
-4.95584500e-06	-6.79687500e-04	-8.03125000e-02
-4.95264500e-06	-2.65625000e-04	-1.01562500e-01
-4.94944500e-06	-8.90625000e-04	-9.12500000e-02
-4.94624500e-06	-3.75000000e-04	-9.43750000e-02
-4.94304500e-06	-2.18750000e-04	-7.34375000e-02
-4.93984500e-06	-3.82812500e-04	-7.62500000e-02
-4.93664500e-06	-2.73437500e-04	-8.06250000e-02
-4.93344500e-06	-6.40625000e-04	-9.00000000e-02
-4.93024500e-06	-6.48437500e-04	-8.09375000e-02
-4.92704500e-06	-6.40625000e-04	-8.25000000e-02
-4.92384500e-06	-1.87500000e-04	-8.25000000e-02
-4.92064500e-06	-5.23437500e-04	-8.40625000e-02
-4.91744500e-06	-4.68750000e-04	-7.68750000e-02
-4.91424500e-06	-1.95312500e-04	-7.75000000e-02
-4.91104500e-06	-1.95312500e-04	-6.28125000e-02
-4.90784500e-06	-5.23437500e-04	-8.03125000e-02
-4.90464500e-06	-1.87500000e-04	-8.34375000e-02
-4.90144500e-06	-3.28125000e-04	-7.46875000e-02
-4.89824500e-06	-5.00000000e-04	-7.15625000e-02
-4.89504500e-06	-6.25000000e-04	-8.75000000e-02
-4.89184500e-06	-6.71875000e-04	-9.09375000e-02
-4.88864500e-06	-1.56250000e-04	-9.12500000e-02
-4.88544500e-06	-2.57812500e-04	-9.28125000e-02
-4.88224500e-06	-4.76562500e-04	-8.31250000e-02
-4.87904500e-06	-2.10937500e-04	-8.43750000e-02
-4.87584500e-06	-4.14062500e-04	-6.62500000e-02
-4.87264500e-06	-3.90625000e-04	-9.37500000e-02
-4.86944500e-06	-8.59375000e-05	-9.71875000e-02
-4.86624500e-06	-4.60937500e-04	-9.31250000e-02
-4.86304500e-06	-3.59375000e-04	-8.96875000e-02
-4.85984500e-06	-6.25000000e-04	-1.05937500e-01
-4.85664500e-06	-9.60937500e-04	-8.15625000e-02
-4.85344500e-06	-2.50000000e-04	-9.87500000e-02
-4.85024500e-06	-9.06250000e-04	-1.12500000e-01
-4.84704500e-06	-5.46875000e-04	-9.50000000e-02
-4.84384500e-06	-8.35937500e-04	-9.28125000e-02
-4.84064500e-06	-8.67187500e-04	-9.84375000e-02
-4.83744500e-06	-5.39062500e-04	-8.21875000e-02
-4.83424500e-06	-4.06250000e-04	-9.68750000e-02
-4.83104500e-06	1.40625000e-04	-8.65625000e-02
-4.82784500e-06	-3.35937500e-04	-8.46875000e-02
-4.82464500e-06	-4.45312500e-04	-7.90625000e-02
-4.82144500e-06	-7.26562500e-04	-8.78125000e-02
-4.81824500e-06	-2.26562500e-04	-9.43750000e-02
-4.81504500e-06	-4.29687500e-04	-9.00000000e-02
-4.81184500e-06	-3.82812500e-04	-9.65625000e-02
-4.80864500e-06	-2.18750000e-04	-6.53125000e-02
-4.80544500e-06	-3.90625000e-04	-7.15625000e-02
-4.80224500e-06	-7.42187500e-04	-8.50000000e-02
-4.79904500e-06	-5.62500000e-04	-8.46875000e-02
-4.79584500e-06	-3.43750000e-04	-8.31250000e-02
-4.79264500e-06	-6.71875000e-04	-8.00000000e-02
-4.78944500e-06	-3.51562500e-04	-8.81250000e-02
-4.78624500e-06	-4.14062500e-04	-8.84375000e-02
-4.78304500e-06	-7.26562500e-04	-9.12500000e-02
-4.77984500e-06	-2.57812500e-04	-1.04062500e-01
-4.77664500e-06	-6.17187500e-04	-1.02500000e-01
-4.77344500e-06	-5.93750000e-04	-9.59375000e-02
-4.77024500e-06	-3.43750000e-04	-9.18750000e-02
-4.76704500e-06	-4.29687500e-04	-1.02500000e-01
-4.76384500e-06	-5.54687500e-04	-8.25000000e-02
-4.76064500e-06	-8.12500000e-04	-8.34375000e-02
-4.75744500e-06	-8.75000000e-04	-8.18750000e-02
-4.75424500e-06	-4.84375000e-04	-1.00312500e-01
-4.75104500e-06	-7.26562500e-04	-1.05000000e-01
-4.74784500e-06	-6.71875000e-04	-9.09375000e-02
-4.74464500e-06	-8.04687500e-04	-7.87500000e-02
-4.74144500e-06	-4.60937500e-04	-9.12500000e-02
-4.73824500e-06	-3.12500000e-04	-9.56250000e-02
-4.73504500e-06	-9.37500000e-05	-8.50000000e-02
-4.73184500e-06	-4.92187500e-04	-8.68750000e-02
-4.72864500e-06	-5.31250000e-04	-8.43750000e-02
-4.72544500e-06	-4.29687500e-04	-8.71875000e-02
-4.72224500e-06	-2.65625000e-04	-8.46875000e-02
-4.71904500e-06	-1.25000000e-04	-9.21875000e-02
-4.71584500e-06	-3.82812500e-04	-8.34375000e-02
-4.71264500e-06	-6.25000000e-04	-6.96875000e-02
-4.70944500e-06	-4.60937500e-04	-8.93750000e-02
-4.70624500e-06	-6.01562500e-04	-8.09375000e-02
-4.70304500e-06	-3.82812500e-04	-8.59375000e-02
-4.69984500e-06	-5.15625000e-04	-9.12500000e-02
-4.69664500e-06	-1.40625000e-04	-8.71875000e-02
-4.69344500e-06	-1.17187500e-04	-7.75000000e-02
-4.69024500e-06	-7.81250000e-05	-7.25000000e-02
-4.68704500e-06	-1.71875000e-04	-7.53125000e-02
-4.68384500e-06	-8.43750000e-04	-8.59375000e-02
-4.68064500e-06	-3.12500000e-04	-9.25000000e-02
-4.67744500e-06	-2.10937500e-04	-8.65625000e-02
-4.67424500e-06	-4.84375000e-04	-9.84375000e-02
-4.67104500e-06	-1.95312500e-04	-8.78125000e-02
-4.66784500e-06	-4.68750000e-04	-9.31250000e-02
-4.66464500e-06	-3.98437500e-04	-9.78125000e-02
-4.66144500e-06	-5.62500000e-04	-1.00625000e-01
-4.65824500e-06	-3.82812500e-04	-9.34375000e-02
-4.65504500e-06	-6.56250000e-04	-8.81250000e-02
-4.65184500e-06	-7.10937500e-04	-1.06250000e-01
-4.64864500e-06	-5.54687500e-04	-8.87500000e-02
-4.64544500e-06	-4.06250000e-04	-8.06250000e-02
-4.64224500e-06	-4.45312500e-04	-8.12500000e-02
-4.63904500e-06	-8.43750000e-04	-8.87500000e-02
-4.63584500e-06	-6.95312500e-04	-7.25000000e-02
-4.63264500e-06	-4.14062500e-04	-7.96875000e-02
-4.62944500e-06	-7.81250000e-05	-1.10000000e-01
-4.62624500e-06	-2.89062500e-04	-9.15625000e-02
-4.62304500e-06	-3.82812500e-04	-9.71875000e-02
-4.61984500e-06	-3.43750000e-04	-9.06250000e-02
-4.61664500e-06	-5.07812500e-04	-7.96875000e-02
-4.61344500e-06	-4.29687500e-04	-8.50000000e-02
-4.61024500e-06	-3.12500000e-04	-8.81250000e-02
-4.60704500e-06	-2.57812500e-04	-8.96875000e-02
-4.60384500e-06	-2.10937500e-04	-7.28125000e-02
-4.60064500e-06	-6.32812500e-04	-8.21875000e-02
-4.59744500e-06	-3.67187500e-04	-7.68750000e-02
-4.59424500e-06	5.46875000e-05	-8.62500000e-02
-4.59104500e-06	-7.81250000e-05	-8.90625000e-02
-4.58784500e-06	-6.79687500e-04	-8.40625000e-02
-4.58464500e-06	-5.39062500e-04	-7.53125000e-02
-4.58144500e-06	-2.73437500e-04	-9.06250000e-02
-4.57824500e-06	-1.95312500e-04	-1.02500000e-01
-4.57504500e-06	-3.75000000e-04	-9.62500000e-02
-4.57184500e-06	-5.00000000e-04	-8.62500000e-02
-4.56864500e-06	-7.03125000e-05	-8.03125000e-02
-4.56544500e-06	-2.34375000e-04	-9.15625000e-02
-4.56224500e-06	-1.48437500e-04	-9.50000000e-02
-4.55904500e-06	-7.81250000e-05	-8.87500000e-02
-4.55584500e-06	-3.35937500e-04	-9.09375000e-02
-4.55264500e-06	-5.62500000e-04	-1.01250000e-01
-4.54944500e-06	-5.15625000e-04	-9.43750000e-02
-4.54624500e-06	-5.23437500e-04	-9.09375000e-02
-4.54304500e-06	-4.14062500e-04	-1.02187500e-01
-4.53984500e-06	-7.81250000e-05	-1.01875000e-01
-4.53664500e-06	-4.68750000e-04	-8.90625000e-02
-4.53344500e-06	-3.59375000e-04	-9.12500000e-02
-4.53024500e-06	-5.93750000e-04	-1.00000000e-01
-4.52704500e-06	-7.18750000e-04	-9.09375000e-02
-4.52384500e-06	-6.64062500e-04	-9.06250000e-02
-4.52064500e-06	-4.21875000e-04	-1.03437500e-01
-4.51744500e-06	-6.25000000e-04	-8.93750000e-02
-4.51424500e-06	-5.62500000e-04	-9.46875000e-02
-4.51104500e-06	-5.62500000e-04	-1.02187500e-01
-4.50784500e-06	-7.26562500e-04	-1.05625000e-01
-4.50464500e-06	-8.98437500e-04	-1.11875000e-01
-4.50144500e-06	-8.59375000e-04	-1.24062500e-01
-4.49824500e-06	-8.04687500e-04	-1.26250000e-01
-4.49504500e-06	-1.01562500e-03	-1.00625000e-01
-4.49184500e-06	-6.95312500e-04	-8.65625000e-02
-4.48864500e-06	-6.40625000e-04	-9.28125000e-02
-4.48544500e-06	-1.09375000e-03	-1.03750000e-01
-4.48224500e-06	-6.64062500e-04	-9.43750000e-02
-4.47904500e-06	-7.34375000e-04	-9.50000000e-02
-4.47584500e-06	-8.82812500e-04	-1.13750000e-01
-4.47264500e-06	-7.65625000e-04	-9.96875000e-02
-4.46944500e-06	-5.46875000e-04	-9.65625000e-02
-4.46624500e-06	-6.09375000e-04	-1.05312500e-01
-4.46304500e-06	-7.50000000e-04	-8.34375000e-02
-4.45984500e-06	-6.87500000e-04	-1.11562500e-01
-4.45664500e-06	-6.56250000e-04	-9.31250000e-02
-4.45344500e-06	-8.90625000e-04	-9.18750000e-02
-4.45024500e-06	-9.53125000e-04	-8.53125000e-02
-4.44704500e-06	-8.75000000e-04	-1.00000000e-01
-4.44384500e-06	-1.00000000e-03	-1.07187500e-01
-4.44064500e-06	-8.35937500e-04	-1.02187500e-01
-4.43744500e-06	-3.12500000e-04	-1.02812500e-01
-4.43424500e-06	-8.51562500e-04	-1.04687500e-01
-4.43104500e-06	-4.45312500e-04	-1.05000000e-01
-4.42784500e-06	-5.07812500e-04	-9.96875000e-02
-4.42464500e-06	-8.28125000e-04	-8.78125000e-02
-4.42144500e-06	-4.84375000e-04	-8.90625000e-02
-4.41824500e-06	-7.42187500e-04	-8.37500000e-02
-4.41504500e-06	-7.57812500e-04	-1.00000000e-01
-4.41184500e-06	-1.03125000e-03	-1.08125000e-01
-4.40864500e-06	-6.32812500e-04	-1.16562500e-01
-4.40544500e-06	-7.26562500e-04	-1.02500000e-01
-4.40224500e-06	-5.62500000e-04	-9.25000000e-02
-4.39904500e-06	-4.37500000e-04	-1.12812500e-01
-4.39584500e-06	-8.98437500e-04	-1.10000000e-01
-4.39264500e-06	-9.37500000e-04	-1.00312500e-01
-4.38944500e-06	-7.18750000e-04	-1.11562500e-01
-4.38624500e-06	-9.06250000e-04	-1.03125000e-01
-4.38304500e-06	-4.45312500e-04	-9.78125000e-02
-4.37984500e-06	-6.56250000e-04	-9.09375000e-02
-4.37664500e-06	-7.18750000e-04	-9.43750000e-02
-4.37344500e-06	-3.98437500e-04	-9.40625000e-02
-4.37024500e-06	-3.75000000e-04	-9.40625000e-02
-4.36704500e-06	-3.35937500e-04	-8.78125000e-02
-4.36384500e-06	-2.81250000e-04	-7.12500000e-02
-4.36064500e-06	-5.15625000e-04	-8.53125000e-02
-4.35744500e-06	1.64062500e-04	-8.65625000e-02
-4.35424500e-06	-1.71875000e-04	-8.40625000e-02
-4.35104500e-06	-3.75000000e-04	-6.75000000e-02
-4.34784500e-06	-1.71875000e-04	-6.71875000e-02
-4.34464500e-06	-2.34375000e-05	-7.84375000e-02
-4.34144500e-06	-2.34375000e-04	-8.21875000e-02
-4.33824500e-06	3.90625000e-05	-6.87500000e-02
-4.33504500e-06	-1.71875000e-04	-7.59375000e-02
-4.33184500e-06	3.12500000e-05	-8.21875000e-02
-4.32864500e-06	-9.37500000e-05	-7.56250000e-02
-4.32544500e-06	-3.90625000e-04	-7.65625000e-02
-4.32224500e-06	-3.82812500e-04	-7.71875000e-02
-4.31904500e-06	-3.12500000e-04	-6.28125000e-02
-4.31584500e-06	-3.04687500e-04	-6.71875000e-02
-4.31264500e-06	-5.07812500e-04	-9.56250000e-02
-4.30944500e-06	-4.53125000e-04	-9.25000000e-02
-4.30624500e-06	-5.54687500e-04	-8.31250000e-02
-4.30304500e-06	-3.75000000e-04	-7.15625000e-02
-4.29984500e-06	-3.20312500e-04	-7.93750000e-02
-4.29664500e-06	-4.60937500e-04	-8.37500000e-02
-4.29344500e-06	-2.18750000e-04	-8.96875000e-02
-4.29024500e-06	-5.07812500e-04	-8.03125000e-02
-4.28704500e-06	-2.57812500e-04	-9.25000000e-02
-4.28384500e-06	-5.15625000e-04	-1.01562500e-01
-4.28064500e-06	-5.78125000e-04	-1.02187500e-01
-4.27744500e-06	-8.82812500e-04	-1.11875000e-01
-4.27424500e-06	-6.25000000e-04	-1.17812500e-01
-4.27104500e-06	-3.20312500e-04	-1.11875000e-01
-4.26784500e-06	-6.32812500e-04	-1.09687500e-01
-4.26464500e-06	-6.48437500e-04	-8.40625000e-02
-4.26144500e-06	-9.53125000e-04	-9.09375000e-02
-4.25824500e-06	-7.96875000e-04	-7.28125000e-02
-4.25504500e-06	-4.60937500e-04	-9.46875000e-02
-4.25184500e-06	-4.37500000e-04	-8.96875000e-02
-4.24864500e-06	-7.03125000e-04	-1.00937500e-01
-4.24544500e-06	-4.37500000e-04	-9.50000000e-02
-4.24224500e-06	-5.07812500e-04	-9.59375000e-02
-4.23904500e-06	-6.71875000e-04	-1.21250000e-01
-4.23584500e-06	-2.10937500e-04	-1.22500000e-01
-4.23264500e-06	-3.98437500e-04	-1.12187500e-01
-4.22944500e-06	-4.29687500e-04	-1.05625000e-01
-4.22624500e-06	-5.78125000e-04	-9.43750000e-02
-4.22304500e-06	-9.68750000e-04	-8.56250000e-02
-4.21984500e-06	-4.21875000e-04	-9.59375000e-02
-4.21664500e-06	-4.60937500e-04	-1.08437500e-01
-4.21344500e-06	-3.75000000e-04	-9.75000000e-02
-4.21024500e-06	-3.12500000e-04	-7.84375000e-02
-4.20704500e-06	-2.89062500e-04	-9.59375000e-02
-4.20384500e-06	-8.51562500e-04	-8.81250000e-02
-4.20064500e-06	-7.18750000e-04	-1.05625000e-01
-4.19744500e-06	-1.95312500e-04	-8.87500000e-02
-4.19424500e-06	-7.81250000e-05	-9.31250000e-02
-4.19104500e-06	-2.73437500e-04	-9.87500000e-02
-4.18784500e-06	-4.29687500e-04	-6.93750000e-02
-4.18464500e-06	-6.71875000e-04	-8.28125000e-02
-4.18144500e-06	-3.28125000e-04	-9.65625000e-02
-4.17824500e-06	-2.73437500e-04	-8.09375000e-02
-4.17504500e-06	-3.51562500e-04	-7.53125000e-02
-4.17184500e-06	-1.48437500e-04	-7.53125000e-02
-4.16864500e-06	1.48437500e-04	-8.71875000e-02
-4.16544500e-06	1.17187500e-04	-9.12500000e-02
-4.16224500e-06	-1.48437500e-04	-9.75000000e-02
-4.15904500e-06	-3.28125000e-04	-9.25000000e-02
-4.15584500e-06	-2.03125000e-04	-8.12500000e-02
-4.15264500e-06	1.79687500e-04	-8.46875000e-02
-4.14944500e-06	2.77555756e-17	-7.34375000e-02
-4.14624500e-06	-2.34375000e-05	-7.68750000e-02
-4.14304500e-06	-7.81250000e-06	-8.81250000e-02
-4.13984500e-06	1.56250000e-05	-7.25000000e-02
-4.13664500e-06	-3.20312500e-04	-8.25000000e-02
-4.13344500e-06	-3.75000000e-04	-7.84375000e-02
-4.13024500e-06	-3.75000000e-04	-9.21875000e-02
-4.12704500e-06	-7.26562500e-04	-7.78125000e-02
-4.12384500e-06	-4.84375000e-04	-8.00000000e-02
-4.12064500e-06	1.56250000e-05	-8.71875000e-02
-4.11744500e-06	-1.79687500e-04	-8.25000000e-02
-4.11424500e-06	-1.71875000e-04	-8.56250000e-02
-4.11104500e-06	-1.17187500e-04	-6.84375000e-02
-4.10784500e-06	-7.81250000e-05	-7.15625000e-02
-4.10464500e-06	-4.45312500e-04	-7.28125000e-02
-4.10144500e-06	-4.92187500e-04	-7.06250000e-02
-4.09824500e-06	-5.07812500e-04	-8.50000000e-02
-4.09504500e-06	-2.10937500e-04	-8.37500000e-02
-4.09184500e-06	-3.04687500e-04	-7.46875000e-02
-4.08864500e-06	-4.76562500e-04	-7.96875000e-02
-4.08544500e-06	-5.00000000e-04	-8.40625000e-02
-4.08224500e-06	-3.98437500e-04	-9.78125000e-02
-4.07904500e-06	-5.85937500e-04	-1.00937500e-01
-4.07584500e-06	-5.54687500e-04	-9.90625000e-02
-4.07264500e-06	-5.54687500e-04	-1.07187500e-01
-4.06944500e-06	-5.54687500e-04	-9.68750000e-02
-4.06624500e-06	-6.25000000e-04	-9.46875000e-02
-4.06304500e-06	-7.34375000e-04	-1.07500000e-01
-4.05984500e-06	-5.70312500e-04	-1.22812500e-01
-4.05664500e-06	-6.95312500e-04	-1.07500000e-01
-4.05344500e-06	-5.78125000e-04	-1.10000000e-01
-4.05024500e-06	-2.10937500e-04	-1.11875000e-01
-4.04704500e-06	-5.54687500e-04	-1.04687500e-01
-4.04384500e-06	-5.85937500e-04	-1.05312500e-01
-4.04064500e-06	-7.50000000e-04	-1.02187500e-01
-4.03744500e-06	-8.20312500e-04	-1.05312500e-01
-4.03424500e-06	-5.07812500e-04	-8.59375000e-02
-4.03104500e-06	-3.67187500e-04	-1.00312500e-01
-4.02784500e-06	-7.10937500e-04	-9.25000000e-02
-4.02464500e-06	-1.64062500e-04	-9.40625000e-02
-4.02144500e-06	-3.98437500e-04	-9.18750000e-02
-4.01824500e-06	-6.71875000e-04	-8.68750000e-02
-4.01504500e-06	-2.89062500e-04	-9.25000000e-02
-4.01184500e-06	-5.54687500e-04	-9.50000000e-02
-4.00864500e-06	-6.48437500e-04	-8.68750000e-02
-4.00544500e-06	-8.90625000e-04	-1.02812500e-01
-4.00224500e-06	-7.18750000e-04	-8.84375000e-02
-3.99904500e-06	-2.89062500e-04	-7.81250000e-02
-3.99584500e-06	-1.00000000e-03	-7.59375000e-02
-3.99264500e-06	-6.48437500e-04	-9.09375000e-02
-3.98944500e-06	-2.10937500e-04	-1.17500000e-01
-3.98624500e-06	-4.06250000e-04	-1.07187500e-01
-3.98304500e-06	-1.79687500e-04	-9.43750000e-02
-3.97984500e-06	-4.21875000e-04	-7.87500000e-02
-3.97664500e-06	-2.18750000e-04	-9.06250000e-02
-3.97344500e-06	2.10937500e-04	-8.59375000e-02
-3.97024500e-06	-2.03125000e-04	-8.68750000e-02
-3.96704500e-06	-6.48437500e-04	-9.43750000e-02
-3.96384500e-06	-2.26562500e-04	-9.40625000e-02
-3.96064500e-06	-2.65625000e-04	-8.93750000e-02
-3.95744500e-06	-6.48437500e-04	-7.12500000e-02
-3.95424500e-06	-3.20312500e-04	-9.00000000e-02
-3.95104500e-06	-3.04687500e-04	-9.15625000e-02
-3.94784500e-06	-2.65625000e-04	-9.31250000e-02
-3.94464500e-06	-2.10937500e-04	-8.15625000e-02
-3.94144500e-06	-2.81250000e-04	-9.46875000e-02
-3.93824500e-06	-3.75000000e-04	-7.62500000e-02
-3.93504500e-06	-5.15625000e-04	-7.75000000e-02
-3.93184500e-06	-2.50000000e-04	-1.02500000e-01
-3.92864500e-06	-3.82812500e-04	-9.34375000e-02
-3.92544500e-06	-4.53125000e-04	-9.53125000e-02
-3.92224500e-06	-6.09375000e-04	-9.96875000e-02
-3.91904500e-06	-5.46875000e-04	-9.50000000e-02
-3.91584500e-06	-6.79687500e-04	-1.04687500e-01
-3.91264500e-06	-7.34375000e-04	-9.65625000e-02
-3.90944500e-06	-5.23437500e-04	-9.78125000e-02
-3.90624500e-06	-5.62500000e-04	-9.53125000e-02
-3.90304500e-06	-6.71875000e-04	-9.46875000e-02
-3.89984500e-06	-1.09375000e-03	-9.65625000e-02
-3.89664500e-06	-8.12500000e-04	-1.04687500e-01
-3.89344500e-06	-7.81250000e-04	-9.90625000e-02
-3.89024500e-06	-7.73437500e-04	-1.04062500e-01
-3.88704500e-06	-4.76562500e-04	-1.10312500e-01
-3.88384500e-06	-9.29687500e-04	-1.05625000e-01
-3.88064500e-06	-4.29687500e-04	-1.06250000e-01
-3.87744500e-06	-4.45312500e-04	-1.14687500e-01
-3.87424500e-06	-9.29687500e-04	-1.24687500e-01
-3.87104500e-06	-7.96875000e-04	-1.11562500e-01
-3.86784500e-06	-8.28125000e-04	-1.15312500e-01
-3.86464500e-06	-7.89062500e-04	-1.21875000e-01
-3.86144500e-06	-1.08593750e-03	-1.22812500e-01
-3.85824500e-06	-9.14062500e-04	-1.27812500e-01
-3.85504500e-06	-6.17187500e-04	-1.14062500e-01
-3.85184500e-06	-1.03125000e-03	-1.13750000e-01
-3.84864500e-06	-7.18750000e-04	-1.05625000e-01
-3.84544500e-06	-1.10937500e-03	-1.14687500e-01
-3.84224500e-06	-1.10937500e-03	-9.87500000e-02
-3.83904500e-06	-6.32812500e-04	-1.16250000e-01
-3.83584500e-06	-5.31250000e-04	-1.15625000e-01
-3.83264500e-06	-7.73437500e-04	-9.43750000e-02
-3.82944500e-06	-1.08593750e-03	-9.56250000e-02
-3.82624500e-06	-7.65625000e-04	-1.14062500e-01
-3.82304500e-06	-1.03125000e-03	-1.16250000e-01
-3.81984500e-06	-1.16406250e-03	-1.09687500e-01
-3.81664500e-06	-9.92187500e-04	-1.07500000e-01
-3.81344500e-06	-9.21875000e-04	-1.01562500e-01
-3.81024500e-06	-1.01562500e-03	-1.19062500e-01
-3.80704500e-06	-7.42187500e-04	-1.21562500e-01
-3.80384500e-06	-5.39062500e-04	-1.19062500e-01
-3.80064500e-06	-5.93750000e-04	-1.10000000e-01
-3.79744500e-06	-8.82812500e-04	-8.81250000e-02
-3.79424500e-06	-8.90625000e-04	-1.10000000e-01
-3.79104500e-06	-5.93750000e-04	-1.07187500e-01
-3.78784500e-06	-5.62500000e-04	-1.26250000e-01
-3.78464500e-06	-6.56250000e-04	-1.33437500e-01
-3.78144500e-06	-1.10156250e-03	-1.10000000e-01
-3.77824500e-06	-9.45312500e-04	-1.19687500e-01
-3.77504500e-06	-9.92187500e-04	-1.24062500e-01
-3.77184500e-06	-9.29687500e-04	-1.26562500e-01
-3.76864500e-06	-9.21875000e-04	-1.29375000e-01
-3.76544500e-06	-1.16406250e-03	-1.30000000e-01
-3.76224500e-06	-9.06250000e-04	-1.11250000e-01
-3.75904500e-06	-4.29687500e-04	-1.28750000e-01
-3.75584500e-06	-8.75000000e-04	-1.04062500e-01
-3.75264500e-06	-3.20312500e-04	-1.12187500e-01
-3.74944500e-06	-5.70312500e-04	-1.02500000e-01
-3.74624500e-06	-4.53125000e-04	-9.25000000e-02
-3.74304500e-06	-6.25000000e-04	-1.05937500e-01
-3.73984500e-06	-5.00000000e-04	-1.13125000e-01
-3.73664500e-06	-4.29687500e-04	-1.07500000e-01
-3.73344500e-06	-9.45312500e-04	-9.84375000e-02
-3.73024500e-06	-5.15625000e-04	-9.09375000e-02
-3.72704500e-06	-6.64062500e-04	-1.01562500e-01
-3.72384500e-06	-5.39062500e-04	-1.00000000e-01
-3.72064500e-06	-2.26562500e-04	-7.59375000e-02
-3.71744500e-06	-4.14062500e-04	-8.93750000e-02
-3.71424500e-06	-4.45312500e-04	-9.81250000e-02
-3.71104500e-06	-5.15625000e-04	-1.12500000e-01
-3.70784500e-06	-8.20312500e-04	-9.56250000e-02
-3.70464500e-06	-6.87500000e-04	-1.10312500e-01
-3.70144500e-06	-5.54687500e-04	-1.29375000e-01
-3.69824500e-06	-4.76562500e-04	-1.15312500e-01
-3.69504500e-06	-4.92187500e-04	-1.18750000e-01
-3.69184500e-06	-5.39062500e-04	-1.03750000e-01
-3.68864500e-06	-1.79687500e-04	-8.71875000e-02
-3.68544500e-06	-4.60937500e-04	-1.05937500e-01
-3.68224500e-06	-3.35937500e-04	-9.12500000e-02
-3.67904500e-06	-3.90625000e-04	-1.10000000e-01
-3.67584500e-06	-5.15625000e-04	-1.11250000e-01
-3.67264500e-06	-4.29687500e-04	-9.96875000e-02
-3.66944500e-06	-5.00000000e-04	-1.13125000e-01
-3.66624500e-06	-7.50000000e-04	-9.50000000e-02
-3.66304500e-06	-8.12500000e-04	-1.05625000e-01
-3.65984500e-06	-6.48437500e-04	-1.13125000e-01
-3.65664500e-06	-7.65625000e-04	-1.01875000e-01
-3.65344500e-06	-6.71875000e-04	-1.10000000e-01
-3.65024500e-06	-4.21875000e-04	-9.84375000e-02
-3.64704500e-06	-6.32812500e-04	-9.84375000e-02
-3.64384500e-06	-5.62500000e-04	-1.20625000e-01
-3.64064500e-06	-7.73437500e-04	-1.21562500e-01
-3.63744500e-06	-5.70312500e-04	-9.87500000e-02
-3.63424500e-06	-5.46875000e-04	-1.25937500e-01
-3.63104500e-06	-7.50000000e-04	-1.30937500e-01
-3.62784500e-06	-5.70312500e-04	-1.03125000e-01
-3.62464500e-06	-8.04687500e-04	-1.22187500e-01
-3.62144500e-06	-7.81250000e-04	-1.47812500e-01
-3.61824500e-06	-1.87500000e-04	-1.24375000e-01
-3.61504500e-06	-4.37500000e-04	-1.07500000e-01
-3.61184500e-06	-5.23437500e-04	-1.25000000e-01
-3.60864500e-06	-8.12500000e-04	-1.21250000e-01
-3.60544500e-06	-4.37500000e-04	-1.26875000e-01
-3.60224500e-06	-4.60937500e-04	-1.22187500e-01
-3.59904500e-06	-1.13281250e-03	-1.37812500e-01
-3.59584500e-06	-8.51562500e-04	-1.45312500e-01
-3.59264500e-06	-8.28125000e-04	-1.36250000e-01
-3.58944500e-06	-6.01562500e-04	-1.49375000e-01
-3.58624500e-06	-6.40625000e-04	-1.49062500e-01
-3.58304500e-06	-9.84375000e-04	-1.42187500e-01
-3.57984500e-06	-1.25781250e-03	-1.37812500e-01
-3.57664500e-06	-1.18750000e-03	-1.38125000e-01
-3.57344500e-06	-9.06250000e-04	-1.45000000e-01
-3.57024500e-06	-1.21875000e-03	-1.34062500e-01
-3.56704500e-06	-1.26562500e-03	-1.28437500e-01
-3.56384500e-06	-1.18750000e-03	-1.29687500e-01
-3.56064500e-06	-1.39843750e-03	-1.34375000e-01
-3.55744500e-06	-1.11718750e-03	-1.35937500e-01
-3.55424500e-06	-9.92187500e-04	-1.42812500e-01
-3.55104500e-06	-1.03906250e-03	-1.26875000e-01
-3.54784500e-06	-1.00781250e-03	-1.39687500e-01
-3.54464500e-06	-1.07031250e-03	-1.52187500e-01
-3.54144500e-06	-1.10937500e-03	-1.48125000e-01
-3.53824500e-06	-7.26562500e-04	-1.39375000e-01
-3.53504500e-06	-1.32812500e-03	-1.41250000e-01
-3.53184500e-06	-7.57812500e-04	-1.43750000e-01
-3.52864500e-06	-1.00781250e-03	-1.38437500e-01
-3.52544500e-06	-1.24218750e-03	-1.33125000e-01
-3.52224500e-06	-1.25000000e-03	-1.28750000e-01
-3.51904500e-06	-7.10937500e-04	-1.31250000e-01
-3.51584500e-06	-9.76562500e-04	-1.35000000e-01
-3.51264500e-06	-9.76562500e-04	-1.25625000e-01
-3.50944500e-06	-4.37500000e-04	-1.27187500e-01
-3.50624500e-06	-8.59375000e-04	-1.48125000e-01
-3.50304500e-06	-1.01562500e-03	-1.44687500e-01
-3.49984500e-06	-6.56250000e-04	-1.31875000e-01
-3.49664500e-06	-1.06250000e-03	-1.34062500e-01
-3.49344500e-06	-8.20312500e-04	-1.26562500e-01
-3.49024500e-06	-7.96875000e-04	-1.37187500e-01
-3.48704500e-06	-6.25000000e-04	-1.30937500e-01
-3.48384500e-06	-1.15625000e-03	-1.45937500e-01
-3.48064500e-06	-1.11718750e-03	-1.31562500e-01
-3.47744500e-06	-9.29687500e-04	-1.23437500e-01
-3.47424500e-06	-4.14062500e-04	-1.36875000e-01
-3.47104500e-06	-7.50000000e-04	-1.27187500e-01
-3.46784500e-06	-8.59375000e-04	-1.28750000e-01
-3.46464500e-06	-8.67187500e-04	-1.16875000e-01
-3.46144500e-06	-9.60937500e-04	-1.30312500e-01
-3.45824500e-06	-5.07812500e-04	-1.16250000e-01
-3.45504500e-06	-2.96875000e-04	-1.20000000e-01
-3.45184500e-06	-6.09375000e-04	-1.07812500e-01
-3.44864500e-06	-4.29687500e-04	-1.15937500e-01
-3.44544500e-06	-1.00781250e-03	-1.25625000e-01
-3.44224500e-06	-1.07812500e-03	-1.27812500e-01
-3.43904500e-06	-5.31250000e-04	-1.25937500e-01
-3.43584500e-06	-5.07812500e-04	-1.29062500e-01
-3.43264500e-06	-8.12500000e-04	-1.55625000e-01
-3.42944500e-06	-9.84375000e-04	-1.43750000e-01
-3.42624500e-06	-5.70312500e-04	-1.41562500e-01
-3.42304500e-06	-1.04687500e-03	-1.23750000e-01
-3.41984500e-06	-6.32812500e-04	-1.40000000e-01
-3.41664500e-06	-1.00000000e-03	-1.36250000e-01
-3.41344500e-06	-9.68750000e-04	-1.31875000e-01
-3.41024500e-06	-8.75000000e-04	-1.31250000e-01
-3.40704500e-06	-4.92187500e-04	-1.37500000e-01
-3.40384500e-06	-6.40625000e-04	-1.37187500e-01
-3.40064500e-06	-7.73437500e-04	-1.33125000e-01
-3.39744500e-06	-5.78125000e-04	-1.38125000e-01
-3.39424500e-06	-1.03125000e-03	-1.21562500e-01
-3.39104500e-06	-6.56250000e-04	-1.39687500e-01
-3.38784500e-06	-8.82812500e-04	-1.26562500e-01
-3.38464500e-06	-9.06250000e-04	-1.30937500e-01
-3.38144500e-06	-9.68750000e-04	-1.44375000e-01
-3.37824500e-06	-7.26562500e-04	-1.34062500e-01
-3.37504500e-06	-1.17187500e-03	-1.38125000e-01
-3.37184500e-06	-7.10937500e-04	-1.28750000e-01
-3.36864500e-06	-6.17187500e-04	-1.37500000e-01
-3.36544500e-06	-7.50000000e-04	-1.40937500e-01
-3.36224500e-06	-9.29687500e-04	-1.34375000e-01
-3.35904500e-06	-9.21875000e-04	-1.41250000e-01
-3.35584500e-06	-1.10156250e-03	-1.33437500e-01
-3.35264500e-06	-8.12500000e-04	-1.44062500e-01
-3.34944500e-06	-7.03125000e-04	-1.43750000e-01
-3.34624500e-06	-7.42187500e-04	-1.30625000e-01
-3.34304500e-06	-6.95312500e-04	-1.28750000e-01
-3.33984500e-06	-8.20312500e-04	-1.36562500e-01
-3.33664500e-06	-6.01562500e-04	-1.37812500e-01
-3.33344500e-06	-5.70312500e-04	-1.37812500e-01
-3.33024500e-06	-3.90625000e-04	-1.53437500e-01
-3.32704500e-06	-2.18750000e-04	-1.49687500e-01
-3.32384500e-06	-7.89062500e-04	-1.35937500e-01
-3.32064500e-06	-7.26562500e-04	-1.28437500e-01
-3.31744500e-06	-9.14062500e-04	-1.35312500e-01
-3.31424500e-06	-1.02343750e-03	-1.49062500e-01
-3.31104500e-06	-4.45312500e-04	-1.40937500e-01
-3.30784500e-06	-9.37500000e-04	-1.36562500e-01
-3.30464500e-06	-4.76562500e-04	-1.39375000e-01
-3.30144500e-06	-6.32812500e-04	-1.30625000e-01
-3.29824500e-06	-6.25000000e-04	-1.36250000e-01
-3.29504500e-06	-4.21875000e-04	-1.38125000e-01
-3.29184500e-06	-6.32812500e-04	-1.40000000e-01
-3.28864500e-06	-1.05468750e-03	-1.35000000e-01
-3.28544500e-06	-9.68750000e-04	-1.16250000e-01
-3.28224500e-06	-5.07812500e-04	-1.10937500e-01
-3.27904500e-06	-4.68750000e-04	-1.17187500e-01
-3.27584500e-06	-8.12500000e-04	-1.20937500e-01
-3.27264500e-06	-6.09375000e-04	-1.22187500e-01
-3.26944500e-06	-6.48437500e-04	-1.28437500e-01
-3.26624500e-06	-4.06250000e-04	-1.26562500e-01
-3.26304500e-06	-1.79687500e-04	-1.27187500e-01
-3.25984500e-06	-4.45312500e-04	-1.32500000e-01
-3.25664500e-06	-5.54687500e-04	-1.34062500e-01
-3.25344500e-06	-8.82812500e-04	-1.38750000e-01
-3.25024500e-06	-6.40625000e-04	-1.09375000e-01
-3.24704500e-06	-4.53125000e-04	-1.10937500e-01
-3.24384500e-06	-9.53125000e-04	-1.27187500e-01
-3.24064500e-06	-1.04687500e-03	-1.34062500e-01
-3.23744500e-06	-3.75000000e-04	-1.35625000e-01
-3.23424500e-06	-5.54687500e-04	-1.22187500e-01
-3.23104500e-06	-6.48437500e-04	-1.20000000e-01
-3.22784500e-06	-4.45312500e-04	-1.37812500e-01
-3.22464500e-06	-5.00000000e-04	-1.28125000e-01
-3.22144500e-06	-6.09375000e-04	-1.25937500e-01
-3.21824500e-06	-4.21875000e-04	-1.19687500e-01
-3.21504500e-06	-4.21875000e-04	-1.21250000e-01
-3.21184500e-06	-5.23437500e-04	-1.22187500e-01
-3.20864500e-06	-5.31250000e-04	-1.40000000e-01
-3.20544500e-06	-4.29687500e-04	-1.33125000e-01
-3.20224500e-06	-8.67187500e-04	-1.32812500e-01
-3.19904500e-06	-6.79687500e-04	-1.31250000e-01
-3.19584500e-06	-5.62500000e-04	-1.28750000e-01
-3.19264500e-06	-6.25000000e-04	-1.32500000e-01
-3.18944500e-06	-5.00000000e-04	-1.25625000e-01
-3.18624500e-06	-8.28125000e-04	-1.35312500e-01
-3.18304500e-06	-6.32812500e-04	-1.33437500e-01
-3.17984500e-06	-6.71875000e-04	-1.39687500e-01
-3.17664500e-06	-7.03125000e-04	-1.36562500e-01
-3.17344500e-06	-7.34375000e-04	-1.40937500e-01
-3.17024500e-06	-5.23437500e-04	-1.44062500e-01
-3.16704500e-06	-8.20312500e-04	-1.39687500e-01
-3.16384500e-06	-8.59375000e-04	-1.46562500e-01
-3.16064500e-06	-7.57812500e-04	-1.48750000e-01
-3.15744500e-06	-1.25000000e-03	-1.35625000e-01
-3.15424500e-06	-4.45312500e-04	-1.46875000e-01
-3.15104500e-06	-7.03125000e-04	-1.30625000e-01
-3.14784500e-06	-7.03125000e-04	-1.22812500e-01
-3.14464500e-06	-8.90625000e-04	-1.30937500e-01
-3.14144500e-06	-6.64062500e-04	-1.48437500e-01
-3.13824500e-06	-6.09375000e-04	-1.29375000e-01
-3.13504500e-06	-9.14062500e-04	-1.26875000e-01
-3.13184500e-06	-1.11718750e-03	-1.36562500e-01
-3.12864500e-06	-7.50000000e-04	-1.27187500e-01
-3.12544500e-06	-7.50000000e-04	-1.33437500e-01
-3.12224500e-06	-8.67187500e-04	-1.44375000e-01
-3.11904500e-06	-3.04687500e-04	-1.32812500e-01
-3.11584500e-06	-4.21875000e-04	-1.23750000e-01
-3.11264500e-06	-1.02343750e-03	-1.32500000e-01
-3.10944500e-06	-4.60937500e-04	-1.28750000e-01
-3.10624500e-06	-5.93750000e-04	-1.28437500e-01
-3.10304500e-06	-6.17187500e-04	-1.40312500e-01
-3.09984500e-06	-3.51562500e-04	-1.31250000e-01
-3.09664500e-06	-3.51562500e-04	-1.32500000e-01
-3.09344500e-06	-3.59375000e-04	-1.25625000e-01
-3.09024500e-06	-7.89062500e-04	-1.25937500e-01
-3.08704500e-06	-6.01562500e-04	-1.30937500e-01
-3.08384500e-06	-5.78125000e-04	-1.11875000e-01
-3.08064500e-06	-1.25000000e-04	-1.03125000e-01
-3.07744500e-06	-4.06250000e-04	-1.05937500e-01
-3.07424500e-06	-5.31250000e-04	-1.21562500e-01
-3.07104500e-06	-5.00000000e-04	-1.25000000e-01
-3.06784500e-06	-7.81250000e-06	-1.19062500e-01
-3.06464500e-06	-3.67187500e-04	-1.06875000e-01
-3.06144500e-06	-1.64062500e-04	-1.06562500e-01
-3.05824500e-06	-7.03125000e-05	-1.09687500e-01
-3.05504500e-06	-1.40625000e-04	-8.96875000e-02
-3.05184500e-06	4.68750000e-05	-1.00000000e-01
-3.04864500e-06	-6.25000000e-05	-1.10625000e-01
-3.04544500e-06	-5.85937500e-04	-1.21875000e-01
-3.04224500e-06	-2.89062500e-04	-9.90625000e-02
-3.03904500e-06	-4.68750000e-04	-1.22187500e-01
-3.03584500e-06	-3.90625000e-04	-1.13750000e-01
-3.03264500e-06	-2.65625000e-04	-1.19687500e-01
-3.02944500e-06	-6.56250000e-04	-9.59375000e-02
-3.02624500e-06	-3.20312500e-04	-1.19375000e-01
-3.02304500e-06	-1.09375000e-04	-1.11250000e-01
-3.01984500e-06	-2.73437500e-04	-1.18750000e-01
-3.01664500e-06	-2.73437500e-04	-1.23125000e-01
-3.01344500e-06	-1.17187500e-04	-1.15937500e-01
-3.01024500e-06	-1.56250000e-04	-1.11250000e-01
-3.00704500e-06	-2.34375000e-05	-1.00000000e-01
-3.00384500e-06	-9.37500000e-05	-1.06250000e-01
-3.00064500e-06	-4.29687500e-04	-1.05000000e-01
-2.99744500e-06	-4.60937500e-04	-9.43750000e-02
-2.99424500e-06	-4.06250000e-04	-1.30937500e-01
-2.99104500e-06	-6.71875000e-04	-1.07187500e-01
-2.98784500e-06	-3.98437500e-04	-1.26875000e-01
-2.98464500e-06	-7.96875000e-04	-1.26250000e-01
-2.98144500e-06	-6.40625000e-04	-1.25312500e-01
-2.97824500e-06	-9.84375000e-04	-1.43125000e-01
-2.97504500e-06	-6.32812500e-04	-1.36875000e-01
-2.97184500e-06	-8.75000000e-04	-1.32500000e-01
-2.96864500e-06	-9.53125000e-04	-1.39062500e-01
-2.96544500e-06	-3.35937500e-04	-1.28750000e-01
-2.96224500e-06	-5.31250000e-04	-1.33125000e-01
-2.95904500e-06	-4.21875000e-04	-1.41875000e-01
-2.95584500e-06	-2.89062500e-04	-1.25312500e-01
-2.95264500e-06	-2.26562500e-04	-1.20625000e-01
-2.94944500e-06	-4.14062500e-04	-1.30625000e-01
-2.94624500e-06	-2.57812500e-04	-1.16562500e-01
-2.94304500e-06	-2.03125000e-04	-1.05312500e-01
-2.93984500e-06	-3.82812500e-04	-1.10625000e-01
-2.93664500e-06	9.37500000e-05	-1.10937500e-01
-2.93344500e-06	-4.29687500e-04	-1.14375000e-01
-2.93024500e-06	-4.60937500e-04	-1.20312500e-01
-2.92704500e-06	-2.34375000e-04	-1.13437500e-01
-2.92384500e-06	1.56250000e-05	-1.18125000e-01
-2.92064500e-06	1.56250000e-04	-1.17187500e-01
-2.91744500e-06	2.77555756e-17	-1.11562500e-01
-2.91424500e-06	3.59375000e-04	-1.10625000e-01
-2.91104500e-06	1.56250000e-04	-1.21875000e-01
-2.90784500e-06	-2.03125000e-04	-1.28750000e-01
-2.90464500e-06	-8.59375000e-05	-1.07812500e-01
-2.90144500e-06	-5.46875000e-04	-1.16875000e-01
-2.89824500e-06	-3.90625000e-04	-1.12187500e-01
-2.89504500e-06	-1.01562500e-04	-1.03750000e-01
-2.89184500e-06	-4.68750000e-04	-1.21875000e-01
-2.88864500e-06	-4.76562500e-04	-1.20937500e-01
-2.88544500e-06	-1.17187500e-04	-1.20937500e-01
-2.88224500e-06	-4.84375000e-04	-1.28125000e-01
-2.87904500e-06	-5.15625000e-04	-1.29375000e-01
-2.87584500e-06	-3.51562500e-04	-1.10312500e-01
-2.87264500e-06	-1.79687500e-04	-1.10625000e-01
-2.86944500e-06	-3.98437500e-04	-9.65625000e-02
-2.86624500e-06	-4.84375000e-04	-1.01250000e-01
-2.86304500e-06	-7.26562500e-04	-1.11250000e-01
-2.85984500e-06	-3.67187500e-04	-1.39062500e-01
-2.85664500e-06	-5.23437500e-04	-1.43750000e-01
-2.85344500e-06	3.12500000e-05	-1.16250000e-01
-2.85024500e-06	-3.82812500e-04	-1.28750000e-01
-2.84704500e-06	-3.20312500e-04	-1.24062500e-01
-2.84384500e-06	-4.37500000e-04	-1.35937500e-01
-2.84064500e-06	-6.71875000e-04	-1.19375000e-01
-2.83744500e-06	-4.84375000e-04	-1.30937500e-01
-2.83424500e-06	-3.90625000e-04	-1.17812500e-01
-2.83104500e-06	-2.81250000e-04	-1.24687500e-01
-2.82784500e-06	-2.50000000e-04	-1.20312500e-01
-2.82464500e-06	-5.62500000e-04	-1.32187500e-01
-2.82144500e-06	-4.14062500e-04	-1.38437500e-01
-2.81824500e-06	-6.17187500e-04	-1.08437500e-01
-2.81504500e-06	-5.00000000e-04	-1.14062500e-01
-2.81184500e-06	-6.01562500e-04	-1.17187500e-01
-2.80864500e-06	-5.07812500e-04	-1.22500000e-01
-2.80544500e-06	-2.18750000e-04	-1.29687500e-01
-2.80224500e-06	-1.56250000e-04	-1.19062500e-01
-2.79904500e-06	-2.26562500e-04	-1.20625000e-01
-2.79584500e-06	-3.28125000e-04	-1.36562500e-01
-2.79264500e-06	-5.93750000e-04	-1.42500000e-01
-2.78944500e-06	-7.10937500e-04	-1.15625000e-01
-2.78624500e-06	-8.28125000e-04	-1.32812500e-01
-2.78304500e-06	-5.31250000e-04	-1.24687500e-01
-2.77984500e-06	-6.32812500e-04	-1.25000000e-01
-2.77664500e-06	-7.18750000e-04	-1.41562500e-01
-2.77344500e-06	-8.59375000e-05	-1.33125000e-01
-2.77024500e-06	-3.59375000e-04	-1.43125000e-01
-2.76704500e-06	-5.70312500e-04	-1.40000000e-01
-2.76384500e-06	-8.75000000e-04	-1.42187500e-01
-2.76064500e-06	-8.75000000e-04	-1.56250000e-01
-2.75744500e-06	-2.96875000e-04	-1.32500000e-01
-2.75424500e-06	-6.87500000e-04	-1.34687500e-01
-2.75104500e-06	-2.96875000e-04	-1.25000000e-01
-2.74784500e-06	-5.62500000e-04	-1.33125000e-01
-2.74464500e-06	-4.84375000e-04	-1.31875000e-01
-2.74144500e-06	-4.76562500e-04	-1.27812500e-01
-2.73824500e-06	-6.56250000e-04	-1.25625000e-01
-2.73504500e-06	-3.90625000e-04	-1.27812500e-01
-2.73184500e-06	-5.85937500e-04	-1.28437500e-01
-2.72864500e-06	-5.78125000e-04	-1.32500000e-01
-2.72544500e-06	-5.31250000e-04	-1.40312500e-01
-2.72224500e-06	-5.23437500e-04	-1.26875000e-01
-2.71904500e-06	-6.95312500e-04	-1.35625000e-01
-2.71584500e-06	-3.12500000e-04	-1.44375000e-01
-2.71264500e-06	-3.35937500e-04	-1.41562500e-01
-2.70944500e-06	-6.17187500e-04	-1.54687500e-01
-2.70624500e-06	-4.68750000e-04	-1.44375000e-01
-2.70304500e-06	-9.21875000e-04	-1.25312500e-01
-2.69984500e-06	-6.01562500e-04	-1.34375000e-01
-2.69664500e-06	-9.37500000e-04	-1.50312500e-01
-2.69344500e-06	-6.87500000e-04	-1.48125000e-01
-2.69024500e-06	-7.96875000e-04	-1.38125000e-01
-2.68704500e-06	-2.81250000e-04	-1.45937500e-01
-2.68384500e-06	-4.76562500e-04	-1.48125000e-01
-2.68064500e-06	-7.34375000e-04	-1.43125000e-01
-2.67744500e-06	-1.14843750e-03	-1.28750000e-01
-2.67424500e-06	-9.60937500e-04	-1.27812500e-01
-2.67104500e-06	-6.64062500e-04	-1.30312500e-01
-2.66784500e-06	-8.59375000e-04	-1.36250000e-01
-2.66464500e-06	-8.51562500e-04	-1.62812500e-01
-2.66144500e-06	-7.26562500e-04	-1.37187500e-01
-2.65824500e-06	-6.40625000e-04	-1.30312500e-01
-2.65504500e-06	-7.73437500e-04	-1.41875000e-01
-2.65184500e-06	-7.03125000e-04	-1.55000000e-01
-2.64864500e-06	-6.87500000e-04	-1.52812500e-01
-2.64544500e-06	-7.03125000e-04	-1.60000000e-01
-2.64224500e-06	-9.06250000e-04	-1.40312500e-01
-2.63904500e-06	-8.35937500e-04	-1.45937500e-01
-2.63584500e-06	-1.13281250e-03	-1.45312500e-01
-2.63264500e-06	-7.03125000e-04	-1.20937500e-01
-2.62944500e-06	-9.37500000e-05	-1.37500000e-01
-2.62624500e-06	-2.42187500e-04	-1.23125000e-01
-2.62304500e-06	-6.56250000e-04	-1.32500000e-01
-2.61984500e-06	-5.07812500e-04	-1.41250000e-01
-2.61664500e-06	-6.09375000e-04	-1.41562500e-01
-2.61344500e-06	-6.32812500e-04	-1.30937500e-01
-2.61024500e-06	-7.73437500e-04	-1.40000000e-01
-2.60704500e-06	-3.90625000e-04	-1.31562500e-01
-2.60384500e-06	-5.46875000e-05	-1.22812500e-01
-2.60064500e-06	-6.40625000e-04	-1.21562500e-01
-2.59744500e-06	-3.12500000e-04	-1.29687500e-01
-2.59424500e-06	-3.75000000e-04	-1.21875000e-01
-2.59104500e-06	-4.21875000e-04	-1.30312500e-01
-2.58784500e-06	2.77555756e-17	-1.34062500e-01
-2.58464500e-06	-1.64062500e-04	-1.23750000e-01
-2.58144500e-06	-4.37500000e-04	-1.31875000e-01
-2.57824500e-06	-4.37500000e-04	-1.47812500e-01
-2.57504500e-06	-4.76562500e-04	-1.27500000e-01
-2.57184500e-06	-3.90625000e-04	-1.38437500e-01
-2.56864500e-06	-4.68750000e-04	-1.40000000e-01
-2.56544500e-06	-7.34375000e-04	-1.45625000e-01
-2.56224500e-06	-7.65625000e-04	-1.43750000e-01
-2.55904500e-06	-9.53125000e-04	-1.21562500e-01
-2.55584500e-06	-7.65625000e-04	-1.27812500e-01
-2.55264500e-06	-6.79687500e-04	-1.50000000e-01
-2.54944500e-06	-4.53125000e-04	-1.33437500e-01
-2.54624500e-06	-5.46875000e-04	-1.29375000e-01
-2.54304500e-06	-8.82812500e-04	-1.35000000e-01
-2.53984500e-06	-6.64062500e-04	-1.22187500e-01
-2.53664500e-06	-4.84375000e-04	-1.35312500e-01
-2.53344500e-06	-2.89062500e-04	-1.51875000e-01
-2.53024500e-06	-1.25000000e-04	-1.31250000e-01
-2.52704500e-06	2.77555756e-17	-1.27187500e-01
-2.52384500e-06	-3.35937500e-04	-1.31875000e-01
-2.52064500e-06	-3.82812500e-04	-1.34062500e-01
-2.51744500e-06	-5.07812500e-04	-1.35000000e-01
-2.51424500e-06	-7.65625000e-04	-1.23437500e-01
-2.51104500e-06	-7.10937500e-04	-1.25625000e-01
-2.50784500e-06	-5.00000000e-04	-1.37187500e-01
-2.50464500e-06	-9.60937500e-04	-1.44375000e-01
-2.50144500e-06	-5.85937500e-04	-1.27812500e-01
-2.49824500e-06	-6.56250000e-04	-1.21875000e-01
-2.49504500e-06	-7.26562500e-04	-1.36562500e-01
-2.49184500e-06	-8.59375000e-04	-1.37812500e-01
-2.48864500e-06	-4.21875000e-04	-1.21562500e-01
-2.48544500e-06	-4.14062500e-04	-1.33125000e-01
-2.48224500e-06	-7.50000000e-04	-1.50625000e-01
-2.47904500e-06	-6.09375000e-04	-1.42812500e-01
-2.47584500e-06	-4.21875000e-04	-1.37812500e-01
-2.47264500e-06	-7.73437500e-04	-1.31562500e-01
-2.46944500e-06	-7.10937500e-04	-1.23125000e-01
-2.46624500e-06	-4.37500000e-04	-1.41250000e-01
-2.46304500e-06	-9.06250000e-04	-1.45312500e-01
-2.45984500e-06	-7.10937500e-04	-1.50937500e-01
-2.45664500e-06	-7.96875000e-04	-1.27187500e-01
-2.45344500e-06	-8.20312500e-04	-1.29375000e-01
-2.45024500e-06	-9.21875000e-04	-1.51250000e-01
-2.44704500e-06	-5.70312500e-04	-1.46875000e-01
-2.44384500e-06	-3.28125000e-04	-1.25625000e-01
-2.44064500e-06	-8.28125000e-04	-1.26250000e-01
-2.43744500e-06	-8.35937500e-04	-1.23125000e-01
-2.43424500e-06	-9.68750000e-04	-1.34375000e-01
-2.43104500e-06	-8.43750000e-04	-1.39375000e-01
-2.42784500e-06	-7.50000000e-04	-1.33125000e-01
-2.42464500e-06	-7.18750000e-04	-1.39687500e-01
-2.42144500e-06	-7.03125000e-04	-1.22500000e-01
-2.41824500e-06	-3.35937500e-04	-1.46875000e-01
-2.41504500e-06	-3.75000000e-04	-1.35625000e-01
-2.41184500e-06	-5.00000000e-04	-1.31250000e-01
-2.40864500e-06	-1.03125000e-03	-1.37187500e-01
-2.40544500e-06	-5.00000000e-04	-1.42500000e-01
-2.40224500e-06	-4.53125000e-04	-1.39062500e-01
-2.39904500e-06	-4.53125000e-04	-1.35312500e-01
-2.39584500e-06	-2.57812500e-04	-1.18750000e-01
-2.39264500e-06	-1.79687500e-04	-1.17187500e-01
-2.38944500e-06	-5.31250000e-04	-1.24375000e-01
-2.38624500e-06	-4.29687500e-04	-1.42187500e-01
-2.38304500e-06	-9.37500000e-05	-1.30000000e-01
-2.37984500e-06	-4.92187500e-04	-1.26250000e-01
-2.37664500e-06	-2.89062500e-04	-1.19062500e-01
-2.37344500e-06	-1.48437500e-04	-1.20312500e-01
-2.37024500e-06	-1.95312500e-04	-1.23750000e-01
-2.36704500e-06	-4.76562500e-04	-1.30937500e-01
-2.36384500e-06	-3.59375000e-04	-1.31875000e-01
-2.36064500e-06	-4.53125000e-04	-1.24375000e-01
-2.35744500e-06	-3.90625000e-04	-1.38437500e-01
-2.35424500e-06	-7.26562500e-04	-1.39687500e-01
-2.35104500e-06	-2.10937500e-04	-1.30625000e-01
-2.34784500e-06	-6.87500000e-04	-1.31250000e-01
-2.34464500e-06	-7.57812500e-04	-1.49062500e-01
-2.34144500e-06	-1.07031250e-03	-1.53125000e-01
-2.33824500e-06	-3.90625000e-04	-1.42500000e-01
-2.33504500e-06	-8.82812500e-04	-1.40625000e-01
-2.33184500e-06	-3.51562500e-04	-1.44375000e-01
-2.32864500e-06	-2.26562500e-04	-1.40000000e-01
-2.32544500e-06	-4.37500000e-04	-1.36562500e-01
-2.32224500e-06	-7.50000000e-04	-1.39375000e-01
-2.31904500e-06	-4.53125000e-04	-1.42500000e-01
-2.31584500e-06	-3.75000000e-04	-1.43125000e-01
-2.31264500e-06	-8.98437500e-04	-1.25312500e-01
-2.30944500e-06	-7.96875000e-04	-1.27500000e-01
-2.30624500e-06	-6.56250000e-04	-1.31250000e-01
-2.30304500e-06	-2.81250000e-04	-1.10312500e-01
-2.29984500e-06	-7.42187500e-04	-1.21250000e-01
-2.29664500e-06	-5.62500000e-04	-1.35000000e-01
-2.29344500e-06	-5.70312500e-04	-1.38437500e-01
-2.29024500e-06	-4.14062500e-04	-1.36562500e-01
-2.28704500e-06	-4.60937500e-04	-1.30000000e-01
-2.28384500e-06	-1.14062500e-03	-1.35000000e-01
-2.28064500e-06	-9.06250000e-04	-1.24062500e-01
-2.27744500e-06	-4.14062500e-04	-1.23437500e-01
-2.27424500e-06	-8.12500000e-04	-1.35625000e-01
-2.27104500e-06	-7.50000000e-04	-1.41875000e-01
-2.26784500e-06	-5.23437500e-04	-1.53750000e-01
-2.26464500e-06	-5.07812500e-04	-1.59687500e-01
-2.26144500e-06	-4.60937500e-04	-1.39375000e-01
-2.25824500e-06	-3.67187500e-04	-1.42812500e-01
-2.25504500e-06	-7.18750000e-04	-1.35625000e-01
-2.25184500e-06	-7.26562500e-04	-1.50937500e-01
-2.24864500e-06	-7.89062500e-04	-1.43437500e-01
-2.24544500e-06	-1.03125000e-03	-1.31562500e-01
-2.24224500e-06	-7.26562500e-04	-1.37187500e-01
-2.23904500e-06	-1.13281250e-03	-1.53437500e-01
-2.23584500e-06	-1.13281250e-03	-1.44062500e-01
-2.23264500e-06	-9.53125000e-04	-1.29062500e-01
-2.22944500e-06	-1.25781250e-03	-1.55625000e-01
-2.22624500e-06	-1.08593750e-03	-1.45937500e-01
-2.22304500e-06	-9.21875000e-04	-1.51250000e-01
-2.21984500e-06	-1.15625000e-03	-1.45625000e-01
-2.21664500e-06	-9.60937500e-04	-1.61875000e-01
-2.21344500e-06	-9.92187500e-04	-1.51562500e-01
-2.21024500e-06	-9.21875000e-04	-1.48750000e-01
-2.20704500e-06	-1.33593750e-03	-1.40937500e-01
-2.20384500e-06	-6.79687500e-04	-1.27812500e-01
-2.20064500e-06	-7.89062500e-04	-1.43125000e-01
-2.19744500e-06	-6.01562500e-04	-1.55312500e-01
-2.19424500e-06	-5.31250000e-04	-1.44375000e-01
-2.19104500e-06	-9.45312500e-04	-1.37500000e-01
-2.18784500e-06	-1.21093750e-03	-1.42500000e-01
-2.18464500e-06	-9.92187500e-04	-1.31875000e-01
-2.18144500e-06	-1.04687500e-03	-1.32187500e-01
-2.17824500e-06	-6.40625000e-04	-1.28437500e-01
-2.17504500e-06	-5.93750000e-04	-1.27812500e-01
-2.17184500e-06	-5.46875000e-04	-1.39687500e-01
-2.16864500e-06	-3.04687500e-04	-1.40000000e-01
-2.16544500e-06	-4.92187500e-04	-1.35937500e-01
-2.16224500e-06	-3.75000000e-04	-1.26875000e-01
-2.15904500e-06	-5.39062500e-04	-1.33437500e-01
-2.15584500e-06	-5.85937500e-04	-1.29062500e-01
-2.15264500e-06	-2.65625000e-04	-1.21562500e-01
-2.14944500e-06	-3.90625000e-05	-1.41562500e-01
-2.14624500e-06	-1.71875000e-04	-1.27812500e-01
-2.14304500e-06	-7.89062500e-04	-1.38125000e-01
-2.13984500e-06	-7.96875000e-04	-1.38437500e-01
-2.13664500e-06	-5.00000000e-04	-1.41875000e-01
-2.13344500e-06	-4.68750000e-04	-1.65000000e-01
-2.13024500e-06	-6.09375000e-04	-1.41250000e-01
-2.12704500e-06	-6.87500000e-04	-1.40312500e-01
-2.12384500e-06	-5.39062500e-04	-1.40312500e-01
-2.12064500e-06	-4.37500000e-04	-1.16250000e-01
-2.11744500e-06	-7.03125000e-04	-1.26875000e-01
-2.11424500e-06	-5.07812500e-04	-1.21250000e-01
-2.11104500e-06	-6.09375000e-04	-1.25937500e-01
-2.10784500e-06	-5.23437500e-04	-1.15312500e-01
-2.10464500e-06	-5.31250000e-04	-1.12812500e-01
-2.10144500e-06	-2.89062500e-04	-1.25625000e-01
-2.09824500e-06	-4.68750000e-04	-1.33750000e-01
-2.09504500e-06	-3.35937500e-04	-1.32500000e-01
-2.09184500e-06	-6.64062500e-04	-1.37812500e-01
-2.08864500e-06	-5.39062500e-04	-1.43437500e-01
-2.08544500e-06	-5.93750000e-04	-1.37812500e-01
-2.08224500e-06	-3.90625000e-04	-1.38750000e-01
-2.07904500e-06	-7.34375000e-04	-1.33125000e-01
-2.07584500e-06	-5.15625000e-04	-1.16875000e-01
-2.07264500e-06	-6.56250000e-04	-1.20625000e-01
-2.06944500e-06	-2.50000000e-04	-1.23125000e-01
-2.06624500e-06	-3.82812500e-04	-1.26250000e-01
-2.06304500e-06	-7.81250000e-04	-1.23125000e-01
-2.05984500e-06	-6.56250000e-04	-1.29062500e-01
-2.05664500e-06	-7.81250000e-04	-1.35312500e-01
-2.05344500e-06	-4.60937500e-04	-1.46250000e-01
-2.05024500e-06	-1.56250000e-04	-1.41875000e-01
-2.04704500e-06	-5.00000000e-04	-1.43125000e-01
-2.04384500e-06	-8.59375000e-04	-1.24687500e-01
-2.04064500e-06	-3.67187500e-04	-1.31562500e-01
-2.03744500e-06	-6.40625000e-04	-1.52187500e-01
-2.03424500e-06	-4.84375000e-04	-1.32500000e-01
-2.03104500e-06	-4.06250000e-04	-1.37500000e-01
-2.02784500e-06	-2.18750000e-04	-1.29687500e-01
-2.02464500e-06	-5.46875000e-04	-1.34687500e-01
-2.02144500e-06	-2.10937500e-04	-1.25000000e-01
-2.01824500e-06	-1.64062500e-04	-1.26562500e-01
-2.01504500e-06	-4.06250000e-04	-1.18437500e-01
-2.01184500e-06	-3.35937500e-04	-1.29375000e-01
-2.00864500e-06	-3.98437500e-04	-1.23437500e-01
-2.00544500e-06	-6.25000000e-04	-1.37812500e-01
-2.00224500e-06	-2.73437500e-04	-1.32812500e-01
-1.99904500e-06	-6.95312500e-04	-1.15937500e-01
-1.99584500e-06	-4.92187500e-04	-1.24687500e-01
-1.99264500e-06	-4.06250000e-04	-1.23125000e-01
-1.98944500e-06	-2.57812500e-04	-1.15312500e-01
-1.98624500e-06	-3.20312500e-04	-1.14687500e-01
-1.98304500e-06	-3.51562500e-04	-1.13125000e-01
-1.97984500e-06	-5.07812500e-04	-1.26250000e-01
-1.97664500e-06	-2.18750000e-04	-1.19375000e-01
-1.97344500e-06	-3.35937500e-04	-1.24062500e-01
-1.97024500e-06	-3.35937500e-04	-1.26875000e-01
-1.96704500e-06	-6.25000000e-04	-1.37500000e-01
-1.96384500e-06	-6.40625000e-04	-1.29375000e-01
-1.96064500e-06	-5.93750000e-04	-1.26562500e-01
-1.95744500e-06	-4.29687500e-04	-1.16875000e-01
-1.95424500e-06	-9.84375000e-04	-1.41875000e-01
-1.95104500e-06	-9.14062500e-04	-1.15312500e-01
-1.94784500e-06	-5.62500000e-04	-1.35312500e-01
-1.94464500e-06	-8.51562500e-04	-1.39687500e-01
-1.94144500e-06	-4.84375000e-04	-1.30312500e-01
-1.93824500e-06	-5.31250000e-04	-1.30937500e-01
-1.93504500e-06	-5.00000000e-04	-1.49687500e-01
-1.93184500e-06	-7.10937500e-04	-1.34687500e-01
-1.92864500e-06	-7.57812500e-04	-1.33437500e-01
-1.92544500e-06	-7.89062500e-04	-1.31562500e-01
-1.92224500e-06	-5.62500000e-04	-1.35937500e-01
-1.91904500e-06	-5.85937500e-04	-1.49375000e-01
-1.91584500e-06	-3.59375000e-04	-1.58750000e-01
-1.91264500e-06	-5.78125000e-04	-1.40937500e-01
-1.90944500e-06	-4.06250000e-04	-1.35937500e-01
-1.90624500e-06	-3.67187500e-04	-1.53125000e-01
-1.90304500e-06	-1.87500000e-04	-1.23125000e-01
-1.89984500e-06	-1.32812500e-04	-1.23125000e-01
-1.89664500e-06	-2.18750000e-04	-1.14687500e-01
-1.89344500e-06	-1.64062500e-04	-1.26562500e-01
-1.89024500e-06	-7.50000000e-04	-1.22812500e-01
-1.88704500e-06	-6.09375000e-04	-1.03750000e-01
-1.88384500e-06	-4.06250000e-04	-1.22812500e-01
-1.88064500e-06	-1.40625000e-04	-1.36250000e-01
-1.87744500e-06	-3.75000000e-04	-1.47500000e-01
-1.87424500e-06	-4.37500000e-04	-1.30000000e-01
-1.87104500e-06	-4.21875000e-04	-1.25937500e-01
-1.86784500e-06	-4.45312500e-04	-1.30312500e-01
-1.86464500e-06	-5.85937500e-04	-1.34687500e-01
-1.86144500e-06	-2.57812500e-04	-1.20000000e-01
-1.85824500e-06	-5.23437500e-04	-1.26250000e-01
-1.85504500e-06	-5.23437500e-04	-1.25000000e-01
-1.85184500e-06	-7.10937500e-04	-1.29062500e-01
-1.84864500e-06	-2.73437500e-04	-1.13437500e-01
-1.84544500e-06	-2.26562500e-04	-1.24687500e-01
-1.84224500e-06	-3.43750000e-04	-1.25937500e-01
-1.83904500e-06	3.12500000e-05	-1.29687500e-01
-1.83584500e-06	7.03125000e-05	-1.30000000e-01
-1.83264500e-06	-3.04687500e-04	-1.22187500e-01
-1.82944500e-06	-3.51562500e-04	-1.26875000e-01
-1.82624500e-06	-1.87500000e-04	-1.29687500e-01
-1.82304500e-06	-1.40625000e-04	-1.28437500e-01
-1.81984500e-06	-1.71875000e-04	-1.26875000e-01
-1.81664500e-06	-1.56250000e-04	-1.20312500e-01
-1.81344500e-06	-3.12500000e-05	-1.26250000e-01
-1.81024500e-06	-2.96875000e-04	-1.30000000e-01
-1.80704500e-06	-1.95312500e-04	-1.32500000e-01
-1.80384500e-06	-6.56250000e-04	-1.27812500e-01
-1.80064500e-06	-7.03125000e-05	-1.29687500e-01
-1.79744500e-06	-6.25000000e-04	-1.31562500e-01
-1.79424500e-06	-5.85937500e-04	-1.39375000e-01
-1.79104500e-06	-7.03125000e-04	-1.31562500e-01
-1.78784500e-06	-6.40625000e-04	-1.33437500e-01
-1.78464500e-06	-3.90625000e-04	-1.34062500e-01
-1.78144500e-06	-6.95312500e-04	-1.48750000e-01
-1.77824500e-06	-5.62500000e-04	-1.40000000e-01
-1.77504500e-06	-6.17187500e-04	-1.41562500e-01
-1.77184500e-06	-7.18750000e-04	-1.50937500e-01
-1.76864500e-06	-9.84375000e-04	-1.45312500e-01
-1.76544500e-06	-9.45312500e-04	-1.47812500e-01
-1.76224500e-06	-6.09375000e-04	-1.61875000e-01
-1.75904500e-06	-3.28125000e-04	-1.52500000e-01
-1.75584500e-06	-5.15625000e-04	-1.48750000e-01
-1.75264500e-06	-7.42187500e-04	-1.35625000e-01
-1.74944500e-06	-6.95312500e-04	-1.39062500e-01
-1.74624500e-06	-6.09375000e-04	-1.53437500e-01
-1.74304500e-06	-3.59375000e-04	-1.60312500e-01
-1.73984500e-06	-4.84375000e-04	-1.41562500e-01
-1.73664500e-06	-6.56250000e-04	-1.43437500e-01
-1.73344500e-06	-5.70312500e-04	-1.40937500e-01
-1.73024500e-06	-2.34375000e-04	-1.55937500e-01
-1.72704500e-06	-3.51562500e-04	-1.46562500e-01
-1.72384500e-06	-6.01562500e-04	-1.54062500e-01
-1.72064500e-06	-5.62500000e-04	-1.48750000e-01
-1.71744500e-06	-5.23437500e-04	-1.63125000e-01
-1.71424500e-06	-5.31250000e-04	-1.59687500e-01
-1.71104500e-06	-2.73437500e-04	-1.45937500e-01
-1.70784500e-06	3.90625000e-05	-1.31875000e-01
-1.70464500e-06	-3.82812500e-04	-1.48750000e-01
-1.70144500e-06	-3.90625000e-04	-1.40625000e-01
-1.69824500e-06	-8.51562500e-04	-1.44687500e-01
-1.69504500e-06	-3.98437500e-04	-1.37187500e-01
-1.69184500e-06	-1.64062500e-04	-1.54062500e-01
-1.68864500e-06	-3.75000000e-04	-1.55937500e-01
-1.68544500e-06	-5.07812500e-04	-1.56250000e-01
-1.68224500e-06	-4.53125000e-04	-1.50625000e-01
-1.67904500e-06	-5.85937500e-04	-1.67187500e-01
-1.67584500e-06	-1.87500000e-04	-1.65000000e-01
-1.67264500e-06	-1.56250000e-05	-1.62500000e-01
-1.66944500e-06	-6.32812500e-04	-1.68750000e-01
-1.66624500e-06	-3.43750000e-04	-1.78437500e-01
-1.66304500e-06	7.81250000e-06	-1.60937500e-01
-1.65984500e-06	-4.14062500e-04	-1.70000000e-01
-1.65664500e-06	-4.14062500e-04	-1.65625000e-01
-1.65344500e-06	-7.65625000e-04	-1.51875000e-01
-1.65024500e-06	-5.93750000e-04	-1.70625000e-01
-1.64704500e-06	-6.01562500e-04	-1.68750000e-01
-1.64384500e-06	-7.03125000e-04	-1.64687500e-01
-1.64064500e-06	-4.60937500e-04	-1.73125000e-01
-1.63744500e-06	-7.34375000e-04	-1.66250000e-01
-1.63424500e-06	-4.84375000e-04	-1.61250000e-01
[truncated: 123,010 more rows]
