# Supplementary material for: Collective dynamics and long-range order in thermal neuristor networks
Source: Nat Commun. 2024 Aug 14;15:6986. doi: 10.1038/s41467-024-51254-4 (PMC11324871; doi:10.1038/s41467-024-51254-4)
Supplement: Supplementary file 8 — Source Data [file 41467_2024_51254_MOESM8_ESM.zip › Source Data/Fig. 1/Fig. 1c/Experiment_17V.csv]

Model	MSO54
Channel	CH3		Channel	CH4
Waveform Type	ANALOG		Waveform Type	ANALOG
Horizontal Units	s		Horizontal Units	s
Sample Interval	3.20000000e-09		Sample Interval	3.20000000e-09
Record Length	125000		Record Length	125000
Zero Index	2499.55000000		Zero Index	2499.55000000
Vertical Units	V		Vertical Units	V
ANALOG_Thumbnail			ANALOG_Thumbnail
TIME	CH3	CH4
-7.99856000e-06	-5.62500000e-04	-1.19375000e-01
-7.99536000e-06	-1.56250000e-04	-1.21562500e-01
-7.99216000e-06	-7.26562500e-04	-1.33750000e-01
-7.98896000e-06	-6.17187500e-04	-1.43437500e-01
-7.98576000e-06	-1.56250000e-04	-1.34687500e-01
-7.98256000e-06	-6.56250000e-04	-1.46250000e-01
-7.97936000e-06	-7.42187500e-04	-1.52812500e-01
-7.97616000e-06	-8.28125000e-04	-1.46250000e-01
-7.97296000e-06	-3.59375000e-04	-1.46250000e-01
-7.96976000e-06	-4.06250000e-04	-1.44062500e-01
-7.96656000e-06	-4.76562500e-04	-1.46875000e-01
-7.96336000e-06	-6.01562500e-04	-1.38437500e-01
-7.96016000e-06	-1.04687500e-03	-1.27812500e-01
-7.95696000e-06	-7.42187500e-04	-1.50625000e-01
-7.95376000e-06	-8.51562500e-04	-1.62812500e-01
-7.95056000e-06	-7.65625000e-04	-1.40625000e-01
-7.94736000e-06	-7.81250000e-04	-1.39687500e-01
-7.94416000e-06	-8.67187500e-04	-1.47812500e-01
-7.94096000e-06	-5.07812500e-04	-1.64062500e-01
-7.93776000e-06	-8.98437500e-04	-1.64062500e-01
-7.93456000e-06	-1.25000000e-03	-1.45312500e-01
-7.93136000e-06	-6.48437500e-04	-1.54687500e-01
-7.92816000e-06	-6.71875000e-04	-1.50000000e-01
-7.92496000e-06	-5.85937500e-04	-1.23125000e-01
-7.92176000e-06	-5.31250000e-04	-1.43125000e-01
-7.91856000e-06	-5.78125000e-04	-1.59687500e-01
-7.91536000e-06	-5.62500000e-04	-1.29375000e-01
-7.91216000e-06	-6.48437500e-04	-1.34687500e-01
-7.90896000e-06	-6.09375000e-04	-1.43750000e-01
-7.90576000e-06	-3.51562500e-04	-1.46250000e-01
-7.90256000e-06	-4.06250000e-04	-1.38125000e-01
-7.89936000e-06	-4.45312500e-04	-1.34687500e-01
-7.89616000e-06	-7.03125000e-05	-1.40312500e-01
-7.89296000e-06	-3.67187500e-04	-1.29687500e-01
-7.88976000e-06	1.40625000e-04	-1.37812500e-01
-7.88656000e-06	-2.65625000e-04	-1.32187500e-01
-7.88336000e-06	-4.68750000e-04	-1.29062500e-01
-7.88016000e-06	-6.01562500e-04	-1.39375000e-01
-7.87696000e-06	-6.01562500e-04	-1.43750000e-01
-7.87376000e-06	-4.84375000e-04	-1.48437500e-01
-7.87056000e-06	-3.12500000e-04	-1.36562500e-01
-7.86736000e-06	-5.31250000e-04	-1.43437500e-01
-7.86416000e-06	-5.23437500e-04	-1.45000000e-01
-7.86096000e-06	-2.42187500e-04	-1.32187500e-01
-7.85776000e-06	5.46875000e-05	-1.31875000e-01
-7.85456000e-06	-5.00000000e-04	-1.39062500e-01
-7.85136000e-06	-1.64062500e-04	-1.54687500e-01
-7.84816000e-06	1.56250000e-05	-1.58125000e-01
-7.84496000e-06	-3.59375000e-04	-1.47812500e-01
-7.84176000e-06	-2.73437500e-04	-1.43437500e-01
-7.83856000e-06	-1.71875000e-04	-1.30000000e-01
-7.83536000e-06	2.34375000e-05	-1.38750000e-01
-7.83216000e-06	-5.46875000e-05	-1.42812500e-01
-7.82896000e-06	1.71875000e-04	-1.27187500e-01
-7.82576000e-06	-1.95312500e-04	-1.37812500e-01
-7.82256000e-06	-1.25000000e-04	-1.24687500e-01
-7.81936000e-06	3.28125000e-04	-1.32812500e-01
-7.81616000e-06	-3.12500000e-05	-1.59062500e-01
-7.81296000e-06	-2.42187500e-04	-1.33125000e-01
-7.80976000e-06	-5.00000000e-04	-1.27187500e-01
-7.80656000e-06	-3.28125000e-04	-1.33750000e-01
-7.80336000e-06	-2.50000000e-04	-1.34062500e-01
-7.80016000e-06	-2.10937500e-04	-1.35625000e-01
-7.79696000e-06	4.68750000e-05	-1.36875000e-01
-7.79376000e-06	1.40625000e-04	-1.46562500e-01
-7.79056000e-06	2.42187500e-04	-1.29687500e-01
-7.78736000e-06	-3.28125000e-04	-1.29375000e-01
-7.78416000e-06	-6.01562500e-04	-1.43750000e-01
-7.78096000e-06	-5.85937500e-04	-1.31250000e-01
-7.77776000e-06	-3.35937500e-04	-1.37812500e-01
-7.77456000e-06	-7.81250000e-05	-1.49062500e-01
-7.77136000e-06	-2.42187500e-04	-1.29375000e-01
-7.76816000e-06	-5.78125000e-04	-1.53437500e-01
-7.76496000e-06	-8.59375000e-04	-1.58750000e-01
-7.76176000e-06	-2.81250000e-04	-1.40625000e-01
-7.75856000e-06	-1.95312500e-04	-1.47187500e-01
-7.75536000e-06	-3.35937500e-04	-1.38437500e-01
-7.75216000e-06	-1.95312500e-04	-1.47187500e-01
-7.74896000e-06	-2.03125000e-04	-1.57812500e-01
-7.74576000e-06	-7.81250000e-05	-1.36562500e-01
-7.74256000e-06	-3.90625000e-04	-1.49375000e-01
-7.73936000e-06	-8.59375000e-05	-1.43125000e-01
-7.73616000e-06	-3.67187500e-04	-1.29687500e-01
-7.73296000e-06	-3.75000000e-04	-1.26875000e-01
-7.72976000e-06	-1.64062500e-04	-1.37500000e-01
-7.72656000e-06	-1.95312500e-04	-1.36562500e-01
-7.72336000e-06	-3.98437500e-04	-1.40937500e-01
-7.72016000e-06	-2.73437500e-04	-1.35000000e-01
-7.71696000e-06	-3.98437500e-04	-1.50625000e-01
-7.71376000e-06	-8.59375000e-05	-1.31875000e-01
-7.71056000e-06	-1.48437500e-04	-1.44062500e-01
-7.70736000e-06	-3.04687500e-04	-1.56562500e-01
-7.70416000e-06	-6.71875000e-04	-1.43125000e-01
-7.70096000e-06	-6.40625000e-04	-1.22187500e-01
-7.69776000e-06	-1.40625000e-04	-1.40312500e-01
-7.69456000e-06	-4.29687500e-04	-1.45000000e-01
-7.69136000e-06	-9.37500000e-05	-1.30937500e-01
-7.68816000e-06	-2.18750000e-04	-1.51562500e-01
-7.68496000e-06	-2.18750000e-04	-1.65000000e-01
-7.68176000e-06	-4.92187500e-04	-1.43750000e-01
-7.67856000e-06	-3.35937500e-04	-1.37500000e-01
-7.67536000e-06	-1.48437500e-04	-1.40625000e-01
-7.67216000e-06	-3.75000000e-04	-1.13437500e-01
-7.66896000e-06	-3.35937500e-04	-1.28125000e-01
-7.66576000e-06	-2.26562500e-04	-1.44687500e-01
-7.66256000e-06	-5.31250000e-04	-1.45312500e-01
-7.65936000e-06	-1.64062500e-04	-1.36250000e-01
-7.65616000e-06	-2.50000000e-04	-1.48750000e-01
-7.65296000e-06	-4.84375000e-04	-1.42500000e-01
-7.64976000e-06	-4.21875000e-04	-1.50625000e-01
-7.64656000e-06	-4.14062500e-04	-1.56875000e-01
-7.64336000e-06	-1.40625000e-04	-1.32500000e-01
-7.64016000e-06	-3.51562500e-04	-1.46875000e-01
-7.63696000e-06	-2.65625000e-04	-1.55312500e-01
-7.63376000e-06	-2.96875000e-04	-1.57500000e-01
-7.63056000e-06	-2.81250000e-04	-1.47812500e-01
-7.62736000e-06	-1.64062500e-04	-1.54687500e-01
-7.62416000e-06	-3.43750000e-04	-1.53125000e-01
-7.62096000e-06	-4.45312500e-04	-1.68437500e-01
-7.61776000e-06	-5.54687500e-04	-1.44375000e-01
-7.61456000e-06	-6.56250000e-04	-1.43750000e-01
-7.61136000e-06	-6.32812500e-04	-1.40625000e-01
-7.60816000e-06	-3.98437500e-04	-1.43125000e-01
-7.60496000e-06	-2.10937500e-04	-1.40000000e-01
-7.60176000e-06	-2.81250000e-04	-1.45000000e-01
-7.59856000e-06	-7.03125000e-05	-1.41562500e-01
-7.59536000e-06	-2.81250000e-04	-1.45000000e-01
-7.59216000e-06	-3.59375000e-04	-1.52187500e-01
-7.58896000e-06	-4.76562500e-04	-1.48437500e-01
-7.58576000e-06	-3.51562500e-04	-1.53125000e-01
-7.58256000e-06	-3.12500000e-05	-1.49062500e-01
-7.57936000e-06	-7.03125000e-05	-1.54687500e-01
-7.57616000e-06	-2.89062500e-04	-1.52187500e-01
-7.57296000e-06	-5.00000000e-04	-1.53125000e-01
-7.56976000e-06	-5.23437500e-04	-1.42500000e-01
-7.56656000e-06	-6.64062500e-04	-1.42500000e-01
-7.56336000e-06	-7.26562500e-04	-1.50937500e-01
-7.56016000e-06	-1.25000000e-04	-1.49687500e-01
-7.55696000e-06	-3.90625000e-05	-1.49687500e-01
-7.55376000e-06	-1.40625000e-04	-1.43125000e-01
-7.55056000e-06	-4.92187500e-04	-1.43750000e-01
-7.54736000e-06	-2.73437500e-04	-1.31562500e-01
-7.54416000e-06	-2.18750000e-04	-1.43750000e-01
-7.54096000e-06	-1.01562500e-04	-1.36562500e-01
-7.53776000e-06	1.56250000e-05	-1.28437500e-01
-7.53456000e-06	-2.26562500e-04	-1.43125000e-01
-7.53136000e-06	-7.42187500e-04	-1.28437500e-01
-7.52816000e-06	-2.50000000e-04	-1.35625000e-01
-7.52496000e-06	-2.18750000e-04	-1.38750000e-01
-7.52176000e-06	-3.90625000e-05	-1.38125000e-01
-7.51856000e-06	-3.43750000e-04	-1.47500000e-01
-7.51536000e-06	-2.34375000e-04	-1.57812500e-01
-7.51216000e-06	-6.09375000e-04	-1.55000000e-01
-7.50896000e-06	-1.32812500e-04	-1.45312500e-01
-7.50576000e-06	-5.78125000e-04	-1.53750000e-01
-7.50256000e-06	-3.51562500e-04	-1.46562500e-01
-7.49936000e-06	-6.71875000e-04	-1.55000000e-01
-7.49616000e-06	-5.93750000e-04	-1.43750000e-01
-7.49296000e-06	-4.53125000e-04	-1.48125000e-01
-7.48976000e-06	-7.57812500e-04	-1.44687500e-01
-7.48656000e-06	-3.98437500e-04	-1.44375000e-01
-7.48336000e-06	-6.40625000e-04	-1.39062500e-01
-7.48016000e-06	-6.25000000e-05	-1.32500000e-01
-7.47696000e-06	-2.65625000e-04	-1.49375000e-01
-7.47376000e-06	-4.14062500e-04	-1.45937500e-01
-7.47056000e-06	-5.39062500e-04	-1.34062500e-01
-7.46736000e-06	2.77555756e-17	-1.37812500e-01
-7.46416000e-06	4.45312500e-04	-1.30312500e-01
-7.46096000e-06	2.18750000e-04	-1.35625000e-01
-7.45776000e-06	-9.37500000e-05	-1.23750000e-01
-7.45456000e-06	1.09375000e-04	-1.49375000e-01
-7.45136000e-06	-7.03125000e-05	-1.47812500e-01
-7.44816000e-06	2.77555756e-17	-1.46562500e-01
-7.44496000e-06	-1.95312500e-04	-1.37187500e-01
-7.44176000e-06	-1.95312500e-04	-1.48125000e-01
-7.43856000e-06	-1.56250000e-05	-1.36875000e-01
-7.43536000e-06	-1.87500000e-04	-1.35312500e-01
-7.43216000e-06	-1.17187500e-04	-1.45000000e-01
-7.42896000e-06	-2.10937500e-04	-1.45937500e-01
-7.42576000e-06	-2.50000000e-04	-1.43125000e-01
-7.42256000e-06	-2.18750000e-04	-1.48437500e-01
-7.41936000e-06	-6.87500000e-04	-1.32500000e-01
-7.41616000e-06	-1.64062500e-04	-1.46562500e-01
-7.41296000e-06	-2.50000000e-04	-1.36875000e-01
-7.40976000e-06	-2.81250000e-04	-1.35937500e-01
-7.40656000e-06	-5.00000000e-04	-1.45000000e-01
-7.40336000e-06	1.01562500e-04	-1.23125000e-01
-7.40016000e-06	-1.40625000e-04	-1.22812500e-01
-7.39696000e-06	1.56250000e-05	-1.55312500e-01
-7.39376000e-06	-2.10937500e-04	-1.36562500e-01
-7.39056000e-06	-3.51562500e-04	-1.27187500e-01
-7.38736000e-06	-5.46875000e-04	-1.29687500e-01
-7.38416000e-06	-4.14062500e-04	-1.42500000e-01
-7.38096000e-06	-8.12500000e-04	-1.35625000e-01
-7.37776000e-06	-2.65625000e-04	-1.35312500e-01
-7.37456000e-06	-2.18750000e-04	-1.50312500e-01
-7.37136000e-06	-4.37500000e-04	-1.44062500e-01
-7.36816000e-06	-2.10937500e-04	-1.35000000e-01
-7.36496000e-06	-2.10937500e-04	-1.49687500e-01
-7.36176000e-06	1.32812500e-04	-1.32812500e-01
-7.35856000e-06	-3.20312500e-04	-1.34687500e-01
-7.35536000e-06	8.59375000e-05	-1.45937500e-01
-7.35216000e-06	-3.75000000e-04	-1.48125000e-01
-7.34896000e-06	-3.75000000e-04	-1.45937500e-01
-7.34576000e-06	-5.07812500e-04	-1.40937500e-01
-7.34256000e-06	-4.53125000e-04	-1.53750000e-01
-7.33936000e-06	-3.59375000e-04	-1.54687500e-01
-7.33616000e-06	-7.03125000e-05	-1.41250000e-01
-7.33296000e-06	-2.34375000e-04	-1.42812500e-01
-7.32976000e-06	-4.45312500e-04	-1.52187500e-01
-7.32656000e-06	-3.59375000e-04	-1.53125000e-01
-7.32336000e-06	-2.10937500e-04	-1.52812500e-01
-7.32016000e-06	-1.48437500e-04	-1.42812500e-01
-7.31696000e-06	-3.04687500e-04	-1.40312500e-01
-7.31376000e-06	-5.07812500e-04	-1.46562500e-01
-7.31056000e-06	-3.82812500e-04	-1.53437500e-01
-7.30736000e-06	-6.48437500e-04	-1.45937500e-01
-7.30416000e-06	-6.32812500e-04	-1.58437500e-01
-7.30096000e-06	-7.81250000e-04	-1.57500000e-01
-7.29776000e-06	-9.29687500e-04	-1.50625000e-01
-7.29456000e-06	-2.34375000e-04	-1.56250000e-01
-7.29136000e-06	-4.92187500e-04	-1.54687500e-01
-7.28816000e-06	-4.68750000e-04	-1.59687500e-01
-7.28496000e-06	-6.64062500e-04	-1.50000000e-01
-7.28176000e-06	-4.06250000e-04	-1.41562500e-01
-7.27856000e-06	1.87500000e-04	-1.40000000e-01
-7.27536000e-06	-2.50000000e-04	-1.58125000e-01
-7.27216000e-06	-3.90625000e-04	-1.50000000e-01
-7.26896000e-06	-1.25000000e-04	-1.39375000e-01
-7.26576000e-06	-3.28125000e-04	-1.30312500e-01
-7.26256000e-06	-3.75000000e-04	-1.40000000e-01
-7.25936000e-06	-5.39062500e-04	-1.53437500e-01
-7.25616000e-06	-3.12500000e-04	-1.47187500e-01
-7.25296000e-06	-3.98437500e-04	-1.57187500e-01
-7.24976000e-06	-1.48437500e-04	-1.58437500e-01
-7.24656000e-06	-3.35937500e-04	-1.50937500e-01
-7.24336000e-06	-3.28125000e-04	-1.61562500e-01
-7.24016000e-06	-7.73437500e-04	-1.45937500e-01
-7.23696000e-06	-5.07812500e-04	-1.63750000e-01
-7.23376000e-06	-4.92187500e-04	-1.74062500e-01
-7.23056000e-06	-5.93750000e-04	-1.65312500e-01
-7.22736000e-06	-6.09375000e-04	-1.58125000e-01
-7.22416000e-06	-5.93750000e-04	-1.53437500e-01
-7.22096000e-06	-6.48437500e-04	-1.54375000e-01
-7.21776000e-06	-6.95312500e-04	-1.76562500e-01
-7.21456000e-06	-7.81250000e-04	-1.61875000e-01
-7.21136000e-06	-1.04687500e-03	-1.58750000e-01
-7.20816000e-06	-9.06250000e-04	-1.52187500e-01
-7.20496000e-06	-6.64062500e-04	-1.55937500e-01
-7.20176000e-06	-4.76562500e-04	-1.53750000e-01
-7.19856000e-06	-3.59375000e-04	-1.62187500e-01
-7.19536000e-06	-3.35937500e-04	-1.52500000e-01
-7.19216000e-06	-3.98437500e-04	-1.44375000e-01
-7.18896000e-06	-5.15625000e-04	-1.42812500e-01
-7.18576000e-06	-2.42187500e-04	-1.50937500e-01
-7.18256000e-06	-9.37500000e-05	-1.41250000e-01
-7.17936000e-06	-3.75000000e-04	-1.45000000e-01
-7.17616000e-06	-4.21875000e-04	-1.34062500e-01
-7.17296000e-06	-4.29687500e-04	-1.45937500e-01
-7.16976000e-06	-2.73437500e-04	-1.38750000e-01
-7.16656000e-06	-1.17187500e-04	-1.21875000e-01
-7.16336000e-06	-3.82812500e-04	-1.36250000e-01
-7.16016000e-06	-2.26562500e-04	-1.54062500e-01
-7.15696000e-06	-8.59375000e-05	-1.46875000e-01
-7.15376000e-06	-4.53125000e-04	-1.35937500e-01
-7.15056000e-06	-5.23437500e-04	-1.43125000e-01
-7.14736000e-06	-5.31250000e-04	-1.63125000e-01
-7.14416000e-06	-5.39062500e-04	-1.50625000e-01
-7.14096000e-06	-2.18750000e-04	-1.41250000e-01
-7.13776000e-06	-6.79687500e-04	-1.33437500e-01
-7.13456000e-06	-5.46875000e-04	-1.45625000e-01
-7.13136000e-06	-3.12500000e-04	-1.50312500e-01
-7.12816000e-06	-4.60937500e-04	-1.55937500e-01
-7.12496000e-06	-5.54687500e-04	-1.72187500e-01
-7.12176000e-06	-6.32812500e-04	-1.66562500e-01
-7.11856000e-06	-2.65625000e-04	-1.41562500e-01
-7.11536000e-06	-1.17187500e-04	-1.41562500e-01
-7.11216000e-06	-6.64062500e-04	-1.48750000e-01
-7.10896000e-06	-6.01562500e-04	-1.56875000e-01
-7.10576000e-06	-2.42187500e-04	-1.53125000e-01
-7.10256000e-06	-2.65625000e-04	-1.53125000e-01
-7.09936000e-06	-3.35937500e-04	-1.42187500e-01
-7.09616000e-06	-3.82812500e-04	-1.48437500e-01
-7.09296000e-06	-3.04687500e-04	-1.38125000e-01
-7.08976000e-06	-6.17187500e-04	-1.43437500e-01
-7.08656000e-06	7.81250000e-06	-1.45312500e-01
-7.08336000e-06	-2.34375000e-04	-1.44062500e-01
-7.08016000e-06	-3.75000000e-04	-1.32812500e-01
-7.07696000e-06	-5.85937500e-04	-1.49687500e-01
-7.07376000e-06	-2.81250000e-04	-1.63437500e-01
-7.07056000e-06	-3.28125000e-04	-1.58750000e-01
-7.06736000e-06	-3.35937500e-04	-1.47500000e-01
-7.06416000e-06	-3.51562500e-04	-1.36562500e-01
-7.06096000e-06	-3.28125000e-04	-1.37500000e-01
-7.05776000e-06	-2.42187500e-04	-1.37812500e-01
-7.05456000e-06	2.77555756e-17	-1.47187500e-01
-7.05136000e-06	-4.68750000e-05	-1.46562500e-01
-7.04816000e-06	-4.68750000e-05	-1.35937500e-01
-7.04496000e-06	-4.84375000e-04	-1.36875000e-01
-7.04176000e-06	-5.15625000e-04	-1.49375000e-01
-7.03856000e-06	3.90625000e-05	-1.38437500e-01
-7.03536000e-06	-2.50000000e-04	-1.48437500e-01
-7.03216000e-06	-3.98437500e-04	-1.34687500e-01
-7.02896000e-06	-5.23437500e-04	-1.18125000e-01
-7.02576000e-06	-2.96875000e-04	-1.40625000e-01
-7.02256000e-06	-1.79687500e-04	-1.45937500e-01
-7.01936000e-06	-6.25000000e-04	-1.58437500e-01
-7.01616000e-06	-5.00000000e-04	-1.58125000e-01
-7.01296000e-06	-5.15625000e-04	-1.37500000e-01
-7.00976000e-06	-3.04687500e-04	-1.37500000e-01
-7.00656000e-06	2.77555756e-17	-1.23125000e-01
-7.00336000e-06	-1.95312500e-04	-1.27812500e-01
-7.00016000e-06	-1.17187500e-04	-1.46875000e-01
-6.99696000e-06	-5.85937500e-04	-1.50937500e-01
-6.99376000e-06	-1.56250000e-04	-1.50625000e-01
-6.99056000e-06	1.17187500e-04	-1.52500000e-01
-6.98736000e-06	6.25000000e-05	-1.45625000e-01
-6.98416000e-06	-4.21875000e-04	-1.32812500e-01
-6.98096000e-06	-3.75000000e-04	-1.41562500e-01
-6.97776000e-06	-1.32812500e-04	-1.47187500e-01
-6.97456000e-06	-1.09375000e-04	-1.39062500e-01
-6.97136000e-06	-5.46875000e-05	-1.37187500e-01
-6.96816000e-06	-4.84375000e-04	-1.42812500e-01
-6.96496000e-06	-3.75000000e-04	-1.40000000e-01
-6.96176000e-06	-1.48437500e-04	-1.33437500e-01
-6.95856000e-06	-2.03125000e-04	-1.45937500e-01
-6.95536000e-06	-3.35937500e-04	-1.65000000e-01
-6.95216000e-06	-7.03125000e-04	-1.50625000e-01
-6.94896000e-06	-3.12500000e-04	-1.52500000e-01
-6.94576000e-06	-5.31250000e-04	-1.35625000e-01
-6.94256000e-06	-4.84375000e-04	-1.51875000e-01
-6.93936000e-06	-2.81250000e-04	-1.65000000e-01
-6.93616000e-06	-2.18750000e-04	-1.58750000e-01
-6.93296000e-06	-2.18750000e-04	-1.51250000e-01
-6.92976000e-06	-4.14062500e-04	-1.50625000e-01
-6.92656000e-06	-3.20312500e-04	-1.48750000e-01
-6.92336000e-06	-9.84375000e-04	-1.53125000e-01
-6.92016000e-06	-7.96875000e-04	-1.45312500e-01
-6.91696000e-06	-6.95312500e-04	-1.64687500e-01
-6.91376000e-06	-8.43750000e-04	-1.64375000e-01
-6.91056000e-06	-7.89062500e-04	-1.56875000e-01
-6.90736000e-06	-2.03125000e-04	-1.45000000e-01
-6.90416000e-06	-4.37500000e-04	-1.47500000e-01
-6.90096000e-06	-6.71875000e-04	-1.51562500e-01
-6.89776000e-06	-5.39062500e-04	-1.46875000e-01
-6.89456000e-06	-5.23437500e-04	-1.65625000e-01
-6.89136000e-06	-2.73437500e-04	-1.57500000e-01
-6.88816000e-06	-8.98437500e-04	-1.56250000e-01
-6.88496000e-06	-4.84375000e-04	-1.39062500e-01
-6.88176000e-06	-5.54687500e-04	-1.46875000e-01
-6.87856000e-06	-6.32812500e-04	-1.29687500e-01
-6.87536000e-06	-1.40625000e-04	-1.37500000e-01
-6.87216000e-06	-1.25000000e-04	-1.48125000e-01
-6.86896000e-06	7.81250000e-06	-1.45000000e-01
-6.86576000e-06	-3.51562500e-04	-1.40312500e-01
-6.86256000e-06	-7.81250000e-06	-1.41875000e-01
-6.85936000e-06	-4.21875000e-04	-1.55312500e-01
-6.85616000e-06	-3.82812500e-04	-1.45312500e-01
-6.85296000e-06	-2.42187500e-04	-1.46250000e-01
-6.84976000e-06	-2.18750000e-04	-1.44062500e-01
-6.84656000e-06	-7.81250000e-05	-1.51562500e-01
-6.84336000e-06	-2.34375000e-04	-1.39687500e-01
-6.84016000e-06	-6.56250000e-04	-1.42500000e-01
-6.83696000e-06	-5.54687500e-04	-1.64062500e-01
-6.83376000e-06	-3.90625000e-04	-1.54687500e-01
-6.83056000e-06	-4.60937500e-04	-1.35625000e-01
-6.82736000e-06	-6.09375000e-04	-1.33750000e-01
-6.82416000e-06	-6.01562500e-04	-1.34687500e-01
-6.82096000e-06	-1.00000000e-03	-1.22812500e-01
-6.81776000e-06	-4.92187500e-04	-1.32500000e-01
-6.81456000e-06	-5.93750000e-04	-1.45000000e-01
-6.81136000e-06	-4.76562500e-04	-1.45000000e-01
-6.80816000e-06	-6.25000000e-04	-1.49062500e-01
-6.80496000e-06	-6.71875000e-04	-1.34375000e-01
-6.80176000e-06	-5.62500000e-04	-1.35625000e-01
-6.79856000e-06	-3.43750000e-04	-1.36562500e-01
-6.79536000e-06	-6.25000000e-04	-1.35625000e-01
-6.79216000e-06	-3.90625000e-05	-1.45312500e-01
-6.78896000e-06	-8.51562500e-04	-1.39062500e-01
-6.78576000e-06	-5.78125000e-04	-1.44375000e-01
-6.78256000e-06	-4.45312500e-04	-1.43125000e-01
-6.77936000e-06	-4.37500000e-04	-1.31250000e-01
-6.77616000e-06	-4.29687500e-04	-1.34375000e-01
-6.77296000e-06	-4.06250000e-04	-1.52187500e-01
-6.76976000e-06	-3.43750000e-04	-1.41562500e-01
-6.76656000e-06	-3.20312500e-04	-1.62812500e-01
-6.76336000e-06	-4.29687500e-04	-1.38437500e-01
-6.76016000e-06	-4.92187500e-04	-1.40937500e-01
-6.75696000e-06	-5.00000000e-04	-1.57812500e-01
-6.75376000e-06	-5.93750000e-04	-1.46562500e-01
-6.75056000e-06	-8.43750000e-04	-1.54687500e-01
-6.74736000e-06	-5.23437500e-04	-1.49375000e-01
-6.74416000e-06	-4.92187500e-04	-1.54062500e-01
-6.74096000e-06	-5.46875000e-04	-1.60312500e-01
-6.73776000e-06	-5.85937500e-04	-1.38437500e-01
-6.73456000e-06	-3.12500000e-04	-1.45937500e-01
-6.73136000e-06	-3.51562500e-04	-1.42812500e-01
-6.72816000e-06	-1.40625000e-04	-1.46562500e-01
-6.72496000e-06	-4.76562500e-04	-1.68125000e-01
-6.72176000e-06	-3.98437500e-04	-1.65937500e-01
-6.71856000e-06	-6.56250000e-04	-1.47187500e-01
-6.71536000e-06	-3.98437500e-04	-1.43125000e-01
-6.71216000e-06	-5.07812500e-04	-1.53125000e-01
-6.70896000e-06	-3.75000000e-04	-1.49375000e-01
-6.70576000e-06	-1.10156250e-03	-1.35625000e-01
-6.70256000e-06	-1.00000000e-03	-1.62187500e-01
-6.69936000e-06	-7.65625000e-04	-1.56562500e-01
-6.69616000e-06	-6.79687500e-04	-1.55312500e-01
-6.69296000e-06	-5.00000000e-04	-1.52500000e-01
-6.68976000e-06	-3.43750000e-04	-1.49062500e-01
-6.68656000e-06	-6.32812500e-04	-1.53125000e-01
-6.68336000e-06	-7.26562500e-04	-1.40312500e-01
-6.68016000e-06	-7.81250000e-04	-1.41250000e-01
-6.67696000e-06	-7.18750000e-04	-1.47500000e-01
-6.67376000e-06	-7.03125000e-04	-1.35000000e-01
-6.67056000e-06	-5.46875000e-04	-1.35000000e-01
-6.66736000e-06	-2.89062500e-04	-1.47500000e-01
-6.66416000e-06	-1.71875000e-04	-1.54375000e-01
-6.66096000e-06	-6.17187500e-04	-1.53750000e-01
-6.65776000e-06	-3.75000000e-04	-1.33125000e-01
-6.65456000e-06	-7.03125000e-05	-1.36875000e-01
-6.65136000e-06	-4.68750000e-05	-1.34687500e-01
-6.64816000e-06	-1.64062500e-04	-1.34375000e-01
-6.64496000e-06	-3.43750000e-04	-1.41250000e-01
-6.64176000e-06	-1.64062500e-04	-1.39375000e-01
-6.63856000e-06	-1.64062500e-04	-1.49375000e-01
-6.63536000e-06	-7.81250000e-05	-1.35625000e-01
-6.63216000e-06	-2.89062500e-04	-1.42812500e-01
-6.62896000e-06	8.59375000e-05	-1.38125000e-01
-6.62576000e-06	-2.34375000e-04	-1.33437500e-01
-6.62256000e-06	1.17187500e-04	-1.29687500e-01
-6.61936000e-06	7.03125000e-05	-1.42500000e-01
-6.61616000e-06	-1.48437500e-04	-1.45625000e-01
-6.61296000e-06	-1.48437500e-04	-1.44062500e-01
-6.60976000e-06	-5.46875000e-05	-1.23125000e-01
-6.60656000e-06	2.26562500e-04	-1.44375000e-01
-6.60336000e-06	-2.18750000e-04	-1.36875000e-01
-6.60016000e-06	-2.96875000e-04	-1.24375000e-01
-6.59696000e-06	-2.42187500e-04	-1.42500000e-01
-6.59376000e-06	-2.81250000e-04	-1.27187500e-01
-6.59056000e-06	-1.32812500e-04	-1.42812500e-01
-6.58736000e-06	-5.23437500e-04	-1.31875000e-01
-6.58416000e-06	-1.32812500e-04	-1.26250000e-01
-6.58096000e-06	-2.96875000e-04	-1.36250000e-01
-6.57776000e-06	-3.28125000e-04	-1.21250000e-01
-6.57456000e-06	-4.45312500e-04	-1.45000000e-01
-6.57136000e-06	-3.04687500e-04	-1.30625000e-01
-6.56816000e-06	-4.29687500e-04	-1.39375000e-01
-6.56496000e-06	-1.95312500e-04	-1.49375000e-01
-6.56176000e-06	2.77555756e-17	-1.53437500e-01
-6.55856000e-06	-3.04687500e-04	-1.44687500e-01
-6.55536000e-06	-4.68750000e-04	-1.46250000e-01
-6.55216000e-06	-2.81250000e-04	-1.50937500e-01
-6.54896000e-06	-4.45312500e-04	-1.33750000e-01
-6.54576000e-06	-4.60937500e-04	-1.44375000e-01
-6.54256000e-06	-5.46875000e-04	-1.51250000e-01
-6.53936000e-06	-7.81250000e-04	-1.52812500e-01
-6.53616000e-06	-2.03125000e-04	-1.47812500e-01
-6.53296000e-06	-1.56250000e-04	-1.41875000e-01
-6.52976000e-06	-5.23437500e-04	-1.45312500e-01
-6.52656000e-06	-2.18750000e-04	-1.49062500e-01
-6.52336000e-06	-5.85937500e-04	-1.53750000e-01
-6.52016000e-06	-5.78125000e-04	-1.67500000e-01
-6.51696000e-06	-5.46875000e-04	-1.43437500e-01
-6.51376000e-06	-2.96875000e-04	-1.31875000e-01
-6.51056000e-06	-3.90625000e-04	-1.50000000e-01
-6.50736000e-06	-5.70312500e-04	-1.55937500e-01
-6.50416000e-06	-4.53125000e-04	-1.59062500e-01
-6.50096000e-06	-5.54687500e-04	-1.35000000e-01
-6.49776000e-06	-6.64062500e-04	-1.45625000e-01
-6.49456000e-06	-4.45312500e-04	-1.52812500e-01
-6.49136000e-06	-3.35937500e-04	-1.52812500e-01
-6.48816000e-06	-5.31250000e-04	-1.25312500e-01
-6.48496000e-06	-4.14062500e-04	-1.25000000e-01
-6.48176000e-06	-5.00000000e-04	-1.45625000e-01
-6.47856000e-06	-4.60937500e-04	-1.27187500e-01
-6.47536000e-06	-5.46875000e-04	-1.36875000e-01
-6.47216000e-06	-6.32812500e-04	-1.35000000e-01
-6.46896000e-06	-2.81250000e-04	-1.48125000e-01
-6.46576000e-06	-3.35937500e-04	-1.51875000e-01
-6.46256000e-06	-5.54687500e-04	-1.55000000e-01
-6.45936000e-06	-6.25000000e-04	-1.44375000e-01
-6.45616000e-06	-5.78125000e-04	-1.50000000e-01
-6.45296000e-06	-9.45312500e-04	-1.53750000e-01
-6.44976000e-06	-6.01562500e-04	-1.41875000e-01
-6.44656000e-06	-3.04687500e-04	-1.21562500e-01
-6.44336000e-06	-7.10937500e-04	-1.34375000e-01
-6.44016000e-06	-7.34375000e-04	-1.55000000e-01
-6.43696000e-06	-6.87500000e-04	-1.34375000e-01
-6.43376000e-06	-4.68750000e-04	-1.39062500e-01
-6.43056000e-06	-2.10937500e-04	-1.38125000e-01
-6.42736000e-06	-3.12500000e-04	-1.48437500e-01
-6.42416000e-06	-5.15625000e-04	-1.56875000e-01
-6.42096000e-06	-3.82812500e-04	-1.43750000e-01
-6.41776000e-06	-4.29687500e-04	-1.34687500e-01
-6.41456000e-06	-2.18750000e-04	-1.35937500e-01
-6.41136000e-06	-5.46875000e-05	-1.36562500e-01
-6.40816000e-06	-1.40625000e-04	-1.33750000e-01
-6.40496000e-06	-1.56250000e-04	-1.40625000e-01
-6.40176000e-06	-4.37500000e-04	-1.26875000e-01
-6.39856000e-06	-1.71875000e-04	-1.44687500e-01
-6.39536000e-06	1.48437500e-04	-1.43750000e-01
-6.39216000e-06	-2.42187500e-04	-1.36562500e-01
-6.38896000e-06	-4.45312500e-04	-1.30625000e-01
-6.38576000e-06	-2.50000000e-04	-1.26875000e-01
-6.38256000e-06	-4.68750000e-04	-1.31875000e-01
-6.37936000e-06	-7.18750000e-04	-1.49375000e-01
-6.37616000e-06	-8.59375000e-05	-1.45625000e-01
-6.37296000e-06	-4.45312500e-04	-1.33750000e-01
-6.36976000e-06	-5.54687500e-04	-1.45937500e-01
-6.36656000e-06	-2.18750000e-04	-1.39375000e-01
-6.36336000e-06	-1.40625000e-04	-1.45000000e-01
-6.36016000e-06	-5.07812500e-04	-1.45937500e-01
-6.35696000e-06	-3.28125000e-04	-1.37812500e-01
-6.35376000e-06	-4.37500000e-04	-1.35312500e-01
-6.35056000e-06	-4.29687500e-04	-1.37187500e-01
-6.34736000e-06	-4.21875000e-04	-1.45000000e-01
-6.34416000e-06	-5.93750000e-04	-1.60625000e-01
-6.34096000e-06	-4.84375000e-04	-1.52187500e-01
-6.33776000e-06	-3.67187500e-04	-1.42187500e-01
-6.33456000e-06	-4.14062500e-04	-1.52500000e-01
-6.33136000e-06	-4.68750000e-04	-1.46562500e-01
-6.32816000e-06	-2.89062500e-04	-1.37187500e-01
-6.32496000e-06	-4.29687500e-04	-1.29062500e-01
-6.32176000e-06	-3.59375000e-04	-1.44375000e-01
-6.31856000e-06	-4.45312500e-04	-1.33437500e-01
-6.31536000e-06	-3.12500000e-04	-1.36562500e-01
-6.31216000e-06	-3.75000000e-04	-1.30625000e-01
-6.30896000e-06	-4.45312500e-04	-1.42187500e-01
-6.30576000e-06	-5.54687500e-04	-1.33750000e-01
-6.30256000e-06	-6.25000000e-04	-1.49687500e-01
-6.29936000e-06	-5.39062500e-04	-1.37187500e-01
-6.29616000e-06	-1.87500000e-04	-1.44375000e-01
-6.29296000e-06	-5.23437500e-04	-1.41875000e-01
-6.28976000e-06	-4.14062500e-04	-1.44062500e-01
-6.28656000e-06	-4.14062500e-04	-1.33750000e-01
-6.28336000e-06	-4.14062500e-04	-1.33125000e-01
-6.28016000e-06	-1.87500000e-04	-1.25937500e-01
-6.27696000e-06	-3.04687500e-04	-1.45937500e-01
-6.27376000e-06	-2.26562500e-04	-1.47500000e-01
-6.27056000e-06	-7.10937500e-04	-1.53125000e-01
-6.26736000e-06	-4.76562500e-04	-1.53437500e-01
-6.26416000e-06	-7.03125000e-05	-1.34687500e-01
-6.26096000e-06	-4.14062500e-04	-1.44687500e-01
-6.25776000e-06	-2.26562500e-04	-1.45000000e-01
-6.25456000e-06	-2.50000000e-04	-1.31250000e-01
-6.25136000e-06	-2.96875000e-04	-1.30625000e-01
-6.24816000e-06	-2.18750000e-04	-1.24375000e-01
-6.24496000e-06	5.46875000e-05	-1.38750000e-01
-6.24176000e-06	7.81250000e-05	-1.38125000e-01
-6.23856000e-06	-4.84375000e-04	-1.50625000e-01
-6.23536000e-06	-3.28125000e-04	-1.51875000e-01
-6.23216000e-06	-3.20312500e-04	-1.46875000e-01
-6.22896000e-06	-1.09375000e-04	-1.27812500e-01
-6.22576000e-06	-2.65625000e-04	-1.18437500e-01
-6.22256000e-06	-6.25000000e-05	-1.28437500e-01
-6.21936000e-06	-7.81250000e-06	-1.35937500e-01
-6.21616000e-06	-3.51562500e-04	-1.27500000e-01
-6.21296000e-06	-3.75000000e-04	-1.25625000e-01
-6.20976000e-06	-3.98437500e-04	-1.26875000e-01
-6.20656000e-06	-1.09375000e-04	-1.34375000e-01
-6.20336000e-06	-3.35937500e-04	-1.33437500e-01
-6.20016000e-06	-2.26562500e-04	-1.15937500e-01
-6.19696000e-06	-2.73437500e-04	-1.31562500e-01
-6.19376000e-06	7.03125000e-05	-1.16250000e-01
-6.19056000e-06	-1.48437500e-04	-1.27500000e-01
-6.18736000e-06	-3.04687500e-04	-1.39687500e-01
-6.18416000e-06	-3.35937500e-04	-1.37500000e-01
-6.18096000e-06	-5.15625000e-04	-1.35312500e-01
-6.17776000e-06	-4.76562500e-04	-1.32500000e-01
-6.17456000e-06	7.81250000e-06	-1.32812500e-01
-6.17136000e-06	1.01562500e-04	-1.39375000e-01
-6.16816000e-06	2.89062500e-04	-1.27500000e-01
-6.16496000e-06	1.48437500e-04	-1.24375000e-01
-6.16176000e-06	2.34375000e-05	-1.32812500e-01
-6.15856000e-06	-3.12500000e-04	-1.45312500e-01
-6.15536000e-06	2.34375000e-05	-1.25937500e-01
-6.15216000e-06	-1.01562500e-04	-1.15312500e-01
-6.14896000e-06	-2.34375000e-05	-1.19687500e-01
-6.14576000e-06	-2.03125000e-04	-1.22500000e-01
-6.14256000e-06	9.37500000e-05	-1.16562500e-01
-6.13936000e-06	-1.87500000e-04	-1.30625000e-01
-6.13616000e-06	2.18750000e-04	-1.20000000e-01
-6.13296000e-06	-1.71875000e-04	-1.02187500e-01
-6.12976000e-06	-2.03125000e-04	-1.04687500e-01
-6.12656000e-06	-3.12500000e-05	-1.10937500e-01
-6.12336000e-06	3.67187500e-04	-1.08437500e-01
-6.12016000e-06	5.07812500e-04	-9.50000000e-02
-6.11696000e-06	-1.56250000e-05	-1.02500000e-01
-6.11376000e-06	-2.10937500e-04	-1.23750000e-01
-6.11056000e-06	-1.95312500e-04	-1.20937500e-01
-6.10736000e-06	1.64062500e-04	-1.25937500e-01
-6.10416000e-06	-9.37500000e-05	-1.31562500e-01
-6.10096000e-06	-5.15625000e-04	-1.14375000e-01
-6.09776000e-06	-3.59375000e-04	-1.25000000e-01
-6.09456000e-06	-3.28125000e-04	-1.37812500e-01
-6.09136000e-06	-6.01562500e-04	-1.37500000e-01
-6.08816000e-06	-3.82812500e-04	-1.59687500e-01
-6.08496000e-06	-4.60937500e-04	-1.48437500e-01
-6.08176000e-06	-7.50000000e-04	-1.44375000e-01
-6.07856000e-06	-7.42187500e-04	-1.40937500e-01
-6.07536000e-06	-2.34375000e-05	-1.45000000e-01
-6.07216000e-06	-3.90625000e-05	-1.44062500e-01
-6.06896000e-06	6.25000000e-05	-1.28125000e-01
-6.06576000e-06	-1.48437500e-04	-1.39687500e-01
-6.06256000e-06	-5.46875000e-04	-1.40937500e-01
-6.05936000e-06	-3.75000000e-04	-1.37812500e-01
-6.05616000e-06	-5.31250000e-04	-1.42812500e-01
-6.05296000e-06	-4.06250000e-04	-1.23125000e-01
-6.04976000e-06	-2.03125000e-04	-1.31562500e-01
-6.04656000e-06	-7.81250000e-06	-1.36875000e-01
-6.04336000e-06	-2.10937500e-04	-1.25625000e-01
-6.04016000e-06	-1.56250000e-05	-1.33750000e-01
-6.03696000e-06	-2.50000000e-04	-1.33437500e-01
-6.03376000e-06	-3.90625000e-05	-1.38125000e-01
-6.03056000e-06	-4.45312500e-04	-1.44375000e-01
-6.02736000e-06	-2.18750000e-04	-1.43750000e-01
-6.02416000e-06	-4.76562500e-04	-1.40312500e-01
-6.02096000e-06	-2.96875000e-04	-1.36875000e-01
-6.01776000e-06	-8.04687500e-04	-1.39687500e-01
-6.01456000e-06	-8.59375000e-04	-1.25000000e-01
-6.01136000e-06	-3.20312500e-04	-1.32187500e-01
-6.00816000e-06	-5.54687500e-04	-1.34062500e-01
-6.00496000e-06	-6.48437500e-04	-1.45937500e-01
-6.00176000e-06	-2.89062500e-04	-1.26250000e-01
-5.99856000e-06	-2.96875000e-04	-1.20312500e-01
-5.99536000e-06	-2.18750000e-04	-1.12812500e-01
-5.99216000e-06	-4.84375000e-04	-1.23750000e-01
-5.98896000e-06	-2.50000000e-04	-1.43437500e-01
-5.98576000e-06	-3.35937500e-04	-1.35000000e-01
-5.98256000e-06	-3.51562500e-04	-1.27500000e-01
-5.97936000e-06	-7.42187500e-04	-1.32812500e-01
-5.97616000e-06	-1.79687500e-04	-1.16562500e-01
-5.97296000e-06	-3.28125000e-04	-1.22812500e-01
-5.96976000e-06	-5.31250000e-04	-1.19687500e-01
-5.96656000e-06	-3.98437500e-04	-1.32500000e-01
-5.96336000e-06	-5.54687500e-04	-1.28437500e-01
-5.96016000e-06	-3.82812500e-04	-1.32812500e-01
-5.95696000e-06	-5.78125000e-04	-1.45625000e-01
-5.95376000e-06	-6.71875000e-04	-1.43750000e-01
-5.95056000e-06	-6.09375000e-04	-1.38750000e-01
-5.94736000e-06	-8.28125000e-04	-1.40937500e-01
-5.94416000e-06	-8.59375000e-04	-1.37187500e-01
-5.94096000e-06	-1.03906250e-03	-1.33437500e-01
-5.93776000e-06	-7.73437500e-04	-1.41562500e-01
-5.93456000e-06	-9.53125000e-04	-1.46562500e-01
-5.93136000e-06	-1.42187500e-03	-1.58125000e-01
-5.92816000e-06	-1.03906250e-03	-1.51250000e-01
-5.92496000e-06	-8.90625000e-04	-1.55000000e-01
-5.92176000e-06	-1.26562500e-03	-1.56250000e-01
-5.91856000e-06	-1.07031250e-03	-1.67500000e-01
-5.91536000e-06	-9.06250000e-04	-1.51250000e-01
-5.91216000e-06	-8.12500000e-04	-1.50625000e-01
-5.90896000e-06	-9.76562500e-04	-1.44062500e-01
-5.90576000e-06	-5.78125000e-04	-1.64375000e-01
-5.90256000e-06	-4.29687500e-04	-1.53437500e-01
-5.89936000e-06	-8.20312500e-04	-1.58750000e-01
-5.89616000e-06	-1.15625000e-03	-1.58750000e-01
-5.89296000e-06	-5.85937500e-04	-1.46250000e-01
-5.88976000e-06	-9.92187500e-04	-1.27187500e-01
-5.88656000e-06	-9.84375000e-04	-1.35937500e-01
-5.88336000e-06	-1.00000000e-03	-1.44375000e-01
-5.88016000e-06	-1.07812500e-03	-1.42812500e-01
-5.87696000e-06	-5.54687500e-04	-1.29687500e-01
-5.87376000e-06	-6.71875000e-04	-1.41562500e-01
-5.87056000e-06	-7.57812500e-04	-1.34375000e-01
-5.86736000e-06	-4.14062500e-04	-1.39062500e-01
-5.86416000e-06	-4.76562500e-04	-1.44687500e-01
-5.86096000e-06	-9.06250000e-04	-1.35312500e-01
-5.85776000e-06	-5.31250000e-04	-1.34375000e-01
-5.85456000e-06	-5.78125000e-04	-1.40312500e-01
-5.85136000e-06	-7.03125000e-04	-1.26875000e-01
-5.84816000e-06	-7.18750000e-04	-1.32500000e-01
-5.84496000e-06	-4.14062500e-04	-1.27187500e-01
-5.84176000e-06	-8.98437500e-04	-1.25312500e-01
-5.83856000e-06	-7.65625000e-04	-1.13750000e-01
-5.83536000e-06	-1.03906250e-03	-1.25937500e-01
-5.83216000e-06	-1.00000000e-03	-1.28437500e-01
-5.82896000e-06	-6.01562500e-04	-1.36250000e-01
-5.82576000e-06	-7.18750000e-04	-1.26875000e-01
-5.82256000e-06	-4.84375000e-04	-1.40312500e-01
-5.81936000e-06	-4.92187500e-04	-1.24687500e-01
-5.81616000e-06	-5.23437500e-04	-1.26562500e-01
-5.81296000e-06	-4.29687500e-04	-1.19687500e-01
-5.80976000e-06	-6.32812500e-04	-1.08750000e-01
-5.80656000e-06	-3.28125000e-04	-1.31250000e-01
-5.80336000e-06	-2.03125000e-04	-1.10000000e-01
-5.80016000e-06	-1.01562500e-04	-1.20937500e-01
-5.79696000e-06	1.95312500e-04	-1.15000000e-01
-5.79376000e-06	-2.34375000e-04	-1.23437500e-01
-5.79056000e-06	-5.78125000e-04	-1.07500000e-01
-5.78736000e-06	-7.26562500e-04	-1.15000000e-01
-5.78416000e-06	-2.65625000e-04	-1.33437500e-01
-5.78096000e-06	-7.81250000e-06	-1.20625000e-01
-5.77776000e-06	-2.18750000e-04	-1.14687500e-01
-5.77456000e-06	-5.31250000e-04	-1.29062500e-01
-5.77136000e-06	-6.64062500e-04	-1.22812500e-01
-5.76816000e-06	-4.21875000e-04	-1.23437500e-01
-5.76496000e-06	-5.00000000e-04	-1.14062500e-01
-5.76176000e-06	-1.01562500e-04	-1.41250000e-01
-5.75856000e-06	-2.18750000e-04	-1.44375000e-01
-5.75536000e-06	-5.00000000e-04	-1.35625000e-01
-5.75216000e-06	-3.75000000e-04	-1.29687500e-01
-5.74896000e-06	-2.57812500e-04	-1.32500000e-01
-5.74576000e-06	-3.90625000e-05	-1.21562500e-01
-5.74256000e-06	1.32812500e-04	-1.25937500e-01
-5.73936000e-06	-2.03125000e-04	-1.13125000e-01
-5.73616000e-06	-2.73437500e-04	-1.08125000e-01
-5.73296000e-06	-2.42187500e-04	-9.75000000e-02
-5.72976000e-06	-4.84375000e-04	-1.14062500e-01
-5.72656000e-06	-3.90625000e-04	-1.28437500e-01
-5.72336000e-06	-6.09375000e-04	-1.31250000e-01
-5.72016000e-06	-7.42187500e-04	-1.18125000e-01
-5.71696000e-06	-6.64062500e-04	-1.32812500e-01
-5.71376000e-06	-7.96875000e-04	-1.27812500e-01
-5.71056000e-06	-8.82812500e-04	-1.41875000e-01
-5.70736000e-06	-4.21875000e-04	-1.38750000e-01
-5.70416000e-06	-5.00000000e-04	-1.26875000e-01
-5.70096000e-06	-4.29687500e-04	-1.33750000e-01
-5.69776000e-06	-4.37500000e-04	-1.26250000e-01
-5.69456000e-06	-3.90625000e-04	-1.17500000e-01
-5.69136000e-06	-2.26562500e-04	-1.14062500e-01
-5.68816000e-06	-3.90625000e-05	-1.14375000e-01
-5.68496000e-06	-3.59375000e-04	-1.06250000e-01
-5.68176000e-06	-6.01562500e-04	-1.17187500e-01
-5.67856000e-06	-2.18750000e-04	-9.09375000e-02
-5.67536000e-06	-3.43750000e-04	-1.04375000e-01
-5.67216000e-06	-4.60937500e-04	-1.13437500e-01
-5.66896000e-06	-3.90625000e-05	-1.05625000e-01
-5.66576000e-06	3.20312500e-04	-1.06250000e-01
-5.66256000e-06	3.90625000e-05	-1.06562500e-01
-5.65936000e-06	-4.68750000e-05	-1.02812500e-01
-5.65616000e-06	-1.32812500e-04	-1.03750000e-01
-5.65296000e-06	-1.56250000e-04	-1.03437500e-01
-5.64976000e-06	-3.82812500e-04	-9.78125000e-02
-5.64656000e-06	-1.71875000e-04	-1.20625000e-01
-5.64336000e-06	-4.45312500e-04	-1.09687500e-01
-5.64016000e-06	-9.37500000e-05	-1.26250000e-01
-5.63696000e-06	-3.43750000e-04	-1.16562500e-01
-5.63376000e-06	-3.51562500e-04	-1.23437500e-01
-5.63056000e-06	-6.32812500e-04	-1.17812500e-01
-5.62736000e-06	-4.76562500e-04	-1.24687500e-01
-5.62416000e-06	-5.15625000e-04	-1.35312500e-01
-5.62096000e-06	-9.76562500e-04	-1.39062500e-01
-5.61776000e-06	-8.90625000e-04	-1.37500000e-01
-5.61456000e-06	-5.15625000e-04	-1.18125000e-01
-5.61136000e-06	-8.51562500e-04	-1.33125000e-01
-5.60816000e-06	-8.28125000e-04	-1.32500000e-01
-5.60496000e-06	-9.29687500e-04	-1.21875000e-01
-5.60176000e-06	-4.21875000e-04	-1.25312500e-01
-5.59856000e-06	-4.29687500e-04	-1.29062500e-01
-5.59536000e-06	-7.03125000e-04	-1.26875000e-01
-5.59216000e-06	-9.06250000e-04	-1.27812500e-01
-5.58896000e-06	-9.37500000e-04	-1.24375000e-01
-5.58576000e-06	-4.37500000e-04	-1.19375000e-01
-5.58256000e-06	-7.34375000e-04	-1.36875000e-01
-5.57936000e-06	-6.17187500e-04	-1.56562500e-01
-5.57616000e-06	-4.21875000e-04	-1.52500000e-01
-5.57296000e-06	-6.64062500e-04	-1.41875000e-01
-5.56976000e-06	-5.31250000e-04	-1.43125000e-01
-5.56656000e-06	-5.78125000e-04	-1.19375000e-01
-5.56336000e-06	-9.21875000e-04	-1.41875000e-01
-5.56016000e-06	-8.43750000e-04	-1.42500000e-01
-5.55696000e-06	-8.75000000e-04	-1.31875000e-01
-5.55376000e-06	-1.03906250e-03	-1.46562500e-01
-5.55056000e-06	-9.76562500e-04	-1.40312500e-01
-5.54736000e-06	-7.96875000e-04	-1.37500000e-01
-5.54416000e-06	-1.02343750e-03	-1.23750000e-01
-5.54096000e-06	-1.09375000e-03	-1.26250000e-01
-5.53776000e-06	-8.04687500e-04	-1.33125000e-01
-5.53456000e-06	-7.50000000e-04	-1.34062500e-01
-5.53136000e-06	-8.90625000e-04	-1.20312500e-01
-5.52816000e-06	-8.04687500e-04	-1.46562500e-01
-5.52496000e-06	-1.06250000e-03	-1.31250000e-01
-5.52176000e-06	-1.05468750e-03	-1.34687500e-01
-5.51856000e-06	-7.34375000e-04	-1.24375000e-01
-5.51536000e-06	-7.26562500e-04	-1.30625000e-01
-5.51216000e-06	-7.96875000e-04	-1.22187500e-01
-5.50896000e-06	-7.96875000e-04	-1.25312500e-01
-5.50576000e-06	-1.06250000e-03	-1.44062500e-01
-5.50256000e-06	-1.34375000e-03	-1.38437500e-01
-5.49936000e-06	-8.75000000e-04	-1.35625000e-01
-5.49616000e-06	-1.28125000e-03	-1.36875000e-01
-5.49296000e-06	-1.04687500e-03	-1.26562500e-01
-5.48976000e-06	-9.37500000e-04	-1.24062500e-01
-5.48656000e-06	-6.71875000e-04	-1.20625000e-01
-5.48336000e-06	-8.12500000e-04	-1.13750000e-01
-5.48016000e-06	-9.76562500e-04	-1.30937500e-01
-5.47696000e-06	-9.68750000e-04	-1.32812500e-01
-5.47376000e-06	-4.53125000e-04	-1.27812500e-01
-5.47056000e-06	-7.57812500e-04	-1.35625000e-01
-5.46736000e-06	-1.22656250e-03	-1.09375000e-01
-5.46416000e-06	-7.42187500e-04	-1.21562500e-01
-5.46096000e-06	-7.81250000e-04	-1.18437500e-01
-5.45776000e-06	-8.82812500e-04	-1.16562500e-01
-5.45456000e-06	-8.20312500e-04	-1.28750000e-01
-5.45136000e-06	-9.14062500e-04	-1.37187500e-01
-5.44816000e-06	-8.43750000e-04	-1.13750000e-01
-5.44496000e-06	-7.65625000e-04	-1.28125000e-01
-5.44176000e-06	-1.20312500e-03	-1.18125000e-01
-5.43856000e-06	-1.10937500e-03	-1.12812500e-01
-5.43536000e-06	-9.37500000e-04	-1.21875000e-01
-5.43216000e-06	-7.03125000e-04	-1.20312500e-01
-5.42896000e-06	-5.54687500e-04	-1.28125000e-01
-5.42576000e-06	-4.92187500e-04	-1.26562500e-01
-5.42256000e-06	-5.85937500e-04	-1.09687500e-01
-5.41936000e-06	-8.98437500e-04	-1.33125000e-01
-5.41616000e-06	-6.95312500e-04	-1.18750000e-01
-5.41296000e-06	-7.96875000e-04	-1.26875000e-01
-5.40976000e-06	-1.09375000e-03	-1.35625000e-01
-5.40656000e-06	-5.15625000e-04	-1.20625000e-01
-5.40336000e-06	-1.11718750e-03	-1.28750000e-01
-5.40016000e-06	-1.01562500e-03	-1.37500000e-01
-5.39696000e-06	-7.18750000e-04	-1.30625000e-01
-5.39376000e-06	-5.62500000e-04	-1.41562500e-01
-5.39056000e-06	-1.00000000e-03	-1.30000000e-01
-5.38736000e-06	-6.95312500e-04	-1.28125000e-01
-5.38416000e-06	-8.04687500e-04	-1.20312500e-01
-5.38096000e-06	-6.56250000e-04	-1.20312500e-01
-5.37776000e-06	-1.56250000e-04	-1.40625000e-01
-5.37456000e-06	-3.51562500e-04	-1.25000000e-01
-5.37136000e-06	-3.90625000e-04	-1.11250000e-01
-5.36816000e-06	-3.43750000e-04	-1.16562500e-01
-5.36496000e-06	-1.40625000e-04	-1.17812500e-01
-5.36176000e-06	-5.07812500e-04	-1.03125000e-01
-5.35856000e-06	-5.78125000e-04	-1.18125000e-01
-5.35536000e-06	-4.21875000e-04	-1.31875000e-01
-5.35216000e-06	-2.18750000e-04	-1.16250000e-01
-5.34896000e-06	-1.64062500e-04	-1.00000000e-01
-5.34576000e-06	-2.73437500e-04	-9.65625000e-02
-5.34256000e-06	-2.96875000e-04	-1.16875000e-01
-5.33936000e-06	-3.28125000e-04	-1.14375000e-01
-5.33616000e-06	-5.46875000e-04	-1.04375000e-01
-5.33296000e-06	-6.87500000e-04	-1.05625000e-01
-5.32976000e-06	-3.75000000e-04	-1.15000000e-01
-5.32656000e-06	-3.59375000e-04	-1.05937500e-01
-5.32336000e-06	-2.42187500e-04	-9.59375000e-02
-5.32016000e-06	-6.48437500e-04	-1.15625000e-01
-5.31696000e-06	-3.90625000e-04	-1.12812500e-01
-5.31376000e-06	-5.54687500e-04	-1.17812500e-01
-5.31056000e-06	-3.35937500e-04	-1.16250000e-01
-5.30736000e-06	-6.01562500e-04	-1.01250000e-01
-5.30416000e-06	-7.96875000e-04	-1.07812500e-01
-5.30096000e-06	-4.76562500e-04	-1.07812500e-01
-5.29776000e-06	-6.40625000e-04	-1.00937500e-01
-5.29456000e-06	-4.84375000e-04	-1.01250000e-01
-5.29136000e-06	-7.10937500e-04	-1.01875000e-01
-5.28816000e-06	-6.95312500e-04	-1.03750000e-01
-5.28496000e-06	-5.62500000e-04	-1.12812500e-01
-5.28176000e-06	-1.40625000e-04	-1.21875000e-01
-5.27856000e-06	-5.39062500e-04	-1.14375000e-01
-5.27536000e-06	-5.39062500e-04	-1.25625000e-01
-5.27216000e-06	-3.43750000e-04	-1.14062500e-01
-5.26896000e-06	7.03125000e-05	-8.34375000e-02
-5.26576000e-06	-7.81250000e-05	-1.17500000e-01
-5.26256000e-06	5.46875000e-05	-1.13750000e-01
-5.25936000e-06	-3.59375000e-04	-1.02187500e-01
-5.25616000e-06	-4.92187500e-04	-1.06875000e-01
-5.25296000e-06	-4.14062500e-04	-1.15937500e-01
-5.24976000e-06	-2.50000000e-04	-1.03125000e-01
-5.24656000e-06	-3.28125000e-04	-1.12500000e-01
-5.24336000e-06	-9.37500000e-05	-1.07187500e-01
-5.24016000e-06	-6.01562500e-04	-1.09375000e-01
-5.23696000e-06	-3.90625000e-04	-1.15312500e-01
-5.23376000e-06	-3.90625000e-04	-1.16562500e-01
-5.23056000e-06	-7.57812500e-04	-1.36250000e-01
-5.22736000e-06	-2.57812500e-04	-1.08750000e-01
-5.22416000e-06	-4.53125000e-04	-1.21250000e-01
-5.22096000e-06	-7.34375000e-04	-1.30937500e-01
-5.21776000e-06	-8.20312500e-04	-1.38750000e-01
-5.21456000e-06	-6.48437500e-04	-1.24375000e-01
-5.21136000e-06	-6.40625000e-04	-1.10937500e-01
-5.20816000e-06	-3.90625000e-04	-1.14062500e-01
-5.20496000e-06	-4.06250000e-04	-1.05625000e-01
-5.20176000e-06	-7.89062500e-04	-9.81250000e-02
-5.19856000e-06	-7.26562500e-04	-9.50000000e-02
-5.19536000e-06	-4.84375000e-04	-1.08125000e-01
-5.19216000e-06	-1.09375000e-03	-1.03437500e-01
-5.18896000e-06	-8.67187500e-04	-8.75000000e-02
-5.18576000e-06	-4.06250000e-04	-1.09687500e-01
-5.18256000e-06	-9.06250000e-04	-1.16562500e-01
-5.17936000e-06	-6.25000000e-04	-1.18750000e-01
-5.17616000e-06	-4.84375000e-04	-9.34375000e-02
-5.17296000e-06	-3.82812500e-04	-9.90625000e-02
-5.16976000e-06	-5.23437500e-04	-1.12812500e-01
-5.16656000e-06	-3.59375000e-04	-1.12187500e-01
-5.16336000e-06	-2.18750000e-04	-1.00625000e-01
-5.16016000e-06	-4.53125000e-04	-1.04375000e-01
-5.15696000e-06	-6.32812500e-04	-1.07187500e-01
-5.15376000e-06	-2.50000000e-04	-1.21875000e-01
-5.15056000e-06	-4.92187500e-04	-1.25937500e-01
-5.14736000e-06	-6.95312500e-04	-1.11875000e-01
-5.14416000e-06	-5.93750000e-04	-1.08437500e-01
-5.14096000e-06	-8.43750000e-04	-1.02812500e-01
-5.13776000e-06	-7.03125000e-04	-1.21562500e-01
-5.13456000e-06	-9.06250000e-04	-1.16875000e-01
-5.13136000e-06	-1.22656250e-03	-1.19062500e-01
-5.12816000e-06	-6.32812500e-04	-1.07500000e-01
-5.12496000e-06	-6.87500000e-04	-1.08437500e-01
-5.12176000e-06	-9.06250000e-04	-1.21562500e-01
-5.11856000e-06	-6.95312500e-04	-1.02500000e-01
-5.11536000e-06	-5.78125000e-04	-1.12187500e-01
-5.11216000e-06	-7.26562500e-04	-9.96875000e-02
-5.10896000e-06	-6.09375000e-04	-1.05312500e-01
-5.10576000e-06	-5.85937500e-04	-1.11562500e-01
-5.10256000e-06	-6.25000000e-04	-1.07500000e-01
-5.09936000e-06	-4.29687500e-04	-1.05625000e-01
-5.09616000e-06	-4.06250000e-04	-1.12812500e-01
-5.09296000e-06	-6.95312500e-04	-1.17187500e-01
-5.08976000e-06	-4.14062500e-04	-1.11562500e-01
-5.08656000e-06	-4.14062500e-04	-1.20312500e-01
-5.08336000e-06	-3.59375000e-04	-1.25312500e-01
-5.08016000e-06	-5.54687500e-04	-1.11875000e-01
-5.07696000e-06	-8.20312500e-04	-1.18437500e-01
-5.07376000e-06	-7.42187500e-04	-1.17187500e-01
-5.07056000e-06	-6.56250000e-04	-1.20312500e-01
-5.06736000e-06	-8.43750000e-04	-1.05625000e-01
-5.06416000e-06	-1.17968750e-03	-1.27187500e-01
-5.06096000e-06	-8.67187500e-04	-1.18750000e-01
-5.05776000e-06	-9.84375000e-04	-1.35312500e-01
-5.05456000e-06	-1.01562500e-03	-1.35625000e-01
-5.05136000e-06	-1.09375000e-03	-1.11250000e-01
-5.04816000e-06	-8.35937500e-04	-1.10000000e-01
-5.04496000e-06	-7.96875000e-04	-1.23125000e-01
-5.04176000e-06	-8.35937500e-04	-1.05000000e-01
-5.03856000e-06	-9.76562500e-04	-1.21562500e-01
-5.03536000e-06	-7.10937500e-04	-1.31875000e-01
-5.03216000e-06	-8.43750000e-04	-1.06562500e-01
-5.02896000e-06	-9.14062500e-04	-9.68750000e-02
-5.02576000e-06	-4.14062500e-04	-1.17812500e-01
-5.02256000e-06	-5.62500000e-04	-1.21562500e-01
-5.01936000e-06	-6.71875000e-04	-1.28125000e-01
-5.01616000e-06	-3.59375000e-04	-1.08125000e-01
-5.01296000e-06	-5.00000000e-04	-1.15000000e-01
-5.00976000e-06	-2.81250000e-04	-1.04062500e-01
-5.00656000e-06	-1.64062500e-04	-1.10312500e-01
-5.00336000e-06	-5.15625000e-04	-1.14375000e-01
-5.00016000e-06	-8.20312500e-04	-1.07500000e-01
-4.99696000e-06	-3.90625000e-04	-1.15000000e-01
-4.99376000e-06	-5.31250000e-04	-1.12187500e-01
-4.99056000e-06	-5.23437500e-04	-1.10937500e-01
-4.98736000e-06	-1.00000000e-03	-1.02500000e-01
-4.98416000e-06	-9.84375000e-04	-1.13437500e-01
-4.98096000e-06	-6.95312500e-04	-1.12812500e-01
-4.97776000e-06	-8.04687500e-04	-1.14687500e-01
-4.97456000e-06	-7.18750000e-04	-1.18437500e-01
-4.97136000e-06	-1.00781250e-03	-1.25312500e-01
-4.96816000e-06	-8.04687500e-04	-1.11250000e-01
-4.96496000e-06	-1.01562500e-04	-1.03437500e-01
-4.96176000e-06	-4.60937500e-04	-1.10000000e-01
-4.95856000e-06	-4.60937500e-04	-1.10937500e-01
-4.95536000e-06	-7.18750000e-04	-1.06562500e-01
-4.95216000e-06	-5.23437500e-04	-1.07812500e-01
-4.94896000e-06	-6.01562500e-04	-1.01875000e-01
-4.94576000e-06	-6.95312500e-04	-1.07812500e-01
-4.94256000e-06	-6.56250000e-04	-1.11562500e-01
-4.93936000e-06	-7.65625000e-04	-1.07500000e-01
-4.93616000e-06	-8.59375000e-04	-1.15937500e-01
-4.93296000e-06	-7.50000000e-04	-1.01875000e-01
-4.92976000e-06	-1.02343750e-03	-9.78125000e-02
-4.92656000e-06	-4.29687500e-04	-1.08750000e-01
-4.92336000e-06	-3.43750000e-04	-1.12187500e-01
-4.92016000e-06	-9.06250000e-04	-1.08437500e-01
-4.91696000e-06	-8.75000000e-04	-1.11250000e-01
-4.91376000e-06	-9.29687500e-04	-9.37500000e-02
-4.91056000e-06	-7.10937500e-04	-1.00625000e-01
-4.90736000e-06	-5.31250000e-04	-1.04062500e-01
-4.90416000e-06	-5.00000000e-04	-1.15000000e-01
-4.90096000e-06	-6.25000000e-04	-1.11875000e-01
-4.89776000e-06	-5.23437500e-04	-9.31250000e-02
-4.89456000e-06	-4.60937500e-04	-8.81250000e-02
-4.89136000e-06	-8.28125000e-04	-1.20625000e-01
-4.88816000e-06	-5.00000000e-04	-1.00625000e-01
-4.88496000e-06	-1.05468750e-03	-9.43750000e-02
-4.88176000e-06	-4.29687500e-04	-9.40625000e-02
-4.87856000e-06	-5.85937500e-04	-9.43750000e-02
-4.87536000e-06	-7.57812500e-04	-1.08125000e-01
-4.87216000e-06	-1.79687500e-04	-8.78125000e-02
-4.86896000e-06	-3.28125000e-04	-9.90625000e-02
-4.86576000e-06	-1.95312500e-04	-8.90625000e-02
-4.86256000e-06	-3.67187500e-04	-8.87500000e-02
-4.85936000e-06	-7.03125000e-05	-8.59375000e-02
-4.85616000e-06	-8.59375000e-05	-1.02187500e-01
-4.85296000e-06	-4.29687500e-04	-8.62500000e-02
-4.84976000e-06	-3.43750000e-04	-9.12500000e-02
-4.84656000e-06	-3.04687500e-04	-8.81250000e-02
-4.84336000e-06	-4.06250000e-04	-9.18750000e-02
-4.84016000e-06	-6.48437500e-04	-9.75000000e-02
-4.83696000e-06	-6.17187500e-04	-9.34375000e-02
-4.83376000e-06	-6.87500000e-04	-9.59375000e-02
-4.83056000e-06	-6.48437500e-04	-1.01250000e-01
-4.82736000e-06	-6.56250000e-04	-9.78125000e-02
-4.82416000e-06	-7.65625000e-04	-8.90625000e-02
-4.82096000e-06	-8.04687500e-04	-9.90625000e-02
-4.81776000e-06	-7.10937500e-04	-9.28125000e-02
-4.81456000e-06	-7.42187500e-04	-9.12500000e-02
-4.81136000e-06	-4.06250000e-04	-1.08125000e-01
-4.80816000e-06	-6.71875000e-04	-1.07187500e-01
-4.80496000e-06	-5.23437500e-04	-9.59375000e-02
-4.80176000e-06	-6.79687500e-04	-8.90625000e-02
-4.79856000e-06	-4.84375000e-04	-1.10312500e-01
-4.79536000e-06	-4.06250000e-04	-1.17187500e-01
-4.79216000e-06	-4.06250000e-04	-1.06562500e-01
-4.78896000e-06	-6.87500000e-04	-9.78125000e-02
-4.78576000e-06	-4.60937500e-04	-9.78125000e-02
-4.78256000e-06	-2.34375000e-04	-9.43750000e-02
-4.77936000e-06	-3.04687500e-04	-1.02812500e-01
-4.77616000e-06	-3.82812500e-04	-9.53125000e-02
-4.77296000e-06	-4.53125000e-04	-8.71875000e-02
-4.76976000e-06	-2.65625000e-04	-9.31250000e-02
-4.76656000e-06	-4.21875000e-04	-9.15625000e-02
-4.76336000e-06	-5.31250000e-04	-8.68750000e-02
-4.76016000e-06	-2.03125000e-04	-5.96875000e-02
-4.75696000e-06	-1.87500000e-04	-7.59375000e-02
-4.75376000e-06	-3.28125000e-04	-8.28125000e-02
-4.75056000e-06	2.77555756e-17	-8.90625000e-02
-4.74736000e-06	-3.51562500e-04	-8.90625000e-02
-4.74416000e-06	-2.65625000e-04	-8.90625000e-02
-4.74096000e-06	-3.82812500e-04	-8.56250000e-02
-4.73776000e-06	-2.26562500e-04	-1.02812500e-01
-4.73456000e-06	-2.65625000e-04	-9.25000000e-02
-4.73136000e-06	-1.71875000e-04	-9.93750000e-02
-4.72816000e-06	-3.90625000e-04	-1.00000000e-01
-4.72496000e-06	-3.59375000e-04	-8.65625000e-02
-4.72176000e-06	-4.21875000e-04	-9.21875000e-02
-4.71856000e-06	-3.28125000e-04	-9.31250000e-02
-4.71536000e-06	-3.35937500e-04	-9.40625000e-02
-4.71216000e-06	-5.62500000e-04	-9.81250000e-02
-4.70896000e-06	-5.78125000e-04	-8.68750000e-02
-4.70576000e-06	-2.10937500e-04	-9.00000000e-02
-4.70256000e-06	-2.73437500e-04	-1.03750000e-01
-4.69936000e-06	-4.29687500e-04	-9.87500000e-02
-4.69616000e-06	-5.54687500e-04	-1.03750000e-01
-4.69296000e-06	-3.43750000e-04	-9.81250000e-02
-4.68976000e-06	-3.90625000e-04	-9.65625000e-02
-4.68656000e-06	-5.85937500e-04	-1.04062500e-01
-4.68336000e-06	-5.31250000e-04	-7.96875000e-02
-4.68016000e-06	-5.15625000e-04	-1.06875000e-01
-4.67696000e-06	-2.03125000e-04	-7.84375000e-02
-4.67376000e-06	2.77555756e-17	-9.93750000e-02
-4.67056000e-06	-4.92187500e-04	-9.46875000e-02
-4.66736000e-06	-2.18750000e-04	-9.46875000e-02
-4.66416000e-06	-2.34375000e-04	-8.90625000e-02
-4.66096000e-06	-3.90625000e-04	-8.62500000e-02
-4.65776000e-06	-6.48437500e-04	-8.25000000e-02
-4.65456000e-06	-1.64062500e-04	-9.93750000e-02
-4.65136000e-06	-4.45312500e-04	-9.53125000e-02
-4.64816000e-06	-6.25000000e-04	-9.03125000e-02
-4.64496000e-06	-7.42187500e-04	-8.65625000e-02
-4.64176000e-06	-4.37500000e-04	-1.00937500e-01
-4.63856000e-06	-6.32812500e-04	-9.12500000e-02
-4.63536000e-06	-5.07812500e-04	-1.02500000e-01
-4.63216000e-06	-7.57812500e-04	-9.59375000e-02
-4.62896000e-06	-5.23437500e-04	-9.68750000e-02
-4.62576000e-06	-5.00000000e-04	-1.09375000e-01
-4.62256000e-06	-4.92187500e-04	-9.62500000e-02
-4.61936000e-06	-7.42187500e-04	-9.68750000e-02
-4.61616000e-06	-5.39062500e-04	-9.28125000e-02
-4.61296000e-06	-1.71875000e-04	-8.25000000e-02
-4.60976000e-06	-3.12500000e-05	-8.15625000e-02
-4.60656000e-06	1.64062500e-04	-7.31250000e-02
-4.60336000e-06	-3.20312500e-04	-8.87500000e-02
-4.60016000e-06	-3.35937500e-04	-8.21875000e-02
-4.59696000e-06	-1.64062500e-04	-8.34375000e-02
-4.59376000e-06	-9.37500000e-05	-8.28125000e-02
-4.59056000e-06	9.37500000e-05	-6.84375000e-02
-4.58736000e-06	-1.79687500e-04	-1.00625000e-01
-4.58416000e-06	-1.95312500e-04	-8.18750000e-02
-4.58096000e-06	7.81250000e-06	-9.15625000e-02
-4.57776000e-06	-3.12500000e-05	-7.96875000e-02
-4.57456000e-06	-2.34375000e-05	-5.46875000e-02
-4.57136000e-06	3.51562500e-04	-6.12500000e-02
-4.56816000e-06	1.32812500e-04	-7.43750000e-02
-4.56496000e-06	-1.56250000e-05	-6.84375000e-02
-4.56176000e-06	-6.25000000e-05	-6.09375000e-02
-4.55856000e-06	-1.87500000e-04	-6.28125000e-02
-4.55536000e-06	9.37500000e-05	-6.03125000e-02
-4.55216000e-06	2.42187500e-04	-5.68750000e-02
-4.54896000e-06	7.81250000e-05	-6.62500000e-02
-4.54576000e-06	-4.68750000e-05	-7.75000000e-02
-4.54256000e-06	-4.06250000e-04	-6.31250000e-02
-4.53936000e-06	-2.96875000e-04	-6.96875000e-02
-4.53616000e-06	-4.06250000e-04	-8.37500000e-02
-4.53296000e-06	-2.26562500e-04	-1.09062500e-01
-4.52976000e-06	-3.90625000e-04	-1.16250000e-01
-4.52656000e-06	-7.65625000e-04	-1.17187500e-01
-4.52336000e-06	-7.03125000e-04	-1.15625000e-01
-4.52016000e-06	-7.73437500e-04	-1.15000000e-01
-4.51696000e-06	-9.21875000e-04	-9.46875000e-02
-4.51376000e-06	-1.14843750e-03	-8.71875000e-02
-4.51056000e-06	-1.01562500e-03	-1.00000000e-01
-4.50736000e-06	-8.67187500e-04	-1.19375000e-01
-4.50416000e-06	-1.02343750e-03	-1.13125000e-01
-4.50096000e-06	-9.68750000e-04	-1.04687500e-01
-4.49776000e-06	-7.57812500e-04	-1.20312500e-01
-4.49456000e-06	-8.35937500e-04	-1.00000000e-01
-4.49136000e-06	-8.20312500e-04	-9.59375000e-02
-4.48816000e-06	-9.14062500e-04	-1.18437500e-01
-4.48496000e-06	-8.28125000e-04	-1.09375000e-01
-4.48176000e-06	-8.75000000e-04	-1.17500000e-01
-4.47856000e-06	-1.05468750e-03	-8.50000000e-02
-4.47536000e-06	-6.87500000e-04	-9.65625000e-02
-4.47216000e-06	-8.59375000e-04	-1.04375000e-01
-4.46896000e-06	-6.56250000e-04	-9.21875000e-02
-4.46576000e-06	-4.29687500e-04	-9.46875000e-02
-4.46256000e-06	-5.93750000e-04	-9.68750000e-02
-4.45936000e-06	-5.93750000e-04	-9.12500000e-02
-4.45616000e-06	-2.26562500e-04	-1.01562500e-01
-4.45296000e-06	-4.84375000e-04	-9.78125000e-02
-4.44976000e-06	-8.20312500e-04	-9.15625000e-02
-4.44656000e-06	-6.09375000e-04	-1.11562500e-01
-4.44336000e-06	-5.15625000e-04	-9.43750000e-02
-4.44016000e-06	-4.68750000e-04	-8.43750000e-02
-4.43696000e-06	-8.20312500e-04	-9.90625000e-02
-4.43376000e-06	-6.79687500e-04	-8.21875000e-02
-4.43056000e-06	-7.89062500e-04	-8.59375000e-02
-4.42736000e-06	-7.10937500e-04	-9.81250000e-02
-4.42416000e-06	-9.45312500e-04	-9.87500000e-02
-4.42096000e-06	-9.45312500e-04	-9.96875000e-02
-4.41776000e-06	-7.34375000e-04	-1.07187500e-01
-4.41456000e-06	-6.40625000e-04	-8.90625000e-02
-4.41136000e-06	-6.17187500e-04	-1.07187500e-01
-4.40816000e-06	-4.76562500e-04	-1.04062500e-01
-4.40496000e-06	-5.15625000e-04	-9.43750000e-02
-4.40176000e-06	-5.85937500e-04	-1.07500000e-01
-4.39856000e-06	-3.43750000e-04	-8.75000000e-02
-4.39536000e-06	-2.65625000e-04	-8.87500000e-02
-4.39216000e-06	-6.25000000e-04	-9.65625000e-02
-4.38896000e-06	-4.14062500e-04	-9.25000000e-02
-4.38576000e-06	-4.68750000e-04	-9.62500000e-02
-4.38256000e-06	-8.12500000e-04	-9.28125000e-02
-4.37936000e-06	-4.84375000e-04	-7.21875000e-02
-4.37616000e-06	-5.78125000e-04	-8.43750000e-02
-4.37296000e-06	-3.51562500e-04	-7.21875000e-02
-4.36976000e-06	-6.79687500e-04	-8.25000000e-02
-4.36656000e-06	-4.45312500e-04	-9.59375000e-02
-4.36336000e-06	-3.20312500e-04	-8.90625000e-02
-4.36016000e-06	-6.40625000e-04	-8.18750000e-02
-4.35696000e-06	-3.98437500e-04	-9.31250000e-02
-4.35376000e-06	-1.17187500e-04	-9.31250000e-02
-4.35056000e-06	-8.82812500e-04	-9.31250000e-02
-4.34736000e-06	-5.70312500e-04	-9.28125000e-02
-4.34416000e-06	-7.96875000e-04	-8.03125000e-02
-4.34096000e-06	-8.90625000e-04	-8.59375000e-02
-4.33776000e-06	-7.57812500e-04	-9.43750000e-02
-4.33456000e-06	-6.71875000e-04	-1.02187500e-01
-4.33136000e-06	-4.06250000e-04	-9.40625000e-02
-4.32816000e-06	-4.60937500e-04	-9.18750000e-02
-4.32496000e-06	-6.56250000e-04	-1.05625000e-01
-4.32176000e-06	-2.73437500e-04	-9.37500000e-02
-4.31856000e-06	-2.10937500e-04	-8.84375000e-02
-4.31536000e-06	-3.04687500e-04	-8.75000000e-02
-4.31216000e-06	-2.26562500e-04	-8.93750000e-02
-4.30896000e-06	-6.56250000e-04	-8.68750000e-02
-4.30576000e-06	-5.62500000e-04	-8.81250000e-02
-4.30256000e-06	-1.09375000e-04	-8.90625000e-02
-4.29936000e-06	-4.76562500e-04	-9.09375000e-02
-4.29616000e-06	-2.18750000e-04	-1.00625000e-01
-4.29296000e-06	-4.60937500e-04	-1.18437500e-01
-4.28976000e-06	-4.45312500e-04	-1.05000000e-01
-4.28656000e-06	-4.37500000e-04	-1.07812500e-01
-4.28336000e-06	-4.45312500e-04	-9.37500000e-02
-4.28016000e-06	-6.48437500e-04	-9.46875000e-02
-4.27696000e-06	-5.39062500e-04	-8.37500000e-02
-4.27376000e-06	-3.43750000e-04	-1.05625000e-01
-4.27056000e-06	-4.21875000e-04	-8.75000000e-02
-4.26736000e-06	-5.54687500e-04	-8.93750000e-02
-4.26416000e-06	-2.96875000e-04	-9.62500000e-02
-4.26096000e-06	-6.32812500e-04	-8.84375000e-02
-4.25776000e-06	-3.90625000e-04	-9.78125000e-02
-4.25456000e-06	-6.79687500e-04	-8.43750000e-02
-4.25136000e-06	-6.09375000e-04	-9.96875000e-02
-4.24816000e-06	-2.65625000e-04	-9.81250000e-02
-4.24496000e-06	-6.25000000e-04	-1.09062500e-01
-4.24176000e-06	-5.15625000e-04	-1.01250000e-01
-4.23856000e-06	-5.23437500e-04	-9.34375000e-02
-4.23536000e-06	-6.56250000e-04	-9.50000000e-02
-4.23216000e-06	-3.51562500e-04	-9.09375000e-02
-4.22896000e-06	-5.07812500e-04	-8.71875000e-02
-4.22576000e-06	-7.89062500e-04	-9.93750000e-02
-4.22256000e-06	-4.06250000e-04	-8.75000000e-02
-4.21936000e-06	-3.67187500e-04	-9.59375000e-02
-4.21616000e-06	-5.85937500e-04	-1.06562500e-01
-4.21296000e-06	-6.48437500e-04	-8.87500000e-02
-4.20976000e-06	-5.23437500e-04	-9.34375000e-02
-4.20656000e-06	-4.60937500e-04	-8.03125000e-02
-4.20336000e-06	-6.71875000e-04	-9.87500000e-02
-4.20016000e-06	-3.90625000e-04	-1.02187500e-01
-4.19696000e-06	-2.81250000e-04	-9.06250000e-02
-4.19376000e-06	-4.29687500e-04	-1.10000000e-01
-4.19056000e-06	-7.65625000e-04	-1.09062500e-01
-4.18736000e-06	-1.03125000e-03	-1.05937500e-01
-4.18416000e-06	-6.32812500e-04	-9.90625000e-02
-4.18096000e-06	-8.90625000e-04	-1.03125000e-01
-4.17776000e-06	-4.53125000e-04	-9.96875000e-02
-4.17456000e-06	-5.07812500e-04	-8.75000000e-02
-4.17136000e-06	-8.20312500e-04	-9.62500000e-02
-4.16816000e-06	-6.01562500e-04	-9.53125000e-02
-4.16496000e-06	-5.23437500e-04	-1.03437500e-01
-4.16176000e-06	-7.73437500e-04	-9.18750000e-02
-4.15856000e-06	-2.18750000e-04	-1.01562500e-01
-4.15536000e-06	-7.96875000e-04	-9.21875000e-02
-4.15216000e-06	-3.98437500e-04	-1.00625000e-01
-4.14896000e-06	-8.75000000e-04	-1.00312500e-01
-4.14576000e-06	-8.98437500e-04	-1.01250000e-01
-4.14256000e-06	-1.10937500e-03	-1.05625000e-01
-4.13936000e-06	-7.50000000e-04	-1.17500000e-01
-4.13616000e-06	-8.04687500e-04	-1.13750000e-01
-4.13296000e-06	-9.45312500e-04	-9.62500000e-02
-4.12976000e-06	-7.34375000e-04	-7.18750000e-02
-4.12656000e-06	-8.35937500e-04	-8.50000000e-02
-4.12336000e-06	-5.70312500e-04	-8.84375000e-02
-4.12016000e-06	-2.50000000e-04	-1.00000000e-01
-4.11696000e-06	-3.90625000e-04	-9.68750000e-02
-4.11376000e-06	-6.95312500e-04	-8.09375000e-02
-4.11056000e-06	-7.42187500e-04	-7.28125000e-02
-4.10736000e-06	-3.59375000e-04	-9.15625000e-02
-4.10416000e-06	-6.48437500e-04	-9.09375000e-02
-4.10096000e-06	-4.76562500e-04	-7.93750000e-02
-4.09776000e-06	-3.67187500e-04	-8.53125000e-02
-4.09456000e-06	-5.07812500e-04	-8.90625000e-02
-4.09136000e-06	-6.09375000e-04	-7.59375000e-02
-4.08816000e-06	-2.50000000e-04	-8.40625000e-02
-4.08496000e-06	-8.82812500e-04	-7.15625000e-02
-4.08176000e-06	-7.18750000e-04	-9.25000000e-02
-4.07856000e-06	-2.34375000e-04	-8.00000000e-02
-4.07536000e-06	-2.50000000e-04	-7.25000000e-02
-4.07216000e-06	-5.85937500e-04	-8.53125000e-02
-4.06896000e-06	-7.65625000e-04	-7.15625000e-02
-4.06576000e-06	-4.60937500e-04	-7.00000000e-02
-4.06256000e-06	-2.81250000e-04	-7.28125000e-02
-4.05936000e-06	-7.65625000e-04	-6.62500000e-02
-4.05616000e-06	-2.10937500e-04	-6.00000000e-02
-4.05296000e-06	-5.00000000e-04	-7.03125000e-02
-4.04976000e-06	-1.79687500e-04	-8.43750000e-02
-4.04656000e-06	-3.59375000e-04	-7.93750000e-02
-4.04336000e-06	-2.34375000e-04	-8.43750000e-02
-4.04016000e-06	-9.84375000e-04	-9.03125000e-02
-4.03696000e-06	-5.07812500e-04	-9.18750000e-02
-4.03376000e-06	-5.00000000e-04	-7.43750000e-02
-4.03056000e-06	-1.71875000e-04	-9.84375000e-02
-4.02736000e-06	-9.06250000e-04	-8.03125000e-02
-4.02416000e-06	-3.82812500e-04	-9.06250000e-02
-4.02096000e-06	-4.29687500e-04	-8.71875000e-02
-4.01776000e-06	-2.03125000e-04	-7.68750000e-02
-4.01456000e-06	-9.06250000e-04	-9.25000000e-02
-4.01136000e-06	-6.09375000e-04	-1.05312500e-01
-4.00816000e-06	-6.48437500e-04	-8.75000000e-02
-4.00496000e-06	-4.37500000e-04	-9.40625000e-02
-4.00176000e-06	-7.50000000e-04	-9.06250000e-02
-3.99856000e-06	-3.82812500e-04	-9.34375000e-02
-3.99536000e-06	-4.53125000e-04	-1.03437500e-01
-3.99216000e-06	-1.79687500e-04	-9.21875000e-02
-3.98896000e-06	-2.50000000e-04	-9.46875000e-02
-3.98576000e-06	-6.56250000e-04	-7.37500000e-02
-3.98256000e-06	-1.17187500e-04	-9.09375000e-02
-3.97936000e-06	-5.31250000e-04	-8.93750000e-02
-3.97616000e-06	-3.28125000e-04	-8.59375000e-02
-3.97296000e-06	-3.75000000e-04	-8.84375000e-02
-3.96976000e-06	-1.95312500e-04	-8.50000000e-02
-3.96656000e-06	-3.75000000e-04	-7.93750000e-02
-3.96336000e-06	-6.71875000e-04	-8.62500000e-02
-3.96016000e-06	-8.04687500e-04	-7.90625000e-02
-3.95696000e-06	-3.98437500e-04	-8.12500000e-02
-3.95376000e-06	-2.42187500e-04	-9.15625000e-02
-3.95056000e-06	-5.62500000e-04	-9.43750000e-02
-3.94736000e-06	-1.40625000e-04	-1.00937500e-01
-3.94416000e-06	-8.20312500e-04	-1.07812500e-01
-3.94096000e-06	-9.84375000e-04	-1.02500000e-01
-3.93776000e-06	-7.57812500e-04	-1.08437500e-01
-3.93456000e-06	-7.18750000e-04	-1.12500000e-01
-3.93136000e-06	-6.95312500e-04	-1.11250000e-01
-3.92816000e-06	-5.62500000e-04	-1.21562500e-01
-3.92496000e-06	-8.43750000e-04	-1.26562500e-01
-3.92176000e-06	-9.53125000e-04	-1.11562500e-01
-3.91856000e-06	-9.76562500e-04	-1.07500000e-01
-3.91536000e-06	-7.50000000e-04	-1.03437500e-01
-3.91216000e-06	-5.62500000e-04	-8.31250000e-02
-3.90896000e-06	-3.12500000e-04	-9.37500000e-02
-3.90576000e-06	-6.40625000e-04	-9.71875000e-02
-3.90256000e-06	-9.68750000e-04	-1.09687500e-01
-3.89936000e-06	-6.79687500e-04	-9.59375000e-02
-3.89616000e-06	-1.02343750e-03	-9.96875000e-02
-3.89296000e-06	-9.29687500e-04	-1.08437500e-01
-3.88976000e-06	-1.00781250e-03	-1.05937500e-01
-3.88656000e-06	-1.15625000e-03	-1.03125000e-01
-3.88336000e-06	-1.01562500e-03	-1.25625000e-01
-3.88016000e-06	-8.35937500e-04	-1.06562500e-01
-3.87696000e-06	-7.03125000e-04	-1.04062500e-01
-3.87376000e-06	-1.16406250e-03	-9.96875000e-02
-3.87056000e-06	-1.25000000e-03	-9.84375000e-02
-3.86736000e-06	-1.03125000e-03	-9.25000000e-02
-3.86416000e-06	-1.05468750e-03	-1.04687500e-01
-3.86096000e-06	-9.45312500e-04	-9.53125000e-02
-3.85776000e-06	-7.96875000e-04	-8.96875000e-02
-3.85456000e-06	-4.53125000e-04	-1.04375000e-01
-3.85136000e-06	-1.07031250e-03	-9.84375000e-02
-3.84816000e-06	-7.18750000e-04	-8.25000000e-02
-3.84496000e-06	-7.42187500e-04	-9.06250000e-02
-3.84176000e-06	-1.15625000e-03	-1.00312500e-01
-3.83856000e-06	-8.75000000e-04	-1.05937500e-01
-3.83536000e-06	-9.21875000e-04	-1.07187500e-01
-3.83216000e-06	-1.15625000e-03	-9.87500000e-02
-3.82896000e-06	-9.60937500e-04	-8.18750000e-02
-3.82576000e-06	-8.28125000e-04	-9.34375000e-02
-3.82256000e-06	-2.65625000e-04	-9.28125000e-02
-3.81936000e-06	-9.21875000e-04	-9.25000000e-02
-3.81616000e-06	-8.35937500e-04	-8.53125000e-02
-3.81296000e-06	-5.70312500e-04	-8.87500000e-02
-3.80976000e-06	-4.29687500e-04	-8.68750000e-02
-3.80656000e-06	-6.25000000e-04	-9.09375000e-02
-3.80336000e-06	-9.45312500e-04	-9.78125000e-02
-3.80016000e-06	-4.53125000e-04	-9.81250000e-02
-3.79696000e-06	-2.42187500e-04	-1.09062500e-01
-3.79376000e-06	-9.21875000e-04	-1.02812500e-01
-3.79056000e-06	-5.15625000e-04	-1.20000000e-01
-3.78736000e-06	-6.09375000e-04	-9.12500000e-02
-3.78416000e-06	-1.14062500e-03	-7.84375000e-02
-3.78096000e-06	-8.20312500e-04	-9.15625000e-02
-3.77776000e-06	-9.29687500e-04	-7.06250000e-02
-3.77456000e-06	-6.32812500e-04	-7.75000000e-02
-3.77136000e-06	-1.07031250e-03	-8.00000000e-02
-3.76816000e-06	-8.82812500e-04	-1.03125000e-01
-3.76496000e-06	-6.17187500e-04	-9.00000000e-02
-3.76176000e-06	-7.81250000e-04	-8.43750000e-02
-3.75856000e-06	-5.23437500e-04	-9.09375000e-02
-3.75536000e-06	-7.03125000e-04	-8.71875000e-02
-3.75216000e-06	-1.14062500e-03	-7.59375000e-02
-3.74896000e-06	-6.25000000e-04	-8.12500000e-02
-3.74576000e-06	-1.00781250e-03	-8.90625000e-02
-3.74256000e-06	-6.09375000e-04	-6.87500000e-02
-3.73936000e-06	-3.51562500e-04	-8.18750000e-02
-3.73616000e-06	-4.37500000e-04	-9.87500000e-02
-3.73296000e-06	-3.75000000e-04	-8.68750000e-02
-3.72976000e-06	-4.68750000e-05	-7.78125000e-02
-3.72656000e-06	-2.57812500e-04	-7.53125000e-02
-3.72336000e-06	-1.95312500e-04	-8.71875000e-02
-3.72016000e-06	-4.60937500e-04	-8.81250000e-02
-3.71696000e-06	-3.67187500e-04	-7.50000000e-02
-3.71376000e-06	-1.56250000e-04	-8.53125000e-02
-3.71056000e-06	7.81250000e-06	-8.75000000e-02
-3.70736000e-06	-2.50000000e-04	-7.81250000e-02
-3.70416000e-06	-2.73437500e-04	-7.09375000e-02
-3.70096000e-06	-2.65625000e-04	-7.43750000e-02
-3.69776000e-06	-3.75000000e-04	-7.00000000e-02
-3.69456000e-06	-8.59375000e-05	-7.34375000e-02
-3.69136000e-06	-4.29687500e-04	-8.50000000e-02
-3.68816000e-06	8.59375000e-05	-8.12500000e-02
-3.68496000e-06	-2.50000000e-04	-8.37500000e-02
-3.68176000e-06	-7.81250000e-05	-8.46875000e-02
-3.67856000e-06	2.65625000e-04	-8.34375000e-02
-3.67536000e-06	-7.65625000e-04	-8.09375000e-02
-3.67216000e-06	-3.90625000e-04	-6.53125000e-02
-3.66896000e-06	-4.76562500e-04	-8.59375000e-02
-3.66576000e-06	-8.04687500e-04	-8.00000000e-02
-3.66256000e-06	-5.15625000e-04	-8.68750000e-02
-3.65936000e-06	-4.92187500e-04	-6.53125000e-02
-3.65616000e-06	-2.73437500e-04	-8.37500000e-02
-3.65296000e-06	-5.85937500e-04	-8.06250000e-02
-3.64976000e-06	-6.64062500e-04	-8.87500000e-02
-3.64656000e-06	-1.64062500e-04	-8.46875000e-02
-3.64336000e-06	-1.48437500e-04	-7.50000000e-02
-3.64016000e-06	-2.03125000e-04	-8.15625000e-02
-3.63696000e-06	-3.90625000e-05	-9.15625000e-02
-3.63376000e-06	-3.12500000e-05	-7.37500000e-02
-3.63056000e-06	2.34375000e-04	-7.65625000e-02
-3.62736000e-06	2.34375000e-05	-7.50000000e-02
-3.62416000e-06	5.46875000e-05	-8.53125000e-02
-3.62096000e-06	2.03125000e-04	-8.31250000e-02
-3.61776000e-06	2.34375000e-05	-7.75000000e-02
-3.61456000e-06	-4.14062500e-04	-9.43750000e-02
-3.61136000e-06	-6.09375000e-04	-9.15625000e-02
-3.60816000e-06	-4.37500000e-04	-8.84375000e-02
-3.60496000e-06	-2.10937500e-04	-8.37500000e-02
-3.60176000e-06	-4.37500000e-04	-9.37500000e-02
-3.59856000e-06	-7.26562500e-04	-8.59375000e-02
-3.59536000e-06	-4.06250000e-04	-8.75000000e-02
-3.59216000e-06	-5.85937500e-04	-9.25000000e-02
-3.58896000e-06	-6.09375000e-04	-7.56250000e-02
-3.58576000e-06	-4.37500000e-04	-7.78125000e-02
-3.58256000e-06	-1.79687500e-04	-7.93750000e-02
-3.57936000e-06	-4.21875000e-04	-7.18750000e-02
-3.57616000e-06	-7.81250000e-05	-7.37500000e-02
-3.57296000e-06	2.77555756e-17	-7.62500000e-02
-3.56976000e-06	-2.42187500e-04	-6.53125000e-02
-3.56656000e-06	-4.68750000e-04	-6.84375000e-02
-3.56336000e-06	-7.03125000e-05	-7.96875000e-02
-3.56016000e-06	2.34375000e-05	-9.00000000e-02
-3.55696000e-06	-6.32812500e-04	-9.65625000e-02
-3.55376000e-06	-8.59375000e-05	-8.46875000e-02
-3.55056000e-06	2.34375000e-05	-7.96875000e-02
-3.54736000e-06	-2.10937500e-04	-9.56250000e-02
-3.54416000e-06	-1.40625000e-04	-8.75000000e-02
-3.54096000e-06	-3.43750000e-04	-8.78125000e-02
-3.53776000e-06	-7.18750000e-04	-1.03750000e-01
-3.53456000e-06	-9.53125000e-04	-8.71875000e-02
-3.53136000e-06	-7.57812500e-04	-9.59375000e-02
-3.52816000e-06	-7.73437500e-04	-1.05625000e-01
-3.52496000e-06	-5.70312500e-04	-9.37500000e-02
-3.52176000e-06	-3.82812500e-04	-8.90625000e-02
-3.51856000e-06	-4.29687500e-04	-7.75000000e-02
-3.51536000e-06	-6.56250000e-04	-9.09375000e-02
-3.51216000e-06	-2.42187500e-04	-9.87500000e-02
-3.50896000e-06	-4.53125000e-04	-1.06562500e-01
-3.50576000e-06	-4.37500000e-04	-8.34375000e-02
-3.50256000e-06	-3.82812500e-04	-9.56250000e-02
-3.49936000e-06	-7.03125000e-04	-9.65625000e-02
-3.49616000e-06	-4.84375000e-04	-8.15625000e-02
-3.49296000e-06	-6.09375000e-04	-9.34375000e-02
-3.48976000e-06	-4.76562500e-04	-8.12500000e-02
-3.48656000e-06	-5.93750000e-04	-9.06250000e-02
-3.48336000e-06	-5.23437500e-04	-8.62500000e-02
-3.48016000e-06	-2.81250000e-04	-8.56250000e-02
-3.47696000e-06	-3.90625000e-04	-7.75000000e-02
-3.47376000e-06	-8.43750000e-04	-8.62500000e-02
-3.47056000e-06	-5.15625000e-04	-8.31250000e-02
-3.46736000e-06	-8.28125000e-04	-1.08437500e-01
-3.46416000e-06	-6.17187500e-04	-8.90625000e-02
-3.46096000e-06	-5.62500000e-04	-8.31250000e-02
-3.45776000e-06	-3.98437500e-04	-8.18750000e-02
-3.45456000e-06	-5.46875000e-04	-8.06250000e-02
-3.45136000e-06	-4.60937500e-04	-1.11562500e-01
-3.44816000e-06	-8.20312500e-04	-9.93750000e-02
-3.44496000e-06	-3.98437500e-04	-1.01875000e-01
-3.44176000e-06	-3.20312500e-04	-8.87500000e-02
-3.43856000e-06	-3.43750000e-04	-7.93750000e-02
-3.43536000e-06	-2.18750000e-04	-8.06250000e-02
-3.43216000e-06	2.34375000e-05	-9.56250000e-02
-3.42896000e-06	-4.37500000e-04	-8.15625000e-02
-3.42576000e-06	-3.82812500e-04	-6.84375000e-02
-3.42256000e-06	-4.21875000e-04	-8.40625000e-02
-3.41936000e-06	-2.34375000e-04	-8.40625000e-02
-3.41616000e-06	-5.78125000e-04	-7.87500000e-02
-3.41296000e-06	-3.59375000e-04	-6.87500000e-02
-3.40976000e-06	-5.54687500e-04	-7.71875000e-02
-3.40656000e-06	1.32812500e-04	-9.18750000e-02
-3.40336000e-06	-1.71875000e-04	-8.25000000e-02
-3.40016000e-06	-6.87500000e-04	-6.81250000e-02
-3.39696000e-06	-1.40625000e-04	-7.93750000e-02
-3.39376000e-06	-3.20312500e-04	-7.37500000e-02
-3.39056000e-06	7.03125000e-05	-6.12500000e-02
-3.38736000e-06	5.46875000e-05	-8.37500000e-02
-3.38416000e-06	-3.90625000e-04	-7.40625000e-02
-3.38096000e-06	-3.67187500e-04	-6.25000000e-02
-3.37776000e-06	-2.50000000e-04	-7.50000000e-02
-3.37456000e-06	-1.56250000e-04	-7.15625000e-02
-3.37136000e-06	3.90625000e-05	-8.53125000e-02
-3.36816000e-06	-2.26562500e-04	-7.00000000e-02
-3.36496000e-06	-7.81250000e-05	-7.53125000e-02
-3.36176000e-06	-8.28125000e-04	-7.81250000e-02
-3.35856000e-06	-5.62500000e-04	-6.65625000e-02
-3.35536000e-06	-1.79687500e-04	-6.78125000e-02
-3.35216000e-06	-3.51562500e-04	-6.78125000e-02
-3.34896000e-06	3.90625000e-05	-8.40625000e-02
-3.34576000e-06	-5.54687500e-04	-9.18750000e-02
-3.34256000e-06	-2.57812500e-04	-8.28125000e-02
-3.33936000e-06	-4.60937500e-04	-8.96875000e-02
-3.33616000e-06	-7.57812500e-04	-8.53125000e-02
-3.33296000e-06	-5.07812500e-04	-8.12500000e-02
-3.32976000e-06	-7.03125000e-04	-1.01562500e-01
-3.32656000e-06	-5.78125000e-04	-1.00000000e-01
-3.32336000e-06	-6.71875000e-04	-9.68750000e-02
-3.32016000e-06	-5.85937500e-04	-9.75000000e-02
-3.31696000e-06	-5.15625000e-04	-8.84375000e-02
-3.31376000e-06	-3.12500000e-04	-8.59375000e-02
-3.31056000e-06	-6.32812500e-04	-9.28125000e-02
-3.30736000e-06	-5.70312500e-04	-9.15625000e-02
-3.30416000e-06	-3.43750000e-04	-1.03125000e-01
-3.30096000e-06	-8.35937500e-04	-9.56250000e-02
-3.29776000e-06	-7.03125000e-04	-9.03125000e-02
-3.29456000e-06	-1.56250000e-04	-8.81250000e-02
-3.29136000e-06	-4.84375000e-04	-8.31250000e-02
-3.28816000e-06	-4.60937500e-04	-1.01875000e-01
-3.28496000e-06	-2.73437500e-04	-8.93750000e-02
-3.28176000e-06	-3.75000000e-04	-7.65625000e-02
-3.27856000e-06	-3.51562500e-04	-8.18750000e-02
-3.27536000e-06	-7.65625000e-04	-9.65625000e-02
-3.27216000e-06	-8.75000000e-04	-8.59375000e-02
-3.26896000e-06	-5.31250000e-04	-9.06250000e-02
-3.26576000e-06	-6.64062500e-04	-8.53125000e-02
-3.26256000e-06	1.56250000e-05	-8.71875000e-02
-3.25936000e-06	-3.59375000e-04	-9.50000000e-02
-3.25616000e-06	-6.25000000e-05	-9.50000000e-02
-3.25296000e-06	-2.10937500e-04	-8.93750000e-02
-3.24976000e-06	-7.96875000e-04	-1.01562500e-01
-3.24656000e-06	-3.28125000e-04	-8.84375000e-02
-3.24336000e-06	-5.70312500e-04	-8.87500000e-02
-3.24016000e-06	-1.17187500e-04	-8.03125000e-02
-3.23696000e-06	-4.14062500e-04	-8.40625000e-02
-3.23376000e-06	-5.00000000e-04	-1.00000000e-01
-3.23056000e-06	2.03125000e-04	-9.87500000e-02
-3.22736000e-06	-1.79687500e-04	-9.40625000e-02
-3.22416000e-06	-7.57812500e-04	-8.96875000e-02
-3.22096000e-06	-2.57812500e-04	-7.90625000e-02
-3.21776000e-06	-4.68750000e-04	-9.34375000e-02
-3.21456000e-06	-2.57812500e-04	-7.78125000e-02
-3.21136000e-06	-8.67187500e-04	-8.75000000e-02
-3.20816000e-06	-9.76562500e-04	-9.03125000e-02
-3.20496000e-06	-7.96875000e-04	-1.09687500e-01
-3.20176000e-06	-7.42187500e-04	-1.00000000e-01
-3.19856000e-06	-7.18750000e-04	-9.90625000e-02
-3.19536000e-06	-9.37500000e-04	-1.08125000e-01
-3.19216000e-06	-8.20312500e-04	-1.07812500e-01
-3.18896000e-06	-8.90625000e-04	-1.04687500e-01
-3.18576000e-06	-8.28125000e-04	-1.02187500e-01
-3.18256000e-06	-5.23437500e-04	-1.11250000e-01
-3.17936000e-06	-8.82812500e-04	-1.02812500e-01
-3.17616000e-06	-8.20312500e-04	-9.21875000e-02
-3.17296000e-06	-9.53125000e-04	-1.17500000e-01
-3.16976000e-06	-8.28125000e-04	-1.14375000e-01
-3.16656000e-06	-5.78125000e-04	-1.07187500e-01
-3.16336000e-06	-1.00000000e-03	-1.01875000e-01
-3.16016000e-06	-4.84375000e-04	-1.01875000e-01
-3.15696000e-06	-5.31250000e-04	-1.08125000e-01
-3.15376000e-06	-6.95312500e-04	-9.96875000e-02
-3.15056000e-06	-4.92187500e-04	-1.17812500e-01
-3.14736000e-06	-6.25000000e-04	-1.05000000e-01
-3.14416000e-06	-7.03125000e-04	-8.81250000e-02
-3.14096000e-06	-8.04687500e-04	-9.28125000e-02
-3.13776000e-06	-6.01562500e-04	-9.25000000e-02
-3.13456000e-06	-4.06250000e-04	-7.90625000e-02
-3.13136000e-06	-6.17187500e-04	-8.96875000e-02
-3.12816000e-06	-3.90625000e-04	-1.00312500e-01
-3.12496000e-06	-4.14062500e-04	-1.02187500e-01
-3.12176000e-06	-5.31250000e-04	-9.31250000e-02
-3.11856000e-06	-6.09375000e-04	-9.56250000e-02
-3.11536000e-06	-5.23437500e-04	-1.08125000e-01
-3.11216000e-06	-6.95312500e-04	-1.00312500e-01
-3.10896000e-06	-8.12500000e-04	-9.28125000e-02
-3.10576000e-06	-1.05468750e-03	-1.01562500e-01
-3.10256000e-06	-1.03906250e-03	-8.65625000e-02
-3.09936000e-06	-1.03125000e-03	-1.02500000e-01
-3.09616000e-06	-1.10156250e-03	-1.01875000e-01
-3.09296000e-06	-8.20312500e-04	-1.02812500e-01
-3.08976000e-06	-9.76562500e-04	-1.00625000e-01
-3.08656000e-06	-7.89062500e-04	-1.10312500e-01
-3.08336000e-06	-1.15625000e-03	-1.12187500e-01
-3.08016000e-06	-1.03125000e-03	-1.08750000e-01
-3.07696000e-06	-8.98437500e-04	-1.38750000e-01
-3.07376000e-06	-1.12500000e-03	-1.31250000e-01
-3.07056000e-06	-8.98437500e-04	-1.11875000e-01
-3.06736000e-06	-8.28125000e-04	-9.84375000e-02
-3.06416000e-06	-5.78125000e-04	-1.13750000e-01
-3.06096000e-06	-8.04687500e-04	-9.15625000e-02
-3.05776000e-06	-9.29687500e-04	-1.07187500e-01
-3.05456000e-06	-4.60937500e-04	-1.04062500e-01
-3.05136000e-06	-4.29687500e-04	-1.09062500e-01
-3.04816000e-06	-3.43750000e-04	-9.15625000e-02
-3.04496000e-06	-1.32812500e-04	-8.21875000e-02
-3.04176000e-06	-5.78125000e-04	-8.50000000e-02
-3.03856000e-06	-3.51562500e-04	-1.06875000e-01
-3.03536000e-06	-5.85937500e-04	-8.09375000e-02
-3.03216000e-06	-6.25000000e-04	-8.34375000e-02
-3.02896000e-06	-5.15625000e-04	-8.50000000e-02
-3.02576000e-06	-4.84375000e-04	-8.87500000e-02
-3.02256000e-06	-4.84375000e-04	-9.00000000e-02
-3.01936000e-06	-5.46875000e-04	-8.71875000e-02
-3.01616000e-06	-3.82812500e-04	-9.56250000e-02
-3.01296000e-06	-2.65625000e-04	-9.00000000e-02
-3.00976000e-06	-3.20312500e-04	-1.03437500e-01
-3.00656000e-06	-4.92187500e-04	-1.08125000e-01
-3.00336000e-06	-8.98437500e-04	-1.08437500e-01
-3.00016000e-06	-6.48437500e-04	-8.87500000e-02
-2.99696000e-06	-3.04687500e-04	-1.02812500e-01
-2.99376000e-06	-6.95312500e-04	-8.68750000e-02
-2.99056000e-06	-9.84375000e-04	-9.96875000e-02
-2.98736000e-06	-6.40625000e-04	-9.50000000e-02
-2.98416000e-06	2.34375000e-05	-9.34375000e-02
-2.98096000e-06	-3.43750000e-04	-1.01875000e-01
-2.97776000e-06	-3.12500000e-04	-9.12500000e-02
-2.97456000e-06	-1.71875000e-04	-8.37500000e-02
-2.97136000e-06	-7.34375000e-04	-1.04062500e-01
-2.96816000e-06	-7.50000000e-04	-9.43750000e-02
-2.96496000e-06	-5.15625000e-04	-1.12500000e-01
-2.96176000e-06	-5.70312500e-04	-1.08125000e-01
-2.95856000e-06	-3.51562500e-04	-9.62500000e-02
-2.95536000e-06	-6.17187500e-04	-1.05625000e-01
-2.95216000e-06	-7.10937500e-04	-1.00625000e-01
-2.94896000e-06	-7.96875000e-04	-9.09375000e-02
-2.94576000e-06	-9.84375000e-04	-1.03437500e-01
-2.94256000e-06	-1.05468750e-03	-1.11250000e-01
-2.93936000e-06	-8.20312500e-04	-1.12500000e-01
-2.93616000e-06	-6.87500000e-04	-1.10937500e-01
-2.93296000e-06	-4.53125000e-04	-1.18750000e-01
-2.92976000e-06	-2.34375000e-04	-1.16250000e-01
-2.92656000e-06	-3.90625000e-04	-1.26562500e-01
-2.92336000e-06	-2.96875000e-04	-9.90625000e-02
-2.92016000e-06	-8.75000000e-04	-9.56250000e-02
-2.91696000e-06	-3.75000000e-04	-9.62500000e-02
-2.91376000e-06	-4.53125000e-04	-1.00937500e-01
-2.91056000e-06	-3.28125000e-04	-9.25000000e-02
-2.90736000e-06	-4.84375000e-04	-8.90625000e-02
-2.90416000e-06	-5.78125000e-04	-1.19375000e-01
-2.90096000e-06	-6.64062500e-04	-1.11250000e-01
-2.89776000e-06	-4.37500000e-04	-1.16250000e-01
-2.89456000e-06	-2.89062500e-04	-1.16875000e-01
-2.89136000e-06	-9.37500000e-05	-8.84375000e-02
-2.88816000e-06	-3.90625000e-04	-9.75000000e-02
-2.88496000e-06	-8.35937500e-04	-1.00625000e-01
-2.88176000e-06	-6.32812500e-04	-1.07500000e-01
-2.87856000e-06	-4.53125000e-04	-1.04375000e-01
-2.87536000e-06	-7.89062500e-04	-1.06250000e-01
-2.87216000e-06	-6.40625000e-04	-1.24375000e-01
-2.86896000e-06	-5.39062500e-04	-1.13750000e-01
-2.86576000e-06	-4.37500000e-04	-9.68750000e-02
-2.86256000e-06	-6.95312500e-04	-9.71875000e-02
-2.85936000e-06	-7.89062500e-04	-1.07812500e-01
-2.85616000e-06	-7.10937500e-04	-1.09375000e-01
-2.85296000e-06	-7.89062500e-04	-9.46875000e-02
-2.84976000e-06	-5.31250000e-04	-1.15000000e-01
-2.84656000e-06	-9.21875000e-04	-1.16250000e-01
-2.84336000e-06	-1.35156250e-03	-1.15312500e-01
-2.84016000e-06	-7.50000000e-04	-1.07500000e-01
-2.83696000e-06	-7.42187500e-04	-9.75000000e-02
-2.83376000e-06	-1.35156250e-03	-1.04375000e-01
-2.83056000e-06	-4.53125000e-04	-1.20312500e-01
-2.82736000e-06	-7.03125000e-04	-1.02812500e-01
-2.82416000e-06	-7.65625000e-04	-1.22187500e-01
-2.82096000e-06	-7.73437500e-04	-1.10312500e-01
-2.81776000e-06	-9.29687500e-04	-1.05000000e-01
-2.81456000e-06	-1.01562500e-03	-1.18125000e-01
-2.81136000e-06	-9.06250000e-04	-1.20625000e-01
-2.80816000e-06	-9.37500000e-04	-1.10937500e-01
-2.80496000e-06	-7.50000000e-04	-1.10000000e-01
-2.80176000e-06	-8.82812500e-04	-1.23125000e-01
-2.79856000e-06	-8.98437500e-04	-1.02500000e-01
-2.79536000e-06	-4.68750000e-04	-1.10000000e-01
-2.79216000e-06	-8.12500000e-04	-1.11875000e-01
-2.78896000e-06	-1.05468750e-03	-1.20000000e-01
-2.78576000e-06	-8.67187500e-04	-1.29062500e-01
-2.78256000e-06	-1.05468750e-03	-1.27812500e-01
-2.77936000e-06	-8.20312500e-04	-1.14062500e-01
-2.77616000e-06	-6.87500000e-04	-1.17500000e-01
-2.77296000e-06	-9.53125000e-04	-1.18750000e-01
-2.76976000e-06	-9.92187500e-04	-1.11250000e-01
-2.76656000e-06	-1.04687500e-03	-1.19375000e-01
-2.76336000e-06	-8.59375000e-04	-1.12500000e-01
-2.76016000e-06	-9.60937500e-04	-1.23125000e-01
-2.75696000e-06	-7.57812500e-04	-1.27500000e-01
-2.75376000e-06	-8.82812500e-04	-1.11250000e-01
-2.75056000e-06	-6.56250000e-04	-1.05312500e-01
-2.74736000e-06	-1.06250000e-03	-1.17812500e-01
-2.74416000e-06	-8.12500000e-04	-1.22812500e-01
-2.74096000e-06	-6.32812500e-04	-1.08750000e-01
-2.73776000e-06	-7.73437500e-04	-1.16562500e-01
-2.73456000e-06	-6.79687500e-04	-1.21875000e-01
-2.73136000e-06	-5.46875000e-04	-1.16875000e-01
-2.72816000e-06	-5.31250000e-04	-1.18437500e-01
-2.72496000e-06	-6.56250000e-04	-1.08750000e-01
-2.72176000e-06	-4.21875000e-04	-9.68750000e-02
-2.71856000e-06	-4.53125000e-04	-1.20000000e-01
-2.71536000e-06	-5.78125000e-04	-1.04062500e-01
-2.71216000e-06	-5.46875000e-04	-1.01250000e-01
-2.70896000e-06	-3.82812500e-04	-1.01562500e-01
-2.70576000e-06	-5.46875000e-04	-1.00937500e-01
-2.70256000e-06	-3.35937500e-04	-8.46875000e-02
-2.69936000e-06	-2.65625000e-04	-1.00000000e-01
-2.69616000e-06	-2.34375000e-05	-1.04062500e-01
-2.69296000e-06	-2.57812500e-04	-1.17500000e-01
-2.68976000e-06	-3.59375000e-04	-1.26250000e-01
-2.68656000e-06	-3.59375000e-04	-1.08125000e-01
-2.68336000e-06	-4.76562500e-04	-1.02812500e-01
-2.68016000e-06	-1.01562500e-04	-1.15625000e-01
-2.67696000e-06	-4.21875000e-04	-9.84375000e-02
-2.67376000e-06	-1.09375000e-04	-1.07500000e-01
-2.67056000e-06	-2.18750000e-04	-1.11250000e-01
-2.66736000e-06	-1.48437500e-04	-9.40625000e-02
-2.66416000e-06	5.46875000e-05	-9.65625000e-02
-2.66096000e-06	9.37500000e-05	-9.50000000e-02
-2.65776000e-06	-3.75000000e-04	-8.75000000e-02
-2.65456000e-06	-3.04687500e-04	-1.07812500e-01
-2.65136000e-06	-2.10937500e-04	-1.12500000e-01
-2.64816000e-06	-6.25000000e-05	-9.84375000e-02
-2.64496000e-06	-2.10937500e-04	-8.31250000e-02
-2.64176000e-06	-3.04687500e-04	-8.87500000e-02
-2.63856000e-06	-4.68750000e-05	-8.21875000e-02
-2.63536000e-06	-1.56250000e-04	-9.12500000e-02
-2.63216000e-06	-3.98437500e-04	-1.11250000e-01
-2.62896000e-06	-5.15625000e-04	-1.01250000e-01
-2.62576000e-06	-2.65625000e-04	-8.96875000e-02
-2.62256000e-06	-4.84375000e-04	-9.68750000e-02
-2.61936000e-06	-7.34375000e-04	-1.02500000e-01
-2.61616000e-06	-1.03906250e-03	-9.87500000e-02
-2.61296000e-06	-5.85937500e-04	-1.13437500e-01
-2.60976000e-06	-6.40625000e-04	-1.10312500e-01
-2.60656000e-06	-5.39062500e-04	-1.10625000e-01
-2.60336000e-06	-1.14843750e-03	-1.13750000e-01
-2.60016000e-06	-7.42187500e-04	-1.10937500e-01
-2.59696000e-06	-5.78125000e-04	-1.10000000e-01
-2.59376000e-06	-4.14062500e-04	-1.20312500e-01
-2.59056000e-06	-5.31250000e-04	-1.01250000e-01
-2.58736000e-06	-9.14062500e-04	-1.16875000e-01
-2.58416000e-06	-8.51562500e-04	-1.18750000e-01
-2.58096000e-06	-6.95312500e-04	-1.19062500e-01
-2.57776000e-06	-3.59375000e-04	-1.20625000e-01
-2.57456000e-06	-3.98437500e-04	-1.13750000e-01
-2.57136000e-06	-3.51562500e-04	-1.09062500e-01
-2.56816000e-06	-6.79687500e-04	-1.11250000e-01
-2.56496000e-06	-1.28125000e-03	-1.03125000e-01
-2.56176000e-06	-7.26562500e-04	-1.02500000e-01
-2.55856000e-06	-6.71875000e-04	-1.00000000e-01
-2.55536000e-06	-6.87500000e-04	-1.17500000e-01
-2.55216000e-06	-3.82812500e-04	-1.12187500e-01
-2.54896000e-06	-7.34375000e-04	-1.18437500e-01
-2.54576000e-06	-7.18750000e-04	-9.90625000e-02
-2.54256000e-06	-4.92187500e-04	-9.87500000e-02
-2.53936000e-06	-8.51562500e-04	-1.18437500e-01
-2.53616000e-06	-6.17187500e-04	-1.20625000e-01
-2.53296000e-06	-4.92187500e-04	-1.15000000e-01
-2.52976000e-06	-8.04687500e-04	-9.90625000e-02
-2.52656000e-06	-6.79687500e-04	-1.15625000e-01
-2.52336000e-06	-6.17187500e-04	-9.78125000e-02
-2.52016000e-06	-5.00000000e-04	-1.09062500e-01
-2.51696000e-06	-6.48437500e-04	-1.03125000e-01
-2.51376000e-06	-6.87500000e-04	-9.59375000e-02
-2.51056000e-06	-4.14062500e-04	-1.10937500e-01
-2.50736000e-06	-6.79687500e-04	-9.12500000e-02
-2.50416000e-06	-3.12500000e-04	-9.65625000e-02
-2.50096000e-06	-3.04687500e-04	-1.14687500e-01
-2.49776000e-06	-4.60937500e-04	-1.04687500e-01
-2.49456000e-06	-2.18750000e-04	-1.07187500e-01
-2.49136000e-06	-5.46875000e-04	-9.96875000e-02
-2.48816000e-06	-5.62500000e-04	-1.10000000e-01
-2.48496000e-06	-6.48437500e-04	-9.50000000e-02
-2.48176000e-06	-9.37500000e-04	-1.03125000e-01
-2.47856000e-06	-6.95312500e-04	-1.06875000e-01
-2.47536000e-06	-5.54687500e-04	-1.10937500e-01
-2.47216000e-06	-7.57812500e-04	-1.04375000e-01
-2.46896000e-06	-6.48437500e-04	-9.43750000e-02
-2.46576000e-06	-5.23437500e-04	-1.10937500e-01
-2.46256000e-06	-5.93750000e-04	-9.25000000e-02
-2.45936000e-06	-6.32812500e-04	-1.00625000e-01
-2.45616000e-06	-8.98437500e-04	-1.16250000e-01
-2.45296000e-06	-5.70312500e-04	-1.20937500e-01
-2.44976000e-06	-7.18750000e-04	-1.15937500e-01
-2.44656000e-06	-6.48437500e-04	-1.22187500e-01
-2.44336000e-06	-8.67187500e-04	-1.36250000e-01
-2.44016000e-06	-1.07031250e-03	-1.29375000e-01
-2.43696000e-06	-8.04687500e-04	-1.16562500e-01
-2.43376000e-06	-9.53125000e-04	-1.14375000e-01
-2.43056000e-06	-7.42187500e-04	-1.16250000e-01
-2.42736000e-06	-4.45312500e-04	-1.07812500e-01
-2.42416000e-06	-1.05468750e-03	-1.05937500e-01
-2.42096000e-06	-7.26562500e-04	-1.10625000e-01
-2.41776000e-06	-4.60937500e-04	-1.07187500e-01
-2.41456000e-06	-5.39062500e-04	-1.05312500e-01
-2.41136000e-06	-5.54687500e-04	-1.03750000e-01
-2.40816000e-06	-6.40625000e-04	-1.16562500e-01
-2.40496000e-06	-5.00000000e-04	-1.02812500e-01
-2.40176000e-06	-4.84375000e-04	-1.10937500e-01
-2.39856000e-06	-1.00781250e-03	-9.84375000e-02
-2.39536000e-06	-4.60937500e-04	-1.09375000e-01
-2.39216000e-06	-5.85937500e-04	-1.07500000e-01
-2.38896000e-06	-6.01562500e-04	-1.02187500e-01
-2.38576000e-06	-3.82812500e-04	-9.31250000e-02
-2.38256000e-06	-1.40625000e-04	-1.18437500e-01
-2.37936000e-06	-6.79687500e-04	-1.17500000e-01
-2.37616000e-06	-6.32812500e-04	-1.11562500e-01
-2.37296000e-06	-8.75000000e-04	-1.10312500e-01
-2.36976000e-06	-1.14843750e-03	-1.12500000e-01
-2.36656000e-06	-7.73437500e-04	-9.43750000e-02
-2.36336000e-06	-7.73437500e-04	-9.71875000e-02
-2.36016000e-06	-7.65625000e-04	-9.15625000e-02
-2.35696000e-06	-4.76562500e-04	-1.12500000e-01
-2.35376000e-06	-5.15625000e-04	-1.17812500e-01
-2.35056000e-06	-2.65625000e-04	-9.31250000e-02
-2.34736000e-06	-5.78125000e-04	-1.21250000e-01
-2.34416000e-06	-4.45312500e-04	-1.07500000e-01
-2.34096000e-06	-7.65625000e-04	-1.01250000e-01
-2.33776000e-06	-9.37500000e-04	-9.56250000e-02
-2.33456000e-06	-1.02343750e-03	-1.07812500e-01
-2.33136000e-06	-8.35937500e-04	-1.35000000e-01
-2.32816000e-06	-9.45312500e-04	-1.18125000e-01
-2.32496000e-06	-7.26562500e-04	-1.18125000e-01
-2.32176000e-06	-7.89062500e-04	-1.17812500e-01
-2.31856000e-06	-6.64062500e-04	-1.10000000e-01
-2.31536000e-06	-3.04687500e-04	-1.02500000e-01
-2.31216000e-06	-1.01562500e-04	-1.16875000e-01
-2.30896000e-06	-3.28125000e-04	-1.05937500e-01
-2.30576000e-06	-8.12500000e-04	-1.11875000e-01
-2.30256000e-06	-8.43750000e-04	-8.78125000e-02
-2.29936000e-06	-8.28125000e-04	-9.03125000e-02
-2.29616000e-06	-7.50000000e-04	-1.25000000e-01
-2.29296000e-06	-6.17187500e-04	-1.21562500e-01
-2.28976000e-06	-9.14062500e-04	-1.18750000e-01
-2.28656000e-06	-1.35937500e-03	-1.03750000e-01
-2.28336000e-06	-1.28906250e-03	-1.06875000e-01
-2.28016000e-06	-8.12500000e-04	-9.21875000e-02
-2.27696000e-06	-4.45312500e-04	-9.78125000e-02
-2.27376000e-06	-6.32812500e-04	-1.02187500e-01
-2.27056000e-06	-8.59375000e-04	-9.25000000e-02
-2.26736000e-06	-7.03125000e-04	-1.05312500e-01
-2.26416000e-06	-5.93750000e-04	-7.90625000e-02
-2.26096000e-06	-7.57812500e-04	-7.96875000e-02
-2.25776000e-06	-7.10937500e-04	-9.96875000e-02
-2.25456000e-06	-4.53125000e-04	-8.00000000e-02
-2.25136000e-06	7.03125000e-05	-9.31250000e-02
-2.24816000e-06	-1.25000000e-04	-8.96875000e-02
-2.24496000e-06	-4.76562500e-04	-9.37500000e-02
-2.24176000e-06	-5.39062500e-04	-9.06250000e-02
-2.23856000e-06	-4.29687500e-04	-9.25000000e-02
-2.23536000e-06	-4.92187500e-04	-1.03437500e-01
-2.23216000e-06	-5.85937500e-04	-1.02812500e-01
-2.22896000e-06	-5.00000000e-04	-1.20312500e-01
-2.22576000e-06	-3.98437500e-04	-9.75000000e-02
-2.22256000e-06	-4.37500000e-04	-8.31250000e-02
-2.21936000e-06	-4.21875000e-04	-1.08125000e-01
-2.21616000e-06	-5.00000000e-04	-1.12500000e-01
-2.21296000e-06	-2.73437500e-04	-1.15312500e-01
-2.20976000e-06	-5.70312500e-04	-1.12812500e-01
-2.20656000e-06	-7.81250000e-04	-1.28125000e-01
-2.20336000e-06	-5.62500000e-04	-1.17500000e-01
-2.20016000e-06	-2.73437500e-04	-1.07812500e-01
-2.19696000e-06	-2.34375000e-04	-1.10000000e-01
-2.19376000e-06	-3.35937500e-04	-1.00937500e-01
-2.19056000e-06	-5.70312500e-04	-1.12812500e-01
-2.18736000e-06	-8.12500000e-04	-9.00000000e-02
-2.18416000e-06	-6.48437500e-04	-9.03125000e-02
-2.18096000e-06	-5.78125000e-04	-1.08437500e-01
-2.17776000e-06	-8.20312500e-04	-1.03750000e-01
-2.17456000e-06	-6.09375000e-04	-1.03125000e-01
-2.17136000e-06	-5.54687500e-04	-9.43750000e-02
-2.16816000e-06	-4.92187500e-04	-1.00937500e-01
-2.16496000e-06	-7.34375000e-04	-9.87500000e-02
-2.16176000e-06	-6.95312500e-04	-9.75000000e-02
-2.15856000e-06	-6.87500000e-04	-1.02500000e-01
-2.15536000e-06	-3.35937500e-04	-1.04687500e-01
-2.15216000e-06	-6.01562500e-04	-1.13125000e-01
-2.14896000e-06	-5.07812500e-04	-1.12500000e-01
-2.14576000e-06	-4.53125000e-04	-1.13125000e-01
-2.14256000e-06	-3.43750000e-04	-1.20937500e-01
-2.13936000e-06	-3.28125000e-04	-1.18125000e-01
-2.13616000e-06	-2.57812500e-04	-1.16250000e-01
-2.13296000e-06	-2.34375000e-04	-1.15625000e-01
-2.12976000e-06	-3.75000000e-04	-1.07187500e-01
-2.12656000e-06	-8.12500000e-04	-9.81250000e-02
-2.12336000e-06	-5.31250000e-04	-9.90625000e-02
-2.12016000e-06	-6.56250000e-04	-9.25000000e-02
-2.11696000e-06	-8.12500000e-04	-1.16875000e-01
-2.11376000e-06	-6.01562500e-04	-1.34375000e-01
-2.11056000e-06	-4.37500000e-04	-1.11250000e-01
-2.10736000e-06	-4.68750000e-04	-1.20312500e-01
-2.10416000e-06	-4.68750000e-04	-1.07500000e-01
-2.10096000e-06	-5.54687500e-04	-1.23125000e-01
-2.09776000e-06	-3.82812500e-04	-1.18125000e-01
-2.09456000e-06	-2.57812500e-04	-1.01562500e-01
-2.09136000e-06	-2.50000000e-04	-1.24062500e-01
-2.08816000e-06	-1.64062500e-04	-1.03750000e-01
-2.08496000e-06	-5.46875000e-04	-1.06562500e-01
-2.08176000e-06	-1.71875000e-04	-8.56250000e-02
-2.07856000e-06	-4.60937500e-04	-9.93750000e-02
-2.07536000e-06	2.77555756e-17	-1.07812500e-01
-2.07216000e-06	2.77555756e-17	-8.81250000e-02
-2.06896000e-06	-3.43750000e-04	-9.78125000e-02
-2.06576000e-06	-2.57812500e-04	-9.09375000e-02
-2.06256000e-06	-1.40625000e-04	-9.06250000e-02
-2.05936000e-06	-6.25000000e-05	-1.00000000e-01
-2.05616000e-06	-3.51562500e-04	-8.53125000e-02
-2.05296000e-06	-1.56250000e-04	-9.84375000e-02
-2.04976000e-06	-2.34375000e-04	-1.10625000e-01
-2.04656000e-06	-3.35937500e-04	-9.96875000e-02
-2.04336000e-06	-6.64062500e-04	-8.78125000e-02
-2.04016000e-06	-4.37500000e-04	-1.08437500e-01
-2.03696000e-06	-5.93750000e-04	-1.00937500e-01
-2.03376000e-06	-4.06250000e-04	-1.05312500e-01
-2.03056000e-06	-3.59375000e-04	-1.15312500e-01
-2.02736000e-06	-2.96875000e-04	-9.90625000e-02
-2.02416000e-06	-5.23437500e-04	-1.03437500e-01
-2.02096000e-06	-5.54687500e-04	-1.03125000e-01
-2.01776000e-06	-1.71875000e-04	-1.00937500e-01
-2.01456000e-06	-4.06250000e-04	-1.13750000e-01
-2.01136000e-06	-8.04687500e-04	-1.18125000e-01
-2.00816000e-06	-6.25000000e-04	-1.24062500e-01
-2.00496000e-06	-8.75000000e-04	-1.19375000e-01
-2.00176000e-06	-4.14062500e-04	-1.30625000e-01
-1.99856000e-06	-5.15625000e-04	-1.35000000e-01
-1.99536000e-06	-8.20312500e-04	-1.09687500e-01
-1.99216000e-06	-7.34375000e-04	-1.15312500e-01
-1.98896000e-06	-6.95312500e-04	-1.28750000e-01
-1.98576000e-06	-4.21875000e-04	-1.14375000e-01
-1.98256000e-06	-5.15625000e-04	-1.30937500e-01
-1.97936000e-06	-8.90625000e-04	-1.25937500e-01
-1.97616000e-06	-7.65625000e-04	-1.23437500e-01
-1.97296000e-06	-6.87500000e-04	-1.36875000e-01
-1.96976000e-06	-5.39062500e-04	-1.20937500e-01
-1.96656000e-06	-5.07812500e-04	-1.22500000e-01
-1.96336000e-06	-4.68750000e-04	-1.16250000e-01
-1.96016000e-06	-6.48437500e-04	-1.10312500e-01
-1.95696000e-06	-8.90625000e-04	-1.15625000e-01
-1.95376000e-06	-9.92187500e-04	-1.00000000e-01
-1.95056000e-06	-6.25000000e-04	-1.20937500e-01
-1.94736000e-06	-4.92187500e-04	-1.18437500e-01
-1.94416000e-06	-6.09375000e-04	-1.17187500e-01
-1.94096000e-06	-4.45312500e-04	-1.28125000e-01
-1.93776000e-06	-8.90625000e-04	-1.19687500e-01
-1.93456000e-06	-3.35937500e-04	-8.25000000e-02
-1.93136000e-06	-6.95312500e-04	-1.05312500e-01
-1.92816000e-06	-5.70312500e-04	-1.16250000e-01
-1.92496000e-06	-4.76562500e-04	-9.53125000e-02
-1.92176000e-06	-7.73437500e-04	-9.06250000e-02
-1.91856000e-06	-7.26562500e-04	-1.00625000e-01
-1.91536000e-06	-6.09375000e-04	-1.07500000e-01
-1.91216000e-06	-1.03125000e-03	-1.05000000e-01
-1.90896000e-06	-8.67187500e-04	-1.12187500e-01
-1.90576000e-06	-7.03125000e-04	-1.07500000e-01
-1.90256000e-06	-6.79687500e-04	-1.00625000e-01
-1.89936000e-06	-5.15625000e-04	-1.10625000e-01
-1.89616000e-06	-6.87500000e-04	-1.05000000e-01
-1.89296000e-06	-7.34375000e-04	-9.96875000e-02
-1.88976000e-06	-1.07031250e-03	-1.02500000e-01
-1.88656000e-06	-1.05468750e-03	-1.09062500e-01
-1.88336000e-06	-5.23437500e-04	-1.02500000e-01
-1.88016000e-06	-5.78125000e-04	-1.23750000e-01
-1.87696000e-06	-6.09375000e-04	-1.23125000e-01
-1.87376000e-06	-4.29687500e-04	-1.06562500e-01
-1.87056000e-06	-5.78125000e-04	-9.81250000e-02
-1.86736000e-06	-3.90625000e-04	-1.01562500e-01
-1.86416000e-06	-2.42187500e-04	-1.04375000e-01
-1.86096000e-06	-4.53125000e-04	-1.15625000e-01
-1.85776000e-06	4.68750000e-05	-9.87500000e-02
-1.85456000e-06	-2.34375000e-05	-9.78125000e-02
-1.85136000e-06	-2.89062500e-04	-1.00312500e-01
-1.84816000e-06	-3.82812500e-04	-1.11250000e-01
-1.84496000e-06	-4.92187500e-04	-1.07187500e-01
-1.84176000e-06	-3.98437500e-04	-1.10312500e-01
-1.83856000e-06	-4.53125000e-04	-1.24687500e-01
-1.83536000e-06	-6.01562500e-04	-1.14062500e-01
-1.83216000e-06	-5.70312500e-04	-1.14687500e-01
-1.82896000e-06	-9.21875000e-04	-1.17187500e-01
-1.82576000e-06	-8.51562500e-04	-1.14375000e-01
-1.82256000e-06	-3.82812500e-04	-8.12500000e-02
-1.81936000e-06	-4.84375000e-04	-9.65625000e-02
-1.81616000e-06	-6.71875000e-04	-8.53125000e-02
-1.81296000e-06	-7.18750000e-04	-9.93750000e-02
-1.80976000e-06	-5.93750000e-04	-1.10000000e-01
-1.80656000e-06	-4.37500000e-04	-9.09375000e-02
-1.80336000e-06	-5.70312500e-04	-1.19687500e-01
-1.80016000e-06	-2.81250000e-04	-1.15625000e-01
-1.79696000e-06	-1.71875000e-04	-1.16562500e-01
-1.79376000e-06	-7.34375000e-04	-1.07187500e-01
-1.79056000e-06	-4.68750000e-04	-1.17187500e-01
-1.78736000e-06	-3.20312500e-04	-1.04062500e-01
-1.78416000e-06	-6.17187500e-04	-1.07187500e-01
-1.78096000e-06	-2.50000000e-04	-1.20000000e-01
-1.77776000e-06	-6.32812500e-04	-1.17500000e-01
-1.77456000e-06	-1.87500000e-04	-1.10937500e-01
-1.77136000e-06	-8.35937500e-04	-1.26250000e-01
-1.76816000e-06	-5.31250000e-04	-1.27187500e-01
-1.76496000e-06	-3.90625000e-04	-1.41562500e-01
-1.76176000e-06	-7.73437500e-04	-1.19062500e-01
-1.75856000e-06	-1.03906250e-03	-1.17500000e-01
-1.75536000e-06	-1.03125000e-03	-1.11875000e-01
-1.75216000e-06	-7.81250000e-04	-1.23750000e-01
-1.74896000e-06	-1.56250000e-03	-1.20312500e-01
-1.74576000e-06	-8.28125000e-04	-1.23750000e-01
-1.74256000e-06	-3.90625000e-04	-1.30625000e-01
-1.73936000e-06	-7.18750000e-04	-1.41250000e-01
-1.73616000e-06	-7.42187500e-04	-1.26250000e-01
-1.73296000e-06	-6.01562500e-04	-1.33750000e-01
-1.72976000e-06	-7.81250000e-04	-1.17812500e-01
-1.72656000e-06	-9.14062500e-04	-1.24062500e-01
-1.72336000e-06	-6.09375000e-04	-1.10625000e-01
-1.72016000e-06	-6.79687500e-04	-1.25625000e-01
-1.71696000e-06	-7.34375000e-04	-1.37187500e-01
-1.71376000e-06	-1.87500000e-04	-1.24062500e-01
-1.71056000e-06	-4.68750000e-04	-1.37500000e-01
-1.70736000e-06	-3.51562500e-04	-1.29062500e-01
-1.70416000e-06	-7.42187500e-04	-1.17812500e-01
-1.70096000e-06	-9.14062500e-04	-1.17500000e-01
-1.69776000e-06	-9.84375000e-04	-1.42812500e-01
-1.69456000e-06	-8.59375000e-04	-1.33125000e-01
-1.69136000e-06	-8.51562500e-04	-1.53750000e-01
-1.68816000e-06	-6.95312500e-04	-1.62812500e-01
-1.68496000e-06	-9.60937500e-04	-1.47187500e-01
-1.68176000e-06	-7.96875000e-04	-1.23125000e-01
-1.67856000e-06	-6.09375000e-04	-1.34687500e-01
-1.67536000e-06	-5.31250000e-04	-1.41250000e-01
-1.67216000e-06	-5.23437500e-04	-1.41875000e-01
-1.66896000e-06	-5.62500000e-04	-1.37187500e-01
-1.66576000e-06	-9.29687500e-04	-1.43437500e-01
-1.66256000e-06	-9.37500000e-04	-1.49687500e-01
-1.65936000e-06	-9.76562500e-04	-1.40625000e-01
-1.65616000e-06	-1.01562500e-03	-1.38125000e-01
-1.65296000e-06	-5.00000000e-04	-1.36250000e-01
-1.64976000e-06	-8.28125000e-04	-1.40625000e-01
-1.64656000e-06	-1.48437500e-04	-1.47812500e-01
-1.64336000e-06	-5.70312500e-04	-1.36562500e-01
-1.64016000e-06	-3.98437500e-04	-1.30312500e-01
-1.63696000e-06	-2.81250000e-04	-1.46250000e-01
-1.63376000e-06	-7.18750000e-04	-1.26562500e-01
[truncated: 123,010 more rows]
