# Supplementary material for: Collective dynamics and long-range order in thermal neuristor networks
Source: Nat Commun. 2024 Aug 14;15:6986. doi: 10.1038/s41467-024-51254-4 (PMC11324871; doi:10.1038/s41467-024-51254-4)
Supplement: Supplementary file 8 — Source Data [file 41467_2024_51254_MOESM8_ESM.zip › Source Data/Fig. 1/Fig. 1c/Experiment_9V.csv]

Model	MSO54
Channel	CH3		Channel	CH4
Waveform Type	ANALOG		Waveform Type	ANALOG
Horizontal Units	s		Horizontal Units	s
Sample Interval	3.20000000e-09		Sample Interval	3.20000000e-09
Record Length	125000		Record Length	125000
Zero Index	2499.45000000		Zero Index	2499.45000000
Vertical Units	V		Vertical Units	V
ANALOG_Thumbnail			ANALOG_Thumbnail
TIME	CH3	CH4
-7.99824000e-06	-4.21875000e-04	-1.23125000e-01
-7.99504000e-06	2.34375000e-05	-1.17187500e-01
-7.99184000e-06	-4.37500000e-04	-1.20312500e-01
-7.98864000e-06	-5.62500000e-04	-1.27500000e-01
-7.98544000e-06	-3.35937500e-04	-1.25937500e-01
-7.98224000e-06	-1.56250000e-04	-1.21250000e-01
-7.97904000e-06	-3.20312500e-04	-1.04687500e-01
-7.97584000e-06	-2.03125000e-04	-1.15625000e-01
-7.97264000e-06	-2.26562500e-04	-1.28750000e-01
-7.96944000e-06	-5.54687500e-04	-1.00625000e-01
-7.96624000e-06	-5.70312500e-04	-1.04062500e-01
-7.96304000e-06	-4.53125000e-04	-1.10000000e-01
-7.95984000e-06	-3.51562500e-04	-1.04062500e-01
-7.95664000e-06	-4.29687500e-04	-1.10937500e-01
-7.95344000e-06	-3.51562500e-04	-1.22812500e-01
-7.95024000e-06	-2.26562500e-04	-1.05625000e-01
-7.94704000e-06	-3.67187500e-04	-1.35000000e-01
-7.94384000e-06	-7.42187500e-04	-1.31250000e-01
-7.94064000e-06	-8.67187500e-04	-1.25625000e-01
-7.93744000e-06	-4.53125000e-04	-1.37812500e-01
-7.93424000e-06	-7.03125000e-05	-1.26562500e-01
-7.93104000e-06	-4.60937500e-04	-1.16250000e-01
-7.92784000e-06	-6.17187500e-04	-1.30312500e-01
-7.92464000e-06	-6.87500000e-04	-1.29062500e-01
-7.92144000e-06	-7.65625000e-04	-1.33125000e-01
-7.91824000e-06	-8.67187500e-04	-1.31562500e-01
-7.91504000e-06	-7.81250000e-04	-1.35625000e-01
-7.91184000e-06	-4.21875000e-04	-1.44375000e-01
-7.90864000e-06	-6.32812500e-04	-1.40000000e-01
-7.90544000e-06	-6.95312500e-04	-1.34375000e-01
-7.90224000e-06	-8.35937500e-04	-1.16562500e-01
-7.89904000e-06	1.17187500e-04	-1.26562500e-01
-7.89584000e-06	-6.79687500e-04	-1.30625000e-01
-7.89264000e-06	-5.23437500e-04	-1.41875000e-01
-7.88944000e-06	-5.31250000e-04	-1.21250000e-01
-7.88624000e-06	-3.98437500e-04	-1.34375000e-01
-7.88304000e-06	-3.98437500e-04	-1.28750000e-01
-7.87984000e-06	-2.57812500e-04	-1.31875000e-01
-7.87664000e-06	-5.54687500e-04	-1.32812500e-01
-7.87344000e-06	-4.76562500e-04	-1.24062500e-01
-7.87024000e-06	-6.71875000e-04	-1.21562500e-01
-7.86704000e-06	-4.60937500e-04	-1.33125000e-01
-7.86384000e-06	-1.03906250e-03	-1.32187500e-01
-7.86064000e-06	-9.92187500e-04	-1.36250000e-01
-7.85744000e-06	-1.11718750e-03	-1.22500000e-01
-7.85424000e-06	-8.59375000e-04	-1.17187500e-01
-7.85104000e-06	-9.37500000e-04	-1.36250000e-01
-7.84784000e-06	-1.06250000e-03	-1.30625000e-01
-7.84464000e-06	-7.18750000e-04	-1.27500000e-01
-7.84144000e-06	-8.12500000e-04	-1.31562500e-01
-7.83824000e-06	-6.95312500e-04	-1.48750000e-01
-7.83504000e-06	-1.05468750e-03	-1.43125000e-01
-7.83184000e-06	-7.57812500e-04	-1.39062500e-01
-7.82864000e-06	-7.96875000e-04	-1.42187500e-01
-7.82544000e-06	-7.18750000e-04	-1.39687500e-01
-7.82224000e-06	-4.37500000e-04	-1.30625000e-01
-7.81904000e-06	-7.34375000e-04	-1.31250000e-01
-7.81584000e-06	-5.93750000e-04	-1.15625000e-01
-7.81264000e-06	-6.32812500e-04	-1.25000000e-01
-7.80944000e-06	-4.53125000e-04	-1.32812500e-01
-7.80624000e-06	-7.42187500e-04	-1.17812500e-01
-7.80304000e-06	-5.31250000e-04	-1.16562500e-01
-7.79984000e-06	-5.31250000e-04	-1.29062500e-01
-7.79664000e-06	-4.37500000e-04	-1.31562500e-01
-7.79344000e-06	-3.12500000e-04	-1.17500000e-01
-7.79024000e-06	-7.50000000e-04	-1.22812500e-01
-7.78704000e-06	-7.96875000e-04	-1.27187500e-01
-7.78384000e-06	-5.46875000e-04	-1.26562500e-01
-7.78064000e-06	-2.57812500e-04	-1.15312500e-01
-7.77744000e-06	-2.89062500e-04	-1.25625000e-01
-7.77424000e-06	-7.34375000e-04	-1.10937500e-01
-7.77104000e-06	-4.53125000e-04	-1.24375000e-01
-7.76784000e-06	-7.89062500e-04	-1.26562500e-01
-7.76464000e-06	-6.01562500e-04	-1.17500000e-01
-7.76144000e-06	-5.39062500e-04	-1.16875000e-01
-7.75824000e-06	-7.18750000e-04	-1.21875000e-01
-7.75504000e-06	-2.10937500e-04	-1.05000000e-01
-7.75184000e-06	-2.96875000e-04	-1.25000000e-01
-7.74864000e-06	-1.95312500e-04	-1.29375000e-01
-7.74544000e-06	-4.68750000e-04	-1.19375000e-01
-7.74224000e-06	-5.39062500e-04	-1.19375000e-01
-7.73904000e-06	-2.57812500e-04	-1.05312500e-01
-7.73584000e-06	-6.25000000e-04	-1.23125000e-01
-7.73264000e-06	-7.89062500e-04	-1.08750000e-01
-7.72944000e-06	-3.67187500e-04	-1.17187500e-01
-7.72624000e-06	-3.12500000e-04	-1.15937500e-01
-7.72304000e-06	-2.81250000e-04	-1.06875000e-01
-7.71984000e-06	-4.45312500e-04	-1.22812500e-01
-7.71664000e-06	-4.45312500e-04	-1.19062500e-01
-7.71344000e-06	-6.09375000e-04	-1.19687500e-01
-7.71024000e-06	-7.65625000e-04	-1.31875000e-01
-7.70704000e-06	-3.75000000e-04	-1.18125000e-01
-7.70384000e-06	-7.18750000e-04	-1.15312500e-01
-7.70064000e-06	-3.28125000e-04	-1.06250000e-01
-7.69744000e-06	-5.07812500e-04	-1.18125000e-01
-7.69424000e-06	-3.04687500e-04	-1.22500000e-01
-7.69104000e-06	-4.37500000e-04	-1.14062500e-01
-7.68784000e-06	-3.67187500e-04	-1.16250000e-01
-7.68464000e-06	-6.56250000e-04	-1.15312500e-01
-7.68144000e-06	-6.17187500e-04	-1.32812500e-01
-7.67824000e-06	-8.59375000e-04	-1.34687500e-01
-7.67504000e-06	-5.93750000e-04	-1.30625000e-01
-7.67184000e-06	-3.51562500e-04	-1.28437500e-01
-7.66864000e-06	-4.53125000e-04	-1.20000000e-01
-7.66544000e-06	-8.12500000e-04	-1.29375000e-01
-7.66224000e-06	-9.37500000e-04	-1.14062500e-01
-7.65904000e-06	-1.10156250e-03	-1.08125000e-01
-7.65584000e-06	-6.48437500e-04	-1.15000000e-01
-7.65264000e-06	-4.92187500e-04	-1.13750000e-01
-7.64944000e-06	-5.15625000e-04	-1.20312500e-01
-7.64624000e-06	-7.03125000e-04	-1.27812500e-01
-7.64304000e-06	-7.81250000e-04	-1.25312500e-01
-7.63984000e-06	-5.23437500e-04	-1.34375000e-01
-7.63664000e-06	-5.78125000e-04	-1.27812500e-01
-7.63344000e-06	-4.53125000e-04	-1.25000000e-01
-7.63024000e-06	-8.04687500e-04	-1.24687500e-01
-7.62704000e-06	-6.95312500e-04	-1.40937500e-01
-7.62384000e-06	-5.62500000e-04	-1.40312500e-01
-7.62064000e-06	-8.20312500e-04	-1.45312500e-01
-7.61744000e-06	-6.48437500e-04	-1.29687500e-01
-7.61424000e-06	-7.57812500e-04	-1.17187500e-01
-7.61104000e-06	-2.81250000e-04	-1.31250000e-01
-7.60784000e-06	-3.04687500e-04	-1.19687500e-01
-7.60464000e-06	-8.51562500e-04	-1.25000000e-01
-7.60144000e-06	-5.00000000e-04	-1.20000000e-01
-7.59824000e-06	-3.04687500e-04	-1.27500000e-01
-7.59504000e-06	-5.70312500e-04	-1.32500000e-01
-7.59184000e-06	-4.21875000e-04	-1.28750000e-01
-7.58864000e-06	-7.96875000e-04	-1.24687500e-01
-7.58544000e-06	-7.10937500e-04	-1.21562500e-01
-7.58224000e-06	-5.54687500e-04	-1.33750000e-01
-7.57904000e-06	-4.84375000e-04	-1.45312500e-01
-7.57584000e-06	-7.18750000e-04	-1.53750000e-01
-7.57264000e-06	-9.84375000e-04	-1.17500000e-01
-7.56944000e-06	-4.06250000e-04	-1.30625000e-01
-7.56624000e-06	-4.68750000e-04	-1.23750000e-01
-7.56304000e-06	-1.14843750e-03	-1.22500000e-01
-7.55984000e-06	-8.12500000e-04	-1.27187500e-01
-7.55664000e-06	-1.10937500e-03	-1.38750000e-01
-7.55344000e-06	-1.10937500e-03	-1.26875000e-01
-7.55024000e-06	-1.32812500e-03	-1.39062500e-01
-7.54704000e-06	-7.26562500e-04	-1.38750000e-01
-7.54384000e-06	-6.71875000e-04	-1.23437500e-01
-7.54064000e-06	-4.84375000e-04	-1.13750000e-01
-7.53744000e-06	-7.96875000e-04	-1.22812500e-01
-7.53424000e-06	-7.18750000e-04	-1.43750000e-01
-7.53104000e-06	-8.28125000e-04	-1.18437500e-01
-7.52784000e-06	-9.06250000e-04	-1.39062500e-01
-7.52464000e-06	-6.79687500e-04	-1.38437500e-01
-7.52144000e-06	-8.43750000e-04	-1.33125000e-01
-7.51824000e-06	-1.05468750e-03	-1.29375000e-01
-7.51504000e-06	-7.18750000e-04	-1.29062500e-01
-7.51184000e-06	-7.57812500e-04	-1.36250000e-01
-7.50864000e-06	-8.90625000e-04	-1.18750000e-01
-7.50544000e-06	-7.42187500e-04	-1.17500000e-01
-7.50224000e-06	-4.37500000e-04	-1.12187500e-01
-7.49904000e-06	-1.56250000e-05	-1.22812500e-01
-7.49584000e-06	-4.68750000e-04	-1.24375000e-01
-7.49264000e-06	-3.12500000e-04	-1.20000000e-01
-7.48944000e-06	-6.17187500e-04	-1.20312500e-01
-7.48624000e-06	-8.28125000e-04	-1.26250000e-01
-7.48304000e-06	-9.45312500e-04	-1.29062500e-01
-7.47984000e-06	-6.17187500e-04	-1.30625000e-01
-7.47664000e-06	-8.59375000e-04	-1.25312500e-01
-7.47344000e-06	-5.23437500e-04	-1.38437500e-01
-7.47024000e-06	-5.78125000e-04	-1.33437500e-01
-7.46704000e-06	-6.79687500e-04	-1.24062500e-01
-7.46384000e-06	-5.46875000e-04	-1.19062500e-01
-7.46064000e-06	-1.10937500e-03	-1.14062500e-01
-7.45744000e-06	-9.76562500e-04	-1.23750000e-01
-7.45424000e-06	-9.53125000e-04	-1.34062500e-01
-7.45104000e-06	-9.29687500e-04	-1.43437500e-01
-7.44784000e-06	-8.67187500e-04	-1.25625000e-01
-7.44464000e-06	-9.92187500e-04	-1.32500000e-01
-7.44144000e-06	-8.51562500e-04	-1.33750000e-01
-7.43824000e-06	-6.95312500e-04	-1.08750000e-01
-7.43504000e-06	-1.09375000e-04	-1.19375000e-01
-7.43184000e-06	-6.17187500e-04	-1.23750000e-01
-7.42864000e-06	-3.90625000e-04	-1.14687500e-01
-7.42544000e-06	-3.28125000e-04	-1.18750000e-01
-7.42224000e-06	-6.95312500e-04	-1.25312500e-01
-7.41904000e-06	-7.42187500e-04	-1.24687500e-01
-7.41584000e-06	-4.29687500e-04	-1.24375000e-01
-7.41264000e-06	-7.34375000e-04	-1.32187500e-01
-7.40944000e-06	-4.84375000e-04	-1.37812500e-01
-7.40624000e-06	-4.60937500e-04	-1.32500000e-01
-7.40304000e-06	-6.95312500e-04	-1.18750000e-01
-7.39984000e-06	-8.04687500e-04	-1.19062500e-01
-7.39664000e-06	-3.82812500e-04	-1.18750000e-01
-7.39344000e-06	-7.10937500e-04	-1.15937500e-01
-7.39024000e-06	-8.82812500e-04	-1.21875000e-01
-7.38704000e-06	-8.43750000e-04	-1.03750000e-01
-7.38384000e-06	-8.90625000e-04	-1.22187500e-01
-7.38064000e-06	-6.01562500e-04	-1.30000000e-01
-7.37744000e-06	-9.21875000e-04	-1.29062500e-01
-7.37424000e-06	-7.26562500e-04	-1.15625000e-01
-7.37104000e-06	-3.75000000e-04	-1.16562500e-01
-7.36784000e-06	-2.73437500e-04	-1.17500000e-01
-7.36464000e-06	-2.81250000e-04	-1.01875000e-01
-7.36144000e-06	-3.59375000e-04	-1.03437500e-01
-7.35824000e-06	-5.31250000e-04	-1.20000000e-01
-7.35504000e-06	-3.90625000e-04	-1.27500000e-01
-7.35184000e-06	-4.92187500e-04	-1.24375000e-01
-7.34864000e-06	-2.96875000e-04	-1.26250000e-01
-7.34544000e-06	-1.71875000e-04	-1.24375000e-01
-7.34224000e-06	-5.23437500e-04	-9.90625000e-02
-7.33904000e-06	-2.65625000e-04	-1.16875000e-01
-7.33584000e-06	-2.50000000e-04	-9.21875000e-02
-7.33264000e-06	-1.01562500e-04	-1.29062500e-01
-7.32944000e-06	-3.12500000e-05	-1.20625000e-01
-7.32624000e-06	-3.20312500e-04	-1.04687500e-01
-7.32304000e-06	-2.03125000e-04	-1.10625000e-01
-7.31984000e-06	-6.25000000e-05	-1.10937500e-01
-7.31664000e-06	-3.51562500e-04	-1.10625000e-01
-7.31344000e-06	-2.42187500e-04	-1.11562500e-01
-7.31024000e-06	-3.20312500e-04	-1.05000000e-01
-7.30704000e-06	-5.46875000e-04	-1.11250000e-01
-7.30384000e-06	-4.45312500e-04	-1.02812500e-01
-7.30064000e-06	-3.43750000e-04	-1.00625000e-01
-7.29744000e-06	-7.96875000e-04	-9.18750000e-02
-7.29424000e-06	-3.82812500e-04	-1.05625000e-01
-7.29104000e-06	-2.50000000e-04	-1.01562500e-01
-7.28784000e-06	-1.25000000e-04	-1.19687500e-01
-7.28464000e-06	-3.35937500e-04	-1.01250000e-01
-7.28144000e-06	-5.70312500e-04	-1.25312500e-01
-7.27824000e-06	-6.25000000e-04	-1.18437500e-01
-7.27504000e-06	-3.04687500e-04	-1.21875000e-01
-7.27184000e-06	-6.01562500e-04	-1.30625000e-01
-7.26864000e-06	-4.60937500e-04	-1.24062500e-01
-7.26544000e-06	-6.71875000e-04	-1.16562500e-01
-7.26224000e-06	-4.76562500e-04	-1.04062500e-01
-7.25904000e-06	-3.90625000e-04	-1.10312500e-01
-7.25584000e-06	-2.89062500e-04	-1.25312500e-01
-7.25264000e-06	-4.53125000e-04	-1.15937500e-01
-7.24944000e-06	-7.81250000e-06	-1.15625000e-01
-7.24624000e-06	-1.01562500e-04	-1.11562500e-01
-7.24304000e-06	-5.39062500e-04	-1.25625000e-01
-7.23984000e-06	-5.46875000e-05	-1.27500000e-01
-7.23664000e-06	-1.09375000e-04	-1.03125000e-01
-7.23344000e-06	-3.90625000e-05	-1.15625000e-01
-7.23024000e-06	-3.90625000e-05	-1.28125000e-01
-7.22704000e-06	-3.20312500e-04	-1.02500000e-01
-7.22384000e-06	-5.54687500e-04	-1.00312500e-01
-7.22064000e-06	-2.50000000e-04	-1.04687500e-01
-7.21744000e-06	-1.87500000e-04	-1.09062500e-01
-7.21424000e-06	-3.75000000e-04	-9.15625000e-02
-7.21104000e-06	-4.84375000e-04	-1.00625000e-01
-7.20784000e-06	-7.81250000e-06	-1.04062500e-01
-7.20464000e-06	-6.95312500e-04	-1.03437500e-01
-7.20144000e-06	-5.62500000e-04	-1.21250000e-01
-7.19824000e-06	-6.64062500e-04	-1.03750000e-01
-7.19504000e-06	-3.82812500e-04	-1.10937500e-01
-7.19184000e-06	-7.26562500e-04	-1.07500000e-01
-7.18864000e-06	-1.07031250e-03	-1.17500000e-01
-7.18544000e-06	-6.64062500e-04	-1.02812500e-01
-7.18224000e-06	-2.96875000e-04	-1.15000000e-01
-7.17904000e-06	-5.85937500e-04	-1.04687500e-01
-7.17584000e-06	-4.68750000e-04	-1.16875000e-01
-7.17264000e-06	-5.70312500e-04	-1.23750000e-01
-7.16944000e-06	-7.57812500e-04	-1.15625000e-01
-7.16624000e-06	-3.82812500e-04	-1.05000000e-01
-7.16304000e-06	-6.40625000e-04	-9.78125000e-02
-7.15984000e-06	-7.10937500e-04	-9.62500000e-02
-7.15664000e-06	-3.35937500e-04	-1.03750000e-01
-7.15344000e-06	-8.20312500e-04	-1.31875000e-01
-7.15024000e-06	-6.71875000e-04	-1.27812500e-01
-7.14704000e-06	-7.89062500e-04	-1.12187500e-01
-7.14384000e-06	-6.48437500e-04	-1.31250000e-01
-7.14064000e-06	-7.18750000e-04	-1.35625000e-01
-7.13744000e-06	-8.90625000e-04	-1.28125000e-01
-7.13424000e-06	-6.01562500e-04	-1.33437500e-01
-7.13104000e-06	-5.39062500e-04	-1.27500000e-01
-7.12784000e-06	-3.51562500e-04	-1.14062500e-01
-7.12464000e-06	-6.64062500e-04	-1.29687500e-01
-7.12144000e-06	-9.37500000e-04	-1.07500000e-01
-7.11824000e-06	-6.01562500e-04	-1.20937500e-01
-7.11504000e-06	-6.64062500e-04	-1.30000000e-01
-7.11184000e-06	-5.70312500e-04	-1.26250000e-01
-7.10864000e-06	-2.34375000e-04	-1.24375000e-01
-7.10544000e-06	-2.10937500e-04	-1.27500000e-01
-7.10224000e-06	-7.03125000e-04	-1.32187500e-01
-7.09904000e-06	-5.07812500e-04	-1.20625000e-01
-7.09584000e-06	-3.90625000e-04	-1.25937500e-01
-7.09264000e-06	-5.07812500e-04	-1.22812500e-01
-7.08944000e-06	-5.39062500e-04	-1.19375000e-01
-7.08624000e-06	-7.10937500e-04	-1.14062500e-01
-7.08304000e-06	-8.28125000e-04	-1.21250000e-01
-7.07984000e-06	-7.50000000e-04	-1.22500000e-01
-7.07664000e-06	-6.25000000e-04	-1.42812500e-01
-7.07344000e-06	-8.82812500e-04	-1.30000000e-01
-7.07024000e-06	-9.06250000e-04	-1.16250000e-01
-7.06704000e-06	-4.53125000e-04	-1.31562500e-01
-7.06384000e-06	-7.03125000e-04	-1.27500000e-01
-7.06064000e-06	-5.93750000e-04	-1.24062500e-01
-7.05744000e-06	-5.23437500e-04	-1.14062500e-01
-7.05424000e-06	-8.28125000e-04	-9.84375000e-02
-7.05104000e-06	-8.04687500e-04	-1.13437500e-01
-7.04784000e-06	-4.53125000e-04	-1.13125000e-01
-7.04464000e-06	-3.82812500e-04	-1.04062500e-01
-7.04144000e-06	-4.45312500e-04	-1.00312500e-01
-7.03824000e-06	-3.43750000e-04	-1.00937500e-01
-7.03504000e-06	1.79687500e-04	-8.93750000e-02
-7.03184000e-06	7.81250000e-06	-1.01562500e-01
-7.02864000e-06	1.95312500e-04	-9.71875000e-02
-7.02544000e-06	-7.03125000e-05	-9.31250000e-02
-7.02224000e-06	-6.25000000e-05	-9.40625000e-02
-7.01904000e-06	3.90625000e-05	-8.71875000e-02
-7.01584000e-06	3.35937500e-04	-9.31250000e-02
-7.01264000e-06	1.56250000e-05	-9.40625000e-02
-7.00944000e-06	-1.40625000e-04	-8.75000000e-02
-7.00624000e-06	-3.12500000e-05	-1.03125000e-01
-7.00304000e-06	-2.26562500e-04	-1.11562500e-01
-6.99984000e-06	-3.35937500e-04	-1.21250000e-01
-6.99664000e-06	-2.03125000e-04	-9.28125000e-02
-6.99344000e-06	-2.50000000e-04	-8.96875000e-02
-6.99024000e-06	-3.98437500e-04	-1.01562500e-01
-6.98704000e-06	-4.76562500e-04	-1.03125000e-01
-6.98384000e-06	-4.60937500e-04	-9.71875000e-02
-6.98064000e-06	-3.90625000e-04	-9.25000000e-02
-6.97744000e-06	-4.84375000e-04	-9.37500000e-02
-6.97424000e-06	-3.67187500e-04	-8.00000000e-02
-6.97104000e-06	-3.75000000e-04	-9.53125000e-02
-6.96784000e-06	-4.37500000e-04	-9.18750000e-02
-6.96464000e-06	-3.67187500e-04	-9.40625000e-02
-6.96144000e-06	1.64062500e-04	-1.01875000e-01
-6.95824000e-06	-1.32812500e-04	-7.46875000e-02
-6.95504000e-06	1.25000000e-04	-9.28125000e-02
-6.95184000e-06	-5.00000000e-04	-8.68750000e-02
-6.94864000e-06	-3.04687500e-04	-8.75000000e-02
-6.94544000e-06	-5.00000000e-04	-9.75000000e-02
-6.94224000e-06	-6.87500000e-04	-1.11562500e-01
-6.93904000e-06	-2.96875000e-04	-1.00000000e-01
-6.93584000e-06	-3.12500000e-05	-1.02500000e-01
-6.93264000e-06	-1.09375000e-04	-1.08750000e-01
-6.92944000e-06	-1.25000000e-04	-1.05625000e-01
-6.92624000e-06	-6.95312500e-04	-9.68750000e-02
-6.92304000e-06	-4.29687500e-04	-1.00937500e-01
-6.91984000e-06	-7.10937500e-04	-1.08750000e-01
-6.91664000e-06	-8.67187500e-04	-9.50000000e-02
-6.91344000e-06	-5.07812500e-04	-1.00312500e-01
-6.91024000e-06	-7.26562500e-04	-1.16250000e-01
-6.90704000e-06	-6.17187500e-04	-1.25312500e-01
-6.90384000e-06	-5.00000000e-04	-1.33125000e-01
-6.90064000e-06	-9.53125000e-04	-1.23125000e-01
-6.89744000e-06	-5.46875000e-04	-1.17187500e-01
-6.89424000e-06	-6.17187500e-04	-1.21875000e-01
-6.89104000e-06	-6.48437500e-04	-1.19375000e-01
-6.88784000e-06	-1.16406250e-03	-1.15937500e-01
-6.88464000e-06	-8.98437500e-04	-1.25000000e-01
-6.88144000e-06	-8.51562500e-04	-1.13437500e-01
-6.87824000e-06	-1.01562500e-03	-1.37812500e-01
-6.87504000e-06	-7.89062500e-04	-1.30625000e-01
-6.87184000e-06	-9.68750000e-04	-1.21562500e-01
-6.86864000e-06	-8.12500000e-04	-1.14687500e-01
-6.86544000e-06	-8.28125000e-04	-1.16562500e-01
-6.86224000e-06	-5.46875000e-04	-1.21250000e-01
-6.85904000e-06	-4.60937500e-04	-1.20312500e-01
-6.85584000e-06	-5.70312500e-04	-1.09062500e-01
-6.85264000e-06	-8.28125000e-04	-1.25312500e-01
-6.84944000e-06	-8.12500000e-04	-1.23437500e-01
-6.84624000e-06	-7.81250000e-04	-9.78125000e-02
-6.84304000e-06	-7.50000000e-04	-9.15625000e-02
-6.83984000e-06	-7.42187500e-04	-1.03125000e-01
-6.83664000e-06	-7.34375000e-04	-1.04062500e-01
-6.83344000e-06	-4.29687500e-04	-1.06250000e-01
-6.83024000e-06	-9.06250000e-04	-1.00312500e-01
-6.82704000e-06	-4.45312500e-04	-9.59375000e-02
-6.82384000e-06	-5.31250000e-04	-9.28125000e-02
-6.82064000e-06	-6.64062500e-04	-8.68750000e-02
-6.81744000e-06	-3.12500000e-04	-1.01875000e-01
-6.81424000e-06	-3.98437500e-04	-1.19062500e-01
-6.81104000e-06	-4.21875000e-04	-1.25625000e-01
-6.80784000e-06	-6.32812500e-04	-1.24375000e-01
-6.80464000e-06	-4.21875000e-04	-1.08125000e-01
-6.80144000e-06	-5.70312500e-04	-1.04062500e-01
-6.79824000e-06	-5.62500000e-04	-9.71875000e-02
-6.79504000e-06	-6.25000000e-04	-8.87500000e-02
-6.79184000e-06	-3.43750000e-04	-1.00000000e-01
-6.78864000e-06	-2.65625000e-04	-9.06250000e-02
-6.78544000e-06	-6.01562500e-04	-9.31250000e-02
-6.78224000e-06	-2.34375000e-04	-8.25000000e-02
-6.77904000e-06	-3.12500000e-04	-8.00000000e-02
-6.77584000e-06	-2.81250000e-04	-9.18750000e-02
-6.77264000e-06	-1.01562500e-04	-1.02812500e-01
-6.76944000e-06	-5.31250000e-04	-1.10625000e-01
-6.76624000e-06	-4.53125000e-04	-1.01250000e-01
-6.76304000e-06	-6.32812500e-04	-9.96875000e-02
-6.75984000e-06	-5.39062500e-04	-1.01250000e-01
-6.75664000e-06	-6.09375000e-04	-9.18750000e-02
-6.75344000e-06	-4.68750000e-04	-9.34375000e-02
-6.75024000e-06	-3.20312500e-04	-9.12500000e-02
-6.74704000e-06	-5.07812500e-04	-9.59375000e-02
-6.74384000e-06	-6.32812500e-04	-9.31250000e-02
-6.74064000e-06	-6.95312500e-04	-8.59375000e-02
-6.73744000e-06	-5.85937500e-04	-9.06250000e-02
-6.73424000e-06	-5.07812500e-04	-8.84375000e-02
-6.73104000e-06	-4.06250000e-04	-9.65625000e-02
-6.72784000e-06	-4.84375000e-04	-1.17812500e-01
-6.72464000e-06	-6.79687500e-04	-1.22500000e-01
-6.72144000e-06	-5.31250000e-04	-1.18750000e-01
-6.71824000e-06	-4.21875000e-04	-1.26562500e-01
-6.71504000e-06	-1.17187500e-04	-9.81250000e-02
-6.71184000e-06	-7.18750000e-04	-9.12500000e-02
-6.70864000e-06	-5.31250000e-04	-9.28125000e-02
-6.70544000e-06	-3.98437500e-04	-8.71875000e-02
-6.70224000e-06	-2.57812500e-04	-1.22187500e-01
-6.69904000e-06	-6.56250000e-04	-1.10625000e-01
-6.69584000e-06	-6.95312500e-04	-9.78125000e-02
-6.69264000e-06	-2.50000000e-04	-1.14375000e-01
-6.68944000e-06	-3.04687500e-04	-8.96875000e-02
-6.68624000e-06	-6.40625000e-04	-9.34375000e-02
-6.68304000e-06	-1.71875000e-04	-1.16562500e-01
-6.67984000e-06	-7.65625000e-04	-1.26562500e-01
-6.67664000e-06	-8.75000000e-04	-1.04687500e-01
-6.67344000e-06	-6.71875000e-04	-9.56250000e-02
-6.67024000e-06	-3.59375000e-04	-9.93750000e-02
-6.66704000e-06	-4.84375000e-04	-1.05312500e-01
-6.66384000e-06	-5.85937500e-04	-9.65625000e-02
-6.66064000e-06	-4.45312500e-04	-9.81250000e-02
-6.65744000e-06	-7.42187500e-04	-1.06562500e-01
-6.65424000e-06	-2.65625000e-04	-1.08750000e-01
-6.65104000e-06	-3.59375000e-04	-1.12812500e-01
-6.64784000e-06	-5.70312500e-04	-1.01875000e-01
-6.64464000e-06	-2.18750000e-04	-1.02187500e-01
-6.64144000e-06	-4.76562500e-04	-9.59375000e-02
-6.63824000e-06	-2.18750000e-04	-7.81250000e-02
-6.63504000e-06	-5.46875000e-05	-8.81250000e-02
-6.63184000e-06	-1.56250000e-04	-1.03750000e-01
-6.62864000e-06	-2.26562500e-04	-7.53125000e-02
-6.62544000e-06	-4.45312500e-04	-6.81250000e-02
-6.62224000e-06	-1.01562500e-04	-8.09375000e-02
-6.61904000e-06	-4.21875000e-04	-7.34375000e-02
-6.61584000e-06	-2.89062500e-04	-8.84375000e-02
-6.61264000e-06	-3.20312500e-04	-1.12500000e-01
-6.60944000e-06	2.42187500e-04	-9.37500000e-02
-6.60624000e-06	7.03125000e-05	-9.84375000e-02
-6.60304000e-06	-2.73437500e-04	-9.87500000e-02
-6.59984000e-06	2.77555756e-17	-1.22500000e-01
-6.59664000e-06	-1.40625000e-04	-9.90625000e-02
-6.59344000e-06	-2.26562500e-04	-9.78125000e-02
-6.59024000e-06	-2.96875000e-04	-8.68750000e-02
-6.58704000e-06	2.03125000e-04	-8.18750000e-02
-6.58384000e-06	2.34375000e-05	-8.25000000e-02
-6.58064000e-06	-6.40625000e-04	-8.78125000e-02
-6.57744000e-06	-5.07812500e-04	-9.40625000e-02
-6.57424000e-06	-5.78125000e-04	-1.01250000e-01
-6.57104000e-06	-4.53125000e-04	-1.01250000e-01
-6.56784000e-06	-2.89062500e-04	-1.08125000e-01
-6.56464000e-06	-1.64062500e-04	-1.02812500e-01
-6.56144000e-06	-6.48437500e-04	-8.28125000e-02
-6.55824000e-06	-5.70312500e-04	-9.03125000e-02
-6.55504000e-06	-1.87500000e-04	-8.75000000e-02
-6.55184000e-06	-7.26562500e-04	-1.17187500e-01
-6.54864000e-06	-7.65625000e-04	-1.12187500e-01
-6.54544000e-06	-5.23437500e-04	-1.05937500e-01
-6.54224000e-06	-5.39062500e-04	-8.78125000e-02
-6.53904000e-06	-2.57812500e-04	-9.53125000e-02
-6.53584000e-06	-1.64062500e-04	-1.02812500e-01
-6.53264000e-06	-1.32812500e-04	-1.02187500e-01
-6.52944000e-06	-3.35937500e-04	-8.87500000e-02
-6.52624000e-06	-3.67187500e-04	-1.05937500e-01
-6.52304000e-06	-5.23437500e-04	-9.43750000e-02
-6.51984000e-06	-4.84375000e-04	-9.78125000e-02
-6.51664000e-06	-3.75000000e-04	-1.02187500e-01
-6.51344000e-06	-3.28125000e-04	-9.53125000e-02
-6.51024000e-06	-3.51562500e-04	-9.75000000e-02
-6.50704000e-06	-4.84375000e-04	-9.93750000e-02
-6.50384000e-06	-5.23437500e-04	-1.09062500e-01
-6.50064000e-06	-6.01562500e-04	-1.07812500e-01
-6.49744000e-06	-6.95312500e-04	-1.20000000e-01
-6.49424000e-06	-4.76562500e-04	-9.90625000e-02
-6.49104000e-06	-1.64062500e-04	-8.87500000e-02
-6.48784000e-06	-4.06250000e-04	-9.21875000e-02
-6.48464000e-06	-2.81250000e-04	-1.02812500e-01
-6.48144000e-06	-3.20312500e-04	-1.03125000e-01
-6.47824000e-06	-3.51562500e-04	-9.25000000e-02
-6.47504000e-06	2.73437500e-04	-9.62500000e-02
-6.47184000e-06	-2.34375000e-05	-8.59375000e-02
-6.46864000e-06	-2.50000000e-04	-1.00937500e-01
-6.46544000e-06	-4.29687500e-04	-8.68750000e-02
-6.46224000e-06	-6.48437500e-04	-8.93750000e-02
-6.45904000e-06	-7.10937500e-04	-9.56250000e-02
-6.45584000e-06	-4.14062500e-04	-8.40625000e-02
-6.45264000e-06	-3.75000000e-04	-9.65625000e-02
-6.44944000e-06	-3.28125000e-04	-8.78125000e-02
-6.44624000e-06	-2.65625000e-04	-1.07812500e-01
-6.44304000e-06	-3.82812500e-04	-1.00000000e-01
-6.43984000e-06	-6.71875000e-04	-1.01562500e-01
-6.43664000e-06	-7.10937500e-04	-1.06562500e-01
-6.43344000e-06	-6.25000000e-04	-1.05625000e-01
-6.43024000e-06	-5.78125000e-04	-8.75000000e-02
-6.42704000e-06	-5.23437500e-04	-9.84375000e-02
-6.42384000e-06	-7.96875000e-04	-9.00000000e-02
-6.42064000e-06	-5.62500000e-04	-9.81250000e-02
-6.41744000e-06	-4.53125000e-04	-9.78125000e-02
-6.41424000e-06	-1.25000000e-04	-9.18750000e-02
-6.41104000e-06	-4.06250000e-04	-1.12812500e-01
-6.40784000e-06	-4.14062500e-04	-9.81250000e-02
-6.40464000e-06	1.01562500e-04	-9.46875000e-02
-6.40144000e-06	-3.67187500e-04	-9.56250000e-02
-6.39824000e-06	-2.34375000e-05	-1.15000000e-01
-6.39504000e-06	-2.65625000e-04	-9.09375000e-02
-6.39184000e-06	-4.76562500e-04	-8.75000000e-02
-6.38864000e-06	-4.37500000e-04	-9.93750000e-02
-6.38544000e-06	-1.64062500e-04	-9.96875000e-02
-6.38224000e-06	-1.48437500e-04	-8.78125000e-02
-6.37904000e-06	-5.00000000e-04	-8.50000000e-02
-6.37584000e-06	-1.48437500e-04	-9.09375000e-02
-6.37264000e-06	-4.29687500e-04	-9.31250000e-02
-6.36944000e-06	-3.28125000e-04	-1.16562500e-01
-6.36624000e-06	-5.54687500e-04	-1.06250000e-01
-6.36304000e-06	-2.34375000e-05	-1.03125000e-01
-6.35984000e-06	8.59375000e-05	-1.04375000e-01
-6.35664000e-06	-3.59375000e-04	-8.18750000e-02
-6.35344000e-06	-5.85937500e-04	-9.06250000e-02
-6.35024000e-06	-3.43750000e-04	-8.50000000e-02
-6.34704000e-06	-3.75000000e-04	-9.87500000e-02
-6.34384000e-06	-3.04687500e-04	-1.02187500e-01
-6.34064000e-06	-4.92187500e-04	-1.06250000e-01
-6.33744000e-06	-5.62500000e-04	-1.00000000e-01
-6.33424000e-06	-5.85937500e-04	-1.17187500e-01
-6.33104000e-06	-4.06250000e-04	-1.13125000e-01
-6.32784000e-06	-6.87500000e-04	-9.59375000e-02
-6.32464000e-06	-4.60937500e-04	-9.96875000e-02
-6.32144000e-06	-3.51562500e-04	-8.68750000e-02
-6.31824000e-06	-3.82812500e-04	-1.00312500e-01
-6.31504000e-06	-2.34375000e-04	-1.10000000e-01
-6.31184000e-06	-5.31250000e-04	-1.08750000e-01
-6.30864000e-06	-8.12500000e-04	-1.15312500e-01
-6.30544000e-06	-2.34375000e-04	-1.08125000e-01
-6.30224000e-06	-3.51562500e-04	-1.05625000e-01
-6.29904000e-06	-3.98437500e-04	-1.07812500e-01
-6.29584000e-06	-1.40625000e-04	-1.06875000e-01
-6.29264000e-06	-4.29687500e-04	-9.03125000e-02
-6.28944000e-06	-3.67187500e-04	-9.15625000e-02
-6.28624000e-06	-3.75000000e-04	-1.06562500e-01
-6.28304000e-06	-2.89062500e-04	-9.65625000e-02
-6.27984000e-06	-2.34375000e-04	-1.04687500e-01
-6.27664000e-06	-2.50000000e-04	-9.40625000e-02
-6.27344000e-06	-2.73437500e-04	-7.59375000e-02
-6.27024000e-06	-2.42187500e-04	-8.37500000e-02
-6.26704000e-06	-4.06250000e-04	-8.84375000e-02
-6.26384000e-06	-2.81250000e-04	-8.15625000e-02
-6.26064000e-06	-4.53125000e-04	-1.04375000e-01
-6.25744000e-06	-2.73437500e-04	-1.00000000e-01
-6.25424000e-06	-2.50000000e-04	-9.15625000e-02
-6.25104000e-06	-4.60937500e-04	-7.84375000e-02
-6.24784000e-06	-4.76562500e-04	-8.34375000e-02
-6.24464000e-06	-5.00000000e-04	-1.05000000e-01
-6.24144000e-06	-2.96875000e-04	-7.93750000e-02
-6.23824000e-06	-3.35937500e-04	-7.75000000e-02
-6.23504000e-06	-7.65625000e-04	-8.31250000e-02
-6.23184000e-06	-5.07812500e-04	-9.75000000e-02
-6.22864000e-06	-2.50000000e-04	-8.96875000e-02
-6.22544000e-06	-1.56250000e-05	-8.78125000e-02
-6.22224000e-06	-4.76562500e-04	-9.62500000e-02
-6.21904000e-06	-1.64062500e-04	-1.01562500e-01
-6.21584000e-06	-3.90625000e-04	-1.04062500e-01
-6.21264000e-06	-5.46875000e-04	-8.75000000e-02
-6.20944000e-06	-2.65625000e-04	-8.21875000e-02
-6.20624000e-06	-3.12500000e-04	-9.06250000e-02
-6.20304000e-06	-5.23437500e-04	-8.56250000e-02
-6.19984000e-06	-2.89062500e-04	-8.15625000e-02
-6.19664000e-06	-2.42187500e-04	-9.50000000e-02
-6.19344000e-06	-2.89062500e-04	-9.09375000e-02
-6.19024000e-06	-2.03125000e-04	-9.00000000e-02
-6.18704000e-06	-2.34375000e-04	-1.12187500e-01
-6.18384000e-06	-3.59375000e-04	-1.05625000e-01
-6.18064000e-06	-4.53125000e-04	-8.90625000e-02
-6.17744000e-06	-5.23437500e-04	-1.02187500e-01
-6.17424000e-06	-3.90625000e-04	-9.84375000e-02
-6.17104000e-06	-4.84375000e-04	-9.28125000e-02
-6.16784000e-06	-3.75000000e-04	-9.15625000e-02
-6.16464000e-06	-4.60937500e-04	-8.50000000e-02
-6.16144000e-06	-2.96875000e-04	-8.37500000e-02
-6.15824000e-06	-3.82812500e-04	-6.62500000e-02
-6.15504000e-06	-5.23437500e-04	-9.87500000e-02
-6.15184000e-06	-7.10937500e-04	-1.01875000e-01
-6.14864000e-06	-3.75000000e-04	-8.03125000e-02
-6.14544000e-06	-1.95312500e-04	-9.00000000e-02
-6.14224000e-06	-4.29687500e-04	-1.03437500e-01
-6.13904000e-06	-4.84375000e-04	-9.53125000e-02
-6.13584000e-06	-7.73437500e-04	-9.50000000e-02
-6.13264000e-06	-7.65625000e-04	-9.84375000e-02
-6.12944000e-06	-9.14062500e-04	-9.81250000e-02
-6.12624000e-06	-9.14062500e-04	-8.78125000e-02
-6.12304000e-06	-7.57812500e-04	-1.00312500e-01
-6.11984000e-06	-8.28125000e-04	-1.10312500e-01
-6.11664000e-06	-6.48437500e-04	-1.00937500e-01
-6.11344000e-06	-6.32812500e-04	-8.90625000e-02
-6.11024000e-06	-8.28125000e-04	-8.68750000e-02
-6.10704000e-06	-4.21875000e-04	-9.09375000e-02
-6.10384000e-06	-8.98437500e-04	-9.18750000e-02
-6.10064000e-06	-8.28125000e-04	-9.87500000e-02
-6.09744000e-06	-7.81250000e-04	-9.87500000e-02
-6.09424000e-06	-9.53125000e-04	-8.93750000e-02
-6.09104000e-06	-8.82812500e-04	-1.11250000e-01
-6.08784000e-06	-7.57812500e-04	-1.06875000e-01
-6.08464000e-06	-5.85937500e-04	-1.11875000e-01
-6.08144000e-06	-1.28906250e-03	-1.05937500e-01
-6.07824000e-06	-7.42187500e-04	-1.07812500e-01
-6.07504000e-06	-8.67187500e-04	-1.00937500e-01
-6.07184000e-06	-8.98437500e-04	-8.68750000e-02
-6.06864000e-06	-4.21875000e-04	-9.96875000e-02
-6.06544000e-06	-3.20312500e-04	-9.75000000e-02
-6.06224000e-06	-6.56250000e-04	-8.53125000e-02
-6.05904000e-06	-7.65625000e-04	-7.43750000e-02
-6.05584000e-06	-8.51562500e-04	-8.00000000e-02
-6.05264000e-06	-5.62500000e-04	-9.34375000e-02
-6.04944000e-06	-6.64062500e-04	-9.31250000e-02
-6.04624000e-06	-6.01562500e-04	-9.34375000e-02
-6.04304000e-06	-4.06250000e-04	-1.08437500e-01
-6.03984000e-06	-3.59375000e-04	-9.68750000e-02
-6.03664000e-06	-2.73437500e-04	-9.31250000e-02
-6.03344000e-06	-3.90625000e-04	-9.96875000e-02
-6.03024000e-06	-2.50000000e-04	-9.37500000e-02
-6.02704000e-06	-4.37500000e-04	-8.96875000e-02
-6.02384000e-06	-6.17187500e-04	-9.43750000e-02
-6.02064000e-06	-2.73437500e-04	-8.00000000e-02
-6.01744000e-06	-7.81250000e-05	-7.46875000e-02
-6.01424000e-06	-1.25000000e-04	-9.46875000e-02
-6.01104000e-06	-3.12500000e-04	-8.25000000e-02
-6.00784000e-06	-2.26562500e-04	-7.93750000e-02
-6.00464000e-06	-3.28125000e-04	-6.50000000e-02
-6.00144000e-06	-3.51562500e-04	-8.09375000e-02
-5.99824000e-06	-1.09375000e-04	-5.34375000e-02
-5.99504000e-06	-2.34375000e-05	-6.90625000e-02
-5.99184000e-06	-3.90625000e-05	-7.25000000e-02
-5.98864000e-06	1.71875000e-04	-6.59375000e-02
-5.98544000e-06	-6.25000000e-05	-6.50000000e-02
-5.98224000e-06	-5.85937500e-04	-6.18750000e-02
-5.97904000e-06	-2.34375000e-05	-6.87500000e-02
-5.97584000e-06	-2.73437500e-04	-6.15625000e-02
-5.97264000e-06	7.03125000e-05	-6.87500000e-02
-5.96944000e-06	-1.56250000e-05	-6.59375000e-02
-5.96624000e-06	-1.56250000e-05	-4.09375000e-02
-5.96304000e-06	-2.50000000e-04	-8.15625000e-02
-5.95984000e-06	-1.56250000e-05	-7.53125000e-02
-5.95664000e-06	2.81250000e-04	-5.81250000e-02
-5.95344000e-06	2.34375000e-05	-4.84375000e-02
-5.95024000e-06	7.81250000e-06	-5.50000000e-02
-5.94704000e-06	-1.17187500e-04	-7.40625000e-02
-5.94384000e-06	-1.32812500e-04	-7.06250000e-02
-5.94064000e-06	-2.26562500e-04	-5.56250000e-02
-5.93744000e-06	-7.81250000e-05	-6.50000000e-02
-5.93424000e-06	-3.12500000e-05	-6.43750000e-02
-5.93104000e-06	-1.48437500e-04	-8.84375000e-02
-5.92784000e-06	-3.90625000e-04	-7.12500000e-02
-5.92464000e-06	-5.62500000e-04	-7.71875000e-02
-5.92144000e-06	-2.03125000e-04	-7.00000000e-02
-5.91824000e-06	-3.04687500e-04	-8.28125000e-02
-5.91504000e-06	-4.29687500e-04	-1.04375000e-01
-5.91184000e-06	-4.60937500e-04	-8.62500000e-02
-5.90864000e-06	-4.84375000e-04	-8.46875000e-02
-5.90544000e-06	-4.84375000e-04	-8.53125000e-02
-5.90224000e-06	-4.14062500e-04	-6.31250000e-02
-5.89904000e-06	-7.42187500e-04	-7.31250000e-02
-5.89584000e-06	-7.03125000e-04	-7.87500000e-02
-5.89264000e-06	-7.10937500e-04	-8.53125000e-02
-5.88944000e-06	-3.35937500e-04	-8.53125000e-02
-5.88624000e-06	-1.09375000e-04	-7.75000000e-02
-5.88304000e-06	-6.95312500e-04	-7.09375000e-02
-5.87984000e-06	-4.68750000e-04	-8.15625000e-02
-5.87664000e-06	-2.03125000e-04	-7.21875000e-02
-5.87344000e-06	-4.84375000e-04	-5.43750000e-02
-5.87024000e-06	-4.21875000e-04	-7.78125000e-02
-5.86704000e-06	-5.46875000e-04	-7.37500000e-02
-5.86384000e-06	-1.17187500e-04	-6.59375000e-02
-5.86064000e-06	-5.15625000e-04	-7.09375000e-02
-5.85744000e-06	-3.67187500e-04	-7.56250000e-02
-5.85424000e-06	-6.87500000e-04	-7.03125000e-02
-5.85104000e-06	-4.06250000e-04	-8.00000000e-02
-5.84784000e-06	-5.15625000e-04	-7.50000000e-02
-5.84464000e-06	-3.43750000e-04	-7.25000000e-02
-5.84144000e-06	-3.82812500e-04	-7.18750000e-02
-5.83824000e-06	-2.73437500e-04	-7.03125000e-02
-5.83504000e-06	-5.00000000e-04	-7.53125000e-02
-5.83184000e-06	-1.87500000e-04	-9.21875000e-02
-5.82864000e-06	-4.29687500e-04	-6.93750000e-02
-5.82544000e-06	-6.87500000e-04	-7.81250000e-02
-5.82224000e-06	-5.00000000e-04	-7.84375000e-02
-5.81904000e-06	-4.14062500e-04	-9.21875000e-02
-5.81584000e-06	-5.93750000e-04	-7.87500000e-02
-5.81264000e-06	-5.39062500e-04	-7.65625000e-02
-5.80944000e-06	-5.00000000e-04	-7.25000000e-02
-5.80624000e-06	-2.96875000e-04	-7.28125000e-02
-5.80304000e-06	-4.45312500e-04	-6.87500000e-02
-5.79984000e-06	-3.35937500e-04	-6.87500000e-02
-5.79664000e-06	-5.23437500e-04	-6.43750000e-02
-5.79344000e-06	-4.53125000e-04	-7.87500000e-02
-5.79024000e-06	-6.09375000e-04	-7.90625000e-02
-5.78704000e-06	-6.95312500e-04	-7.50000000e-02
-5.78384000e-06	-4.29687500e-04	-8.96875000e-02
-5.78064000e-06	-7.03125000e-04	-7.68750000e-02
-5.77744000e-06	-5.93750000e-04	-6.81250000e-02
-5.77424000e-06	-5.46875000e-04	-9.31250000e-02
-5.77104000e-06	-5.85937500e-04	-9.50000000e-02
-5.76784000e-06	-5.15625000e-04	-1.00937500e-01
-5.76464000e-06	-8.82812500e-04	-8.37500000e-02
-5.76144000e-06	-6.64062500e-04	-8.12500000e-02
-5.75824000e-06	-7.65625000e-04	-7.90625000e-02
-5.75504000e-06	-5.46875000e-04	-8.84375000e-02
-5.75184000e-06	-7.03125000e-04	-8.65625000e-02
-5.74864000e-06	-4.45312500e-04	-8.65625000e-02
-5.74544000e-06	-4.53125000e-04	-8.21875000e-02
-5.74224000e-06	-3.43750000e-04	-6.90625000e-02
-5.73904000e-06	-2.89062500e-04	-8.56250000e-02
-5.73584000e-06	-7.10937500e-04	-8.68750000e-02
-5.73264000e-06	-2.42187500e-04	-6.09375000e-02
-5.72944000e-06	-1.25000000e-04	-7.31250000e-02
-5.72624000e-06	9.37500000e-05	-6.46875000e-02
-5.72304000e-06	-2.26562500e-04	-6.37500000e-02
-5.71984000e-06	-2.03125000e-04	-7.43750000e-02
-5.71664000e-06	-1.32812500e-04	-5.53125000e-02
-5.71344000e-06	-1.64062500e-04	-5.53125000e-02
-5.71024000e-06	3.67187500e-04	-6.65625000e-02
-5.70704000e-06	1.09375000e-04	-6.53125000e-02
-5.70384000e-06	-1.56250000e-04	-5.87500000e-02
-5.70064000e-06	-7.03125000e-05	-5.75000000e-02
-5.69744000e-06	1.09375000e-04	-6.15625000e-02
-5.69424000e-06	-7.81250000e-06	-6.00000000e-02
-5.69104000e-06	-2.65625000e-04	-7.34375000e-02
-5.68784000e-06	-7.81250000e-05	-4.93750000e-02
-5.68464000e-06	7.81250000e-05	-4.68750000e-02
-5.68144000e-06	2.34375000e-05	-6.93750000e-02
-5.67824000e-06	-8.59375000e-05	-5.21875000e-02
-5.67504000e-06	-1.01562500e-04	-5.90625000e-02
-5.67184000e-06	-7.03125000e-05	-5.84375000e-02
-5.66864000e-06	-4.37500000e-04	-6.90625000e-02
-5.66544000e-06	-5.54687500e-04	-9.62500000e-02
-5.66224000e-06	-4.53125000e-04	-7.06250000e-02
-5.65904000e-06	-6.01562500e-04	-8.03125000e-02
-5.65584000e-06	-9.37500000e-05	-6.96875000e-02
-5.65264000e-06	-1.56250000e-05	-5.81250000e-02
-5.64944000e-06	-2.34375000e-04	-5.25000000e-02
-5.64624000e-06	-3.12500000e-04	-7.09375000e-02
-5.64304000e-06	-2.57812500e-04	-5.90625000e-02
-5.63984000e-06	-8.59375000e-05	-7.68750000e-02
-5.63664000e-06	-1.32812500e-04	-6.31250000e-02
-5.63344000e-06	-1.87500000e-04	-7.43750000e-02
-5.63024000e-06	-3.59375000e-04	-7.06250000e-02
-5.62704000e-06	-3.51562500e-04	-8.31250000e-02
-5.62384000e-06	2.10937500e-04	-7.71875000e-02
-5.62064000e-06	-4.68750000e-04	-7.06250000e-02
-5.61744000e-06	1.17187500e-04	-6.37500000e-02
-5.61424000e-06	-6.25000000e-05	-7.31250000e-02
-5.61104000e-06	-4.29687500e-04	-8.93750000e-02
-5.60784000e-06	-4.37500000e-04	-7.81250000e-02
-5.60464000e-06	-2.26562500e-04	-7.25000000e-02
-5.60144000e-06	-3.59375000e-04	-6.62500000e-02
-5.59824000e-06	-2.50000000e-04	-8.96875000e-02
-5.59504000e-06	-3.67187500e-04	-7.43750000e-02
-5.59184000e-06	-3.82812500e-04	-8.40625000e-02
-5.58864000e-06	-3.90625000e-04	-7.90625000e-02
-5.58544000e-06	-3.67187500e-04	-7.09375000e-02
-5.58224000e-06	-4.76562500e-04	-8.18750000e-02
-5.57904000e-06	-2.65625000e-04	-8.53125000e-02
-5.57584000e-06	-2.34375000e-04	-7.37500000e-02
-5.57264000e-06	-9.84375000e-04	-7.56250000e-02
-5.56944000e-06	-6.25000000e-04	-9.06250000e-02
-5.56624000e-06	-7.96875000e-04	-8.84375000e-02
-5.56304000e-06	-8.28125000e-04	-9.68750000e-02
-5.55984000e-06	-5.15625000e-04	-8.12500000e-02
-5.55664000e-06	-6.17187500e-04	-6.40625000e-02
-5.55344000e-06	-9.37500000e-04	-7.00000000e-02
-5.55024000e-06	-8.20312500e-04	-8.03125000e-02
-5.54704000e-06	-7.65625000e-04	-7.90625000e-02
-5.54384000e-06	-6.56250000e-04	-6.78125000e-02
-5.54064000e-06	-8.67187500e-04	-7.71875000e-02
-5.53744000e-06	-2.73437500e-04	-7.65625000e-02
-5.53424000e-06	-6.40625000e-04	-8.03125000e-02
-5.53104000e-06	-4.37500000e-04	-7.65625000e-02
-5.52784000e-06	-5.62500000e-04	-8.21875000e-02
-5.52464000e-06	-6.01562500e-04	-7.90625000e-02
-5.52144000e-06	-7.42187500e-04	-7.87500000e-02
-5.51824000e-06	-4.76562500e-04	-7.34375000e-02
-5.51504000e-06	-2.81250000e-04	-7.12500000e-02
-5.51184000e-06	-2.26562500e-04	-7.56250000e-02
-5.50864000e-06	-5.31250000e-04	-8.37500000e-02
-5.50544000e-06	-8.28125000e-04	-8.78125000e-02
-5.50224000e-06	-8.90625000e-04	-7.84375000e-02
-5.49904000e-06	-6.64062500e-04	-7.43750000e-02
-5.49584000e-06	-4.53125000e-04	-7.21875000e-02
-5.49264000e-06	-4.76562500e-04	-6.43750000e-02
-5.48944000e-06	-6.87500000e-04	-6.00000000e-02
-5.48624000e-06	-4.76562500e-04	-8.50000000e-02
-5.48304000e-06	-4.60937500e-04	-7.00000000e-02
-5.47984000e-06	-3.35937500e-04	-6.96875000e-02
-5.47664000e-06	-3.82812500e-04	-8.03125000e-02
-5.47344000e-06	-6.17187500e-04	-7.90625000e-02
-5.47024000e-06	-9.21875000e-04	-6.81250000e-02
-5.46704000e-06	-6.87500000e-04	-9.37500000e-02
-5.46384000e-06	-8.12500000e-04	-7.62500000e-02
-5.46064000e-06	-5.39062500e-04	-8.28125000e-02
-5.45744000e-06	-8.04687500e-04	-8.81250000e-02
-5.45424000e-06	-7.57812500e-04	-9.96875000e-02
-5.45104000e-06	-3.75000000e-04	-7.96875000e-02
-5.44784000e-06	-5.70312500e-04	-8.25000000e-02
-5.44464000e-06	-7.34375000e-04	-8.25000000e-02
-5.44144000e-06	-8.51562500e-04	-7.34375000e-02
-5.43824000e-06	-1.23437500e-03	-9.06250000e-02
-5.43504000e-06	-7.89062500e-04	-8.65625000e-02
-5.43184000e-06	-5.85937500e-04	-7.37500000e-02
-5.42864000e-06	-6.95312500e-04	-7.40625000e-02
-5.42544000e-06	-7.65625000e-04	-7.15625000e-02
-5.42224000e-06	-5.62500000e-04	-6.68750000e-02
-5.41904000e-06	-3.12500000e-04	-7.46875000e-02
-5.41584000e-06	-5.39062500e-04	-8.53125000e-02
-5.41264000e-06	-8.12500000e-04	-8.06250000e-02
-5.40944000e-06	-8.20312500e-04	-7.43750000e-02
-5.40624000e-06	-7.34375000e-04	-6.62500000e-02
-5.40304000e-06	-6.09375000e-04	-8.18750000e-02
-5.39984000e-06	-7.26562500e-04	-9.00000000e-02
-5.39664000e-06	-7.65625000e-04	-8.21875000e-02
-5.39344000e-06	-6.40625000e-04	-7.56250000e-02
-5.39024000e-06	-7.96875000e-04	-9.09375000e-02
-5.38704000e-06	-9.14062500e-04	-9.34375000e-02
-5.38384000e-06	-9.45312500e-04	-8.06250000e-02
-5.38064000e-06	-3.20312500e-04	-8.56250000e-02
-5.37744000e-06	-6.01562500e-04	-9.40625000e-02
-5.37424000e-06	-7.50000000e-04	-8.06250000e-02
-5.37104000e-06	-7.10937500e-04	-7.43750000e-02
-5.36784000e-06	-1.00000000e-03	-8.56250000e-02
-5.36464000e-06	-4.45312500e-04	-6.87500000e-02
-5.36144000e-06	-7.73437500e-04	-7.53125000e-02
-5.35824000e-06	-6.71875000e-04	-6.53125000e-02
-5.35504000e-06	-8.67187500e-04	-7.15625000e-02
-5.35184000e-06	-8.28125000e-04	-5.71875000e-02
-5.34864000e-06	-7.81250000e-04	-6.12500000e-02
-5.34544000e-06	-3.75000000e-04	-8.06250000e-02
-5.34224000e-06	-4.76562500e-04	-7.81250000e-02
-5.33904000e-06	-1.95312500e-04	-7.87500000e-02
-5.33584000e-06	-3.75000000e-04	-7.46875000e-02
-5.33264000e-06	-5.62500000e-04	-8.25000000e-02
-5.32944000e-06	-7.26562500e-04	-6.31250000e-02
-5.32624000e-06	-4.21875000e-04	-7.15625000e-02
-5.32304000e-06	-5.07812500e-04	-7.71875000e-02
-5.31984000e-06	-1.79687500e-04	-6.18750000e-02
-5.31664000e-06	-5.46875000e-05	-6.68750000e-02
-5.31344000e-06	-1.56250000e-05	-6.15625000e-02
-5.31024000e-06	-6.01562500e-04	-5.81250000e-02
-5.30704000e-06	-1.64062500e-04	-5.00000000e-02
-5.30384000e-06	-2.34375000e-04	-5.87500000e-02
-5.30064000e-06	1.17187500e-04	-5.59375000e-02
-5.29744000e-06	-1.09375000e-04	-6.09375000e-02
-5.29424000e-06	-2.57812500e-04	-5.81250000e-02
-5.29104000e-06	-7.03125000e-05	-4.59375000e-02
-5.28784000e-06	-3.04687500e-04	-5.21875000e-02
-5.28464000e-06	-7.81250000e-05	-7.28125000e-02
-5.28144000e-06	-1.56250000e-04	-5.81250000e-02
-5.27824000e-06	-7.03125000e-04	-5.87500000e-02
-5.27504000e-06	-7.10937500e-04	-6.09375000e-02
-5.27184000e-06	-1.01562500e-04	-7.03125000e-02
-5.26864000e-06	-4.06250000e-04	-6.59375000e-02
-5.26544000e-06	-6.25000000e-04	-7.59375000e-02
-5.26224000e-06	-3.43750000e-04	-6.12500000e-02
-5.25904000e-06	-3.12500000e-04	-6.96875000e-02
-5.25584000e-06	-3.35937500e-04	-6.53125000e-02
-5.25264000e-06	-1.32812500e-04	-5.53125000e-02
-5.24944000e-06	-6.87500000e-04	-6.00000000e-02
-5.24624000e-06	-4.76562500e-04	-6.03125000e-02
-5.24304000e-06	-4.21875000e-04	-5.50000000e-02
-5.23984000e-06	-2.89062500e-04	-5.46875000e-02
-5.23664000e-06	-7.42187500e-04	-7.00000000e-02
-5.23344000e-06	-1.87500000e-04	-7.00000000e-02
-5.23024000e-06	-2.26562500e-04	-7.28125000e-02
-5.22704000e-06	-4.68750000e-04	-7.84375000e-02
-5.22384000e-06	-8.75000000e-04	-7.03125000e-02
-5.22064000e-06	-9.84375000e-04	-6.31250000e-02
-5.21744000e-06	-6.32812500e-04	-7.12500000e-02
-5.21424000e-06	-5.78125000e-04	-6.18750000e-02
-5.21104000e-06	-5.15625000e-04	-6.68750000e-02
-5.20784000e-06	-9.37500000e-04	-8.09375000e-02
-5.20464000e-06	-4.21875000e-04	-6.50000000e-02
-5.20144000e-06	-5.93750000e-04	-6.93750000e-02
-5.19824000e-06	-8.51562500e-04	-7.68750000e-02
-5.19504000e-06	-6.79687500e-04	-9.12500000e-02
-5.19184000e-06	-9.68750000e-04	-9.34375000e-02
-5.18864000e-06	-1.17968750e-03	-6.50000000e-02
-5.18544000e-06	-8.04687500e-04	-7.06250000e-02
-5.18224000e-06	-5.15625000e-04	-8.37500000e-02
-5.17904000e-06	-1.08593750e-03	-9.71875000e-02
-5.17584000e-06	-6.32812500e-04	-7.87500000e-02
-5.17264000e-06	-5.00000000e-04	-7.84375000e-02
-5.16944000e-06	-2.65625000e-04	-5.37500000e-02
-5.16624000e-06	-3.51562500e-04	-5.75000000e-02
-5.16304000e-06	-2.73437500e-04	-6.09375000e-02
-5.15984000e-06	-5.62500000e-04	-6.12500000e-02
-5.15664000e-06	-6.01562500e-04	-6.46875000e-02
-5.15344000e-06	-5.00000000e-04	-4.84375000e-02
-5.15024000e-06	-3.12500000e-04	-6.06250000e-02
-5.14704000e-06	-5.39062500e-04	-6.31250000e-02
-5.14384000e-06	-4.84375000e-04	-6.00000000e-02
-5.14064000e-06	-3.75000000e-04	-8.53125000e-02
-5.13744000e-06	-2.89062500e-04	-1.06562500e-01
-5.13424000e-06	-6.32812500e-04	-6.43750000e-02
-5.13104000e-06	-5.85937500e-04	-6.96875000e-02
-5.12784000e-06	-7.34375000e-04	-5.56250000e-02
-5.12464000e-06	-5.70312500e-04	-6.43750000e-02
-5.12144000e-06	-7.81250000e-06	-7.90625000e-02
-5.11824000e-06	-3.98437500e-04	-7.59375000e-02
-5.11504000e-06	-5.78125000e-04	-7.12500000e-02
-5.11184000e-06	-3.59375000e-04	-5.62500000e-02
-5.10864000e-06	-4.29687500e-04	-6.12500000e-02
-5.10544000e-06	-3.28125000e-04	-7.21875000e-02
-5.10224000e-06	-7.34375000e-04	-6.03125000e-02
-5.09904000e-06	-2.50000000e-04	-6.09375000e-02
-5.09584000e-06	-1.01562500e-04	-7.34375000e-02
-5.09264000e-06	-2.26562500e-04	-6.37500000e-02
-5.08944000e-06	-5.54687500e-04	-5.31250000e-02
-5.08624000e-06	-7.03125000e-05	-5.25000000e-02
-5.08304000e-06	-2.26562500e-04	-4.15625000e-02
-5.07984000e-06	-3.43750000e-04	-5.68750000e-02
-5.07664000e-06	-7.81250000e-06	-7.65625000e-02
-5.07344000e-06	-2.81250000e-04	-6.78125000e-02
-5.07024000e-06	-5.15625000e-04	-5.84375000e-02
-5.06704000e-06	-8.35937500e-04	-6.87500000e-02
-5.06384000e-06	-1.05468750e-03	-7.93750000e-02
-5.06064000e-06	-9.92187500e-04	-7.28125000e-02
-5.05744000e-06	-8.75000000e-04	-1.10937500e-01
-5.05424000e-06	-4.29687500e-04	-8.09375000e-02
-5.05104000e-06	-3.04687500e-04	-5.78125000e-02
-5.04784000e-06	-6.32812500e-04	-5.40625000e-02
-5.04464000e-06	-7.81250000e-05	-3.84375000e-02
-5.04144000e-06	-2.34375000e-04	-4.46875000e-02
-5.03824000e-06	3.90625000e-05	-5.31250000e-02
-5.03504000e-06	3.51562500e-04	-4.71875000e-02
-5.03184000e-06	4.14062500e-04	-4.09375000e-02
-5.02864000e-06	5.62500000e-04	-3.21875000e-02
-5.02544000e-06	4.45312500e-04	-2.93750000e-02
-5.02224000e-06	3.67187500e-04	-3.21875000e-02
-5.01904000e-06	2.03125000e-04	-3.46875000e-02
-5.01584000e-06	2.73437500e-04	-3.03125000e-02
-5.01264000e-06	4.68750000e-05	-3.50000000e-02
-5.00944000e-06	3.90625000e-04	-3.21875000e-02
-5.00624000e-06	2.73437500e-04	-4.15625000e-02
-5.00304000e-06	1.40625000e-04	-5.96875000e-02
-4.99984000e-06	9.37500000e-05	-4.53125000e-02
-4.99664000e-06	8.59375000e-05	-6.21875000e-02
-4.99344000e-06	-9.37500000e-05	-5.21875000e-02
-4.99024000e-06	-8.59375000e-05	-5.18750000e-02
-4.98704000e-06	-3.20312500e-04	-5.90625000e-02
-4.98384000e-06	-3.75000000e-04	-6.28125000e-02
-4.98064000e-06	-2.18750000e-04	-7.75000000e-02
-4.97744000e-06	-4.06250000e-04	-6.59375000e-02
-4.97424000e-06	-3.67187500e-04	-5.90625000e-02
-4.97104000e-06	-5.39062500e-04	-7.12500000e-02
-4.96784000e-06	-4.14062500e-04	-5.53125000e-02
-4.96464000e-06	-5.78125000e-04	-5.40625000e-02
-4.96144000e-06	-1.02343750e-03	-6.53125000e-02
-4.95824000e-06	-5.07812500e-04	-7.18750000e-02
-4.95504000e-06	-6.56250000e-04	-6.71875000e-02
-4.95184000e-06	-2.10937500e-04	-7.25000000e-02
-4.94864000e-06	-7.34375000e-04	-6.50000000e-02
-4.94544000e-06	-6.87500000e-04	-7.68750000e-02
-4.94224000e-06	-6.64062500e-04	-6.62500000e-02
-4.93904000e-06	-8.12500000e-04	-7.62500000e-02
-4.93584000e-06	-9.60937500e-04	-7.84375000e-02
-4.93264000e-06	-8.20312500e-04	-7.09375000e-02
-4.92944000e-06	-7.10937500e-04	-6.15625000e-02
-4.92624000e-06	-9.68750000e-04	-8.81250000e-02
-4.92304000e-06	-1.12500000e-03	-8.09375000e-02
-4.91984000e-06	-7.34375000e-04	-8.50000000e-02
-4.91664000e-06	-7.73437500e-04	-8.53125000e-02
-4.91344000e-06	-6.95312500e-04	-6.68750000e-02
-4.91024000e-06	-7.50000000e-04	-7.43750000e-02
-4.90704000e-06	-1.03906250e-03	-8.21875000e-02
-4.90384000e-06	-1.01562500e-03	-7.59375000e-02
-4.90064000e-06	-9.84375000e-04	-8.62500000e-02
-4.89744000e-06	-9.68750000e-04	-7.96875000e-02
-4.89424000e-06	-1.29687500e-03	-8.68750000e-02
-4.89104000e-06	-1.15625000e-03	-8.21875000e-02
-4.88784000e-06	-7.96875000e-04	-7.50000000e-02
-4.88464000e-06	-1.29687500e-03	-7.84375000e-02
-4.88144000e-06	-1.31250000e-03	-7.84375000e-02
-4.87824000e-06	-1.21093750e-03	-9.18750000e-02
-4.87504000e-06	-8.67187500e-04	-8.84375000e-02
-4.87184000e-06	-1.23437500e-03	-8.62500000e-02
-4.86864000e-06	-1.20312500e-03	-8.75000000e-02
-4.86544000e-06	-1.32812500e-03	-9.62500000e-02
-4.86224000e-06	-1.14062500e-03	-8.31250000e-02
-4.85904000e-06	-1.09375000e-03	-9.12500000e-02
-4.85584000e-06	-1.20312500e-03	-9.03125000e-02
-4.85264000e-06	-1.17187500e-03	-9.00000000e-02
-4.84944000e-06	-1.32812500e-03	-1.06562500e-01
-4.84624000e-06	-1.30468750e-03	-9.28125000e-02
-4.84304000e-06	-1.03906250e-03	-8.46875000e-02
-4.83984000e-06	-8.98437500e-04	-8.34375000e-02
-4.83664000e-06	-1.38281250e-03	-7.78125000e-02
-4.83344000e-06	-9.06250000e-04	-7.15625000e-02
-4.83024000e-06	-7.89062500e-04	-7.96875000e-02
-4.82704000e-06	-9.37500000e-04	-7.21875000e-02
-4.82384000e-06	-1.15625000e-03	-8.46875000e-02
-4.82064000e-06	-1.14843750e-03	-8.62500000e-02
-4.81744000e-06	-1.10937500e-03	-8.71875000e-02
-4.81424000e-06	-1.13281250e-03	-8.68750000e-02
-4.81104000e-06	-1.26562500e-03	-9.06250000e-02
-4.80784000e-06	-1.37500000e-03	-9.50000000e-02
-4.80464000e-06	-1.35156250e-03	-8.34375000e-02
-4.80144000e-06	-1.23437500e-03	-8.75000000e-02
-4.79824000e-06	-1.33593750e-03	-8.09375000e-02
-4.79504000e-06	-1.21875000e-03	-7.18750000e-02
-4.79184000e-06	-1.05468750e-03	-8.21875000e-02
-4.78864000e-06	-1.14062500e-03	-7.84375000e-02
-4.78544000e-06	-1.06250000e-03	-9.71875000e-02
-4.78224000e-06	-9.14062500e-04	-7.96875000e-02
-4.77904000e-06	-8.59375000e-04	-9.62500000e-02
-4.77584000e-06	-1.10156250e-03	-9.56250000e-02
-4.77264000e-06	-1.10156250e-03	-9.31250000e-02
-4.76944000e-06	-1.21875000e-03	-8.93750000e-02
-4.76624000e-06	-1.22656250e-03	-8.65625000e-02
-4.76304000e-06	-1.12500000e-03	-9.21875000e-02
-4.75984000e-06	-9.29687500e-04	-9.31250000e-02
-4.75664000e-06	-1.20312500e-03	-1.02500000e-01
-4.75344000e-06	-1.18750000e-03	-7.75000000e-02
-4.75024000e-06	-9.14062500e-04	-9.84375000e-02
-4.74704000e-06	-1.03125000e-03	-9.34375000e-02
-4.74384000e-06	-9.14062500e-04	-9.34375000e-02
-4.74064000e-06	-6.95312500e-04	-8.40625000e-02
-4.73744000e-06	-1.17187500e-03	-9.56250000e-02
-4.73424000e-06	-5.07812500e-04	-1.02187500e-01
-4.73104000e-06	-1.02343750e-03	-8.31250000e-02
-4.72784000e-06	-1.14062500e-03	-1.07812500e-01
-4.72464000e-06	-8.04687500e-04	-9.06250000e-02
-4.72144000e-06	-7.73437500e-04	-9.15625000e-02
-4.71824000e-06	-1.16406250e-03	-8.46875000e-02
-4.71504000e-06	-7.81250000e-04	-8.00000000e-02
-4.71184000e-06	-9.14062500e-04	-7.78125000e-02
-4.70864000e-06	-1.03906250e-03	-8.18750000e-02
-4.70544000e-06	-1.05468750e-03	-8.93750000e-02
-4.70224000e-06	-6.56250000e-04	-9.25000000e-02
-4.69904000e-06	-4.84375000e-04	-8.62500000e-02
-4.69584000e-06	-5.07812500e-04	-8.93750000e-02
-4.69264000e-06	-4.76562500e-04	-7.46875000e-02
-4.68944000e-06	-5.62500000e-04	-7.75000000e-02
-4.68624000e-06	-8.59375000e-04	-6.09375000e-02
-4.68304000e-06	-1.31250000e-03	-7.37500000e-02
-4.67984000e-06	-9.37500000e-04	-7.40625000e-02
-4.67664000e-06	-1.48437500e-03	-7.40625000e-02
-4.67344000e-06	-9.06250000e-04	-6.53125000e-02
-4.67024000e-06	-1.14843750e-03	-7.59375000e-02
-4.66704000e-06	-9.29687500e-04	-7.78125000e-02
-4.66384000e-06	-8.98437500e-04	-8.43750000e-02
-4.66064000e-06	-1.10156250e-03	-8.53125000e-02
-4.65744000e-06	-1.21875000e-03	-8.62500000e-02
-4.65424000e-06	-1.08593750e-03	-7.93750000e-02
-4.65104000e-06	-8.59375000e-04	-7.25000000e-02
-4.64784000e-06	-1.11718750e-03	-8.59375000e-02
-4.64464000e-06	-1.28125000e-03	-6.81250000e-02
-4.64144000e-06	-1.32812500e-03	-7.28125000e-02
-4.63824000e-06	-1.03125000e-03	-9.09375000e-02
-4.63504000e-06	-1.00000000e-03	-9.09375000e-02
-4.63184000e-06	-8.12500000e-04	-8.21875000e-02
-4.62864000e-06	-9.45312500e-04	-8.90625000e-02
-4.62544000e-06	-7.10937500e-04	-8.18750000e-02
-4.62224000e-06	-7.57812500e-04	-7.62500000e-02
-4.61904000e-06	-3.98437500e-04	-8.40625000e-02
-4.61584000e-06	-6.71875000e-04	-7.53125000e-02
-4.61264000e-06	-9.92187500e-04	-8.62500000e-02
-4.60944000e-06	-9.53125000e-04	-8.78125000e-02
-4.60624000e-06	-9.45312500e-04	-9.06250000e-02
-4.60304000e-06	-1.39843750e-03	-8.93750000e-02
-4.59984000e-06	-7.10937500e-04	-9.71875000e-02
-4.59664000e-06	-1.29687500e-03	-8.71875000e-02
-4.59344000e-06	-1.22656250e-03	-7.81250000e-02
-4.59024000e-06	-1.12500000e-03	-8.25000000e-02
-4.58704000e-06	-9.84375000e-04	-8.09375000e-02
-4.58384000e-06	-1.05468750e-03	-7.06250000e-02
-4.58064000e-06	-7.73437500e-04	-6.93750000e-02
-4.57744000e-06	-6.17187500e-04	-9.00000000e-02
-4.57424000e-06	-9.37500000e-04	-7.09375000e-02
-4.57104000e-06	-8.35937500e-04	-5.28125000e-02
-4.56784000e-06	-9.60937500e-04	-7.81250000e-02
-4.56464000e-06	-1.03125000e-03	-7.71875000e-02
-4.56144000e-06	-7.57812500e-04	-7.06250000e-02
-4.55824000e-06	-1.10156250e-03	-7.40625000e-02
-4.55504000e-06	-8.67187500e-04	-7.62500000e-02
-4.55184000e-06	-1.06250000e-03	-7.00000000e-02
-4.54864000e-06	-7.26562500e-04	-7.65625000e-02
-4.54544000e-06	-7.26562500e-04	-6.28125000e-02
-4.54224000e-06	-6.25000000e-04	-6.53125000e-02
-4.53904000e-06	-7.73437500e-04	-6.81250000e-02
-4.53584000e-06	-1.35937500e-03	-6.81250000e-02
-4.53264000e-06	-1.38281250e-03	-1.02187500e-01
-4.52944000e-06	-1.35156250e-03	-9.25000000e-02
-4.52624000e-06	-1.05468750e-03	-1.00625000e-01
-4.52304000e-06	-1.32812500e-03	-9.81250000e-02
-4.51984000e-06	-1.25000000e-03	-8.37500000e-02
-4.51664000e-06	-9.92187500e-04	-7.46875000e-02
-4.51344000e-06	-8.35937500e-04	-9.06250000e-02
-4.51024000e-06	-1.03125000e-03	-7.78125000e-02
-4.50704000e-06	-1.32812500e-03	-7.28125000e-02
-4.50384000e-06	-1.12500000e-03	-8.75000000e-02
-4.50064000e-06	-1.57031250e-03	-1.01250000e-01
-4.49744000e-06	-1.38281250e-03	-9.43750000e-02
-4.49424000e-06	-8.75000000e-04	-7.59375000e-02
-4.49104000e-06	-1.42968750e-03	-9.81250000e-02
-4.48784000e-06	-1.36718750e-03	-9.31250000e-02
-4.48464000e-06	-1.48437500e-03	-9.37500000e-02
-4.48144000e-06	-1.17968750e-03	-7.40625000e-02
-4.47824000e-06	-1.15625000e-03	-8.43750000e-02
-4.47504000e-06	-1.45312500e-03	-9.53125000e-02
-4.47184000e-06	-1.47656250e-03	-1.00625000e-01
-4.46864000e-06	-1.39062500e-03	-8.62500000e-02
-4.46544000e-06	-2.00000000e-03	-1.07187500e-01
-4.46224000e-06	-1.68750000e-03	-8.78125000e-02
-4.45904000e-06	-1.37500000e-03	-9.31250000e-02
-4.45584000e-06	-1.28906250e-03	-8.71875000e-02
-4.45264000e-06	-1.25000000e-03	-7.90625000e-02
-4.44944000e-06	-7.18750000e-04	-8.09375000e-02
-4.44624000e-06	-1.13281250e-03	-8.59375000e-02
-4.44304000e-06	-1.00000000e-03	-8.59375000e-02
-4.43984000e-06	-6.64062500e-04	-8.31250000e-02
-4.43664000e-06	-8.51562500e-04	-6.25000000e-02
-4.43344000e-06	-1.07031250e-03	-7.12500000e-02
-4.43024000e-06	-1.14843750e-03	-6.90625000e-02
-4.42704000e-06	-4.29687500e-04	-7.71875000e-02
-4.42384000e-06	-6.32812500e-04	-7.50000000e-02
-4.42064000e-06	-8.90625000e-04	-7.18750000e-02
-4.41744000e-06	-8.28125000e-04	-7.75000000e-02
-4.41424000e-06	-7.65625000e-04	-5.71875000e-02
-4.41104000e-06	-4.76562500e-04	-7.00000000e-02
-4.40784000e-06	-7.96875000e-04	-6.90625000e-02
-4.40464000e-06	-1.00000000e-03	-5.90625000e-02
-4.40144000e-06	-8.90625000e-04	-6.53125000e-02
-4.39824000e-06	-8.67187500e-04	-6.43750000e-02
-4.39504000e-06	-8.75000000e-04	-7.46875000e-02
-4.39184000e-06	-8.04687500e-04	-8.59375000e-02
-4.38864000e-06	-9.29687500e-04	-7.93750000e-02
-4.38544000e-06	-1.14062500e-03	-8.40625000e-02
-4.38224000e-06	-1.62500000e-03	-8.81250000e-02
-4.37904000e-06	-1.20312500e-03	-7.71875000e-02
-4.37584000e-06	-1.14843750e-03	-9.40625000e-02
-4.37264000e-06	-1.66406250e-03	-1.04375000e-01
-4.36944000e-06	-1.65625000e-03	-9.68750000e-02
-4.36624000e-06	-1.57812500e-03	-9.09375000e-02
-4.36304000e-06	-1.55468750e-03	-8.87500000e-02
-4.35984000e-06	-9.68750000e-04	-9.00000000e-02
-4.35664000e-06	-1.21093750e-03	-8.53125000e-02
-4.35344000e-06	-1.29687500e-03	-8.40625000e-02
-4.35024000e-06	-1.10937500e-03	-6.96875000e-02
-4.34704000e-06	-8.82812500e-04	-8.18750000e-02
-4.34384000e-06	-1.13281250e-03	-8.87500000e-02
-4.34064000e-06	-1.28125000e-03	-8.87500000e-02
-4.33744000e-06	-1.45312500e-03	-6.21875000e-02
-4.33424000e-06	-6.64062500e-04	-6.81250000e-02
-4.33104000e-06	-1.01562500e-03	-6.40625000e-02
-4.32784000e-06	-9.37500000e-04	-6.31250000e-02
-4.32464000e-06	-1.07812500e-03	-6.71875000e-02
-4.32144000e-06	-1.20312500e-03	-7.59375000e-02
-4.31824000e-06	-1.01562500e-03	-8.81250000e-02
-4.31504000e-06	-8.59375000e-04	-9.00000000e-02
-4.31184000e-06	-8.67187500e-04	-9.25000000e-02
-4.30864000e-06	-9.21875000e-04	-7.96875000e-02
-4.30544000e-06	-8.75000000e-04	-7.84375000e-02
-4.30224000e-06	-9.37500000e-04	-8.25000000e-02
-4.29904000e-06	-6.32812500e-04	-6.71875000e-02
-4.29584000e-06	-9.06250000e-04	-8.65625000e-02
-4.29264000e-06	-1.02343750e-03	-8.75000000e-02
-4.28944000e-06	-1.03906250e-03	-7.62500000e-02
-4.28624000e-06	-8.75000000e-04	-8.18750000e-02
-4.28304000e-06	-9.37500000e-04	-8.81250000e-02
-4.27984000e-06	-1.20312500e-03	-7.75000000e-02
-4.27664000e-06	-1.36718750e-03	-8.43750000e-02
-4.27344000e-06	-1.23437500e-03	-7.12500000e-02
-4.27024000e-06	-1.35156250e-03	-8.46875000e-02
-4.26704000e-06	-8.12500000e-04	-9.59375000e-02
-4.26384000e-06	-1.02343750e-03	-1.02812500e-01
-4.26064000e-06	-1.32812500e-03	-7.12500000e-02
-4.25744000e-06	-1.14843750e-03	-8.28125000e-02
-4.25424000e-06	-8.43750000e-04	-7.18750000e-02
-4.25104000e-06	-1.03125000e-03	-8.15625000e-02
-4.24784000e-06	-8.12500000e-04	-8.50000000e-02
-4.24464000e-06	-1.37500000e-03	-9.59375000e-02
-4.24144000e-06	-1.09375000e-03	-7.96875000e-02
-4.23824000e-06	-9.84375000e-04	-9.75000000e-02
-4.23504000e-06	-7.73437500e-04	-6.81250000e-02
-4.23184000e-06	-1.29687500e-03	-6.40625000e-02
-4.22864000e-06	-1.42187500e-03	-7.96875000e-02
-4.22544000e-06	-7.34375000e-04	-8.46875000e-02
-4.22224000e-06	-8.35937500e-04	-6.06250000e-02
-4.21904000e-06	-1.15625000e-03	-7.46875000e-02
-4.21584000e-06	-1.25781250e-03	-7.37500000e-02
-4.21264000e-06	-1.32031250e-03	-6.00000000e-02
-4.20944000e-06	-9.84375000e-04	-7.18750000e-02
-4.20624000e-06	-1.60937500e-03	-7.40625000e-02
-4.20304000e-06	-9.92187500e-04	-7.46875000e-02
-4.19984000e-06	-1.17968750e-03	-6.93750000e-02
-4.19664000e-06	-1.09375000e-03	-8.62500000e-02
-4.19344000e-06	-1.34375000e-03	-9.21875000e-02
-4.19024000e-06	-1.28125000e-03	-8.78125000e-02
-4.18704000e-06	-1.15625000e-03	-8.06250000e-02
-4.18384000e-06	-1.14843750e-03	-7.68750000e-02
-4.18064000e-06	-1.37500000e-03	-7.81250000e-02
-4.17744000e-06	-1.10156250e-03	-7.09375000e-02
-4.17424000e-06	-1.35156250e-03	-6.62500000e-02
-4.17104000e-06	-1.20312500e-03	-5.96875000e-02
-4.16784000e-06	-8.67187500e-04	-9.09375000e-02
-4.16464000e-06	-8.04687500e-04	-7.06250000e-02
-4.16144000e-06	-1.03125000e-03	-6.15625000e-02
-4.15824000e-06	-8.98437500e-04	-6.53125000e-02
-4.15504000e-06	-5.62500000e-04	-6.56250000e-02
-4.15184000e-06	-9.92187500e-04	-7.59375000e-02
-4.14864000e-06	-1.07812500e-03	-7.87500000e-02
-4.14544000e-06	-1.32031250e-03	-7.28125000e-02
-4.14224000e-06	-6.32812500e-04	-8.75000000e-02
-4.13904000e-06	-6.48437500e-04	-9.37500000e-02
-4.13584000e-06	-1.04687500e-03	-8.90625000e-02
-4.13264000e-06	-8.20312500e-04	-6.84375000e-02
-4.12944000e-06	-7.73437500e-04	-8.65625000e-02
-4.12624000e-06	-7.73437500e-04	-9.18750000e-02
-4.12304000e-06	-9.06250000e-04	-9.34375000e-02
-4.11984000e-06	-7.42187500e-04	-8.15625000e-02
-4.11664000e-06	-1.05468750e-03	-8.37500000e-02
-4.11344000e-06	-9.92187500e-04	-9.09375000e-02
-4.11024000e-06	-8.98437500e-04	-1.02187500e-01
-4.10704000e-06	-1.25000000e-03	-1.00000000e-01
-4.10384000e-06	-1.07812500e-03	-9.84375000e-02
-4.10064000e-06	-9.21875000e-04	-8.06250000e-02
-4.09744000e-06	-6.40625000e-04	-8.65625000e-02
-4.09424000e-06	-9.45312500e-04	-8.93750000e-02
-4.09104000e-06	-9.45312500e-04	-7.71875000e-02
-4.08784000e-06	-9.37500000e-04	-7.06250000e-02
-4.08464000e-06	-1.07031250e-03	-7.09375000e-02
-4.08144000e-06	-1.21093750e-03	-7.71875000e-02
-4.07824000e-06	-1.22656250e-03	-7.34375000e-02
-4.07504000e-06	-7.34375000e-04	-8.75000000e-02
-4.07184000e-06	-1.02343750e-03	-9.31250000e-02
-4.06864000e-06	-9.68750000e-04	-7.96875000e-02
-4.06544000e-06	-5.93750000e-04	-9.21875000e-02
-4.06224000e-06	-7.18750000e-04	-9.15625000e-02
-4.05904000e-06	-1.16406250e-03	-8.18750000e-02
-4.05584000e-06	-1.29687500e-03	-7.96875000e-02
-4.05264000e-06	-1.12500000e-03	-7.43750000e-02
-4.04944000e-06	-1.02343750e-03	-6.40625000e-02
-4.04624000e-06	-5.07812500e-04	-7.25000000e-02
-4.04304000e-06	-5.39062500e-04	-9.46875000e-02
-4.03984000e-06	-9.92187500e-04	-8.31250000e-02
-4.03664000e-06	-1.18750000e-03	-8.65625000e-02
-4.03344000e-06	-1.13281250e-03	-8.62500000e-02
-4.03024000e-06	-1.06250000e-03	-9.75000000e-02
-4.02704000e-06	-9.06250000e-04	-8.87500000e-02
-4.02384000e-06	-1.35156250e-03	-7.71875000e-02
-4.02064000e-06	-1.03125000e-03	-8.56250000e-02
-4.01744000e-06	-9.68750000e-04	-7.25000000e-02
-4.01424000e-06	-1.00781250e-03	-9.12500000e-02
-4.01104000e-06	-1.10156250e-03	-8.90625000e-02
-4.00784000e-06	-1.13281250e-03	-9.43750000e-02
-4.00464000e-06	-1.40625000e-03	-1.02812500e-01
-4.00144000e-06	-1.18750000e-03	-9.21875000e-02
-3.99824000e-06	-1.46875000e-03	-9.00000000e-02
-3.99504000e-06	-1.64062500e-03	-8.93750000e-02
-3.99184000e-06	-1.09375000e-03	-9.03125000e-02
-3.98864000e-06	-1.30468750e-03	-8.18750000e-02
-3.98544000e-06	-1.22656250e-03	-9.62500000e-02
-3.98224000e-06	-1.03125000e-03	-8.50000000e-02
-3.97904000e-06	-1.30468750e-03	-7.56250000e-02
-3.97584000e-06	-1.04687500e-03	-7.15625000e-02
-3.97264000e-06	-9.06250000e-04	-7.68750000e-02
-3.96944000e-06	-1.04687500e-03	-9.06250000e-02
-3.96624000e-06	-8.90625000e-04	-6.68750000e-02
-3.96304000e-06	-6.17187500e-04	-8.06250000e-02
-3.95984000e-06	-4.29687500e-04	-8.21875000e-02
-3.95664000e-06	-5.00000000e-04	-7.78125000e-02
-3.95344000e-06	-5.31250000e-04	-7.40625000e-02
-3.95024000e-06	-3.51562500e-04	-6.50000000e-02
-3.94704000e-06	-7.65625000e-04	-8.43750000e-02
-3.94384000e-06	-8.75000000e-04	-9.34375000e-02
-3.94064000e-06	-1.38281250e-03	-1.03125000e-01
-3.93744000e-06	-1.38281250e-03	-1.01562500e-01
-3.93424000e-06	-1.20312500e-03	-8.75000000e-02
-3.93104000e-06	-1.15625000e-03	-1.00937500e-01
-3.92784000e-06	-1.57031250e-03	-8.96875000e-02
-3.92464000e-06	-8.98437500e-04	-9.03125000e-02
-3.92144000e-06	-8.82812500e-04	-1.10312500e-01
-3.91824000e-06	-8.51562500e-04	-9.21875000e-02
-3.91504000e-06	-1.25781250e-03	-8.37500000e-02
-3.91184000e-06	-6.25000000e-04	-1.00312500e-01
-3.90864000e-06	-1.08593750e-03	-1.08125000e-01
-3.90544000e-06	-9.21875000e-04	-7.90625000e-02
-3.90224000e-06	-9.21875000e-04	-8.62500000e-02
-3.89904000e-06	-9.68750000e-04	-8.90625000e-02
-3.89584000e-06	-1.10156250e-03	-9.28125000e-02
-3.89264000e-06	-1.02343750e-03	-8.78125000e-02
-3.88944000e-06	-1.06250000e-03	-9.46875000e-02
-3.88624000e-06	-1.18750000e-03	-8.46875000e-02
-3.88304000e-06	-1.53125000e-03	-8.65625000e-02
-3.87984000e-06	-9.21875000e-04	-7.34375000e-02
-3.87664000e-06	-1.04687500e-03	-9.09375000e-02
-3.87344000e-06	-1.42187500e-03	-9.53125000e-02
-3.87024000e-06	-1.35156250e-03	-8.46875000e-02
-3.86704000e-06	-1.25000000e-03	-8.18750000e-02
-3.86384000e-06	-9.06250000e-04	-9.84375000e-02
-3.86064000e-06	-9.60937500e-04	-9.18750000e-02
-3.85744000e-06	-9.06250000e-04	-9.15625000e-02
-3.85424000e-06	-9.92187500e-04	-8.68750000e-02
-3.85104000e-06	-1.07812500e-03	-9.28125000e-02
-3.84784000e-06	-9.14062500e-04	-6.87500000e-02
-3.84464000e-06	-8.67187500e-04	-8.15625000e-02
-3.84144000e-06	-1.27343750e-03	-7.18750000e-02
-3.83824000e-06	-1.39062500e-03	-6.90625000e-02
-3.83504000e-06	-1.02343750e-03	-8.46875000e-02
-3.83184000e-06	-9.53125000e-04	-8.90625000e-02
-3.82864000e-06	-1.03125000e-03	-9.50000000e-02
-3.82544000e-06	-1.18750000e-03	-7.78125000e-02
-3.82224000e-06	-1.34375000e-03	-7.84375000e-02
-3.81904000e-06	-1.10937500e-03	-8.03125000e-02
-3.81584000e-06	-1.14062500e-03	-7.96875000e-02
-3.81264000e-06	-7.81250000e-04	-8.87500000e-02
-3.80944000e-06	-7.96875000e-04	-8.40625000e-02
-3.80624000e-06	-8.28125000e-04	-8.50000000e-02
-3.80304000e-06	-1.12500000e-03	-7.09375000e-02
-3.79984000e-06	-1.16406250e-03	-6.87500000e-02
-3.79664000e-06	-1.10937500e-03	-6.15625000e-02
-3.79344000e-06	-1.00000000e-03	-8.21875000e-02
-3.79024000e-06	-9.60937500e-04	-8.81250000e-02
-3.78704000e-06	-6.87500000e-04	-8.50000000e-02
-3.78384000e-06	-8.75000000e-04	-7.93750000e-02
-3.78064000e-06	-9.76562500e-04	-1.00000000e-01
-3.77744000e-06	-8.67187500e-04	-8.78125000e-02
-3.77424000e-06	-9.76562500e-04	-9.00000000e-02
-3.77104000e-06	-1.07812500e-03	-8.15625000e-02
-3.76784000e-06	-9.84375000e-04	-9.15625000e-02
-3.76464000e-06	-1.24218750e-03	-7.78125000e-02
-3.76144000e-06	-8.98437500e-04	-7.96875000e-02
-3.75824000e-06	-1.04687500e-03	-9.09375000e-02
-3.75504000e-06	-1.27343750e-03	-8.65625000e-02
-3.75184000e-06	-1.15625000e-03	-7.43750000e-02
-3.74864000e-06	-9.21875000e-04	-8.18750000e-02
-3.74544000e-06	-9.14062500e-04	-8.31250000e-02
-3.74224000e-06	-1.30468750e-03	-8.65625000e-02
-3.73904000e-06	-9.84375000e-04	-8.53125000e-02
-3.73584000e-06	-1.01562500e-03	-8.46875000e-02
-3.73264000e-06	-1.00781250e-03	-5.65625000e-02
-3.72944000e-06	-1.03125000e-03	-6.50000000e-02
-3.72624000e-06	-7.18750000e-04	-7.62500000e-02
-3.72304000e-06	-7.73437500e-04	-8.96875000e-02
-3.71984000e-06	-7.42187500e-04	-6.43750000e-02
-3.71664000e-06	-1.15625000e-03	-6.25000000e-02
-3.71344000e-06	-9.45312500e-04	-6.96875000e-02
-3.71024000e-06	-8.43750000e-04	-5.75000000e-02
-3.70704000e-06	-4.76562500e-04	-5.68750000e-02
-3.70384000e-06	-8.51562500e-04	-7.12500000e-02
-3.70064000e-06	-6.56250000e-04	-4.40625000e-02
-3.69744000e-06	-6.71875000e-04	-6.21875000e-02
-3.69424000e-06	-7.34375000e-04	-5.93750000e-02
-3.69104000e-06	-6.25000000e-04	-7.31250000e-02
-3.68784000e-06	-5.23437500e-04	-4.87500000e-02
-3.68464000e-06	-5.54687500e-04	-6.40625000e-02
-3.68144000e-06	-5.85937500e-04	-6.81250000e-02
-3.67824000e-06	-1.79687500e-04	-7.06250000e-02
-3.67504000e-06	-4.68750000e-05	-6.25000000e-02
-3.67184000e-06	-1.40625000e-04	-5.21875000e-02
-3.66864000e-06	-1.64062500e-04	-4.50000000e-02
-3.66544000e-06	-2.03125000e-04	-4.53125000e-02
-3.66224000e-06	-1.87500000e-04	-4.65625000e-02
-3.65904000e-06	-4.68750000e-05	-4.34375000e-02
-3.65584000e-06	8.59375000e-05	-5.90625000e-02
-3.65264000e-06	-3.04687500e-04	-6.31250000e-02
-3.64944000e-06	-4.14062500e-04	-4.68750000e-02
-3.64624000e-06	-2.89062500e-04	-4.21875000e-02
-3.64304000e-06	-4.45312500e-04	-3.93750000e-02
-3.63984000e-06	-5.93750000e-04	-5.21875000e-02
-3.63664000e-06	-3.43750000e-04	-5.15625000e-02
-3.63344000e-06	-3.67187500e-04	-6.40625000e-02
-3.63024000e-06	-7.57812500e-04	-6.09375000e-02
-3.62704000e-06	-8.59375000e-04	-6.78125000e-02
-3.62384000e-06	-7.10937500e-04	-7.09375000e-02
-3.62064000e-06	-6.17187500e-04	-7.18750000e-02
-3.61744000e-06	-5.78125000e-04	-5.25000000e-02
-3.61424000e-06	-1.01562500e-03	-5.18750000e-02
-3.61104000e-06	-6.79687500e-04	-6.56250000e-02
-3.60784000e-06	-8.35937500e-04	-6.37500000e-02
-3.60464000e-06	-3.59375000e-04	-6.96875000e-02
-3.60144000e-06	-3.43750000e-04	-6.71875000e-02
-3.59824000e-06	-2.73437500e-04	-7.65625000e-02
-3.59504000e-06	-2.18750000e-04	-6.68750000e-02
-3.59184000e-06	-4.37500000e-04	-6.28125000e-02
-3.58864000e-06	-5.78125000e-04	-5.28125000e-02
-3.58544000e-06	-8.51562500e-04	-6.31250000e-02
-3.58224000e-06	-5.07812500e-04	-4.78125000e-02
-3.57904000e-06	-6.48437500e-04	-6.18750000e-02
-3.57584000e-06	-3.35937500e-04	-6.06250000e-02
-3.57264000e-06	-8.59375000e-05	-6.62500000e-02
-3.56944000e-06	-3.82812500e-04	-4.68750000e-02
-3.56624000e-06	-3.90625000e-05	-4.71875000e-02
-3.56304000e-06	-1.40625000e-04	-5.00000000e-02
-3.55984000e-06	-5.70312500e-04	-7.28125000e-02
-3.55664000e-06	-9.37500000e-05	-6.96875000e-02
-3.55344000e-06	-3.20312500e-04	-6.96875000e-02
-3.55024000e-06	-1.48437500e-04	-7.40625000e-02
-3.54704000e-06	-4.53125000e-04	-7.34375000e-02
-3.54384000e-06	-4.14062500e-04	-8.40625000e-02
-3.54064000e-06	-5.15625000e-04	-7.15625000e-02
-3.53744000e-06	-4.68750000e-04	-5.65625000e-02
-3.53424000e-06	-6.32812500e-04	-6.50000000e-02
-3.53104000e-06	-7.81250000e-04	-6.53125000e-02
-3.52784000e-06	-6.32812500e-04	-5.59375000e-02
-3.52464000e-06	-7.65625000e-04	-5.06250000e-02
-3.52144000e-06	-9.21875000e-04	-6.65625000e-02
-3.51824000e-06	-5.54687500e-04	-7.34375000e-02
-3.51504000e-06	-5.78125000e-04	-5.71875000e-02
-3.51184000e-06	-5.85937500e-04	-6.43750000e-02
-3.50864000e-06	-2.57812500e-04	-6.09375000e-02
-3.50544000e-06	-5.70312500e-04	-6.65625000e-02
-3.50224000e-06	-3.82812500e-04	-6.43750000e-02
-3.49904000e-06	-1.56250000e-05	-6.62500000e-02
-3.49584000e-06	-1.25000000e-04	-6.09375000e-02
-3.49264000e-06	-2.96875000e-04	-6.00000000e-02
-3.48944000e-06	-1.48437500e-04	-5.68750000e-02
-3.48624000e-06	-1.79687500e-04	-5.90625000e-02
-3.48304000e-06	-3.51562500e-04	-5.84375000e-02
-3.47984000e-06	-8.59375000e-05	-5.59375000e-02
-3.47664000e-06	-1.48437500e-04	-5.03125000e-02
-3.47344000e-06	-2.10937500e-04	-5.78125000e-02
-3.47024000e-06	-3.35937500e-04	-4.53125000e-02
-3.46704000e-06	-3.90625000e-05	-6.71875000e-02
-3.46384000e-06	-3.82812500e-04	-4.81250000e-02
-3.46064000e-06	-3.75000000e-04	-3.84375000e-02
-3.45744000e-06	-2.34375000e-04	-4.31250000e-02
-3.45424000e-06	-5.07812500e-04	-4.68750000e-02
-3.45104000e-06	-5.07812500e-04	-5.12500000e-02
-3.44784000e-06	-2.96875000e-04	-5.75000000e-02
-3.44464000e-06	-5.62500000e-04	-5.90625000e-02
-3.44144000e-06	-5.54687500e-04	-6.34375000e-02
-3.43824000e-06	-5.07812500e-04	-5.00000000e-02
-3.43504000e-06	-8.43750000e-04	-6.43750000e-02
-3.43184000e-06	-8.43750000e-04	-6.34375000e-02
-3.42864000e-06	-3.82812500e-04	-5.50000000e-02
-3.42544000e-06	-7.18750000e-04	-5.53125000e-02
-3.42224000e-06	-6.87500000e-04	-8.40625000e-02
-3.41904000e-06	-6.56250000e-04	-6.78125000e-02
-3.41584000e-06	-4.29687500e-04	-7.09375000e-02
-3.41264000e-06	-5.70312500e-04	-5.12500000e-02
-3.40944000e-06	-4.14062500e-04	-5.15625000e-02
-3.40624000e-06	-6.95312500e-04	-6.37500000e-02
-3.40304000e-06	-4.45312500e-04	-5.87500000e-02
-3.39984000e-06	-4.53125000e-04	-5.21875000e-02
-3.39664000e-06	1.87500000e-04	-5.81250000e-02
-3.39344000e-06	3.90625000e-05	-7.06250000e-02
-3.39024000e-06	-4.45312500e-04	-5.40625000e-02
-3.38704000e-06	-5.23437500e-04	-5.93750000e-02
-3.38384000e-06	-2.42187500e-04	-4.31250000e-02
-3.38064000e-06	-2.18750000e-04	-5.34375000e-02
-3.37744000e-06	-5.46875000e-04	-7.03125000e-02
-3.37424000e-06	-4.21875000e-04	-7.37500000e-02
-3.37104000e-06	-2.65625000e-04	-5.18750000e-02
-3.36784000e-06	-1.71875000e-04	-5.96875000e-02
-3.36464000e-06	-4.29687500e-04	-8.28125000e-02
-3.36144000e-06	-4.06250000e-04	-5.21875000e-02
-3.35824000e-06	-5.07812500e-04	-6.46875000e-02
-3.35504000e-06	-3.82812500e-04	-6.46875000e-02
-3.35184000e-06	-5.46875000e-04	-4.68750000e-02
-3.34864000e-06	-3.67187500e-04	-5.00000000e-02
-3.34544000e-06	-5.00000000e-04	-4.75000000e-02
-3.34224000e-06	-5.70312500e-04	-5.90625000e-02
-3.33904000e-06	-4.76562500e-04	-5.84375000e-02
-3.33584000e-06	-7.26562500e-04	-5.71875000e-02
-3.33264000e-06	-6.64062500e-04	-6.96875000e-02
-3.32944000e-06	-9.68750000e-04	-7.37500000e-02
-3.32624000e-06	-1.02343750e-03	-7.87500000e-02
-3.32304000e-06	-7.34375000e-04	-6.78125000e-02
-3.31984000e-06	-5.93750000e-04	-6.37500000e-02
-3.31664000e-06	-9.92187500e-04	-7.53125000e-02
-3.31344000e-06	-7.03125000e-04	-7.87500000e-02
-3.31024000e-06	-8.67187500e-04	-5.18750000e-02
-3.30704000e-06	-7.89062500e-04	-5.81250000e-02
-3.30384000e-06	-6.32812500e-04	-6.87500000e-02
-3.30064000e-06	-9.37500000e-04	-6.78125000e-02
-3.29744000e-06	-5.62500000e-04	-6.93750000e-02
-3.29424000e-06	-3.51562500e-04	-7.31250000e-02
-3.29104000e-06	-3.75000000e-04	-6.28125000e-02
-3.28784000e-06	-7.89062500e-04	-5.40625000e-02
-3.28464000e-06	-1.00781250e-03	-5.90625000e-02
-3.28144000e-06	-8.43750000e-04	-6.34375000e-02
-3.27824000e-06	-5.15625000e-04	-7.28125000e-02
-3.27504000e-06	-8.04687500e-04	-6.46875000e-02
-3.27184000e-06	-5.93750000e-04	-6.93750000e-02
-3.26864000e-06	-8.04687500e-04	-7.59375000e-02
-3.26544000e-06	-8.59375000e-04	-6.81250000e-02
-3.26224000e-06	-6.09375000e-04	-7.62500000e-02
-3.25904000e-06	-5.31250000e-04	-6.56250000e-02
-3.25584000e-06	-7.26562500e-04	-5.81250000e-02
-3.25264000e-06	-5.31250000e-04	-6.68750000e-02
-3.24944000e-06	-6.64062500e-04	-7.93750000e-02
-3.24624000e-06	-6.17187500e-04	-7.43750000e-02
-3.24304000e-06	-5.39062500e-04	-6.53125000e-02
-3.23984000e-06	-5.00000000e-04	-4.43750000e-02
-3.23664000e-06	-5.39062500e-04	-6.31250000e-02
-3.23344000e-06	-8.82812500e-04	-7.90625000e-02
-3.23024000e-06	-6.01562500e-04	-6.09375000e-02
-3.22704000e-06	-5.70312500e-04	-7.59375000e-02
-3.22384000e-06	-7.18750000e-04	-7.12500000e-02
-3.22064000e-06	-5.46875000e-04	-9.18750000e-02
-3.21744000e-06	-7.18750000e-04	-6.31250000e-02
-3.21424000e-06	-1.21093750e-03	-7.06250000e-02
-3.21104000e-06	-6.01562500e-04	-5.96875000e-02
-3.20784000e-06	-9.53125000e-04	-6.50000000e-02
-3.20464000e-06	-2.73437500e-04	-5.68750000e-02
-3.20144000e-06	-2.96875000e-04	-5.31250000e-02
-3.19824000e-06	-7.34375000e-04	-5.68750000e-02
-3.19504000e-06	-6.25000000e-04	-6.40625000e-02
-3.19184000e-06	-5.07812500e-04	-6.96875000e-02
-3.18864000e-06	-6.79687500e-04	-6.15625000e-02
-3.18544000e-06	-9.37500000e-04	-7.62500000e-02
-3.18224000e-06	-5.23437500e-04	-7.00000000e-02
-3.17904000e-06	-5.54687500e-04	-7.00000000e-02
-3.17584000e-06	-8.67187500e-04	-7.40625000e-02
-3.17264000e-06	-1.03906250e-03	-9.40625000e-02
-3.16944000e-06	-1.02343750e-03	-7.12500000e-02
-3.16624000e-06	-9.60937500e-04	-9.81250000e-02
-3.16304000e-06	-7.03125000e-04	-8.28125000e-02
-3.15984000e-06	-8.04687500e-04	-8.50000000e-02
-3.15664000e-06	-8.98437500e-04	-9.25000000e-02
-3.15344000e-06	-7.34375000e-04	-8.06250000e-02
-3.15024000e-06	-5.62500000e-04	-9.03125000e-02
-3.14704000e-06	-7.73437500e-04	-8.31250000e-02
-3.14384000e-06	-7.81250000e-04	-8.65625000e-02
-3.14064000e-06	-1.07812500e-03	-7.87500000e-02
-3.13744000e-06	-8.51562500e-04	-7.65625000e-02
-3.13424000e-06	-7.50000000e-04	-8.28125000e-02
-3.13104000e-06	-8.12500000e-04	-7.81250000e-02
-3.12784000e-06	-9.21875000e-04	-8.71875000e-02
-3.12464000e-06	-7.10937500e-04	-6.50000000e-02
-3.12144000e-06	-4.60937500e-04	-5.34375000e-02
-3.11824000e-06	-3.51562500e-04	-5.75000000e-02
-3.11504000e-06	-5.85937500e-04	-5.75000000e-02
-3.11184000e-06	-4.14062500e-04	-5.62500000e-02
-3.10864000e-06	-3.28125000e-04	-6.93750000e-02
-3.10544000e-06	-2.26562500e-04	-7.06250000e-02
-3.10224000e-06	-3.28125000e-04	-5.81250000e-02
-3.09904000e-06	-3.12500000e-04	-5.59375000e-02
-3.09584000e-06	-1.48437500e-04	-6.81250000e-02
-3.09264000e-06	-6.64062500e-04	-4.75000000e-02
-3.08944000e-06	-3.20312500e-04	-4.34375000e-02
-3.08624000e-06	-4.21875000e-04	-5.87500000e-02
-3.08304000e-06	-4.37500000e-04	-5.40625000e-02
-3.07984000e-06	-5.62500000e-04	-7.50000000e-02
-3.07664000e-06	-4.84375000e-04	-8.96875000e-02
-3.07344000e-06	-6.64062500e-04	-9.50000000e-02
-3.07024000e-06	-7.18750000e-04	-9.68750000e-02
-3.06704000e-06	-8.75000000e-04	-8.40625000e-02
-3.06384000e-06	-9.37500000e-04	-7.96875000e-02
-3.06064000e-06	-8.51562500e-04	-7.93750000e-02
-3.05744000e-06	-3.43750000e-04	-9.00000000e-02
-3.05424000e-06	-4.76562500e-04	-7.56250000e-02
-3.05104000e-06	-6.17187500e-04	-6.96875000e-02
-3.04784000e-06	-7.96875000e-04	-6.18750000e-02
-3.04464000e-06	-6.09375000e-04	-6.81250000e-02
-3.04144000e-06	-4.92187500e-04	-4.96875000e-02
-3.03824000e-06	-6.17187500e-04	-7.28125000e-02
-3.03504000e-06	-8.51562500e-04	-8.34375000e-02
-3.03184000e-06	-8.43750000e-04	-7.37500000e-02
-3.02864000e-06	-8.51562500e-04	-7.65625000e-02
-3.02544000e-06	-6.17187500e-04	-6.56250000e-02
-3.02224000e-06	-8.75000000e-04	-7.31250000e-02
-3.01904000e-06	-8.12500000e-04	-8.53125000e-02
-3.01584000e-06	-8.35937500e-04	-7.46875000e-02
-3.01264000e-06	-6.48437500e-04	-7.03125000e-02
-3.00944000e-06	-4.92187500e-04	-7.31250000e-02
-3.00624000e-06	-9.14062500e-04	-7.40625000e-02
-3.00304000e-06	-6.09375000e-04	-7.31250000e-02
-2.99984000e-06	-5.93750000e-04	-6.50000000e-02
-2.99664000e-06	-7.50000000e-04	-7.75000000e-02
-2.99344000e-06	-8.28125000e-04	-6.53125000e-02
-2.99024000e-06	-8.98437500e-04	-7.09375000e-02
-2.98704000e-06	-9.60937500e-04	-8.34375000e-02
-2.98384000e-06	-3.75000000e-04	-6.00000000e-02
-2.98064000e-06	-4.68750000e-04	-7.50000000e-02
-2.97744000e-06	-6.25000000e-04	-6.78125000e-02
-2.97424000e-06	-7.81250000e-04	-7.71875000e-02
-2.97104000e-06	-5.85937500e-04	-6.84375000e-02
-2.96784000e-06	-6.09375000e-04	-6.40625000e-02
-2.96464000e-06	-1.25000000e-04	-6.75000000e-02
-2.96144000e-06	-2.34375000e-04	-5.65625000e-02
-2.95824000e-06	-4.60937500e-04	-4.71875000e-02
-2.95504000e-06	-5.46875000e-04	-5.87500000e-02
-2.95184000e-06	-7.18750000e-04	-6.06250000e-02
-2.94864000e-06	-3.67187500e-04	-5.25000000e-02
-2.94544000e-06	-6.40625000e-04	-6.53125000e-02
-2.94224000e-06	-5.78125000e-04	-7.46875000e-02
-2.93904000e-06	-1.25781250e-03	-6.62500000e-02
-2.93584000e-06	-5.62500000e-04	-5.81250000e-02
-2.93264000e-06	-8.28125000e-04	-4.87500000e-02
-2.92944000e-06	-8.51562500e-04	-6.31250000e-02
-2.92624000e-06	-6.56250000e-04	-6.81250000e-02
-2.92304000e-06	-5.78125000e-04	-6.62500000e-02
-2.91984000e-06	-4.68750000e-04	-7.28125000e-02
-2.91664000e-06	-8.59375000e-04	-7.37500000e-02
-2.91344000e-06	-3.28125000e-04	-7.12500000e-02
-2.91024000e-06	-9.14062500e-04	-8.43750000e-02
-2.90704000e-06	-8.20312500e-04	-8.93750000e-02
-2.90384000e-06	-6.32812500e-04	-9.75000000e-02
-2.90064000e-06	-4.84375000e-04	-6.37500000e-02
-2.89744000e-06	-6.71875000e-04	-6.03125000e-02
-2.89424000e-06	-5.23437500e-04	-6.46875000e-02
-2.89104000e-06	-8.90625000e-04	-5.59375000e-02
-2.88784000e-06	-7.57812500e-04	-6.65625000e-02
-2.88464000e-06	-9.76562500e-04	-7.03125000e-02
-2.88144000e-06	-1.05468750e-03	-6.12500000e-02
-2.87824000e-06	-7.10937500e-04	-6.25000000e-02
-2.87504000e-06	-8.90625000e-04	-6.46875000e-02
-2.87184000e-06	-8.12500000e-04	-8.71875000e-02
-2.86864000e-06	-1.13281250e-03	-7.68750000e-02
-2.86544000e-06	-1.00781250e-03	-7.40625000e-02
-2.86224000e-06	-7.50000000e-04	-8.37500000e-02
-2.85904000e-06	-9.14062500e-04	-5.96875000e-02
-2.85584000e-06	-6.17187500e-04	-6.81250000e-02
-2.85264000e-06	-9.21875000e-04	-5.93750000e-02
-2.84944000e-06	-8.98437500e-04	-6.00000000e-02
-2.84624000e-06	-7.89062500e-04	-6.06250000e-02
-2.84304000e-06	-7.81250000e-04	-4.71875000e-02
-2.83984000e-06	-7.96875000e-04	-6.03125000e-02
-2.83664000e-06	-6.64062500e-04	-5.34375000e-02
-2.83344000e-06	-3.82812500e-04	-6.59375000e-02
-2.83024000e-06	-7.50000000e-04	-5.15625000e-02
-2.82704000e-06	-2.73437500e-04	-4.25000000e-02
-2.82384000e-06	-1.09375000e-04	-5.68750000e-02
-2.82064000e-06	-3.12500000e-04	-5.06250000e-02
-2.81744000e-06	-3.51562500e-04	-6.21875000e-02
-2.81424000e-06	-2.57812500e-04	-7.21875000e-02
-2.81104000e-06	-2.81250000e-04	-5.06250000e-02
-2.80784000e-06	-4.14062500e-04	-3.28125000e-02
-2.80464000e-06	-5.62500000e-04	-6.59375000e-02
-2.80144000e-06	-7.42187500e-04	-8.87500000e-02
-2.79824000e-06	-9.06250000e-04	-9.12500000e-02
-2.79504000e-06	-5.93750000e-04	-7.87500000e-02
-2.79184000e-06	-9.92187500e-04	-8.12500000e-02
-2.78864000e-06	-8.35937500e-04	-6.96875000e-02
-2.78544000e-06	-4.21875000e-04	-6.90625000e-02
-2.78224000e-06	-5.85937500e-04	-7.56250000e-02
-2.77904000e-06	-7.96875000e-04	-6.18750000e-02
-2.77584000e-06	-8.20312500e-04	-7.09375000e-02
-2.77264000e-06	-7.26562500e-04	-8.43750000e-02
-2.76944000e-06	-7.18750000e-04	-8.46875000e-02
-2.76624000e-06	-1.09375000e-03	-7.28125000e-02
-2.76304000e-06	-7.89062500e-04	-9.12500000e-02
-2.75984000e-06	-9.06250000e-04	-9.43750000e-02
-2.75664000e-06	-1.00000000e-03	-8.43750000e-02
-2.75344000e-06	-7.89062500e-04	-7.96875000e-02
-2.75024000e-06	-9.60937500e-04	-7.53125000e-02
-2.74704000e-06	-7.89062500e-04	-8.59375000e-02
-2.74384000e-06	-5.31250000e-04	-8.46875000e-02
-2.74064000e-06	-7.81250000e-04	-7.09375000e-02
-2.73744000e-06	-7.57812500e-04	-7.68750000e-02
-2.73424000e-06	-7.42187500e-04	-6.25000000e-02
-2.73104000e-06	-7.73437500e-04	-5.71875000e-02
-2.72784000e-06	-2.57812500e-04	-6.46875000e-02
-2.72464000e-06	-2.34375000e-04	-5.75000000e-02
-2.72144000e-06	-1.95312500e-04	-6.90625000e-02
-2.71824000e-06	-3.90625000e-05	-7.15625000e-02
-2.71504000e-06	-2.34375000e-04	-6.09375000e-02
-2.71184000e-06	-6.01562500e-04	-5.59375000e-02
-2.70864000e-06	-4.37500000e-04	-6.18750000e-02
-2.70544000e-06	-3.04687500e-04	-6.12500000e-02
-2.70224000e-06	-3.35937500e-04	-5.68750000e-02
-2.69904000e-06	-3.43750000e-04	-6.18750000e-02
-2.69584000e-06	-1.64062500e-04	-5.15625000e-02
-2.69264000e-06	-4.53125000e-04	-5.03125000e-02
-2.68944000e-06	-4.21875000e-04	-6.12500000e-02
-2.68624000e-06	-3.12500000e-04	-6.59375000e-02
-2.68304000e-06	-2.81250000e-04	-6.18750000e-02
-2.67984000e-06	-8.04687500e-04	-5.71875000e-02
-2.67664000e-06	-6.95312500e-04	-7.25000000e-02
-2.67344000e-06	-5.78125000e-04	-6.53125000e-02
-2.67024000e-06	-6.71875000e-04	-7.81250000e-02
-2.66704000e-06	-5.78125000e-04	-7.56250000e-02
-2.66384000e-06	-6.95312500e-04	-7.25000000e-02
-2.66064000e-06	-8.04687500e-04	-7.65625000e-02
-2.65744000e-06	-7.18750000e-04	-7.50000000e-02
-2.65424000e-06	-2.57812500e-04	-7.62500000e-02
-2.65104000e-06	-7.50000000e-04	-7.18750000e-02
-2.64784000e-06	-5.93750000e-04	-8.40625000e-02
-2.64464000e-06	-9.45312500e-04	-6.59375000e-02
-2.64144000e-06	-1.03906250e-03	-8.03125000e-02
-2.63824000e-06	-7.81250000e-04	-7.53125000e-02
-2.63504000e-06	-5.07812500e-04	-6.28125000e-02
-2.63184000e-06	-1.03125000e-03	-8.03125000e-02
-2.62864000e-06	-8.43750000e-04	-8.31250000e-02
-2.62544000e-06	-8.67187500e-04	-6.87500000e-02
-2.62224000e-06	-6.71875000e-04	-7.90625000e-02
-2.61904000e-06	-5.78125000e-04	-7.53125000e-02
-2.61584000e-06	-6.87500000e-04	-4.59375000e-02
-2.61264000e-06	-6.09375000e-04	-5.37500000e-02
-2.60944000e-06	-4.29687500e-04	-7.93750000e-02
-2.60624000e-06	-6.09375000e-04	-7.50000000e-02
-2.60304000e-06	-2.65625000e-04	-7.21875000e-02
-2.59984000e-06	-4.76562500e-04	-6.00000000e-02
-2.59664000e-06	-4.68750000e-04	-6.40625000e-02
-2.59344000e-06	-7.26562500e-04	-6.84375000e-02
-2.59024000e-06	-2.96875000e-04	-6.71875000e-02
-2.58704000e-06	-5.23437500e-04	-7.62500000e-02
-2.58384000e-06	-4.37500000e-04	-6.65625000e-02
-2.58064000e-06	-5.54687500e-04	-7.37500000e-02
-2.57744000e-06	-6.48437500e-04	-6.46875000e-02
-2.57424000e-06	-6.17187500e-04	-6.62500000e-02
-2.57104000e-06	-2.81250000e-04	-6.31250000e-02
-2.56784000e-06	-2.03125000e-04	-6.25000000e-02
-2.56464000e-06	-4.92187500e-04	-5.90625000e-02
-2.56144000e-06	-3.82812500e-04	-6.62500000e-02
-2.55824000e-06	-5.93750000e-04	-8.12500000e-02
-2.55504000e-06	-1.09375000e-03	-7.12500000e-02
-2.55184000e-06	-7.65625000e-04	-8.75000000e-02
-2.54864000e-06	-4.68750000e-04	-7.18750000e-02
-2.54544000e-06	-7.18750000e-04	-7.03125000e-02
-2.54224000e-06	-8.28125000e-04	-6.59375000e-02
-2.53904000e-06	-9.45312500e-04	-5.96875000e-02
-2.53584000e-06	-4.45312500e-04	-9.84375000e-02
-2.53264000e-06	-7.81250000e-04	-7.75000000e-02
-2.52944000e-06	-6.71875000e-04	-8.12500000e-02
-2.52624000e-06	-5.62500000e-04	-8.15625000e-02
-2.52304000e-06	-9.84375000e-04	-6.65625000e-02
-2.51984000e-06	-6.09375000e-04	-7.93750000e-02
-2.51664000e-06	-8.75000000e-04	-6.71875000e-02
-2.51344000e-06	-5.78125000e-04	-7.25000000e-02
-2.51024000e-06	-4.92187500e-04	-7.53125000e-02
-2.50704000e-06	-7.50000000e-04	-8.90625000e-02
-2.50384000e-06	-1.07812500e-03	-7.84375000e-02
-2.50064000e-06	-8.12500000e-04	-8.09375000e-02
-2.49744000e-06	-9.76562500e-04	-7.09375000e-02
-2.49424000e-06	-7.18750000e-04	-8.53125000e-02
-2.49104000e-06	-1.02343750e-03	-8.40625000e-02
-2.48784000e-06	-7.10937500e-04	-8.93750000e-02
-2.48464000e-06	-1.21875000e-03	-7.68750000e-02
-2.48144000e-06	-1.46875000e-03	-8.96875000e-02
-2.47824000e-06	-1.04687500e-03	-9.87500000e-02
-2.47504000e-06	-7.96875000e-04	-9.00000000e-02
-2.47184000e-06	-1.06250000e-03	-7.87500000e-02
-2.46864000e-06	-1.24218750e-03	-8.81250000e-02
-2.46544000e-06	-1.00781250e-03	-6.75000000e-02
-2.46224000e-06	-9.92187500e-04	-8.12500000e-02
-2.45904000e-06	-1.17968750e-03	-8.65625000e-02
-2.45584000e-06	-1.25781250e-03	-7.71875000e-02
-2.45264000e-06	-9.37500000e-04	-9.53125000e-02
-2.44944000e-06	-1.14843750e-03	-8.28125000e-02
-2.44624000e-06	-8.51562500e-04	-9.25000000e-02
-2.44304000e-06	-1.25781250e-03	-8.68750000e-02
-2.43984000e-06	-1.41406250e-03	-7.37500000e-02
-2.43664000e-06	-8.75000000e-04	-9.18750000e-02
-2.43344000e-06	-6.56250000e-04	-8.37500000e-02
-2.43024000e-06	-8.28125000e-04	-7.09375000e-02
-2.42704000e-06	-6.87500000e-04	-8.96875000e-02
-2.42384000e-06	-6.95312500e-04	-8.65625000e-02
-2.42064000e-06	-6.25000000e-04	-7.81250000e-02
-2.41744000e-06	-5.46875000e-04	-8.75000000e-02
-2.41424000e-06	-6.40625000e-04	-7.59375000e-02
-2.41104000e-06	-7.34375000e-04	-6.15625000e-02
-2.40784000e-06	-1.23437500e-03	-7.03125000e-02
-2.40464000e-06	-8.59375000e-04	-6.34375000e-02
-2.40144000e-06	-6.95312500e-04	-8.59375000e-02
-2.39824000e-06	-1.10156250e-03	-7.31250000e-02
-2.39504000e-06	-1.05468750e-03	-6.71875000e-02
-2.39184000e-06	-6.01562500e-04	-7.50000000e-02
-2.38864000e-06	-6.40625000e-04	-7.00000000e-02
-2.38544000e-06	-8.35937500e-04	-6.25000000e-02
-2.38224000e-06	-9.14062500e-04	-7.00000000e-02
-2.37904000e-06	-5.78125000e-04	-7.09375000e-02
-2.37584000e-06	-7.34375000e-04	-6.87500000e-02
-2.37264000e-06	-7.81250000e-04	-6.43750000e-02
-2.36944000e-06	-1.03906250e-03	-7.53125000e-02
-2.36624000e-06	-6.79687500e-04	-8.31250000e-02
-2.36304000e-06	-1.06250000e-03	-6.65625000e-02
-2.35984000e-06	-8.51562500e-04	-6.12500000e-02
-2.35664000e-06	-3.59375000e-04	-7.84375000e-02
-2.35344000e-06	-5.15625000e-04	-7.40625000e-02
-2.35024000e-06	-6.40625000e-04	-6.62500000e-02
-2.34704000e-06	-5.15625000e-04	-7.28125000e-02
-2.34384000e-06	-5.23437500e-04	-6.90625000e-02
-2.34064000e-06	-6.95312500e-04	-6.09375000e-02
-2.33744000e-06	-2.18750000e-04	-6.18750000e-02
-2.33424000e-06	-3.12500000e-04	-6.31250000e-02
-2.33104000e-06	-6.95312500e-04	-8.90625000e-02
-2.32784000e-06	-5.62500000e-04	-7.87500000e-02
-2.32464000e-06	-2.89062500e-04	-7.78125000e-02
-2.32144000e-06	-6.01562500e-04	-7.81250000e-02
-2.31824000e-06	-3.51562500e-04	-6.93750000e-02
-2.31504000e-06	-3.82812500e-04	-6.90625000e-02
-2.31184000e-06	-7.03125000e-04	-6.96875000e-02
-2.30864000e-06	-3.90625000e-04	-6.40625000e-02
-2.30544000e-06	-4.29687500e-04	-7.03125000e-02
-2.30224000e-06	-3.04687500e-04	-6.15625000e-02
-2.29904000e-06	-9.06250000e-04	-7.03125000e-02
-2.29584000e-06	-4.37500000e-04	-7.31250000e-02
-2.29264000e-06	-2.10937500e-04	-6.93750000e-02
-2.28944000e-06	-3.35937500e-04	-5.93750000e-02
-2.28624000e-06	-4.76562500e-04	-4.75000000e-02
-2.28304000e-06	-1.64062500e-04	-6.18750000e-02
-2.27984000e-06	-3.59375000e-04	-4.43750000e-02
-2.27664000e-06	-3.12500000e-04	-5.71875000e-02
-2.27344000e-06	-6.09375000e-04	-7.21875000e-02
-2.27024000e-06	-5.62500000e-04	-6.46875000e-02
-2.26704000e-06	-4.84375000e-04	-8.25000000e-02
-2.26384000e-06	-6.71875000e-04	-6.09375000e-02
-2.26064000e-06	-9.53125000e-04	-6.06250000e-02
-2.25744000e-06	-7.34375000e-04	-7.78125000e-02
-2.25424000e-06	-6.48437500e-04	-8.59375000e-02
-2.25104000e-06	-7.65625000e-04	-8.09375000e-02
-2.24784000e-06	-3.90625000e-04	-7.06250000e-02
-2.24464000e-06	-6.32812500e-04	-7.68750000e-02
-2.24144000e-06	-3.59375000e-04	-6.62500000e-02
-2.23824000e-06	-3.67187500e-04	-7.65625000e-02
-2.23504000e-06	-8.04687500e-04	-6.71875000e-02
-2.23184000e-06	-7.57812500e-04	-7.84375000e-02
-2.22864000e-06	-7.57812500e-04	-7.15625000e-02
-2.22544000e-06	-7.50000000e-04	-9.28125000e-02
-2.22224000e-06	-6.79687500e-04	-9.00000000e-02
-2.21904000e-06	-8.82812500e-04	-8.90625000e-02
-2.21584000e-06	-1.20312500e-03	-8.75000000e-02
-2.21264000e-06	-8.04687500e-04	-9.21875000e-02
-2.20944000e-06	-1.00000000e-03	-8.65625000e-02
-2.20624000e-06	-1.03906250e-03	-7.34375000e-02
-2.20304000e-06	-8.59375000e-04	-7.59375000e-02
-2.19984000e-06	-9.76562500e-04	-8.37500000e-02
-2.19664000e-06	-1.12500000e-03	-8.46875000e-02
-2.19344000e-06	-1.29687500e-03	-9.28125000e-02
-2.19024000e-06	-1.24218750e-03	-1.03750000e-01
-2.18704000e-06	-1.47656250e-03	-1.03437500e-01
-2.18384000e-06	-1.28125000e-03	-1.06250000e-01
-2.18064000e-06	-1.28906250e-03	-9.84375000e-02
-2.17744000e-06	-9.68750000e-04	-9.34375000e-02
-2.17424000e-06	-1.17968750e-03	-8.62500000e-02
-2.17104000e-06	-1.25000000e-03	-9.40625000e-02
-2.16784000e-06	-1.18750000e-03	-7.53125000e-02
-2.16464000e-06	-8.98437500e-04	-7.90625000e-02
-2.16144000e-06	-9.76562500e-04	-8.21875000e-02
-2.15824000e-06	-9.14062500e-04	-8.06250000e-02
-2.15504000e-06	-1.11718750e-03	-9.34375000e-02
-2.15184000e-06	-1.04687500e-03	-9.90625000e-02
-2.14864000e-06	-9.37500000e-04	-8.40625000e-02
-2.14544000e-06	-9.21875000e-04	-8.15625000e-02
-2.14224000e-06	-6.32812500e-04	-8.87500000e-02
-2.13904000e-06	-8.82812500e-04	-9.59375000e-02
-2.13584000e-06	-8.75000000e-04	-8.18750000e-02
-2.13264000e-06	-7.50000000e-04	-8.46875000e-02
-2.12944000e-06	-1.17968750e-03	-7.84375000e-02
-2.12624000e-06	-1.05468750e-03	-7.46875000e-02
-2.12304000e-06	-4.60937500e-04	-8.46875000e-02
-2.11984000e-06	-6.40625000e-04	-8.65625000e-02
-2.11664000e-06	-8.82812500e-04	-6.93750000e-02
-2.11344000e-06	-8.35937500e-04	-6.93750000e-02
-2.11024000e-06	-4.29687500e-04	-6.62500000e-02
-2.10704000e-06	-5.15625000e-04	-6.65625000e-02
-2.10384000e-06	-4.92187500e-04	-8.06250000e-02
-2.10064000e-06	-6.01562500e-04	-8.00000000e-02
-2.09744000e-06	-6.01562500e-04	-7.12500000e-02
-2.09424000e-06	-3.98437500e-04	-7.37500000e-02
-2.09104000e-06	-5.54687500e-04	-6.84375000e-02
-2.08784000e-06	-1.87500000e-04	-5.28125000e-02
-2.08464000e-06	-3.43750000e-04	-5.65625000e-02
-2.08144000e-06	-7.73437500e-04	-5.46875000e-02
-2.07824000e-06	-8.51562500e-04	-6.12500000e-02
-2.07504000e-06	-4.14062500e-04	-6.25000000e-02
-2.07184000e-06	-3.98437500e-04	-5.15625000e-02
-2.06864000e-06	-5.85937500e-04	-7.06250000e-02
-2.06544000e-06	-8.04687500e-04	-5.81250000e-02
-2.06224000e-06	-1.25000000e-04	-8.06250000e-02
-2.05904000e-06	-3.20312500e-04	-5.78125000e-02
-2.05584000e-06	-4.92187500e-04	-6.96875000e-02
-2.05264000e-06	-7.34375000e-04	-7.62500000e-02
-2.04944000e-06	-2.26562500e-04	-6.59375000e-02
-2.04624000e-06	-1.56250000e-05	-7.43750000e-02
-2.04304000e-06	-5.85937500e-04	-4.62500000e-02
-2.03984000e-06	-7.73437500e-04	-6.21875000e-02
-2.03664000e-06	-4.37500000e-04	-7.18750000e-02
-2.03344000e-06	-6.40625000e-04	-7.93750000e-02
-2.03024000e-06	-6.56250000e-04	-8.18750000e-02
-2.02704000e-06	-2.89062500e-04	-9.87500000e-02
-2.02384000e-06	-6.09375000e-04	-9.87500000e-02
-2.02064000e-06	-5.93750000e-04	-8.28125000e-02
-2.01744000e-06	-1.28125000e-03	-8.00000000e-02
-2.01424000e-06	-7.96875000e-04	-9.03125000e-02
-2.01104000e-06	-6.95312500e-04	-9.53125000e-02
-2.00784000e-06	-5.62500000e-04	-7.31250000e-02
-2.00464000e-06	-7.03125000e-04	-8.03125000e-02
-2.00144000e-06	-4.84375000e-04	-7.75000000e-02
-1.99824000e-06	-3.20312500e-04	-7.53125000e-02
-1.99504000e-06	-5.93750000e-04	-6.87500000e-02
-1.99184000e-06	-7.34375000e-04	-6.78125000e-02
-1.98864000e-06	-8.67187500e-04	-9.03125000e-02
-1.98544000e-06	-9.76562500e-04	-6.84375000e-02
-1.98224000e-06	-4.84375000e-04	-8.25000000e-02
-1.97904000e-06	-5.23437500e-04	-7.25000000e-02
-1.97584000e-06	-4.60937500e-04	-7.34375000e-02
-1.97264000e-06	-7.65625000e-04	-6.53125000e-02
-1.96944000e-06	-5.93750000e-04	-7.06250000e-02
-1.96624000e-06	-6.17187500e-04	-6.81250000e-02
-1.96304000e-06	-3.67187500e-04	-7.46875000e-02
-1.95984000e-06	-4.06250000e-04	-7.65625000e-02
-1.95664000e-06	-2.89062500e-04	-7.03125000e-02
-1.95344000e-06	-2.81250000e-04	-7.75000000e-02
-1.95024000e-06	-5.07812500e-04	-6.31250000e-02
-1.94704000e-06	-5.07812500e-04	-6.75000000e-02
-1.94384000e-06	-4.06250000e-04	-5.75000000e-02
-1.94064000e-06	-4.53125000e-04	-5.75000000e-02
-1.93744000e-06	-4.84375000e-04	-5.81250000e-02
-1.93424000e-06	-3.82812500e-04	-5.75000000e-02
-1.93104000e-06	-5.85937500e-04	-5.06250000e-02
-1.92784000e-06	7.81250000e-05	-5.56250000e-02
-1.92464000e-06	-7.81250000e-06	-5.81250000e-02
-1.92144000e-06	-6.48437500e-04	-5.56250000e-02
-1.91824000e-06	-5.46875000e-05	-5.93750000e-02
-1.91504000e-06	-1.71875000e-04	-5.43750000e-02
-1.91184000e-06	-4.45312500e-04	-6.37500000e-02
-1.90864000e-06	-2.18750000e-04	-9.06250000e-02
-1.90544000e-06	3.12500000e-05	-6.28125000e-02
-1.90224000e-06	-3.35937500e-04	-4.53125000e-02
-1.89904000e-06	-1.56250000e-04	-5.31250000e-02
-1.89584000e-06	-3.75000000e-04	-7.43750000e-02
-1.89264000e-06	-6.64062500e-04	-7.93750000e-02
-1.88944000e-06	-4.53125000e-04	-6.78125000e-02
-1.88624000e-06	-4.37500000e-04	-5.75000000e-02
-1.88304000e-06	-1.87500000e-04	-6.37500000e-02
-1.87984000e-06	2.34375000e-04	-6.03125000e-02
-1.87664000e-06	-1.87500000e-04	-6.81250000e-02
-1.87344000e-06	-2.26562500e-04	-7.65625000e-02
-1.87024000e-06	-1.25000000e-04	-6.18750000e-02
-1.86704000e-06	-4.76562500e-04	-5.93750000e-02
-1.86384000e-06	-3.28125000e-04	-5.59375000e-02
-1.86064000e-06	-4.92187500e-04	-5.62500000e-02
-1.85744000e-06	-3.43750000e-04	-6.46875000e-02
-1.85424000e-06	-5.00000000e-04	-7.81250000e-02
-1.85104000e-06	-5.15625000e-04	-6.37500000e-02
-1.84784000e-06	-5.07812500e-04	-7.40625000e-02
-1.84464000e-06	-6.17187500e-04	-6.34375000e-02
-1.84144000e-06	-6.79687500e-04	-8.56250000e-02
-1.83824000e-06	-4.60937500e-04	-7.96875000e-02
-1.83504000e-06	-5.00000000e-04	-8.43750000e-02
-1.83184000e-06	-6.25000000e-04	-7.25000000e-02
-1.82864000e-06	-6.79687500e-04	-7.50000000e-02
-1.82544000e-06	-6.09375000e-04	-8.56250000e-02
-1.82224000e-06	-7.42187500e-04	-8.96875000e-02
-1.81904000e-06	-4.21875000e-04	-8.15625000e-02
-1.81584000e-06	-3.98437500e-04	-7.81250000e-02
-1.81264000e-06	-2.42187500e-04	-6.75000000e-02
-1.80944000e-06	-4.14062500e-04	-7.53125000e-02
-1.80624000e-06	-5.70312500e-04	-7.62500000e-02
-1.80304000e-06	-6.56250000e-04	-7.68750000e-02
-1.79984000e-06	-5.78125000e-04	-6.31250000e-02
-1.79664000e-06	-6.17187500e-04	-7.28125000e-02
-1.79344000e-06	-4.37500000e-04	-6.40625000e-02
-1.79024000e-06	-4.14062500e-04	-5.65625000e-02
-1.78704000e-06	-4.84375000e-04	-7.12500000e-02
-1.78384000e-06	-6.71875000e-04	-8.31250000e-02
-1.78064000e-06	-6.01562500e-04	-8.09375000e-02
-1.77744000e-06	-7.96875000e-04	-8.34375000e-02
-1.77424000e-06	-7.10937500e-04	-6.09375000e-02
-1.77104000e-06	-6.48437500e-04	-8.43750000e-02
-1.76784000e-06	-8.43750000e-04	-8.00000000e-02
-1.76464000e-06	-7.57812500e-04	-7.34375000e-02
-1.76144000e-06	-6.48437500e-04	-8.37500000e-02
-1.75824000e-06	-8.51562500e-04	-8.93750000e-02
-1.75504000e-06	-8.04687500e-04	-8.90625000e-02
-1.75184000e-06	-6.25000000e-04	-8.53125000e-02
-1.74864000e-06	-6.64062500e-04	-9.53125000e-02
-1.74544000e-06	-9.60937500e-04	-7.68750000e-02
-1.74224000e-06	-1.00000000e-03	-8.90625000e-02
-1.73904000e-06	-8.90625000e-04	-9.31250000e-02
-1.73584000e-06	-9.76562500e-04	-8.68750000e-02
-1.73264000e-06	-8.51562500e-04	-6.31250000e-02
-1.72944000e-06	-8.20312500e-04	-7.75000000e-02
-1.72624000e-06	-6.56250000e-04	-6.68750000e-02
-1.72304000e-06	-4.60937500e-04	-5.84375000e-02
-1.71984000e-06	-8.82812500e-04	-8.59375000e-02
-1.71664000e-06	-6.56250000e-04	-8.71875000e-02
-1.71344000e-06	-9.37500000e-04	-1.01250000e-01
-1.71024000e-06	-9.60937500e-04	-1.01875000e-01
-1.70704000e-06	-7.50000000e-04	-7.65625000e-02
-1.70384000e-06	-5.85937500e-04	-7.59375000e-02
-1.70064000e-06	-5.93750000e-04	-8.06250000e-02
-1.69744000e-06	-5.00000000e-04	-8.31250000e-02
-1.69424000e-06	-4.21875000e-04	-7.75000000e-02
-1.69104000e-06	-7.34375000e-04	-8.53125000e-02
-1.68784000e-06	-5.15625000e-04	-8.25000000e-02
-1.68464000e-06	-5.78125000e-04	-6.93750000e-02
-1.68144000e-06	-4.37500000e-04	-7.53125000e-02
-1.67824000e-06	-3.67187500e-04	-7.50000000e-02
-1.67504000e-06	-6.95312500e-04	-7.15625000e-02
-1.67184000e-06	-3.75000000e-04	-5.31250000e-02
-1.66864000e-06	-3.20312500e-04	-6.62500000e-02
-1.66544000e-06	-2.10937500e-04	-7.56250000e-02
-1.66224000e-06	-2.89062500e-04	-8.06250000e-02
-1.65904000e-06	-1.87500000e-04	-7.93750000e-02
-1.65584000e-06	-4.84375000e-04	-8.06250000e-02
-1.65264000e-06	-4.14062500e-04	-6.84375000e-02
-1.64944000e-06	-4.29687500e-04	-6.53125000e-02
-1.64624000e-06	-3.67187500e-04	-7.87500000e-02
-1.64304000e-06	-7.03125000e-04	-6.62500000e-02
-1.63984000e-06	-6.25000000e-04	-6.84375000e-02
-1.63664000e-06	-5.54687500e-04	-7.28125000e-02
-1.63344000e-06	-7.81250000e-05	-6.09375000e-02
[truncated: 123,010 more rows]
