# Supplementary material for: Collective dynamics and long-range order in thermal neuristor networks
Source: Nat Commun. 2024 Aug 14;15:6986. doi: 10.1038/s41467-024-51254-4 (PMC11324871; doi:10.1038/s41467-024-51254-4)
Supplement: Supplementary file 8 — Source Data [file 41467_2024_51254_MOESM8_ESM.zip › Source Data/Fig. 1/Fig. 1c/Theory_11V.csv]

# Time (us)	Current (mA)
2.165310241563389582e-02	1.660454833668255081e-01
6.699710744494424830e-02	1.704483790376839503e-01
1.129320678949916612e-01	1.749132468367450288e-01
1.594023307761354147e-01	1.794373271123560487e-01
2.063481222205290067e-01	1.840183869465368827e-01
2.537059911127244050e-01	1.886548193451079436e-01
3.014093243078654893e-01	1.933457430096573726e-01
3.493889480518959090e-01	1.980911070050726808e-01
3.975738260212224873e-01	2.028918054291813378e-01
4.458918615240961003e-01	2.077498083133279827e-01
4.942707965332253650e-01	2.126683151917757586e-01
5.426391924874742756e-01	2.176519390477014704e-01
5.909274681953107233e-01	2.227069299334904218e-01
6.390689665149018595e-01	2.278414504941491947e-01
6.870010197961491372e-01	2.330659198929335429e-01
7.346659986699961564e-01	2.383934504743447369e-01
7.820123449049809494e-01	2.438404126367114955e-01
8.289956200007999598e-01	2.494271813458961984e-01
8.755796372631508007e-01	2.551791450819220763e-01
9.217378061199958950e-01	2.611281034408641233e-01
9.674548978357186968e-01	2.673142543551340067e-01
1.012729582218948821e+00	2.737891036432296699e-01
1.057578330579129755e+00	2.806198709279892345e-01
1.102041762292191862e+00	2.878964361885805734e-01
1.146195517650905771e+00	2.957428501588891256e-01
1.190170029778560234e+00	3.043376493319894238e-01
1.234189320095122611e+00	3.139527979483432985e-01
1.278655212182876255e+00	3.250371743504885114e-01
1.324354954786215899e+00	3.384255664749036274e-01
1.372986109574458879e+00	3.559615208694855704e-01
1.413888689907270901e+00	3.748012189783819781e-01
1.447141010745713885e+00	3.945319627335011625e-01
1.481259154491620933e+00	4.215944380296455241e-01
1.502730647028059252e+00	4.444156958893518139e-01
1.524872008771062326e+00	4.758088769205834345e-01
1.543026548982574297e+00	5.114259346214651281e-01
1.557888500239947405e+00	5.519920128483923882e-01
1.570244433814380614e+00	5.992966270469880508e-01
1.580584518238669745e+00	6.555605409537151873e-01
1.587373119572298208e+00	7.065677076765481956e-01
1.594328599448324724e+00	7.781779704979803203e-01
1.599969627624144408e+00	8.592834060429481724e-01
1.604500558584870618e+00	9.477499886302324095e-01
1.608261694981468537e+00	1.044423958636314209e+00
1.611485695531030160e+00	1.150929544226622525e+00
1.614311203471533673e+00	1.268862109664794513e+00
1.616821828358776969e+00	1.399563673540403785e+00
1.619071632202466304e+00	1.544002666020151793e+00
1.621099277123928317e+00	1.702657695464348198e+00
1.622935815716971319e+00	1.875449415207677717e+00
1.624608797279549322e+00	2.061748943796053002e+00
1.626144077558546286e+00	2.260434846263815967e+00
1.627566409469505260e+00	2.469955383670457305e+00
1.628899671903688784e+00	2.688375247714694716e+00
1.630167268024958815e+00	2.913409817629400766e+00
1.631392996026978182e+00	3.142459995186132282e+00
1.632602720093661475e+00	3.372663684266451245e+00
1.633827614256858851e+00	3.600991018160804913e+00
1.635111363436134724e+00	3.824466167865802735e+00
1.636530906899114512e+00	4.040906974256524897e+00
1.638301138623752706e+00	4.253671083638349337e+00
1.640523592172723255e+00	4.428904720851323695e+00
1.642591942203591060e+00	4.515865592189431510e+00
1.644830993189000168e+00	4.552888704570321465e+00
1.647046210284933920e+00	4.553208808976594746e+00
1.649259951419224990e+00	4.532698807811098796e+00
1.651630543928813921e+00	4.497992733544472266e+00
1.654251105457916537e+00	4.451655072087364218e+00
1.657213455586791895e+00	4.394575194940081531e+00
1.660628574559122939e+00	4.326477135063711010e+00
1.664640459830359021e+00	4.246075710833514094e+00
1.669435731320362493e+00	4.151220087485828714e+00
1.675222165823214482e+00	4.039643248993187719e+00
1.682083394167339208e+00	3.911907100882116683e+00
1.689735099445588418e+00	3.775331981863885300e+00
1.697746040643700383e+00	3.638786783325458796e+00
1.705900445115247521e+00	3.506280124245572782e+00
1.714132199074512641e+00	3.378847442929516109e+00
1.722421717141461528e+00	3.256645443451771982e+00
1.730761654706352459e+00	3.139606581724747603e+00
1.739148191373285357e+00	3.027600365932725524e+00
1.747578790087107592e+00	2.920474856106998196e+00
1.756051562978747427e+00	2.818069215520285553e+00
1.764565063451406957e+00	2.720218601631889221e+00
1.773118201012064077e+00	2.626756722953409451e+00
1.781710194804421832e+00	2.537517506067744844e+00
1.790340487595830865e+00	2.452336958169710979e+00
1.799008861316185204e+00	2.371052477447474160e+00
1.807715286304858893e+00	2.293505106365631985e+00
1.816459936718150203e+00	2.219539675070653306e+00
1.825243171832333644e+00	2.149005237073749797e+00
1.834065519422317436e+00	2.081755386061854285e+00
1.842927661066823930e+00	2.017648473765904171e+00
1.851830419300604547e+00	1.956547745610529798e+00
1.860774746411614444e+00	1.898321409395756332e+00
1.869761714807030017e+00	1.842842649164763813e+00
1.878792508706887077e+00	1.789989595606111594e+00
1.887868417017497080e+00	1.739645261870307102e+00
1.896990827124621859e+00	1.691697452732143336e+00
1.906161219444712174e+00	1.646038652927276136e+00
1.915381162058366726e+00	1.602565901518349101e+00
1.924652301139808230e+00	1.561180671883899862e+00
1.933976319876268946e+00	1.521788857873662248e+00
1.943354833325841469e+00	1.484300928014881560e+00
1.952790216790688760e+00	1.448628547449809290e+00
1.962285235215006196e+00	1.414686529763980571e+00
1.971839482841239999e+00	1.382404533113535727e+00
1.981456517614557100e+00	1.351701580108848555e+00
1.991138333324503407e+00	1.322505648334852735e+00
2.000886767084363527e+00	1.294748068751943704e+00
2.010703715802737435e+00	1.268362498915073022e+00
2.020590942416056635e+00	1.243285068929445458e+00
2.030549942896087146e+00	1.219454152225499799e+00
2.040581792639560632e+00	1.196810003723950855e+00
2.050686939928066721e+00	1.175294306594314220e+00
2.060864930104919779e+00	1.154849607995480643e+00
2.071114049744299024e+00	1.135418609212548446e+00
2.081430889002973572e+00	1.116943269369380376e+00
2.091809840146805044e+00	1.099363676966045089e+00
2.102242584543709825e+00	1.082616645234324659e+00
2.112717673025926501e+00	1.066633998164869590e+00
2.123220368248283307e+00	1.051340543442358166e+00
2.133732970213053193e+00	1.036651781757120583e+00
2.144235847795897598e+00	1.022471472563520001e+00
2.154709306165710103e+00	1.008689236816267654e+00
2.165136231626664909e+00	9.951783631989458145e-01
2.175505247802483666e+00	9.817938215263730672e-01
2.185814039556440491e+00	9.683701177993594422e-01
2.196072689842196723e+00	9.547180263063256289e-01
2.206307396379990848e+00	9.406183033442346852e-01
2.216565894707400730e+00	9.258087186688566117e-01
2.226927928371555510e+00	9.099562777790708434e-01
2.237530015010470663e+00	8.925922570576243498e-01
2.248638356851202502e+00	8.729281339526371308e-01
2.260973885932035188e+00	8.490652621344693118e-01
2.271755182372594106e+00	8.262766718341668648e-01
2.283447714658262129e+00	7.993892642069375665e-01
2.293544346607575335e+00	7.743094755005160978e-01
2.302833781299376881e+00	7.497306037355461195e-01
2.311668794778483971e+00	7.250786508088311599e-01
2.320222175880896742e+00	7.001206827768827745e-01
2.328604094115458878e+00	6.747395219408054423e-01
2.336896838729291659e+00	6.488702103420805889e-01
2.345168883855791364e+00	6.224765271718430970e-01
2.353482214383351590e+00	5.955402578916831891e-01
2.361896978698538874e+00	5.680556980879606366e-01
2.370475048770000370e+00	5.400267420797940643e-01
2.379283258072945273e+00	5.114655344617804467e-01
2.388396770993590934e+00	4.823924357684187258e-01
2.397902856387261750e+00	4.528377001110847067e-01
2.407905070557930571e+00	4.228462341160773019e-01
2.418527094488759133e+00	3.924888061380460424e-01
2.429913209707919464e+00	3.618873094076417996e-01
2.442216390050493402e+00	3.312691683948089660e-01
2.455553507279649494e+00	3.010692771699293724e-01
2.469907552432065501e+00	2.720487587094259085e-01
2.485041485687311535e+00	2.452223844475785730e-01
2.500607999268570580e+00	2.213924601136383619e-01
2.516389820192706850e+00	2.007589975959305495e-01
2.532362911559960850e+00	1.830722647433439543e-01
2.548613790679358004e+00	1.679436685056065748e-01
2.565271337421794584e+00	1.550026368680519351e-01
2.582481692977616206e+00	1.439364062788237031e-01
2.600406277349279094e+00	1.344889706965605725e-01
2.619230931792969841e+00	1.264513486813032273e-01
2.639184728279683867e+00	1.196522365662884141e-01
2.660575791480177088e+00	1.139508273826792123e-01
2.683868929273469206e+00	1.092316940014278759e-01
2.709893843891496346e+00	1.054010703618588618e-01
2.740614514866443585e+00	1.023839961831473633e-01
2.778081245622747275e+00	1.003478185551485297e-01
2.809737295236718779e+00	9.967622723991735600e-02
2.839695435909980858e+00	9.971525108399814652e-02
2.869118074438958388e+00	1.002628918723334206e-01
2.898427642144465466e+00	1.012198474157851719e-01
2.927841476515435915e+00	1.025266600683417267e-01
2.957487856357765565e+00	1.041453269280659122e-01
2.987447800038310675e+00	1.060513899751538563e-01
3.017773472062618367e+00	1.082299050092148524e-01
3.048497292277993154e+00	1.106732039145652546e-01
3.079636744340263022e+00	1.133796250573097797e-01
3.111196983648838454e+00	1.163528405870707660e-01
3.143172265636934526e+00	1.196016065580601667e-01
3.175546771284039949e+00	1.226766906173342719e-01
3.212266708567018014e+00	1.261805079084241110e-01
3.249746629930360342e+00	1.297714790726090528e-01
3.288093240600321820e+00	1.334578634938299035e-01
3.327300489394602323e+00	1.372371225402260753e-01
3.367360465021882021e+00	1.411065630571522733e-01
3.408259771950671535e+00	1.450630794451826522e-01
3.449979453623072345e+00	1.491032423234956439e-01
3.492494905455934884e+00	1.532233906710892268e-01
3.535775885967048282e+00	1.574197349958169345e-01
3.579786613484440494e+00	1.616884674413838763e-01
3.624485938435057619e+00	1.660258751763510343e-01
3.669827578725957551e+00	1.704284535758506247e-01
3.715760407987584557e+00	1.748930165240914492e-01
3.762228791414518270e+00	1.794168023936674183e-01
3.809172971345237357e+00	1.839975758244139226e-01
3.856529510949059159e+00	1.886337269481872247e-01
3.904231809282517673e+00	1.933243711655087405e-01
3.952210701678374960e+00	1.980694537183920467e-01
4.000395158265273921e+00	2.028698643944731317e-01
4.048713085147426227e+00	2.077275682885503238e-01
4.097092222969251907e+00	2.126457592524719498e-01
4.145461127170278814e+00	2.176290436681576623e-01
4.193750206829122362e+00	2.226836639916118521e-01
4.241892789761859461e+00	2.278177738669783792e-01
4.289826189078311813e+00	2.330417818245288930e-01
4.337492751365346066e+00	2.383687874066097168e-01
4.384840889943063758e+00	2.438151454302997234e-01
4.431826133313936822e+00	2.494012115773236449e-01
4.478412256442187100e+00	2.551523499585487964e-01
4.524572623840938945e+00	2.611003286880931307e-01
4.570291953326290013e+00	2.672853040421159232e-01
4.615568847648777506e+00	2.737587249540768264e-01
4.660419690617079169e+00	2.805877308516356861e-01
4.704884979653957799e+00	2.878620839680965382e-01
4.749040172310635910e+00	2.957056534339203013e-01
4.793015405564265308e+00	3.042966778198091249e-01
4.837034172200372240e+00	3.139065905648674160e-01
4.881497235169288018e+00	3.249832099645413863e-01
4.927189398086014194e+00	3.383588332862985104e-01
4.975802899498688703e+00	3.558701423617925408e-01
5.016751642279391632e+00	3.747083359230120592e-01
5.050034297011844586e+00	3.944332208990752875e-01
5.084183110851174803e+00	4.214869749767745088e-01
5.105672595754310095e+00	4.442993844760252942e-01
5.127833206847387970e+00	4.756815181570444584e-01
5.146002020820453993e+00	5.112833604749046357e-01
5.160874482770541505e+00	5.518283837739533793e-01
5.173238526487367039e+00	5.991043125263694202e-01
5.183585445940522618e+00	6.553316679585641236e-01
5.190379938217049016e+00	7.063160329252780034e-01
5.197341327014424195e+00	7.778973811006609784e-01
5.202987041287329362e+00	8.589770712746159775e-01
5.207521228413046543e+00	9.474160576647122634e-01
5.211284600784797050e+00	1.044057182322660537e+00
5.214510220637027516e+00	1.150524247786135490e+00
5.217336979825489607e+00	1.268413283539969960e+00
5.219848623667154186e+00	1.399067411367818092e+00
5.222099286144690211e+00	1.543456587163948512e+00
5.224127666363585831e+00	1.702061300377408326e+00
5.225964834765314038e+00	1.874804191853194135e+00
5.227638349175091292e+00	2.061058238077131399e+00
5.229174070311440659e+00	2.259703639416921650e+00
5.230596754958877881e+00	2.469190100629398366e+00
5.231930284833634204e+00	2.687583616116043572e+00
5.233198063672581668e+00	2.912600749803512024e+00
5.234423885798310749e+00	3.141643435868611167e+00
5.235633603259575608e+00	3.371850362047134286e+00
5.236858361333069922e+00	3.600191953913163267e+00
5.238141775997529948e+00	3.823691382665133975e+00
5.239560583139937222e+00	4.040160315898466692e+00
5.241328510882031111e+00	4.252902824144439542e+00
5.243554656181647289e+00	4.428693087344377943e+00
5.245622226006894095e+00	4.515756939752531451e+00
5.247861752635053278e+00	4.552886715540741314e+00
5.250077296106578473e+00	4.553258977498275684e+00
5.252290835407141145e+00	4.532779326303744583e+00
5.254661024566146921e+00	4.498096497079800749e+00
5.257281020561691776e+00	4.451779098327937056e+00
5.260242621697763354e+00	4.394718944044429421e+00
5.263656759886057301e+00	4.326642006568351739e+00
5.267667360861775450e+00	4.246264846348053901e+00
5.272460969334066050e+00	4.151437823772466729e+00
5.278245402126799490e+00	4.039892309813835958e+00
5.285104777315019930e+00	3.912180354106560731e+00
5.292755461778341441e+00	3.775611048966224903e+00
5.300766004010043275e+00	3.639059595706190198e+00
5.308920222047984083e+00	3.506543043989525987e+00
5.317151849960833232e+00	3.379099761455780282e+00
5.325441262184000379e+00	3.256887198684325746e+00
5.333781103249926048e+00	3.139838008759872068e+00
5.342167549227486489e+00	3.027821761631704689e+00
5.350598061481282031e+00	2.920686541430871142e+00
5.359070751163333313e+00	2.818271522256331707e+00
5.367584170905104202e+00	2.720411866314349503e+00
5.376137229563152431e+00	2.626941282849128978e+00
5.384729145700877240e+00	2.537693696223897177e+00
5.393359361605909896e+00	2.452505109388757543e+00
5.402027658700067292e+00	2.371212914848558118e+00
5.410734006881149583e+00	2.293658147983078432e+00
5.419478579921406691e+00	2.219685630680981792e+00
5.428261736747082011e+00	2.149144407473063456e+00
5.437084004803171666e+00	2.081888062630550262e+00
5.445946065374954514e+00	2.017774938050326483e+00
5.454848740728490242e+00	1.956668269125772186e+00
5.463792982902873518e+00	1.898436253561549769e+00
5.472779864070428602e+00	1.842952065354622526e+00
5.481810568233260739e+00	1.790093825237047742e+00
5.490886384091350436e+00	1.739744536573285982e+00
5.500008698838254162e+00	1.691791994545940314e+00
5.509178992704494959e+00	1.646128674564327321e+00
5.518398833608564757e+00	1.602651606570116405e+00
5.527669867586457286e+00	1.561262255072093152e+00
5.536993777876311640e+00	1.521866504705362111e+00
5.546372179621492648e+00	1.484374815353675325e+00
5.555807443742992291e+00	1.448698860021516710e+00
5.565302343634069615e+00	1.414753412181676051e+00
5.574856467886519340e+00	1.382468145085094191e+00
5.584473373446236621e+00	1.351762076610544927e+00
5.594155056520335734e+00	1.322563170117328379e+00
5.603903353802859755e+00	1.294802752576560190e+00
5.613720162345018139e+00	1.268414476524147405e+00
5.623607245484095074e+00	1.243334467392847476e+00
5.633566099898683177e+00	1.219501094533079977e+00
5.643597802087459314e+00	1.196854609590263907e+00
5.653702801885756912e+00	1.175336693638477925e+00
5.663880646862821777e+00	1.154889893039333648e+00
5.674129626629493828e+00	1.135456910002475839e+00
5.684446335392916438e+00	1.116979706655668370e+00
5.694825170531910175e+00	1.099398377203052446e+00
5.705257819499319538e+00	1.082649743929718467e+00
5.715732839867673221e+00	1.066665643825127852e+00
5.726235500904206077e+00	1.051370902162227283e+00
5.736748107813198772e+00	1.036681042286141663e+00
5.747251031595368431e+00	1.022499851491785128e+00
5.757724574714995214e+00	1.008716983471323436e+00
5.768151614526942694e+00	9.952057640549574202e-01
5.778520758765449017e+00	9.818212044374805547e-01
5.788829669376319487e+00	9.683978574190577060e-01
5.799088399125874815e+00	9.547465536347570225e-01
5.809323106453394558e+00	9.406481248302807074e-01
5.819581472288028579e+00	9.258404559515128751e-01
5.829943152720606037e+00	9.099907551316422927e-01
5.840544494064452863e+00	8.926307180487950133e-01
5.851651249557509260e+00	8.729729315888214991e-01
5.863982315411519153e+00	8.491236710336896865e-01
5.874762703948128717e+00	8.263421814187550396e-01
5.886461598496303793e+00	7.994454656720941799e-01
5.896560805349782441e+00	7.743631309875398383e-01
5.905851528133435835e+00	7.497839870927283101e-01
5.914687319753873851e+00	7.251325178573797547e-01
5.923241186504970557e+00	7.001753819850498051e-01
5.931623385550221172e+00	6.747952408255621926e-01
5.939916248589213410e+00	6.489270542797154206e-01
5.948188270869430028e+00	6.225345528643569937e-01
5.956501446095405328e+00	5.955994895187065596e-01
5.964915922598613918e+00	5.681161366590971040e-01
5.973493564798758371e+00	5.400883706877180890e-01
5.982301192436469961e+00	5.115283167962552113e-01
5.991413947472743473e+00	4.824563176764888883e-01
6.000919067948849772e+00	4.529026020486092152e-01
6.010920069944234001e+00	4.229120358673207347e-01
6.021540587769109720e+00	3.925553106315816110e-01
6.032924862939083255e+00	3.619541648727044314e-01
6.045225883019533342e+00	3.313356977543625570e-01
6.058560685061607387e+00	3.011342092852989372e-01
6.072912681325053796e+00	2.721100571613028207e-01
6.088045291624535338e+00	2.452778425864293732e-01
6.103611168999631076e+00	2.214409401820449652e-01
6.119392599164921620e+00	2.008006760643633593e-01
6.135365198887750893e+00	1.831079252754291842e-01
6.151615335806738472e+00	1.679741677008847744e-01
6.168271836912804673e+00	1.550287234722158847e-01
6.185480812954811114e+00	1.439586978731733080e-01
6.203403643530212008e+00	1.345079711375445075e-01
6.222226100184855113e+00	1.264674700577572419e-01
6.242177130270796681e+00	1.196658173399169911e-01
6.263564624754234700e+00	1.139621456527095955e-01
6.286852901125296711e+00	1.092409770105123717e-01
6.312870405021048015e+00	1.054085016628020649e-01
6.343576600621776862e+00	1.023897133196463999e-01
6.381051114648517597e+00	1.003501462204628714e-01
6.412713312397468002e+00	9.967674185558801636e-02
6.442673240682793789e+00	9.971459418997009883e-02
6.472096426401638070e+00	1.002613289651440726e-01
6.501405959718645988e+00	1.012175290218845641e-01
6.530819432481560938e+00	1.025236805969641091e-01
6.560465248493027701e+00	1.041417474170783369e-01
6.590424498315826440e+00	1.060472490520141531e-01
6.620749393449788300e+00	1.082252248044403564e-01
6.651472387950999376e+00	1.106679934385371850e-01
6.682610992218076973e+00	1.133738820384379564e-01
6.714170384690309135e+00	1.163465523662784162e-01
6.746144841909885059e+00	1.195947502408509222e-01
6.778518564551298198e+00	1.226697059539730295e-01
6.815236884617544177e+00	1.261733124158039843e-01
6.852715205182317249e+00	1.297640773444990736e-01
6.891060218443413987e+00	1.334502588902151676e-01
6.930265883669740390e+00	1.372293194647902226e-01
6.970324299782561184e+00	1.410985667767953033e-01
7.011222082315594406e+00	1.450548960013683664e-01
7.052940285561533074e+00	1.490948783271409672e-01
7.095454316092890679e+00	1.532148531396042568e-01
7.138733943284684358e+00	1.574110311291893050e-01
7.182743396013702153e+00	1.616796044001310162e-01
7.227441534836110293e+00	1.660168598565195108e-01
7.272782087364102921e+00	1.704192923954092609e-01
7.318713936216745708e+00	1.748837151956097180e-01
7.365181454832246288e+00	1.794073657101492580e-01
7.412124893188593688e+00	1.839880074745089134e-01
7.459480821164980568e+00	1.886240293133052415e-01
7.507182642982389353e+00	1.933145450658196041e-01
7.555161198550536028e+00	1.980594982557362660e-01
7.603345460861067551e+00	2.028597766790931900e-01
7.651663337180796276e+00	2.077173431489466870e-01
7.700042567449379760e+00	2.126353888949751858e-01
7.748411704701620550e+00	2.176185173003804540e-01
7.796701153448008625e+00	2.226729673200115167e-01
7.844844234593733034e+00	2.278068884616605838e-01
7.892778252235363112e+00	2.330306843504669767e-01
7.940445541951849151e+00	2.383574486493592326e-01
7.987794504287414554e+00	2.438035290494801888e-01
8.034780652303389559e+00	2.493892723407400702e-01
8.081367743382305235e+00	2.551400314415860349e-01
8.127529121494752928e+00	2.610875600151580378e-01
8.173249479802510820e+00	2.672719951897787882e-01
8.218527390321082038e+00	2.737447597800503618e-01
8.263379196596513765e+00	2.805729563721792719e-01
8.307845339841485099e+00	2.878462930937200626e-01
8.352001194210252777e+00	2.956885557784188490e-01
8.395976759911317089e+00	3.042778460838450605e-01
8.439995287565398741e+00	3.138853539200139320e-01
8.484457053790944059e+00	3.249584113543840802e-01
8.530145741523803338e+00	3.383281739632399976e-01
8.578751141957138060e+00	3.558281759316296311e-01
8.619721130820749977e+00	3.746656919433484223e-01
8.653017723247426574e+00	3.943878867502365604e-01
8.687180632306620964e+00	4.214376382829698731e-01
8.708678386703017082e+00	4.442459877698177184e-01
8.730847844903145472e+00	4.756230526042571904e-01
8.749023218988988049e+00	5.112179142141308752e-01
8.763900511033366314e+00	5.517532773554485459e-01
8.776268281088594136e+00	5.990160440720473378e-01
8.786618340107860803e+00	6.552266200302766519e-01
8.793415538752221039e+00	7.062005155324181382e-01
8.800379641848994794e+00	7.777685792255307762e-01
8.806027509536978215e+00	8.588364461166344554e-01
8.810563193221234712e+00	9.472627661987654824e-01
8.814327593192370358e+00	1.043888816372975148e+00
8.817553957116867736e+00	1.150338201282659734e+00
8.820381291166409454e+00	1.268207255015981527e+00
8.822893403101893739e+00	1.398839605879993675e+00
8.825144460001620672e+00	1.543205909695785527e+00
8.827173177975268459e+00	1.701787518802064580e+00
8.829010635685030195e+00	1.874507987427513456e+00
8.830684394872676535e+00	2.060741144918710521e+00
8.832220318540802140e+00	2.259367942563196063e+00
8.833643165252983209e+00	2.468838748296361629e+00
8.834976818033002388e+00	2.687220156228832035e+00
8.836244680873143409e+00	2.912229272558480631e+00
8.837470546328617615e+00	3.141268506098245705e+00
8.838680260892875395e+00	3.371476905438279381e+00
8.839904956667634650e+00	3.599825031015766008e+00
8.841188218050362480e+00	3.823335596733792752e+00
8.842606687877879068e+00	4.039817451613443744e+00
8.844373562527792387e+00	4.252550251054862507e+00
8.846601423672293407e+00	4.428597376362744420e+00
8.848668642014523300e+00	4.515707898686825317e+00
8.850908385245922716e+00	4.552885975678599983e+00
8.853124076898286177e+00	4.553281826454416148e+00
8.855337525047684011e+00	4.532815890355634814e+00
8.857707531962901726e+00	4.498143563079835872e+00
8.860327272462875214e+00	4.451835317127325276e+00
8.863288535259357559e+00	4.394784070184002189e+00
8.866702230448467503e+00	4.326716670617963167e+00
8.870712251392781411e+00	4.246350465507540584e+00
8.875505108833703360e+00	4.151536355180617477e+00
8.881288637553641507e+00	4.040004984475735306e+00
8.888147175363791064e+00	3.912303957085987438e+00
8.895797398239569276e+00	3.775737279920980960e+00
8.903807760020214346e+00	3.639182997620364457e+00
8.911961893749346331e+00	3.506661970990224475e+00
8.920193464645347348e+00	3.379213893337828623e+00
8.928482829000433441e+00	3.256996552420232671e+00
8.936822626428938321e+00	3.139942690635790346e+00
8.945209031387214793e+00	3.027921906058091750e+00
8.953639504536198501e+00	2.920782293563940257e+00
8.962112156586236722e+00	2.818363032140059676e+00
8.970625539814083282e+00	2.720499286208494460e+00
8.979178562792316853e+00	2.627024765231085635e+00
8.987770443813040799e+00	2.537773392667701078e+00
8.996400624950226188e+00	2.452581169515091197e+00
9.005068887388549825e+00	2.371285485775982860e+00
9.013775200826700029e+00	2.293727373612142184e+00
9.022519738870780515e+00	2.219751651108214929e+00
9.031302860285240541e+00	2.149207358763554510e+00
9.040125092366881887e+00	2.081948076581801477e+00
9.048987116281320908e+00	2.017832141919854827e+00
9.057889754148035877e+00	1.956722785815543597e+00
9.066833957904513852e+00	1.898488201324801672e+00
9.075820799618590229e+00	1.843001557889123676e+00
9.084851463198177157e+00	1.790140971712813167e+00
9.093927237236389516e+00	1.739789441811626869e+00
9.103049508855828975e+00	1.691834758940228722e+00
9.112219758200243547e+00	1.646169394308700795e+00
9.121439553116807986e+00	1.602690373727471362e+00
9.130710539569264483e+00	1.561299157740368537e+00
9.140034400818450422e+00	1.521901626813159325e+00
9.149412752049979503e+00	1.484408236903164591e+00
9.158847962211556393e+00	1.448730664541682200e+00
9.168342808494070795e+00	1.414783665143638514e+00
9.177896876961114003e+00	1.382496918688944865e+00
9.187513724086183942e+00	1.351789440986609581e+00
9.197195347170840307e+00	1.322589188953738448e+00
9.206943582739878451e+00	1.294827487697252311e+00
9.216760327868964708e+00	1.268437987593868055e+00
9.226647346115299797e+00	1.243356811855971911e+00
9.236606134486709863e+00	1.219522327972061282e+00
9.246637769934803686e+00	1.196874786214862318e+00
9.256742703024521290e+00	1.175355866646452085e+00
9.266920482326284514e+00	1.154908115280837366e+00
9.277169398830849900e+00	1.135474234734482391e+00
9.287486048570894326e+00	1.116996188508110777e+00
9.297864831236662297e+00	1.099414073389505253e+00
9.308297437036216593e+00	1.082664715756378904e+00
9.318772426606010129e+00	1.066679958459355371e+00
9.329275072182884543e+00	1.051384634765795578e+00
9.339787681338062697e+00	1.036694278254674195e+00
9.350290626026577456e+00	1.022512688832633687e+00
9.360764207509461698e+00	1.008729534983545451e+00
9.371191299070261493e+00	9.952181593817223115e-01
9.381560501265436613e+00	9.818335919369539644e-01
9.391869465665749317e+00	9.684104066383016907e-01
9.402128231389049517e+00	9.547594596065822614e-01
9.412362939105552329e+00	9.406616167195734901e-01
9.422621245045043281e+00	9.258548150224492623e-01
9.432982765740426601e+00	9.100063542926625226e-01
9.443583769951271023e+00	8.926481199349294293e-01
9.454689808053988287e+00	8.729932001642772832e-01
9.467018857610280946e+00	8.491500912808845891e-01
9.477798909850140063e+00	8.263716503122260360e-01
9.489500681087402967e+00	7.994707152535015515e-01
9.499601047286656552e+00	7.743872318279992895e-01
9.508892349462986004e+00	7.498079645531721127e-01
9.517728490982218403e+00	7.251567122863822323e-01
9.526282576186218876e+00	7.001999499133810811e-01
9.534664901618423727e+00	6.748202665322361460e-01
9.542957818013896087e+00	6.489525853006768985e-01
9.551229830074749572e+00	6.225606150103436542e-01
9.559542935501912808e+00	5.956260939080543215e-01
9.567957282632868043e+00	5.681432839179587635e-01
9.576534732908676517e+00	5.401160520554774136e-01
9.585342099284972051e+00	5.115565168246113403e-01
9.594454513982032751e+00	4.824850118376343699e-01
9.603959201096266440e+00	4.529317547639784558e-01
9.613959658502768235e+00	4.229415937027157235e-01
9.624579499833817664e+00	3.925851847791401172e-01
9.635962948778399095e+00	3.619841967244489256e-01
9.648262998360277010e+00	3.313655844208831525e-01
9.661596760160339414e+00	3.011633800312688569e-01
9.675947835888393911e+00	2.721375966908915478e-01
9.691079850842310606e+00	2.453027606033768848e-01
9.706645442044901984e+00	2.214627237212790922e-01
9.722426696582786576e+00	2.008194037311912261e-01
9.738399075242238467e+00	1.831239491964242183e-01
9.754648878932073330e+00	1.679878723415369757e-01
9.771304910388419529e+00	1.550404453900522117e-01
9.788513266713366079e+00	1.439687146293603393e-01
9.806435309761404540e+00	1.345165089739312203e-01
9.825256779401321694e+00	1.264747142159715343e-01
9.845206567218511395e+00	1.196719198982378884e-01
9.866592458841381585e+00	1.139672316862539864e-01
9.889878552492067598e+00	1.092451485400755401e-01
9.915892729955448459e+00	1.054118411775674530e-01
9.946592431660683076e+00	1.023922826740053110e-01
9.984070385183624552e+00	1.003511945030999830e-01
1.001573535335235121e+01	9.967697398413248588e-02
1.004569608691967630e+01	9.971429919201961478e-02
1.007511951916396598e+01	1.002606263602320302e-01
1.010442903712670315e+01	1.012164865532360486e-01
1.013384234722044042e+01	1.025223407468039694e-01
1.016348790974094385e+01	1.041401376617942798e-01
1.019344684761684761e+01	1.060453867803994588e-01
1.022377139339135255e+01	1.082231199763103169e-01
1.025449401652376835e+01	1.106656501110278717e-01
1.028563223941347005e+01	1.133712991901406619e-01
1.031719125092550371e+01	1.163437243081803796e-01
1.034916533718759624e+01	1.195916666899680403e-01
1.038153870752840291e+01	1.226665646734320658e-01
1.041825630035082995e+01	1.261700763334479281e-01
1.045573390095514910e+01	1.297607485166310248e-01
1.049407819574608070e+01	1.334468388246637938e-01
1.053328314877037997e+01	1.372258101463243729e-01
1.057334086357641212e+01	1.410949705818246580e-01
1.061423796048148560e+01	1.450512156361176697e-01
1.065595549863301628e+01	1.490911167515573121e-01
1.069846888977692956e+01	1.532110135116844241e-01
1.074174790817206215e+01	1.574071166892368756e-01
1.078575678738618393e+01	1.616756183656393453e-01
1.083045439269139720e+01	1.660128053416902172e-01
1.087579445597453898e+01	1.704151722907770172e-01
1.092172586375262711e+01	1.748795320604874526e-01
1.096819299334710252e+01	1.794031217074182061e-01
1.101513609809075334e+01	1.839837042625624419e-01
1.106249175062393775e+01	1.886196679374951002e-01
1.111019335805811892e+01	1.933101259249703774e-01
1.115817176193889182e+01	1.980550209344454360e-01
1.120635593672250963e+01	2.028552398837221160e-01
1.125467379013225511e+01	2.077127445531231631e-01
1.130305306182775738e+01	2.126307249967955282e-01
1.135142230392828822e+01	2.176137832666905358e-01
1.139971191850812815e+01	2.226681567038601706e-01
1.144785522356004037e+01	2.278019929760121964e-01
1.149578951909238711e+01	2.330256934986845441e-01
1.154345713588891442e+01	2.383523493082509159e-01
1.159080646873836429e+01	2.437983048916518014e-01
1.163779302359784751e+01	2.493839030227363029e-01
1.168438055000375542e+01	2.551344915947258429e-01
1.173054238268379734e+01	2.610818177731936696e-01
1.177626320337817134e+01	2.672660100315998322e-01
1.182154157083175861e+01	2.737384795151646677e-01
1.186639381039690377e+01	2.805663122390863462e-01
1.191086033793942178e+01	2.878391920006705962e-01
1.195501648981345255e+01	2.956808671380249387e-01
1.199899220558067015e+01	3.042693779299251999e-01
1.204301062625266638e+01	3.138758047094515335e-01
1.208747181031739615e+01	3.249472611748224771e-01
1.213315893662658596e+01	3.383143899118625786e-01
1.218176069736150424e+01	3.558093117495907953e-01
1.222274024586127439e+01	3.746465259700151318e-01
1.225604310473402592e+01	3.943675116546746517e-01
1.229021235160801950e+01	4.214154645374458275e-01
1.231171382451511676e+01	4.442219898017975011e-01
1.233388726105876287e+01	4.755967773809530730e-01
1.235206558489432638e+01	5.111885025893999623e-01
1.236694504868155065e+01	5.517195254187364784e-01
1.237931449409129669e+01	5.989763783028367872e-01
1.238966596445880697e+01	6.551794140184300508e-01
1.239646437979916982e+01	7.061486039717851382e-01
1.240342970310079806e+01	7.777106953142718382e-01
1.240907853902595548e+01	8.587732479780323391e-01
1.241361489563633569e+01	9.471938759436525634e-01
1.241737975764585400e+01	1.043813151845844667e+00
1.242060645610780512e+01	1.150254591219625366e+00
1.242343404860330480e+01	1.268114664926231816e+00
1.242594637096934918e+01	1.398737228414112854e+00
1.242819760517961925e+01	1.543093252465957077e+00
1.243022647499051203e+01	1.701664477199433145e+00
1.243206406275844955e+01	1.874374867112976517e+00
1.243373793198526300e+01	2.060598634667885509e+00
1.243527394670761765e+01	2.259217069526948674e+00
1.243669686628522442e+01	2.468680837376899362e+00
1.243803057432258896e+01	2.687056800649983312e+00
1.243929847493793517e+01	2.912062310921331498e+00
1.244052435989203076e+01	3.141099990213301663e+00
1.244173407318104552e+01	3.371309048808218467e+00
1.244295874099510968e+01	3.599660108688448990e+00
1.244424193355246189e+01	3.823175678522005683e+00
1.244566025192727210e+01	4.039663342300404913e+00
1.244742665423989081e+01	4.252391821287679008e+00
1.244965529089296297e+01	4.428554661914519741e+00
1.245172235264461591e+01	4.515686032866637944e+00
1.245396219284838679e+01	4.552885679447168599e+00
1.245617795074934975e+01	4.553292058038289625e+00
1.245839135824312649e+01	4.532832240828709836e+00
1.246076128385583814e+01	4.498164598433340267e+00
1.246338091038018092e+01	4.451860435159662011e+00
1.246634202225283872e+01	4.394813161082728570e+00
1.246975551984574793e+01	4.326750015257439408e+00
1.247376528208439339e+01	4.246388695624557563e+00
1.247855780455643071e+01	4.151580343438482146e+00
1.248434093003288581e+01	4.040055280080389721e+00
1.249119909427626851e+01	3.912359127166946227e+00
1.249884911115967157e+01	3.775793622561684604e+00
1.250685939239789235e+01	3.639238077593540677e+00
1.251501348849202344e+01	3.506715053704443807e+00
1.252324503394898869e+01	3.379264835634248954e+00
1.253153437692934347e+01	3.257045362159932900e+00
1.253987415487744528e+01	3.139989415161450026e+00
1.254826054152602666e+01	3.027966605329503569e+00
1.255669099721897197e+01	2.920825032378711494e+00
1.256516363246779378e+01	2.818403877496508780e+00
1.257367699939705830e+01	2.720538306020782393e+00
1.258223000645085676e+01	2.627062027535668864e+00
1.259082187179978973e+01	2.537808965105085246e+00
1.259945203741548880e+01	2.452615118923248794e+00
1.260812028438212451e+01	2.371317877819096864e+00
1.261682658231648446e+01	2.293758272457831815e+00
1.262557110474898536e+01	2.219781119247695056e+00
1.263435421035700301e+01	2.149235457011334560e+00
1.264317642638484784e+01	2.081974863734280756e+00
1.265203843392156102e+01	2.017857674914975696e+00
1.266094105505704448e+01	1.956747119386566869e+00
1.266988524166718122e+01	1.898511388251219456e+00
1.267887206577333359e+01	1.843023648916614077e+00
1.268790271123398838e+01	1.790162015608682156e+00
1.269697846661338048e+01	1.739809485294443903e+00
1.270610071897610283e+01	1.691853846897460434e+00
1.271527094845004058e+01	1.646187569630794156e+00
1.272449072283519911e+01	1.602707677538138364e+00
1.273376168807605779e+01	1.561315629332238775e+00
1.274308552744053458e+01	1.521917303634983565e+00
1.275246385611528410e+01	1.484423154722480431e+00
1.276189904218701798e+01	1.448744860618385477e+00
1.277139386453010417e+01	1.414797168720751008e+00
1.278094790809835501e+01	1.382509761948284233e+00
1.279056472913594433e+01	1.351801655250678413e+00
1.280024632543591423e+01	1.322600802657431629e+00
1.280999453345219052e+01	1.294838528429102631e+00
1.281981125029723501e+01	1.268448481912014980e+00
1.282969823957657240e+01	1.243366785462587609e+00
1.283965699845523289e+01	1.219531805704609617e+00
1.284968860410891267e+01	1.196883792245381217e+00
1.285979350741800431e+01	1.175364424720418244e+00
1.286997125740418824e+01	1.154916248980242033e+00
1.288022014568174711e+01	1.135481967810541448e+00
1.289053676909699675e+01	1.117003545330836900e+00
1.290091552834937261e+01	1.099421079522366229e+00
1.291134811488508660e+01	1.082671398573647137e+00
1.292182309071596791e+01	1.066686347939639345e+00
1.293232572939666625e+01	1.051390764468822292e+00
1.294283833954737162e+01	1.036700186319059913e+00
1.295334129356947983e+01	1.022518418999430967e+00
1.296381489216712168e+01	1.008735137625174305e+00
1.297424200682770845e+01	9.952236923636493815e-01
1.298461123490193359e+01	9.818391214833329661e-01
1.299492022331433105e+01	9.684160084526963752e-01
1.300517900508800295e+01	9.547652207738305252e-01
1.301541371299218497e+01	9.406676395193745988e-01
1.302567199214179539e+01	9.258612251187998687e-01
1.303603344151069621e+01	9.100133181185614539e-01
1.304663429522845774e+01	8.926558886197470954e-01
1.305774001310832233e+01	8.730022486119438652e-01
1.307006816313020892e+01	8.491618847063279185e-01
1.308084808126943699e+01	8.263847694519990128e-01
1.309255113617311395e+01	7.994819494342733091e-01
1.310265201869539453e+01	7.743979539385160704e-01
1.311194357870053295e+01	7.498186318130239947e-01
1.312077987599241169e+01	7.251674759375992263e-01
1.312933405839931567e+01	7.002108798188415584e-01
1.313771643994683558e+01	6.748314005649940217e-01
1.314600938009408537e+01	6.489639442161122540e-01
1.315428138771289923e+01	6.225722099881627614e-01
1.316259446203832084e+01	5.956379303778345236e-01
1.317100875161789730e+01	5.681553619785507658e-01
1.317958611652940704e+01	5.401283677536597994e-01
1.318839336675881668e+01	5.115690630783797932e-01
1.319750563001466048e+01	4.824977781046320691e-01
1.320701012436055066e+01	4.529447250394338376e-01
1.321701033961378613e+01	4.229547439397209341e-01
1.322762988008835094e+01	3.925984755756199984e-01
1.323901296157266927e+01	3.619975575483300179e-01
1.325131257953798780e+01	3.313788805164430973e-01
1.326464587859599931e+01	3.011763577613346676e-01
1.327899654471291058e+01	2.721498490672560333e-01
1.329412829496973103e+01	2.453138465265434498e-01
1.330969375885825201e+01	2.214724152039517502e-01
1.332547493527677318e+01	2.008277356828088445e-01
1.334144721586267224e+01	1.831310780030094287e-01
1.335769687138475348e+01	1.679939693006540224e-01
1.337435269411523819e+01	1.550456601564327297e-01
1.339156077483352902e+01	1.439731708036096069e-01
1.340948246742985361e+01	1.345203073104865588e-01
1.342830349811114132e+01	1.264779370084035959e-01
1.344825273330727100e+01	1.196746348542498811e-01
1.346963791199856786e+01	1.139694944260415954e-01
1.349292303493006528e+01	1.092470044380430688e-01
1.351893573316794317e+01	1.054133269389778554e-01
1.354963254731882216e+01	1.023934258653345503e-01
1.358711201953341430e+01	1.003516613571639460e-01
1.361877822180529307e+01	9.967707743379304597e-02
1.364873931397102780e+01	9.971416797640633711e-02
1.367816285611010585e+01	1.002603137000576683e-01
1.370747236735449093e+01	1.012160226115326744e-01
1.373688560510105106e+01	1.025217444365819353e-01
1.376653105477554817e+01	1.041394212123775281e-01
1.379648985382551984e+01	1.060445579359278329e-01
1.382681424418962735e+01	1.082221831770289883e-01
1.385753670201369658e+01	1.106646071570851347e-01
1.388867475523289841e+01	1.133701496364560857e-01
1.392023359730756482e+01	1.163424656297754461e-01
1.395220751842581564e+01	1.195902942966162452e-01
1.398458073201920371e+01	1.226651665926491025e-01
1.402129800109835855e+01	1.261686360543989305e-01
1.405877528132755572e+01	1.297592669665798837e-01
1.409711925635544816e+01	1.334453166698021387e-01
1.413632389228163078e+01	1.372242482579779377e-01
1.417638129482480025e+01	1.410933700163110593e-01
1.421727808658732783e+01	1.450495776116781377e-01
1.425899532875386910e+01	1.490894425874694229e-01
1.430150843537814609e+01	1.532093046159043181e-01
1.434478718281986431e+01	1.574053744993139936e-01
1.438879580677289027e+01	1.616738443127000713e-01
1.443349317460759806e+01	1.660110008108392765e-01
1.447883301996262162e+01	1.704133385529507105e-01
1.452476423151207996e+01	1.748776702802222194e-01
1.457123118794999073e+01	1.794012328382798560e-01
1.461817414407246929e+01	1.839817890306270909e-01
1.466552967415931619e+01	1.886177268361346193e-01
1.471323118616808046e+01	1.933081591167788160e-01
1.476120952255441665e+01	1.980530282374697026e-01
1.480939365833813071e+01	2.028532207163852019e-01
1.485771150164597998e+01	2.077106978943003557e-01
1.490609079200460485e+01	2.126286493018427759e-01
1.495446008074389965e+01	2.176116763595257186e-01
1.500274976925698667e+01	2.226660157316296962e-01
1.505089317401998272e+01	2.277998142441802210e-01
1.509882759328617396e+01	2.330234723361460647e-01
1.514649535565110483e+01	2.383500798689837663e-01
1.519384485323423917e+01	2.437959798906321751e-01
1.524083158898465484e+01	2.493815134043175785e-01
1.528741930906736002e+01	2.551320260817040997e-01
1.533358134395629691e+01	2.610792621799432611e-01
1.537930237065766192e+01	2.672633463687435484e-01
1.542458094143347580e+01	2.737356845232503666e-01
1.546943337365176774e+01	2.805633552958354815e-01
1.551390007228032175e+01	2.878360317167911187e-01
1.555805635671617893e+01	2.956774454244157635e-01
1.560203213900084762e+01	3.042656092843253335e-01
1.564605051203295716e+01	3.138715549980799491e-01
1.569051143711683238e+01	3.249422990954786150e-01
1.573619786885880956e+01	3.383082559800003053e-01
1.578479800989980930e+01	3.558009176249139482e-01
1.582578181406127982e+01	3.746379980925760300e-01
1.585908746164067651e+01	3.943584457733795845e-01
1.589325952911482176e+01	4.214055984292912060e-01
1.591476265691625969e+01	4.442113120908568469e-01
1.593693786393185263e+01	4.755850864166707992e-01
1.595511750057821843e+01	5.111754163451854849e-01
1.596999793087720576e+01	5.517045082454066218e-01
1.598236812183748157e+01	5.989587300250367452e-01
1.599272022022913831e+01	6.551584107814674152e-01
1.599951917702126281e+01	7.061255070000824752e-01
1.600648504331396538e+01	7.776849405286087036e-01
1.601213431014744515e+01	8.587451286064823330e-01
1.601667096624112219e+01	9.471632239590991320e-01
1.602043603387843262e+01	1.043779485872843971e+00
1.602366288121552174e+01	1.150217389924074185e+00
1.602649058871555354e+01	1.268073467691597234e+00
1.602900300473112338e+01	1.398691676602128231e+00
1.603125431783929145e+01	1.543043126200488002e+00
1.603328325521713538e+01	1.701609730096079964e+00
1.603512090086022113e+01	1.874315635018509729e+00
1.603679481905874837e+01	2.060535224488551087e+00
1.603833087429989490e+01	2.259149937653425866e+00
1.603975382630256519e+01	2.468610573195445301e+00
1.604108755893271621e+01	2.686984113457995704e+00
1.604235547636194781e+01	2.911988018815253820e+00
1.604358136999677242e+01	3.141025005959143801e+00
1.604479108272347787e+01	3.371234357269107029e+00
1.604601573810067805e+01	3.599586721749324258e+00
1.604729890004198722e+01	3.823104517233749888e+00
1.604871715105333863e+01	4.039594765783221852e+00
1.605048334338973604e+01	4.252321331607181953e+00
1.605271232598575182e+01	4.428535715794419403e+00
1.605477931833552674e+01	4.515676338290012026e+00
1.605701920161222063e+01	4.552885554769161125e+00
1.605923498891983314e+01	4.553296603089949102e+00
1.606144837838456141e+01	4.532839499556255980e+00
1.606381826794194012e+01	4.498173934754401415e+00
1.606643784392261409e+01	4.451871581935409772e+00
1.606939888886710577e+01	4.394826069564702564e+00
1.607281229883483320e+01	4.326764809969946057e+00
1.607682194634790562e+01	4.246405656714148158e+00
1.608161432028289539e+01	4.151599857718347941e+00
1.608739726693914918e+01	4.040077591206355123e+00
1.609425526550736407e+01	3.912383599965851833e+00
1.610190519102583551e+01	3.775818615345801543e+00
1.610991543654461822e+01	3.639262510159161579e+00
1.611806951594962101e+01	3.506738600244692527e+00
1.612630105012097204e+01	3.379287432748132147e+00
1.613459038363156139e+01	3.257067013144542056e+00
1.614293015293900169e+01	3.140010141185844539e+00
1.615131653147314950e+01	3.027986432900349634e+00
1.615974697942650806e+01	2.920843990295458603e+00
1.616821960722514717e+01	2.818421995494141630e+00
1.617673296692763074e+01	2.720555614222059937e+00
1.618528596691245980e+01	2.627078556209641480e+00
1.619387782530461095e+01	2.537824744248203146e+00
1.620250798403807124e+01	2.452630178102182867e+00
1.621117622413952120e+01	2.371332246209647110e+00
1.621988251519851332e+01	2.293771978485586338e+00
1.622862703069888823e+01	2.219794190707528703e+00
1.623741012929281169e+01	2.149247920838127435e+00
1.624623233819841772e+01	2.081986745994885979e+00
1.625509433848092300e+01	2.017869000782352984e+00
1.626399695219248542e+01	1.956757913233186041e+00
1.627294113119820906e+01	1.898521673464133697e+00
1.628192794749570282e+01	1.843033448003265518e+00
1.629095858492454596e+01	1.790171350182126364e+00
1.630003433202548990e+01	1.739818376119718124e+00
1.630915657585355660e+01	1.691862313838302878e+00
1.631832679650831608e+01	1.646195631775718482e+00
1.632754656178308039e+01	1.602715353116931363e+00
1.633681751760865808e+01	1.561322935786258581e+00
1.634614134725514134e+01	1.521924257589636342e+00
1.635551966593579465e+01	1.484429771953180488e+00
1.636495484131585698e+01	1.448751157722375282e+00
1.637444965305691369e+01	1.414803158587383258e+00
1.638400368557465470e+01	1.382515458934606700e+00
1.639362049504276797e+01	1.351807073222516253e+00
1.640330207946748686e+01	1.322605954218443181e+00
1.641305027525742588e+01	1.294843425847483909e+00
1.642286697954477148e+01	1.268453136985072671e+00
1.643275395598649169e+01	1.243371209531059840e+00
1.644271270178034428e+01	1.219536009821598599e+00
1.645274429423624696e+01	1.196887787086684529e+00
1.646284918434383826e+01	1.175368220844019929e+00
1.647302692132919333e+01	1.154919856859464300e+00
1.648327579707866875e+01	1.135485398000094959e+00
1.649359240880743016e+01	1.117006808643061788e+00
1.650397115766577372e+01	1.099424187293390309e+00
1.651440373565312569e+01	1.082674362937133372e+00
1.652487870537641612e+01	1.066689182208400588e+00
1.653538134097843226e+01	1.051393483537448548e+00
1.654589395159081278e+01	1.036702807049650010e+00
1.655639690976560274e+01	1.022520960808216861e+00
1.656687051597955929e+01	1.008737622843334902e+00
1.657729764089683755e+01	9.952261466807138524e-01
1.658766688043268545e+01	9.818415743134147888e-01
1.659797587949358899e+01	9.684184933599176981e-01
1.660823466839161000e+01	9.547677763805803020e-01
1.661846937637602650e+01	9.406703112086767238e-01
1.662872764367396172e+01	9.258640685848885665e-01
1.663908906141622879e+01	9.100164072153739125e-01
1.664968984837484811e+01	8.926593347683597912e-01
1.666079542429515925e+01	8.730062623051575432e-01
1.667312317540050515e+01	8.491671157978998297e-01
1.668390303733462332e+01	8.263905813900043196e-01
1.669560666145870442e+01	7.994869251405745114e-01
1.670570777280621400e+01	7.744027025445524570e-01
1.671499944709032093e+01	7.498233559205697007e-01
1.672383581333620839e+01	7.251722428575758661e-01
1.673239003872951258e+01	7.002157205813929197e-01
1.674077244530457165e+01	6.748363312212795062e-01
1.674906539598511301e+01	6.489689744354222301e-01
1.675733740164128704e+01	6.225773447514193482e-01
1.676565046243420909e+01	5.956431713186181032e-01
1.677406472669259330e+01	5.681607093806068098e-01
1.678264205385968921e+01	5.401338202228992413e-01
1.679144925245446274e+01	5.115746183262708247e-01
1.680056144863768708e+01	4.825034308441693010e-01
1.681006585743499215e+01	4.529504687242047467e-01
1.682006596555851274e+01	4.229605670372474369e-01
1.683068537274627374e+01	3.926043611211931239e-01
1.684206829152103779e+01	3.620034741075025542e-01
1.685436771851222915e+01	3.313847680770385384e-01
1.686770081260895893e+01	3.011821045172718980e-01
1.688205129706792462e+01	2.721552751888449140e-01
1.689718292981995518e+01	2.453187565609992182e-01
1.691274833699932145e+01	2.214767081009041960e-01
1.692852947878679259e+01	2.008314264100150015e-01
1.694450171576123410e+01	1.831342359626655369e-01
1.696075130560948452e+01	1.679966702055900873e-01
1.697740703576781840e+01	1.550479703409347321e-01
1.699461499455766500e+01	1.439751448358484176e-01
1.701253653206738647e+01	1.345219898613026765e-01
1.703135736829562319e+01	1.264793646223493218e-01
1.705130635871392286e+01	1.196758375144270636e-01
1.707269122173216402e+01	1.139704967450913958e-01
1.709597591483431955e+01	1.092478265255634601e-01
1.712198795796396666e+01	1.054139850766100395e-01
1.715268349367621425e+01	1.023939322472241092e-01
1.719016363634184330e+01	1.003518682374747312e-01
1.722183038550381440e+01	9.967712329046589381e-02
1.725179163663270998e+01	9.971410986192984216e-02
1.728121522746904759e+01	1.002601751969464799e-01
1.731052473574584383e+01	1.012158170845645910e-01
1.733993794140055655e+01	1.025214802633807876e-01
1.736958334110630631e+01	1.041391038145356718e-01
1.739954207865202562e+01	1.060441907434533648e-01
1.742986640008797394e+01	1.082217681516113167e-01
1.746058878467999165e+01	1.106641451021301986e-01
1.749172676277352423e+01	1.133696403586535173e-01
1.752328552961073882e+01	1.163419079903453002e-01
1.755525937760158683e+01	1.195896862815638284e-01
1.758763252175790370e+01	1.226645471981893248e-01
1.762434964745794019e+01	1.261679979698259735e-01
1.766182678569218467e+01	1.297586105923614341e-01
1.770017061901654642e+01	1.334446423029947149e-01
1.773937511455316240e+01	1.372235562974595258e-01
1.777943237885739336e+01	1.410926609309226532e-01
1.782032903532284962e+01	1.450488519205880011e-01
1.786204614638217691e+01	1.490887008880151521e-01
1.790455912691498241e+01	1.532085475256890761e-01
1.794783775423501027e+01	1.574046026513144514e-01
1.799184626513888219e+01	1.616730583526437004e-01
1.803654352773391167e+01	1.660102013453880476e-01
1.808188327660653982e+01	1.704125261548502523e-01
1.812781440114178366e+01	1.748768454513125181e-01
1.817428128086687167e+01	1.794003960088040583e-01
1.822122417139248540e+01	1.839809405463389558e-01
1.826857964715826199e+01	1.886168668844039054e-01
1.831628111684736382e+01	1.933072877726298433e-01
1.836425942330615158e+01	1.980521454220777189e-01
1.841244354188719257e+01	2.028523261822202106e-01
1.846076138059434157e+01	2.077097911689186616e-01
1.850914067901702964e+01	2.126277296926255833e-01
1.855750998836293775e+01	2.176107429172834395e-01
1.860579970943399530e+01	2.226650671774116352e-01
1.865394315825651006e+01	2.277988489491188651e-01
1.870187763243485080e+01	2.330224882532939967e-01
1.874954545919450055e+01	2.383490743872163919e-01
1.879689502983292471e+01	2.437949498015422045e-01
1.884388184596397053e+01	2.493804547166980912e-01
1.889046965180761362e+01	2.551309337659076193e-01
1.893663177624407723e+01	2.610781299518054044e-01
1.898235289411737625e+01	2.672621662499873874e-01
1.902763155492434066e+01	2.737344462150053115e-01
1.907248407255095657e+01	2.805620452470981574e-01
1.911695084705996805e+01	2.878346315971545000e-01
1.916110719006820773e+01	2.956759294573861885e-01
1.920508300203733398e+01	3.042639396619699066e-01
1.924910135442510750e+01	3.138696723663525479e-01
1.929356216475915886e+01	3.249401008953082259e-01
1.933924828911003857e+01	3.383055387824590587e-01
1.938784771264982254e+01	3.557971993027020940e-01
1.942883340229942490e+01	3.746342206324005386e-01
1.946214028523600348e+01	3.943544300002286285e-01
1.949631360219762399e+01	4.214012281844177199e-01
1.951781746312573063e+01	4.442065823728184593e-01
1.953999345445809155e+01	4.755799079019716324e-01
1.955817367264822337e+01	5.111696197638512240e-01
1.957305453110343763e+01	5.516978563778004441e-01
1.958542505235268294e+01	5.989509128236419899e-01
1.959577742893853269e+01	6.551491074929922664e-01
1.960257662557007308e+01	7.061152761455212756e-01
1.960954273242700197e+01	7.776735326302683937e-01
1.961519219014157756e+01	8.587326732072022573e-01
1.961972897891154588e+01	9.471496469122309136e-01
1.962349413764290063e+01	1.043764573934999884e+00
1.962672105093342623e+01	1.150200912261818198e+00
1.962954880938792002e+01	1.268055220625998070e+00
1.963206126687973097e+01	1.398671500461871720e+00
1.963431261493583690e+01	1.543020923864045990e+00
1.963634158224162007e+01	1.701585480919129534e+00
1.963817925351879978e+01	1.874289399031581871e+00
1.963985319340844882e+01	2.060507137636819586e+00
1.964138926660231732e+01	2.259120202831340407e+00
1.964281223296630685e+01	2.468579450624636795e+00
1.964414597649401628e+01	2.686951918181569088e+00
1.964541390137068078e+01	2.911955112445701488e+00
1.964663979885038003e+01	3.140991792737904298e+00
1.964784951132967450e+01	3.371201273718777980e+00
1.964907416120106376e+01	3.599554216222657477e+00
1.965035730958444304e+01	3.823072997512176219e+00
1.965177553076212291e+01	4.039564390661583460e+00
1.965354163013333988e+01	4.252290111014272789e+00
1.965577076613541863e+01	4.428527336440983397e+00
1.965783772780022076e+01	4.515672051540158272e+00
1.966007763013993070e+01	4.552885501156896275e+00
1.966229343045957734e+01	4.553298614820669776e+00
1.966450681195149031e+01	4.532842711403221259e+00
1.966687668556296842e+01	4.498178065401798875e+00
1.966949623919068557e+01	4.451876513230716093e+00
1.967245725453648220e+01	4.394831779941227978e+00
1.967587062575251622e+01	4.326771354491701693e+00
1.967988022253619818e+01	4.246413159125980386e+00
1.968467253078180335e+01	4.151608489226986443e+00
1.969045539836250924e+01	4.040087459443509665e+00
1.969731332366461629e+01	3.912394424103397217e+00
1.970496320877013119e+01	3.775829669527885901e+00
1.971297343848951300e+01	3.639273316576962181e+00
1.972112751051236756e+01	3.506749014788747232e+00
1.972935903969850102e+01	3.379297427269159826e+00
1.973764836901170838e+01	3.257076589330208716e+00
1.974598813449744483e+01	3.140019308263669817e+00
1.975437450944171758e+01	3.027995202606177827e+00
1.976280495397573844e+01	2.920852375306966842e+00
1.977127757847453893e+01	2.818430009068242370e+00
1.977979093498252894e+01	2.720563269603087253e+00
1.978834393184443741e+01	2.627085866768756883e+00
1.979693578716231173e+01	2.537831723266461115e+00
1.980556594284614391e+01	2.452636838739562286e+00
1.981423417991324243e+01	2.371338601294175508e+00
1.982294046792279829e+01	2.293778040683599251e+00
1.983168498036183536e+01	2.219799972196223159e+00
1.984046807586217653e+01	2.149253433503490296e+00
1.984929028161796083e+01	2.081992001435620576e+00
1.985815227869017008e+01	2.017874010147333141e+00
1.986705488912663498e+01	1.956762687232217024e+00
1.987599906476541634e+01	1.898526222523132523e+00
1.988498587760449254e+01	1.843037782081508258e+00
1.989401651147286998e+01	1.790175478855053681e+00
1.990309225491650835e+01	1.739822308500589720e+00
1.991221449497206919e+01	1.691866058724920574e+00
1.992138471173026915e+01	1.646199197603342990e+00
1.993060447297484927e+01	1.602718747972816660e+00
1.993987542464290641e+01	1.561326167351553051e+00
1.994919925000009187e+01	1.521927333212103051e+00
1.995857756425539975e+01	1.484432698668217698e+00
1.996801273491868756e+01	1.448753942805607764e+00
1.997750754196172807e+01	1.414805807817054228e+00
1.998706156960200531e+01	1.382517978594969277e+00
1.999667837395261927e+01	1.351809469482477377e+00
2.000635995312354254e+01	1.322608232655211102e+00
2.001610814351040801e+01	1.294845591869936419e+00
2.002592484225232283e+01	1.268455195801305058e+00
2.003581181301470338e+01	1.243373166184251755e+00
2.004577055303105482e+01	1.219537869173860312e+00
2.005580213963590097e+01	1.196889553913934146e+00
2.006590702390236203e+01	1.175369899788288652e+00
2.007608475513915636e+01	1.154921452544880767e+00
2.008633362534358469e+01	1.135486915105416550e+00
2.009665023189641175e+01	1.117008251954947351e+00
2.010702897616691587e+01	1.099425561797171103e+00
2.011746155038854056e+01	1.082675673991973175e+00
2.012793651741363732e+01	1.066690435722506658e+00
2.013843915169152865e+01	1.051394686049763161e+00
2.014895176248947450e+01	1.036703966099017160e+00
2.015945472248887427e+01	1.022522084971424494e+00
2.016992833205476643e+01	1.008738722002258337e+00
2.018035546151096327e+01	9.952272321723291126e-01
2.019072470614583636e+01	9.818426591123081693e-01
2.020103370991725455e+01	9.684195923481641044e-01
2.021129250196846527e+01	9.547689066382909484e-01
2.022152720998290931e+01	9.406714928185330171e-01
2.023178547203340827e+01	9.258653261805174228e-01
2.024214687577122618e+01	9.100177734793125639e-01
2.025274763323482574e+01	8.926608589025393226e-01
2.026385314633189694e+01	8.730080375232476264e-01
2.027618072103404501e+01	8.491694293888593092e-01
2.028696055879027682e+01	8.263931503841850379e-01
2.029866443463286885e+01	7.994891242610954185e-01
2.030876564709127763e+01	7.744048013663077379e-01
2.031805737189105798e+01	7.498254439072477018e-01
2.032689376861546293e+01	7.251743497684840500e-01
2.033544801306592831e+01	7.002178599635668910e-01
2.034383043064369900e+01	6.748385105164306230e-01
2.035212338598621074e+01	6.489711977205530058e-01
2.036039539070854687e+01	6.225796144611420724e-01
2.036870844542152525e+01	5.956454882852926236e-01
2.037712269833566125e+01	5.681630739068118663e-01
2.038570000866738496e+01	5.401362316854012580e-01
2.039450718461981182e+01	5.115770746228406329e-01
2.040361935135526750e+01	4.825059295920925417e-01
2.041312372254910912e+01	4.529530070275042397e-01
2.042312378329310008e+01	4.229631405451734771e-01
2.043374313176123991e+01	3.926069617160425351e-01
2.044512597862726011e+01	3.620060884485038488e-01
2.045742532072085140e+01	3.313873708328805012e-01
2.047075832450131117e+01	3.011846444074779416e-01
2.048510872895701596e+01	2.721576728372540055e-01
2.050024031011671610e+01	2.453209256264600735e-01
2.051580569250820218e+01	2.214786041674529082e-01
2.053158681912432115e+01	2.008330563648404177e-01
2.054755903710734799e+01	1.831356303564390386e-01
2.056380859791210725e+01	1.679978628269370722e-01
2.058046428731302768e+01	1.550489903512575207e-01
2.059767219217361145e+01	1.439760164819934851e-01
2.061559366118623871e+01	1.345227328118068222e-01
2.063441441164250989e+01	1.264799949691225445e-01
2.065436329403813431e+01	1.196763685201504279e-01
2.067574801769227122e+01	1.139709392938369759e-01
2.069903252090716705e+01	1.092481895188645302e-01
2.072504427487108813e+01	1.054142756695354705e-01
2.075573924590194963e+01	1.023941558567754567e-01
2.079321968416299882e+01	1.003519596090781119e-01
2.082488667498717660e+01	9.967714354461387760e-02
2.085484799632919106e+01	9.971408420081041835e-02
2.088427160861252219e+01	1.002601140338610503e-01
2.091358111557504884e+01	1.012157263223260467e-01
2.094299430711141241e+01	1.025213636045968074e-01
2.097263968477503226e+01	1.041389636528645135e-01
2.100259839511784321e+01	1.060440285895717927e-01
2.103292268623581407e+01	1.082215848835468841e-01
2.106364503848811154e+01	1.106639410664632533e-01
2.109478298324935963e+01	1.133694154558890776e-01
2.112634171703304276e+01	1.163416617474580528e-01
2.115831553273599752e+01	1.195894177942771475e-01
2.119068864620253123e+01	1.226642736833995911e-01
2.122740570858152154e+01	1.261677162011794751e-01
2.126488278410305810e+01	1.297583207464131638e-01
2.130322655492044248e+01	1.334443445183293997e-01
2.134243098844233089e+01	1.372232507417572855e-01
2.138248819169299253e+01	1.410923478123173314e-01
2.142338478847462824e+01	1.450485314751728816e-01
2.146510184166143631e+01	1.490883733758085472e-01
2.150761476653507742e+01	1.532082132192734147e-01
2.155089334088372510e+01	1.574042618352098910e-01
2.159490180182654484e+01	1.616727113010617001e-01
2.163959901790687468e+01	1.660098483260113167e-01
2.168493872416144086e+01	1.704121674234703454e-01
2.173086981033946330e+01	1.748764812373085897e-01
2.177733665616600689e+01	1.794000264934101085e-01
2.182427951742279504e+01	1.839805658549887313e-01
2.187163496926887518e+01	1.886164871359197470e-01
2.191933642026555162e+01	1.933069029930677696e-01
2.196731471356729060e+01	1.980517555828949228e-01
2.201549882444459882e+01	2.028519311576157669e-01
2.206381666116485007e+01	2.077093907654196658e-01
2.211219596322354874e+01	2.126273236075792994e-01
2.216056528165223938e+01	2.176103307222329586e-01
2.220885501701594933e+01	2.226646483003974775e-01
2.225699848534498670e+01	2.277984226850469085e-01
2.230493298363290222e+01	2.330220536776268225e-01
2.235260083903170880e+01	2.383486303848578458e-01
2.239995044182848005e+01	2.437944949214230772e-01
2.244693729319129716e+01	2.493799871760296605e-01
2.249352513685268917e+01	2.551304513675214936e-01
2.253968730098029027e+01	2.610776299463767880e-01
2.258540845921169904e+01	2.672616451091447964e-01
2.263068715985632906e+01	2.737338993898754680e-01
2.267553971533930479e+01	2.805614667647776672e-01
2.272000652329702319e+01	2.878340133327714767e-01
2.276416289232943058e+01	2.956752600677496345e-01
2.280813871724100039e+01	3.042632023917786754e-01
2.285215705991867452e+01	3.138688408998855928e-01
2.289661781963894072e+01	3.249391300781568348e-01
2.294230380806209268e+01	3.383043387059154750e-01
2.299090291499610572e+01	3.557955572029314895e-01
2.303188943736618910e+01	3.746325524213030000e-01
2.306519686584778128e+01	3.943526565202064016e-01
2.309937073467796864e+01	4.213992981943702198e-01
2.312087491938543593e+01	4.442044936353454765e-01
2.314305125699247867e+01	4.755776207842154490e-01
2.316123173202971230e+01	5.111670596603987704e-01
2.317611277959994709e+01	5.516949185593643668e-01
2.318848344672883854e+01	5.989474603355638971e-01
2.319883594620350209e+01	6.551449987918324114e-01
2.320563524876901340e+01	7.061107578462938461e-01
2.321260146186582318e+01	7.776684944200967786e-01
2.321825100388370799e+01	8.587271723361443732e-01
2.322278785125539002e+01	9.471436507349656475e-01
2.322655305021879002e+01	1.043757988196967634e+00
2.322977999263225257e+01	1.150193634808085452e+00
2.323260777358682816e+01	1.268047161465922112e+00
2.323512024940400522e+01	1.398662589629739772e+00
2.323737161290013375e+01	1.543011118484505673e+00
2.323940059342108100e+01	1.701574771350478521e+00
2.324123827602438297e+01	1.874277812448886582e+00
2.324291222549286573e+01	2.060494733533551948e+00
2.324444830661153816e+01	2.259107070357273095e+00
2.324587127932114328e+01	2.468565705639091945e+00
2.324720502765975993e+01	2.686937699062659224e+00
2.324847295582605256e+01	2.911940579291196318e+00
2.324969885500457423e+01	3.140977124130521325e+00
2.325090856737697464e+01	3.371186662755559560e+00
2.325213321481722062e+01	3.599539860525164059e+00
2.325341635721620293e+01	3.823059077608893297e+00
2.325483456522390924e+01	4.039550976796163262e+00
2.325660062354558022e+01	4.252276323778385603e+00
2.325882982731465631e+01	4.428523637547900904e+00
2.326089677543895107e+01	4.515670159386734106e+00
2.326313668619510366e+01	4.552885477618018761e+00
2.326535249225847224e+01	4.553299502941747789e+00
2.326756587023147205e+01	4.532844129251676790e+00
2.326993573680413618e+01	4.498179888810205362e+00
2.327255528056420530e+01	4.451878690062843980e+00
2.327551628284525265e+01	4.394834300656736303e+00
2.327892963695772011e+01	4.326774243368973316e+00
2.328293921134491740e+01	4.246416470905044704e+00
2.328773149059516356e+01	4.151612299387516636e+00
2.329351432327261762e+01	4.040091815478812798e+00
2.330037221622933430e+01	3.912399202173090451e+00
2.330802208349673066e+01	3.775834549125083317e+00
2.331603230623411349e+01	3.639278086934404577e+00
2.332418637499625902e+01	3.506753612189616121e+00
2.333241790197315879e+01	3.379301839384468487e+00
2.334070722944418463e+01	3.257080816615263608e+00
2.334904699324180655e+01	3.140023354967987679e+00
2.335743336659823655e+01	3.027999073936024743e+00
2.336586380961844611e+01	2.920856076870248952e+00
2.337433643266599148e+01	2.818433546596059269e+00
2.338284978776351153e+01	2.720566649012801985e+00
2.339140278324592259e+01	2.627089093969187328e+00
2.339999463720991457e+01	2.537834804077632622e+00
2.340862479155087783e+01	2.452639778972681039e+00
2.341729302727954121e+01	2.371341406636420235e+00
2.342599931395009349e+01	2.293780716674464148e+00
2.343474382503462294e+01	2.219802524301909052e+00
2.344352691916422771e+01	2.149255866983574847e+00
2.345234912353533474e+01	2.081994321325187247e+00
2.346121111919205759e+01	2.017876221401242010e+00
2.347011372817507890e+01	1.956764794641763450e+00
2.347905790233270551e+01	1.898528230603840683e+00
2.348804471364358903e+01	1.843039695273106959e+00
2.349707534595024327e+01	1.790177301317818603e+00
2.350615108777112283e+01	1.739824044362112021e+00
2.351527332615669508e+01	1.691867711845356448e+00
2.352444354120008541e+01	1.646200771655662365e+00
2.353366330067258616e+01	1.602720246521660563e+00
2.354293425050614985e+01	1.561327593818050419e+00
2.355225807397027182e+01	1.521928690841658716e+00
2.356163638626775025e+01	1.484433990584800744e+00
2.357107155483892313e+01	1.448755172239718947e+00
2.358056635980274507e+01	1.414806977299229329e+00
2.359012038528823751e+01	1.382519090885284019e+00
2.359973718737282411e+01	1.351810527319924127e+00
2.360941876422544539e+01	1.322609238476301297e+00
2.361916695222603835e+01	1.294846548068457226e+00
2.362898364850502730e+01	1.268456104712170740e+00
2.363887061675802670e+01	1.243374029998184582e+00
2.364882935422765797e+01	1.219538690022803129e+00
2.365886093825046288e+01	1.196890333913598337e+00
2.366896581993358950e+01	1.175370640999988892e+00
2.367914354863520998e+01	1.154922156994677040e+00
2.368939241640582338e+01	1.135487584838241526e+00
2.369970902068960328e+01	1.117008889083688228e+00
2.371008776293270870e+01	1.099426168555179828e+00
2.372052033547895888e+01	1.082676252761623159e+00
2.373099530130843959e+01	1.066690989097269116e+00
2.374149793496859928e+01	1.051395216956588996e+00
2.375201054585268423e+01	1.036704477811134506e+00
2.376251350666461803e+01	1.022522581272123698e+00
2.377298711769388007e+01	1.008739207285286765e+00
2.378341424914618329e+01	9.952277114311218753e-01
2.379378349602336584e+01	9.818431380766524663e-01
2.380409250189369885e+01	9.684200775520999116e-01
2.381435129533251427e+01	9.547694056537008311e-01
2.382458600337536581e+01	9.406720144847664500e-01
2.383484426313979299e+01	9.258658813480992178e-01
2.384520566071382319e+01	9.100183765895980548e-01
2.385580640516713657e+01	8.926615316851734816e-01
2.386691189059966689e+01	8.730088210158815087e-01
2.387923938744723529e+01	8.491704504895196681e-01
2.389001921461960620e+01	8.263942840159212988e-01
2.390172320168950648e+01	7.994900943209688471e-01
2.391182445877791451e+01	7.744057271119952901e-01
2.392111620582455345e+01	7.498263649696086386e-01
2.392995261607263302e+01	7.251752789549078537e-01
2.393850686891143908e+01	7.002188035199590210e-01
2.394688929133173616e+01	6.748394717083321392e-01
2.395518224874265911e+01	6.489721782768601566e-01
2.396345425307502097e+01	6.225806154229209799e-01
2.397176730504927633e+01	5.956465102755632568e-01
2.398018155304710319e+01	5.681641165895026102e-01
2.398875885602892311e+01	5.401372948251899064e-01
2.399756602197962252e+01	5.115781575918879609e-01
2.400667817542075255e+01	4.825070322595026995e-01
2.401618253002887116e+01	4.529541271258519797e-01
2.402618256988244383e+01	4.229642761292198849e-01
2.403680189230229303e+01	3.926081096363870371e-01
2.404818470747348869e+01	3.620072423179946930e-01
2.406048401233013578e+01	3.313885190342176212e-01
2.407381697582790991e+01	3.011857658220751244e-01
2.408816734483155386e+01	2.721587316956943781e-01
2.410329890317592572e+01	2.453218835895302485e-01
2.411886427438851399e+01	2.214794418896494643e-01
2.413464539420235155e+01	2.008337766332878027e-01
2.415061760363403209e+01	1.831362466938547817e-01
2.416686715165032240e+01	1.679983899374060674e-01
2.418352282286544153e+01	1.550494412938996924e-01
2.420073070410569471e+01	1.439764017047137634e-01
2.421865214278329148e+01	1.345230611880493810e-01
2.423747285522107831e+01	1.264802736176235676e-01
2.425742168991757808e+01	1.196766032389455503e-01
2.427880635203198523e+01	1.139711348982304917e-01
2.430209077125135053e+01	1.092483499724861834e-01
2.432810239728197388e+01	1.054144041350874444e-01
2.435879711919524482e+01	1.023942546726047120e-01
2.439627768797767260e+01	1.003519999916491351e-01
2.442794478556633919e+01	9.967715249758418716e-02
2.445790613795585244e+01	9.971407286151487415e-02
2.448732975977846849e+01	1.002600870062259619e-01
2.451663926610987687e+01	1.012156862123452100e-01
2.454605245143020653e+01	1.025213120510941878e-01
2.457569781932217268e+01	1.041389017109670828e-01
2.460565651773625717e+01	1.060439569347615824e-01
2.463598079538689944e+01	1.082215038930918194e-01
2.466670313335860243e+01	1.106638508991518721e-01
2.469784106339125174e+01	1.133693160670819489e-01
2.472939978248146531e+01	1.163415529195363785e-01
2.476137358383340370e+01	1.195892991267706179e-01
2.479374668367263013e+01	1.226641527878336163e-01
2.483046371805458108e+01	1.261675916565498379e-01
2.486794076583421287e+01	1.297581926294337218e-01
2.490628450891969692e+01	1.334442128824555041e-01
2.494548891496317111e+01	1.372231156645264405e-01
2.498554609127717185e+01	1.410922093970123636e-01
2.502644266163045472e+01	1.450483898167725105e-01
2.506815968925459970e+01	1.490882285955484610e-01
2.511067258951607073e+01	1.532080654349486648e-01
2.515395114046136626e+01	1.574041111746008192e-01
2.519795957931658137e+01	1.616725578839373623e-01
2.524265677495480276e+01	1.660096922825464727e-01
2.528799646240298671e+01	1.704120088583289672e-01
2.533392753152990906e+01	1.748763202394318372e-01
2.538039436238474877e+01	1.793998631534520216e-01
2.542733721085906495e+01	1.839804002423502394e-01
2.547469265207965350e+01	1.886163192828876345e-01
2.552239409484492683e+01	1.933067329193497719e-01
2.557037238230340392e+01	1.980515832701057466e-01
2.561855648981592992e+01	2.028517565569242231e-01
2.566687432571882965e+01	2.077092137934642424e-01
2.571525362927737746e+01	2.126271441135438867e-01
2.576362295163148985e+01	2.176101485183103978e-01
2.581191269349709216e+01	2.226644631623560799e-01
2.586005617050074790e+01	2.277982342877827582e-01
2.590799067941831169e+01	2.330218616040121982e-01
2.595565854734189770e+01	2.383484341297996689e-01
2.600300816432603312e+01	2.437942938551576622e-01
2.604999503134833105e+01	2.493797805240708931e-01
2.609658289186382518e+01	2.551302381660313090e-01
2.614274507338928544e+01	2.610774089443086976e-01
2.618846624941024004e+01	2.672614147585481992e-01
2.623374496775230824e+01	2.737336576996632909e-01
2.627859753987272029e+01	2.805612110676624082e-01
2.632306436255651505e+01	2.878337400415700853e-01
2.636722074299441942e+01	2.956749641595948774e-01
2.641119657376319196e+01	3.042628765046619943e-01
2.645521491272079828e+01	3.138684735092442391e-01
2.649967564993978897e+01	3.249387010784986485e-01
2.654536157844412969e+01	3.383038084464343176e-01
2.659396054551123711e+01	3.557948316487960505e-01
2.663494743586673508e+01	3.746318153549345609e-01
2.666825510540783029e+01	3.943518729560795966e-01
2.670242921804237568e+01	4.213984454568701632e-01
2.672393354576831115e+01	4.442035707099905029e-01
2.674611003646717222e+01	4.755766103463944239e-01
2.676429062496211486e+01	5.111659285809124764e-01
2.677917175608539679e+01	5.516936206018691058e-01
2.679154248765853907e+01	5.989459349615071648e-01
2.680189504142203560e+01	6.551431834533250065e-01
2.680869439079544492e+01	7.061087615607345436e-01
2.681566065083752193e+01	7.776662684944929405e-01
2.682131023009515047e+01	8.587247418908554586e-01
2.682584710335353861e+01	9.471410013235798120e-01
2.682961232008841534e+01	1.043755078133934200e+00
2.683283927538166580e+01	1.150190419502203021e+00
2.683566706627908616e+01	1.268043600873990151e+00
2.683817955018404433e+01	1.398658652269618274e+00
2.684043092050123391e+01	1.543006785760720811e+00
2.684245990686473249e+01	1.701570039355880137e+00
2.684429759446894082e+01	1.874272692583821787e+00
2.684597154816850662e+01	2.060489252226725743e+00
2.684750763279198083e+01	2.259101267580197803e+00
2.684893060830527389e+01	2.468559632176663854e+00
2.685026435876952178e+01	2.686931416067181111e+00
2.685153228838883166e+01	2.911934157424340697e+00
2.685275818831954098e+01	3.140970642693385884e+00
2.685396790064143602e+01	3.371180206164522630e+00
2.685519254700783875e+01	3.599533516814443335e+00
2.685647568675830854e+01	3.823052925794357737e+00
2.685789388894279739e+01	4.039545048199054911e+00
2.685965992911699374e+01	4.252270229605906060e+00
2.686188916284885408e+01	4.428522003123253725e+00
2.686395610498671260e+01	4.515669323223916898e+00
2.686619601946272695e+01	4.552885467235200601e+00
2.686841182806437445e+01	4.553299895431231370e+00
2.687062520448210279e+01	4.532844755834194217e+00
2.687299506794501980e+01	4.498180694600876883e+00
2.687561460734589502e+01	4.451879652006449639e+00
2.687857560385479871e+01	4.394835414537694440e+00
2.688198895040948599e+01	4.326775519933853786e+00
2.688599851490330650e+01	4.246417934277459949e+00
2.689079078134344769e+01	4.151613982939391434e+00
2.689657359859584318e+01	4.040093740282832968e+00
2.690343147725872797e+01	3.912401313486792542e+00
2.691108133664138080e+01	3.775836705345642308e+00
2.691909155629774375e+01	3.639280194813226288e+00
2.692724562361637908e+01	3.506755643687028190e+00
2.693547714962083006e+01	3.379303788951170340e+00
2.694376647627088772e+01	3.257082684611855239e+00
2.695210623932507588e+01	3.140025143133190255e+00
2.696049261198547242e+01	3.028000784533395606e+00
2.696892305433690495e+01	2.920857712452630484e+00
2.697739567674372552e+01	2.818435109691152629e+00
2.698590903121489504e+01	2.720568142276544421e+00
2.699446202608440615e+01	2.627090520011640784e+00
2.700305387944726476e+01	2.537836165462388216e+00
2.701168403319504563e+01	2.452641078235161753e+00
2.702035226832918369e+01	2.371342646320042213e+00
2.702905855441100158e+01	2.293781899171758454e+00
2.703780306490121887e+01	2.219803652020479134e+00
2.704658615842395619e+01	2.149256942293337413e+00
2.705540836217438283e+01	2.081995346506851696e+00
2.706427035720069085e+01	2.017877198610253942e+00
2.707317296554499819e+01	1.956765725935331934e+00
2.708211713904113083e+01	1.898529118046701436e+00
2.709110394967994750e+01	1.843040540761288648e+00
2.710013458129460417e+01	1.790178106721117102e+00
2.710921032240603523e+01	1.739824811452046038e+00
2.711833256005570547e+01	1.691868442360774827e+00
2.712750277433460866e+01	1.646201467263274765e+00
2.713672253301412240e+01	1.602720908807994560e+00
2.714599348202331441e+01	1.561328224306590240e+00
2.715531730464022786e+01	1.521929290947838576e+00
2.716469561608175098e+01	1.484434561607466563e+00
2.717413078372833013e+01	1.448755715644908904e+00
2.718362558778810723e+01	1.414807494153921708e+00
2.719317961232134451e+01	1.382519582463743291e+00
2.720279641341129917e+01	1.351810994811628586e+00
2.721247798924522243e+01	1.322609682963240774e+00
2.722222617618643881e+01	1.294846970639894179e+00
2.723204287139409274e+01	1.268456506341149259e+00
2.724192983853761518e+01	1.243374411701319904e+00
2.725188857487285787e+01	1.219539052761543729e+00
2.726192015774455513e+01	1.196890678622875015e+00
2.727202503828441849e+01	1.175370968570793595e+00
2.728220276586149140e+01	1.154922468327064689e+00
2.729245163255617257e+01	1.135487880827983798e+00
2.730276823582492085e+01	1.117009170685251185e+00
2.731314697716796047e+01	1.099426436739872281e+00
2.732357954896654206e+01	1.082676508586734920e+00
2.733405451427690025e+01	1.066691233683452200e+00
2.734455714767920398e+01	1.051395451590487085e+00
2.735506975860018031e+01	1.036704703963536645e+00
2.736557271976329986e+01	1.022522800623913986e+00
2.737604633146249000e+01	1.008739421737315567e+00
2.738647346378832736e+01	9.952279232320307978e-01
2.739684271165949525e+01	9.818433497434968515e-01
2.740715171844022535e+01	9.684202919989305380e-01
2.741741051249732664e+01	9.547696261979823351e-01
2.742764522054201137e+01	9.406722450548088421e-01
2.743790347924619510e+01	9.258661267991094013e-01
2.744826487409405047e+01	9.100186432383161605e-01
2.745886561277649207e+01	8.926618291690249229e-01
2.746997108587992642e+01	8.730091676300131276e-01
2.748229854838429986e+01	8.491709020178288547e-01
2.749307837098575646e+01	8.263947850644137727e-01
2.750478240720733680e+01	7.994905230957046749e-01
2.751488368403826712e+01	7.744061362593960274e-01
2.752417544089715307e+01	7.498267721019780119e-01
2.753301185706096277e+01	7.251756898556944719e-01
2.754156611359590556e+01	7.002192208149740082e-01
2.754994853814866929e+01	6.748398968309925472e-01
2.755824149647627763e+01	6.489726119582379660e-01
2.756651350061473238e+01	6.225810581981993108e-01
2.757482655143964223e+01	5.956469621504536516e-01
2.758324079722167710e+01	5.681645777511616924e-01
2.759181809699862242e+01	5.401377648851855007e-01
2.760062525851012083e+01	5.115786364741213843e-01
2.760973740617018990e+01	4.825075195444131215e-01
2.761924175353101418e+01	4.529546218624546094e-01
2.762924178426506927e+01	4.229647773902248664e-01
2.763986109503922961e+01	3.926086167533233695e-01
2.765124389630741319e+01	3.620077518069739764e-01
2.766354318485901587e+01	3.313890256946252499e-01
2.767687613103654343e+01	3.011862596853764895e-01
2.769122648453398483e+01	2.721591978073333307e-01
2.770635803247316886e+01	2.453223058841974835e-01
2.772192339893774715e+01	2.214798109241550572e-01
2.773770451594808861e+01	2.008340936943374677e-01
2.775367672171189781e+01	1.831365179065381210e-01
2.776992626417193577e+01	1.679986218260081376e-01
2.778658192734525301e+01	1.550496397036210672e-01
2.780378979790354776e+01	1.439765713669459157e-01
2.782171122319545020e+01	1.345232058255753371e-01
2.784053191901780622e+01	1.264803963020304234e-01
2.786048073264316116e+01	1.196767066029111176e-01
2.788186536744115784e+01	1.139712210876461518e-01
2.790514974961901373e+01	1.092484206786554363e-01
2.793116131940878688e+01	1.054144607287354901e-01
2.796185593141331793e+01	1.023942982170651939e-01
2.799933655770037433e+01	1.003520177869193092e-01
2.803100370231835115e+01	9.967715644276137210e-02
2.806096506829359782e+01	9.971406786303931014e-02
2.809038869432995966e+01	1.002600750928080015e-01
2.811969820044073032e+01	1.012156685347872093e-01
2.814911138300326598e+01	1.025212893292542643e-01
2.817875674660493246e+01	1.041388744115589460e-01
2.820871543967393791e+01	1.060439253487195366e-01
2.823903971140397573e+01	1.082214681930605965e-01
2.826976204299760553e+01	1.106638111471290598e-01
2.830089996669605767e+01	1.133692722640201184e-01
2.833245867934850537e+01	1.163415049601750767e-01
2.836443247437011905e+01	1.195892468306032769e-01
2.839680556830378322e+01	1.226640995192871952e-01
2.843352259031411933e+01	1.261675367767257361e-01
2.847099962593749467e+01	1.297581361819887535e-01
2.850934335698116229e+01	1.334441549015724093e-01
2.854854775096809760e+01	1.372230561722485864e-01
2.858860491535034498e+01	1.410921484278398197e-01
2.862950147415706681e+01	1.450483274281311463e-01
2.867121849049339488e+01	1.490881648289763550e-01
2.871373137983145085e+01	1.532080003370622778e-01
2.875700992035616821e+01	1.574040447988036551e-01
2.880101834950969675e+01	1.616724902964884469e-01
2.884571553606552641e+01	1.660096235305459078e-01
2.889105521521701547e+01	1.704119389941945450e-01
2.893698627693976988e+01	1.748762493139373320e-01
2.898345310114611095e+01	1.793997911909362697e-01
2.903039594398067180e+01	1.839803272776909526e-01
2.907775138055502140e+01	1.886162453345387457e-01
2.912545281960557020e+01	1.933066579838819687e-01
2.917343110438121556e+01	1.980515073373011192e-01
2.922161521033083176e+01	2.028516796078794759e-01
2.926993304568660648e+01	2.077091357804929372e-01
2.931831234994246671e+01	2.126270649925497969e-01
2.936668167423005116e+01	2.176100682239386075e-01
2.941497141895338530e+01	2.226643815741650156e-01
2.946311489970128150e+01	2.277981512548240828e-01
2.951104941331552567e+01	2.330217769520930571e-01
2.955871728681936617e+01	2.383483476418507552e-01
2.960606691004963409e+01	2.437942052462414022e-01
2.965305378400077529e+01	2.493796894569391409e-01
2.969964165170492976e+01	2.551301441826071548e-01
2.974580384090052121e+01	2.610773115223745111e-01
2.979152502488062026e+01	2.672613132319005547e-01
2.983680375102186133e+01	2.737335511749771633e-01
2.988165633032190271e+01	2.805610983453161178e-01
2.992612315947693702e+01	2.878336195594641822e-01
2.997027954498664570e+01	2.956748337147374062e-01
3.001425537824497525e+01	3.042627328251599761e-01
3.005827371527180247e+01	3.138683114638368687e-01
3.010273444287461331e+01	3.249385119414092693e-01
3.014842034476704669e+01	3.383035746034182001e-01
3.019701925007064602e+01	3.557945116475881853e-01
3.023800630273946410e+01	3.746314902825079729e-01
3.027131407863691948e+01	3.943515274018624672e-01
3.030548829882025075e+01	4.213980694226007739e-01
3.032699268969194151e+01	4.442031638173932762e-01
3.034916924790601200e+01	4.755761649050234685e-01
3.036734988643617328e+01	5.111654299965983084e-01
3.038223105437854343e+01	5.516930484184369154e-01
3.039460181435056541e+01	5.989452624758445642e-01
3.040495439205965056e+01	6.551423832033538286e-01
3.041175376206912517e+01	7.061078815575665413e-01
3.041872004277951191e+01	7.776652869385197731e-01
3.042436963846202502e+01	8.587236701999079180e-01
3.042890652313116107e+01	9.471398329886485667e-01
3.043267174771405337e+01	1.043753795178168797e+00
3.043589870867704406e+01	1.150189001653058707e+00
3.043872650395609725e+01	1.268042030627509087e+00
3.044123899143409062e+01	1.398656916223471880e+00
3.044349036475227877e+01	1.543004874926602765e+00
3.044551935369283058e+01	1.701567952457228028e+00
3.044735704350960503e+01	1.874270435345472441e+00
3.044903099907580213e+01	2.060486835780151793e+00
3.045056708524138855e+01	2.259098708993517057e+00
3.045199006198975411e+01	2.468556954053760855e+00
3.045332381339299843e+01	2.686928645830589879e+00
3.045459174365345945e+01	2.911931326040698931e+00
3.045581764391285873e+01	3.140967784478666314e+00
3.045702735621423329e+01	3.371177359226148251e+00
3.045825200210629902e+01	3.599530719483466701e+00
3.045953514069334744e+01	3.823050213806141517e+00
3.046095334031178936e+01	4.039542434750881483e+00
3.046271937249184703e+01	4.252267543715502640e+00
3.046494861944542265e+01	4.428521283727794078e+00
3.046701555894924951e+01	4.515668955274744434e+00
3.046925547506266696e+01	4.552885462779961756e+00
3.047147128478275135e+01	4.553300068304849013e+00
3.047368466051675284e+01	4.532845031729565655e+00
3.047605452261047532e+01	4.498181049374772478e+00
3.047867406009224567e+01	4.451880075514582202e+00
3.048163505405928930e+01	4.394835904942733684e+00
3.048504839728484939e+01	4.326776081993287448e+00
3.048905795742307134e+01	4.246418578577751290e+00
3.049385021822413222e+01	4.151614724160652692e+00
3.049963302868752635e+01	4.040094587678358273e+00
3.050649090106168870e+01	3.912402242917706108e+00
3.051414075698107098e+01	3.775837654410521438e+00
3.052215097527940202e+01	3.639281122632353593e+00
3.053030504196506456e+01	3.506756537847172783e+00
3.053853656754031221e+01	3.379304647067400413e+00
3.054682589382935731e+01	3.257083506819528740e+00
3.055516565655992167e+01	3.140025930153351741e+00
3.056355202890561173e+01	3.028001537522690079e+00
3.057198247096328458e+01	2.920858432413230510e+00
3.058045509308603016e+01	2.818435797767925521e+00
3.058896844728584341e+01	2.720568799564633267e+00
3.059752144188692569e+01	2.627091147696653639e+00
3.060611329498547661e+01	2.537836764684838986e+00
3.061474344847048457e+01	2.452641650130212181e+00
3.062341168335056807e+01	2.371343191920568749e+00
3.063211796916958463e+01	2.293782419635936876e+00
3.064086247939645347e+01	2.219804148389018295e+00
3.064964557265139433e+01	2.149257415599282073e+00
3.065846777613020890e+01	2.081995797736853060e+00
3.066732977087789180e+01	2.017877628733402595e+00
3.067623237894281374e+01	1.956766135836846887e+00
3.068517655215624274e+01	1.898529508594141380e+00
3.069416336250206712e+01	1.843040912828546762e+00
3.070319399380009884e+01	1.790178461217452499e+00
3.071226973459469178e+01	1.739825149109594404e+00
3.072139197191816606e+01	1.691868763930595598e+00
3.073056218586165755e+01	1.646201773461457796e+00
3.073978194419670018e+01	1.602721200317501316e+00
3.074905289285891286e+01	1.561328501751189313e+00
3.075837671511114735e+01	1.521929554989347899e+00
3.076775502616738578e+01	1.484434812886221255e+00
3.077719019341336804e+01	1.448755954747513508e+00
3.078668499706240169e+01	1.414807721619121716e+00
3.079623902116983203e+01	1.382519798827114732e+00
3.080585582182321502e+01	1.351811200569730254e+00
3.081553739720406782e+01	1.322609878610019774e+00
3.082528558367945237e+01	1.294847156638979424e+00
3.083510227840222484e+01	1.268456683157011211e+00
3.084498924505216166e+01	1.243374579757590803e+00
3.085494798089165869e+01	1.219539212459561872e+00
3.086497956327273329e+01	1.196890830347909995e+00
3.087508444330899238e+01	1.175371112753097247e+00
3.088526217039343180e+01	1.154922605357380005e+00
3.089551103660813425e+01	1.135488011117227636e+00
3.090582763943626077e+01	1.117009294630391558e+00
3.091620638037974089e+01	1.099426554785341681e+00
3.092663895186802137e+01	1.082676621162632857e+00
3.093711391695226354e+01	1.066691341310335162e+00
3.094761655023236102e+01	1.051395554850624636e+00
3.095812916117087354e+01	1.036704803489466142e+00
3.096863212250474362e+01	1.022522897135694775e+00
3.097910573449288307e+01	1.008739516101167188e+00
3.098953286722379374e+01	9.952280164030071763e-01
3.099990211551944697e+01	9.818434428725345553e-01
3.101021112271030233e+01	9.684203863390588030e-01
3.102046991705414314e+01	9.547697232012233304e-01
3.103070462510865468e+01	9.406723464557578129e-01
3.104096288335550469e+01	9.258662347320013586e-01
3.105132427699007991e+01	9.100187605162778359e-01
3.106192501314555443e+01	8.926619599907394953e-01
3.107303048088834174e+01	8.730093199452810815e-01
3.108535792813440679e+01	8.491711007751467921e-01
3.109613774861997371e+01	8.263950058487812278e-01
3.110784180645669750e+01	7.994907121369536629e-01
3.111794309197228614e+01	7.744063166974060053e-01
3.112723485319880012e+01	7.498269515415043607e-01
3.113607127192605617e+01	7.251758710814111275e-01
3.114462553013642321e+01	7.002194047260592580e-01
3.115300795560314384e+01	6.748400842714692427e-01
3.116130091425918636e+01	6.489728034115567201e-01
3.116957291833715260e+01	6.225812535851782403e-01
3.117788596855556449e+01	5.956471618762839704e-01
3.118630021345042991e+01	5.681647812800167952e-01
3.119487751179898538e+01	5.401379723867075766e-01
3.120368467130801804e+01	5.115788480081038259e-01
3.121279681644523407e+01	4.825077346929615985e-01
3.122230116036949710e+01	4.529548410253554924e-01
3.123230118679727241e+01	4.229650002252265950e-01
3.124292049256327886e+01	3.926088417221933469e-01
3.125430328742942976e+01	3.620079784362992825e-01
3.126660256853787700e+01	3.313892515195882571e-01
3.127993550658885624e+01	3.011864806802635464e-01
3.129428585305542043e+01	2.721594065592041201e-01
3.130941739665177437e+01	2.453224944890063097e-01
3.132498276094891310e+01	2.214799758087183656e-01
3.134076387660799412e+01	2.008342354763186233e-01
3.135673608044174898e+01	1.831366394811147769e-01
3.137298562021801018e+01	1.679987259378073194e-01
3.138964127984197461e+01	1.550497287413664937e-01
3.140684914572715059e+01	1.439766474341790392e-01
3.142477056524252532e+01	1.345232705665516393e-01
3.144359125356788809e+01	1.264804512397925407e-01
3.146354005785230612e+01	1.196767528607309006e-01
3.148492468058263682e+01	1.139712596230839509e-01
3.150820904636242403e+01	1.092484522633991872e-01
3.153422059100325470e+01	1.054144860129203193e-01
3.156491515360042399e+01	1.023943176949997508e-01
3.160239580562966211e+01	1.003520257469612403e-01
3.163406297127450983e+01	9.967715820854516906e-02
3.166402434345999239e+01	9.971406563016334268e-02
3.169344797135143921e+01	1.002600697685061965e-01
3.172275747742465768e+01	1.012156606361662159e-01
3.175217065876226030e+01	1.025212791767950021e-01
3.178181602039658316e+01	1.041388622105639122e-01
3.181177471110623856e+01	1.060439112337222961e-01
3.184209898023809160e+01	1.082214522430992726e-01
3.187282130912776523e+01	1.106637933988436490e-01
3.190395922994895983e+01	1.133692527025131208e-01
3.193551793970548403e+01	1.163414835404321390e-01
3.196749173197557070e+01	1.195892234818609901e-01
3.199986482318474401e+01	1.226640757280411664e-01
3.203658183967435491e+01	1.261675122663223902e-01
3.207405886987218224e+01	1.297581109718338732e-01
3.211240259537767372e+01	1.334441289911764139e-01
3.215160698397311734e+01	1.372230295861736615e-01
3.219166414299751011e+01	1.410921211793684793e-01
3.223256069658835088e+01	1.450482995400018960e-01
3.227427770786408701e+01	1.490881363235914414e-01
3.231679059237334428e+01	1.532079712419424367e-01
3.236006912840773708e+01	1.574040151488530215e-01
3.240407755323941785e+01	1.616724601065117894e-01
3.244877473575569127e+01	1.660095928221330119e-01
3.249411441127661959e+01	1.704119077964011408e-01
3.254004546957107635e+01	1.748762176303605143e-01
3.258651229092661339e+01	1.793997590557927790e-01
3.263345513119008956e+01	1.839802946899235236e-01
3.268081056564085429e+01	1.886162123027276261e-01
3.272851200319080078e+01	1.933066245268506844e-01
3.277649028690496635e+01	1.980514734485234740e-01
3.282467439224053862e+01	2.028516452738763909e-01
3.287299222745389926e+01	2.077091009819997669e-01
3.292137153217011303e+01	2.126270297150066324e-01
3.296974085720916037e+01	2.176100324116229390e-01
3.301803060314206562e+01	2.226643451778416438e-01
3.306617408562313187e+01	2.277981142207070042e-01
3.311410860143767820e+01	2.330217392074553084e-01
3.316177647727291600e+01	2.383483090607206312e-01
3.320912610340192828e+01	2.437941657320659983e-01
3.325611298040255548e+01	2.493796488416072099e-01
3.330270085160422155e+01	2.551301023033033522e-01
3.334886304432437498e+01	2.610772681248809679e-01
3.339458423173367407e+01	2.672612679897500287e-01
3.343986296106402278e+01	2.737335036634406804e-01
3.348471554376094872e+01	2.805610481002224210e-01
3.352918237585090822e+01	2.878335658641792971e-01
3.357333876365441228e+01	2.956747755857149218e-01
3.361731459807538869e+01	3.042626688096904397e-01
3.366133293429424356e+01	3.138682392780718367e-01
3.370579365748980649e+01	3.249384276547103156e-01
3.375147954794272209e+01	3.383034705293248012e-01
3.380007842568424792e+01	3.557943692001097058e-01
3.384106555055303289e+01	3.746313455518507918e-01
3.387437337372424651e+01	3.943513735013128296e-01
3.390854764177831271e+01	4.213979019232484968e-01
3.393005206073719648e+01	4.442029825263762999e-01
3.395222864903791304e+01	4.755759664501773010e-01
3.397040930986576512e+01	5.111652078820970724e-01
3.398529049421419046e+01	5.516927935316480180e-01
3.399766126685346279e+01	5.989449629885942317e-01
3.400801385519764608e+01	6.551420266360646893e-01
3.401481323439230664e+01	7.061074893759677895e-01
3.402177952433692099e+01	7.776648497871543331e-01
3.402742912733896219e+01	8.587231929874237224e-01
3.403196601709286284e+01	9.471393128306265785e-01
3.403573124516167070e+01	1.043753223757666104e+00
3.403895820865238875e+01	1.150188370247990255e+00
3.404178600588565473e+01	1.268041331498383828e+00
3.404429849495530647e+01	1.398656143326956869e+00
3.404654986961787699e+01	1.543004024809438102e+00
3.404857885970269393e+01	1.701567023826539460e+00
3.405041655049888050e+01	1.874269430399226666e+00
3.405209050689971662e+01	2.060485760394009436e+00
3.405362659375354184e+01	2.259097570633895380e+00
3.405504957105091535e+01	2.468555762446217106e+00
3.405638332287091430e+01	2.686927413074990056e+00
3.405765125341768140e+01	2.911930066275331797e+00
3.405887715382463199e+01	3.140966513042941166e+00
3.406008686611573921e+01	3.371176092613726194e+00
3.406131151179685901e+01	3.599529474984531241e+00
3.406259464986535335e+01	3.823049007147014233e+00
3.406401284834598897e+01	4.039541272518555992e+00
3.406577887696992946e+01	4.252266349220548136e+00
3.406800812977768089e+01	4.428520962369591807e+00
3.407007506810723640e+01	4.515668790960278400e+00
3.407231498495195865e+01	4.552885460779454441e+00
3.407453079517053851e+01	4.553300145491396833e+00
3.407674417059803318e+01	4.532845154939575849e+00
3.407911403208085233e+01	4.498181207807050441e+00
3.408173356870561577e+01	4.451880264643727436e+00
3.408469456153908794e+01	4.394836123917062132e+00
3.408810790328119822e+01	4.326776332901440369e+00
3.409211746147721556e+01	4.246418866155590166e+00
3.409690971976011298e+01	4.151615055021996348e+00
3.410269252719528055e+01	4.040094965891276146e+00
3.410955039676832712e+01	3.912402657641116388e+00
3.411720025113822885e+01	3.775838077966759521e+00
3.412521046883065168e+01	3.639281536704201958e+00
3.413336453523032077e+01	3.506756936953237425e+00
3.414159606061479479e+01	3.379305030073347815e+00
3.414988538674354146e+01	3.257083873786249306e+00
3.415822514932486342e+01	3.140026281480903680e+00
3.416661152153495351e+01	3.028001873595201232e+00
3.417504196346096990e+01	2.920858753751220060e+00
3.418351458545559041e+01	2.818436104891004490e+00
3.419202793952663200e+01	2.720569093030896113e+00
3.420058093400651700e+01	2.627091427960142944e+00
3.420917278698350117e+01	2.537837032275626292e+00
3.421780294035085035e+01	2.452641905520581922e+00
3.422647117510904025e+01	2.371343435645693720e+00
3.423517746081286361e+01	2.293782652113332432e+00
3.424392197091628276e+01	2.219804370151424511e+00
3.425270506405207271e+01	2.149257627054189435e+00
3.426152726741360510e+01	2.081995999298839273e+00
3.427038926204755853e+01	2.017877820791442733e+00
3.427929186998414224e+01	1.956766318889540779e+00
3.428823604306376893e+01	1.898529683051610517e+00
3.429722285327352438e+01	1.843041079062174958e+00
3.430625348444198863e+01	1.790178619532907911e+00
3.431532922509308037e+01	1.739825299915738421e+00
3.432445146227696142e+01	1.691868907520361454e+00
3.433362167607101867e+01	1.646201910185751016e+00
3.434284143425243485e+01	1.602721330482085094e+00
3.435211238275665124e+01	1.561328625648794599e+00
3.436143620484131134e+01	1.521929672920977028e+00
3.437081451573067170e+01	1.484434925097212643e+00
3.438024968279507476e+01	1.448756061531053074e+00
3.438974448626611746e+01	1.414807823186462032e+00
3.439929851019044804e+01	1.382519895414148436e+00
3.440891531064985287e+01	1.351811292419600852e+00
3.441859688582927390e+01	1.322609965943826182e+00
3.442834507210760364e+01	1.294847239636113478e+00
3.443816176661464112e+01	1.268456762054722020e+00
3.444804873304821058e+01	1.243374654737070095e+00
3.445800746866837017e+01	1.219539283705683097e+00
3.446803905082598618e+01	1.196890898047071827e+00
3.447814393064758320e+01	1.175371177065968276e+00
3.448832165751173306e+01	1.154922666481161375e+00
3.449857052350837705e+01	1.135488069241374687e+00
3.450888712613409126e+01	1.117009349934512175e+00
3.451926586691590870e+01	1.099426607429647040e+00
3.452969843825751184e+01	1.082676671380696787e+00
3.454017340323127172e+01	1.066691389335076012e+00
3.455067603645805718e+01	1.051395600925153939e+00
3.456118864741056029e+01	1.036704847889351244e+00
3.457169160881110059e+01	1.022522940203627551e+00
3.458216522092136103e+01	1.008739558219529764e+00
3.459259235382376829e+01	9.952280580009615907e-01
3.460296160232199725e+01	9.818434844348518098e-01
3.461327060969628633e+01	9.684204284413795438e-01
3.462352940415748748e+01	9.547697665064102113e-01
3.463376411219908135e+01	9.406723917485689812e-01
3.464402237026381925e+01	9.258662829094617130e-01
3.465438376332087955e+01	9.100188129218508282e-01
3.466498449835223994e+01	8.926620184395506197e-01
3.467608996370881158e+01	8.730093879805994606e-01
3.468841740420304376e+01	8.491711894257895077e-01
3.469919722384081950e+01	8.263951041130100927e-01
3.471090129126528012e+01	7.994907963516405536e-01
3.472100258061637135e+01	7.744063971654591150e-01
3.473029434382435454e+01	7.498270314727134567e-01
3.473913076376175724e+01	7.251759516133997607e-01
3.474768502272943493e+01	7.002194864135541374e-01
3.475606744861087094e+01	6.748401674998917299e-01
3.476436040758295576e+01	6.489728878843785687e-01
3.477263241166696162e+01	6.225813396885914175e-01
3.478094546163751488e+01	5.956472498288492012e-01
3.478935970599237493e+01	5.681648713959777108e-01
3.479793700361505415e+01	5.401380645663078628e-01
3.480674416234521829e+01	5.115789416224997277e-01
3.481585630644850937e+01	4.825078296465491468e-01
3.482536064898278028e+01	4.529549373630085141e-01
3.483536067369211509e+01	4.229650976650638494e-01
3.484597997718238105e+01	3.926089403335449868e-01
3.485736276940245659e+01	3.620080773598772783e-01
3.486966204726437724e+01	3.313893500862051256e-01
3.488299498210595573e+01	3.011865764133703771e-01
3.489734532579630155e+01	2.721594964766385627e-01
3.491247686727437838e+01	2.453225761368328373e-01
3.492804223076586823e+01	2.214800469997644239e-01
3.494382334575865201e+01	2.008342967919973521e-01
3.495979554899285802e+01	1.831366918185903248e-01
3.497604508776150567e+01	1.679987706315202445e-01
3.499270074603580838e+01	1.550497668405253771e-01
3.500990860989499964e+01	1.439766799982831469e-01
3.502783002668304135e+01	1.345232984025208911e-01
3.504665071178914815e+01	1.264804748588797267e-01
3.506659951197115532e+01	1.196767727739452419e-01
3.508798412933546729e+01	1.139712762515973921e-01
3.511126848805461975e+01	1.092484658895986477e-01
3.513728002173966303e+01	1.054144969335898685e-01
3.516797456328450266e+01	1.023943260854414394e-01
3.520545522643099901e+01	1.003520291741799991e-01
3.523712240111131422e+01	9.967715896797894881e-02
3.526708377582498599e+01	9.971406466534758761e-02
3.529650740448240498e+01	1.002600674687112448e-01
3.532581691045741223e+01	1.012156572218196604e-01
3.535523009122568538e+01	1.025212747865270613e-01
3.538487545211373941e+01	1.041388569408467912e-01
3.541483414182352618e+01	1.060439051387974396e-01
3.544515840969027209e+01	1.082214453451177255e-01
3.547588073723838420e+01	1.106637857089053240e-01
3.550701865673894986e+01	1.133692442203278195e-01
3.553857736520569688e+01	1.163414742492215881e-01
3.557055115622089403e+01	1.195892133475050662e-01
3.560292424630512187e+01	1.226640654071068787e-01
3.563964126041524594e+01	1.261675016348718370e-01
3.567711828818324449e+01	1.297581000295017772e-01
3.571546201136067822e+01	1.334441177522017741e-01
3.575466639762003496e+01	1.372230180543337341e-01
3.579472355441011189e+01	1.410921093688502492e-01
3.583562010579090185e+01	1.450482874570777625e-01
3.587733711486576027e+01	1.490881239723444440e-01
3.591984999729781691e+01	1.532079586365439894e-01
3.596312853120600295e+01	1.574040022854533150e-01
3.600713695409521620e+01	1.616724470022516957e-01
3.605183413484478194e+01	1.660095794915439626e-01
3.609717380879904169e+01	1.704118942542813542e-01
3.614310486571510950e+01	1.748762038880424530e-01
3.618957168586464235e+01	1.793997451205439631e-01
3.623651452503524695e+01	1.839802805604992264e-01
3.628386995855742470e+01	1.886161979799461097e-01
3.633157139533764735e+01	1.933066100078943694e-01
3.637954967862550859e+01	1.980514587455947662e-01
3.642773378374440085e+01	2.028516303827293255e-01
3.647605161902716020e+01	2.077090859026076708e-01
3.652443092381033551e+01	2.126270144143886098e-01
3.657280024913698924e+01	2.176100168750472463e-01
3.662108999555150035e+01	2.226643293833220627e-01
3.666923347872486261e+01	2.277980981429508223e-01
3.671716799545760779e+01	2.330217228171554966e-01
3.676483587254232077e+01	2.383482923340489168e-01
3.681218550000033218e+01	2.437941486092839727e-01
3.685917237839577609e+01	2.493796312504966972e-01
3.690576025094725310e+01	2.551300841439150258e-01
3.695192244518744218e+01	2.610772493060818378e-01
3.699764363395992461e+01	2.672612483538329142e-01
3.704292236495948742e+01	2.737334830845603029e-01
3.708777494905795180e+01	2.805610263263859094e-01
3.713224178245526019e+01	2.878335426012725851e-01
3.717639817134358537e+01	2.956747504189337072e-01
3.722037400618219039e+01	3.042626410769150302e-01
3.726439234196509176e+01	3.138682079860097285e-01
3.730885306300947946e+01	3.249383910526769670e-01
3.735453894794971319e+01	3.383034251598017184e-01
3.740313781358950251e+01	3.557943070660827267e-01
3.744412496996744721e+01	3.746312824288551280e-01
3.747743281383547753e+01	3.943513064302617277e-01
3.751160710273195065e+01	4.213978289048250780e-01
3.753311153393762112e+01	4.442029034969866563e-01
3.755528813531424248e+01	4.755758798698846435e-01
3.757346880581881265e+01	5.111651108578336711e-01
3.758834999733129933e+01	5.516926821783811885e-01
3.760072077549838809e+01	5.989448321157884170e-01
3.761107336850241012e+01	6.551418708920203615e-01
3.761787275171737832e+01	7.061073181412843569e-01
3.762483904568735937e+01	7.776646588302147389e-01
3.763048865188957137e+01	8.587229845702353259e-01
3.763502554386673182e+01	9.471390857078070269e-01
3.763879077345940516e+01	1.043752974297601721e+00
3.764201773805696405e+01	1.150188094719825527e+00
3.764484553613974072e+01	1.268041026261202964e+00
3.764735802590225688e+01	1.398655805759226878e+00
3.764960940115120280e+01	1.543003653452986290e+00
3.765163839173931137e+01	1.701566618461328728e+00
3.765347608296189463e+01	1.874268991598058154e+00
3.765515003972598151e+01	2.060485290684445303e+00
3.765668612687861128e+01	2.259097073158506941e+00
3.765810910441935278e+01	2.468555242227020052e+00
3.765944285642039802e+01	2.686926874726363046e+00
3.766071078709249065e+01	2.911929516170053134e+00
3.766193668756369561e+01	3.140965957793479646e+00
3.766314639985176171e+01	3.371175539727234050e+00
3.766437104544306891e+01	3.599528932142737947e+00
3.766565418328773518e+01	3.823048481180610469e+00
[truncated: 1,250 more rows]
