# Supplementary material for: Collective dynamics and long-range order in thermal neuristor networks
Source: Nat Commun. 2024 Aug 14;15:6986. doi: 10.1038/s41467-024-51254-4 (PMC11324871; doi:10.1038/s41467-024-51254-4)
Supplement: Supplementary file 8 — Source Data [file 41467_2024_51254_MOESM8_ESM.zip › Source Data/Fig. 1/Fig. 1c/Theory_13V.csv]

# Time (us)	Current (mA)
1.841508515327205942e-02	1.414223697440163408e-01
5.010067309944687963e-02	1.444615112028916071e-01
8.167999142733606277e-02	1.481607056769016495e-01
1.133149846924048632e-01	1.525471932189961521e-01
1.451095149204917334e-01	1.576832434066700039e-01
1.771420749681205109e-01	1.622887427145444650e-01
2.101204857198482046e-01	1.671129650528030974e-01
2.437443087775683637e-01	1.721162403591169066e-01
2.780016575114743205e-01	1.773004252179067319e-01
3.128658009336859891e-01	1.826658286390248909e-01
3.483024061956498940e-01	1.882125824712455597e-01
3.842690204988947755e-01	1.939409377860630557e-01
4.207148358559216206e-01	1.998516495048274499e-01
4.575805726696096087e-01	2.059464162791974084e-01
4.947985394114837732e-01	2.122283762228816539e-01
5.322929416883894760e-01	2.187026652667398152e-01
5.699805341405550507e-01	2.253770559919914818e-01
6.077717152403891987e-01	2.322627094714146967e-01
6.455721540812113801e-01	2.393750919924590992e-01
6.832849949630919184e-01	2.467351320420062277e-01
7.208136325112697307e-01	2.543707276211864543e-01
7.580649848891383158e-01	2.623187649039848135e-01
7.949531711488582175e-01	2.706278986546458709e-01
8.314035397448087394e-01	2.793625024912987920e-01
8.673571640861155174e-01	2.886084933918678375e-01
9.027762805367949284e-01	2.984823108695122684e-01
9.376518645408431496e-01	3.091455231940935522e-01
9.720160902264147751e-01	3.208302137130966125e-01
1.005966217783356598e+00	3.338870194900581678e-01
1.039717450123173847e+00	3.488871694479660501e-01
1.073740189498007425e+00	3.668783628146491393e-01
1.109178294829053613e+00	3.901951775360372743e-01
1.139468516816751986e+00	4.159474656181647578e-01
1.169124299897550401e+00	4.498946167521982731e-01
1.193252197501930567e+00	4.886444232763372253e-01
1.213081975060713802e+00	5.340559633957567831e-01
1.229864047544083405e+00	5.901342049539485268e-01
1.243945149428576258e+00	6.608805060647169327e-01
1.255270330940561507e+00	7.485559978816542781e-01
1.264338129329910743e+00	8.589627147926787165e-01
1.269389305979778726e+00	9.504508149616381907e-01
1.273234301721529960e+00	1.045527459944539883e+00
1.276355370325280347e+00	1.147874416301416733e+00
1.279606448903429339e+00	1.290210108842914094e+00
1.282232400261470673e+00	1.442862341441446761e+00
1.284428394363668957e+00	1.605502483845920203e+00
1.286339436283789439e+00	1.780304367749762751e+00
1.288042381206508935e+00	1.968305447925805529e+00
1.289583511152287087e+00	2.169613969993721803e+00
1.290995380050802055e+00	2.383547422511096414e+00
1.292303910879333273e+00	2.608659509991080316e+00
1.293532077692560733e+00	2.842849683502450819e+00
1.294702014429169878e+00	3.083518889846085465e+00
1.295836529252476055e+00	3.327701209916318348e+00
1.296960989403459052e+00	3.572167745377783810e+00
1.298106851917378179e+00	3.813553623112058144e+00
1.299319918103972071e+00	4.048640251378810895e+00
1.300686123860717913e+00	4.275386968200034943e+00
1.302493865183503630e+00	4.501357289217940760e+00
1.304472412932177861e+00	4.655789334125526757e+00
1.306592842472184657e+00	4.738095467517769777e+00
1.308876366029839033e+00	4.764828150749017333e+00
1.310912382457168235e+00	4.757337028682154134e+00
1.313033654640602066e+00	4.732342941701110917e+00
1.315353588465971058e+00	4.694320846538362346e+00
1.317958239169293222e+00	4.645106059587161162e+00
1.320946641307660485e+00	4.585043009275693748e+00
1.324447235442914206e+00	4.513270140893758331e+00
1.328634399287402346e+00	4.427769863120803784e+00
1.333737474261553757e+00	4.325555883565927573e+00
1.339979985491353887e+00	4.204256441452947968e+00
1.347293987850644470e+00	4.067575743578983882e+00
1.355183422851485631e+00	3.926584059396278636e+00
1.363282354247424166e+00	3.788527649179234569e+00
1.371477438834855178e+00	3.655408162478462675e+00
1.379740490083225524e+00	3.527567559473856029e+00
1.388062708123634081e+00	3.404981352952218820e+00
1.396439852421156758e+00	3.287538916178040616e+00
1.404869059838524947e+00	3.175103171342314123e+00
1.413348099924185419e+00	3.067525593980405585e+00
1.421875174308048884e+00	2.964651363030672560e+00
1.430448847843560856e+00	2.866321998119150116e+00
1.439068013715008476e+00	2.772377181752421205e+00
1.447731867568720077e+00	2.682656200992751039e+00
1.456439884315923194e+00	2.596998777337119702e+00
1.465191792149493466e+00	2.515247538700717378e+00
1.473987559181971108e+00	2.437246517626983522e+00
1.482827370437600933e+00	2.362843339848316848e+00
1.491711609470200983e+00	2.291889340295660382e+00
1.500640841950477977e+00	2.224239941102303053e+00
1.509615800840744981e+00	2.159754927259034396e+00
1.518637373203205243e+00	2.098298635391491640e+00
1.527706588500418405e+00	2.039740070570955854e+00
1.536824608444604223e+00	1.983952962786168950e+00
1.545992718115225983e+00	1.930815775239316912e+00
1.555212318437021679e+00	1.880211672581637128e+00
1.564484919697193277e+00	1.832028458371657287e+00
1.573812136127536121e+00	1.786158487624286639e+00
1.583195681223269702e+00	1.742498561131372803e+00
1.592637363801411965e+00	1.700949805379560864e+00
1.602139084420688420e+00	1.661417542794161761e+00
1.611702832118034223e+00	1.623811154445313321e+00
1.621330680776679856e+00	1.588043938995387760e+00
1.631024781258069822e+00	1.554032980231291328e+00
1.640787317431357195e+00	1.521699114370482553e+00
1.650620343786250999e+00	1.490967180352233745e+00
1.660526689461189420e+00	1.461763072645769101e+00
1.670510174487475297e+00	1.434013740544134219e+00
1.680570008927077197e+00	1.407661869872366855e+00
1.690710721649537618e+00	1.382638203204987981e+00
1.700934685179003480e+00	1.358882153359646017e+00
1.711244094915393532e+00	1.336335744786955271e+00
1.721641172026895816e+00	1.314942771738571103e+00
1.732127899908356028e+00	1.294648939743311411e+00
1.742705841920361820e+00	1.275401611762001508e+00
1.753375924987686574e+00	1.257149423714079672e+00
1.764138151151545486e+00	1.239841802497887002e+00
1.774991220446477058e+00	1.223428365460057732e+00
1.785932058183600901e+00	1.207858171402922176e+00
1.796955257929624850e+00	1.193078791140897765e+00
1.808052484161429163e+00	1.179035170163928115e+00
1.819211930786895692e+00	1.165668268663389240e+00
1.830417999201394252e+00	1.152913490938386909e+00
1.841651422666988225e+00	1.140698960618105495e+00
1.852890082244467607e+00	1.128943756028684353e+00
1.864110683363733756e+00	1.117556270921527650e+00
1.875291271870395349e+00	1.106432866726511532e+00
1.886414323276948579e+00	1.095456880983215475e+00
1.897469979247272676e+00	1.084497823526824334e+00
1.908459078527979358e+00	1.073410238098340130e+00
1.919395983207174083e+00	1.062031250563223672e+00
1.930311803293339068e+00	1.050175154480438300e+00
1.941259560962222963e+00	1.037622004890118577e+00
1.952324801641282193e+00	1.024093494067402021e+00
1.963651113504930379e+00	1.009197472289703024e+00
1.975514844119100388e+00	9.922733061114600295e-01
1.988650744696663253e+00	9.717448016770176000e-01
2.000305861216542525e+00	9.517950464941059563e-01
2.012885163498278729e+00	9.283004796853201457e-01
2.023681754769924623e+00	9.064468317698063382e-01
2.033569215670137709e+00	8.850485380581213368e-01
2.042927598189528737e+00	8.635897803097296599e-01
2.051936644381644470e+00	8.418595733638526424e-01
2.060706495393102244e+00	8.197475255623998258e-01
2.069315508350147326e+00	7.971871445413996060e-01
2.077825115643314291e+00	7.741350545793989069e-01
2.086287175385525217e+00	7.505614558042665863e-01
2.094748227679364305e+00	7.264450995903234398e-01
2.103252315186356469e+00	7.017703716294935168e-01
2.111843121575809334e+00	6.765254516873031587e-01
2.120565835172623537e+00	6.507010440484058966e-01
2.129469007296794558e+00	6.242893985667139489e-01
2.138606633937573775e+00	5.972834456070158504e-01
2.148040711042039419e+00	5.696759113295537524e-01
2.157844590178040534e+00	5.414583043891727510e-01
2.168107612781373206e+00	5.126196849148026979e-01
2.178941731261634374e+00	4.831452741338549406e-01
2.190491153046465911e+00	4.530154107514020589e-01
2.202946191976813850e+00	4.222070843905715853e-01
2.216560999113003305e+00	3.907064331808985380e-01
2.231664175094195457e+00	3.585627598804964067e-01
2.248600161779116036e+00	3.260858007054781571e-01
2.267397142109686570e+00	2.943772656596242987e-01
2.287202462356706434e+00	2.656379552972504277e-01
2.306919923533776284e+00	2.413782620375413412e-01
2.326301738946973785e+00	2.213007528368079180e-01
2.345570452722878230e+00	2.045805429942924025e-01
2.364993107764615132e+00	1.905492101473158784e-01
2.384804545276352883e+00	1.787298346648571457e-01
2.405220730805400109e+00	1.687770160620757909e-01
2.426461313475812176e+00	1.604332610826151584e-01
2.448775273754126403e+00	1.535031588891542231e-01
2.472478273736420817e+00	1.478389537478756177e-01
2.498024677554951722e+00	1.433341400040685776e-01
2.526190364169998759e+00	1.399256720539560073e-01
2.558757525728633908e+00	1.376163037732134331e-01
2.595064203282763771e+00	1.366819078287286882e-01
2.632726390051203680e+00	1.371759596510636336e-01
2.666217187686957146e+00	1.386541337869692525e-01
2.698437409375308960e+00	1.408816048801365961e-01
2.730174643724971872e+00	1.437853313363277874e-01
2.761760142365830006e+00	1.473478301645755328e-01
2.793374177686221316e+00	1.515892777718144679e-01
2.825129309881738493e+00	1.565644632833350924e-01
2.857107217773837249e+00	1.611368690766205869e-01
2.889946546374904557e+00	1.659149150103105819e-01
2.923437141477609913e+00	1.708719225507241146e-01
2.957566539600499311e+00	1.760095647918692718e-01
2.992309790266105551e+00	1.813282559223385326e-01
3.027634368766253914e+00	1.868281650051175080e-01
3.063499696565173736e+00	1.925095055310664105e-01
3.099856880681443272e+00	1.983729053095534267e-01
3.136648564636129066e+00	2.044198323697580810e-01
3.173808941388962523e+00	2.106530761161707066e-01
3.211263998130192476e+00	2.170772889374421311e-01
3.248932081593377319e+00	2.236996032404384438e-01
3.286724884441145633e+00	2.305303529552922837e-01
3.324548945619266505e+00	2.375839465390867655e-01
3.362307723754330624e+00	2.448799612223950817e-01
3.399904247662952628e+00	2.524445592699474106e-01
3.437244286596826015e+00	2.603123737643787128e-01
3.474239943826095356e+00	2.685290890538585273e-01
3.510813607377400558e+00	2.771550805479098822e-01
3.546902318854208147e+00	2.862707333852325120e-01
3.582462935415716032e+00	2.959845548142035487e-01
3.617479071485309561e+00	3.064462005741258599e-01
3.651972101031496720e+00	3.178687524958486721e-01
3.686021571895434334e+00	3.305699939779268570e-01
3.719808926510687286e+00	3.450575480180552712e-01
3.753726724552254979e+00	3.622334092177941778e-01
3.788703198358685853e+00	3.840066546367876255e-01
3.826559517395022425e+00	4.150458830268470845e-01
3.851003615834155624e+00	4.419511860180639351e-01
3.874792473079676114e+00	4.770312778166665435e-01
3.895291507237303108e+00	5.193183117006539007e-01
3.912825704939521643e+00	5.714564147555746265e-01
3.927720183803554477e+00	6.373876795634344505e-01
3.937398972570154143e+00	6.998767040254915139e-01
3.947358985651238328e+00	7.947532320834114206e-01
3.953706676727442471e+00	8.849117994583860503e-01
3.958340006406569245e+00	9.771516104698573235e-01
3.961936225496781816e+00	1.074006672621575120e+00
3.964891907068519572e+00	1.178793267748612816e+00
3.967945788460166767e+00	1.321795528445461887e+00
3.970456115229488603e+00	1.476019323365977520e+00
3.972581332708514879e+00	1.641052337215946455e+00
3.974442779610654952e+00	1.818628871362036659e+00
3.976107789349207167e+00	2.009531851055616603e+00
3.977618668190878282e+00	2.213693980119475491e+00
3.979006080905261200e+00	2.430262332057450347e+00
3.980295070091443677e+00	2.657635346058815795e+00
3.981508289260183631e+00	2.893590673573925187e+00
3.982667890628466267e+00	3.135439544257563771e+00
3.983797023487060329e+00	3.380149778945614969e+00
3.984921926898518763e+00	3.624448036896409597e+00
3.986076063639707456e+00	3.864962839430619024e+00
3.987310253624816170e+00	4.098578544176585403e+00
3.988727298018304168e+00	4.323888049478600060e+00
3.990791840273214319e+00	4.558302897466345982e+00
3.992730883466460767e+00	4.686322436837531136e+00
3.995186547870609672e+00	4.756898832009762934e+00
3.997322790573498708e+00	4.767347489013254780e+00
3.999367396230500304e+00	4.752772285419638365e+00
4.001548048240039179e+00	4.722779339280304356e+00
4.003957923687508469e+00	4.680621771722892177e+00
4.006685559074171010e+00	4.627539201855665141e+00
4.009838712795509963e+00	4.563427845764914004e+00
4.013560441965314141e+00	4.487006393341107291e+00
4.018045247585270374e+00	4.395853787285327385e+00
4.023535847341886296e+00	4.286857460048967283e+00
4.030198008880169880e+00	4.158991521697599225e+00
4.037780881159992674e+00	4.019363108667521445e+00
4.045769578513830567e+00	3.878860499796100925e+00
4.053908271637897798e+00	3.742386294498550647e+00
4.062128517395390048e+00	3.611059786821160689e+00
4.070412595813117207e+00	3.485024747049340288e+00
4.078754086101085363e+00	3.364212032372102534e+00
4.087149406831997567e+00	3.248498406497862590e+00
4.095595960209330144e+00	3.137741812926650109e+00
4.104091679062999987e+00	3.031791117479150977e+00
4.112634895975066485e+00	2.930489969768530933e+00
4.121224292367681841e+00	2.833679053365716793e+00
4.129858868376256709e+00	2.741197747704418486e+00
4.138537918346909095e+00	2.652885472309864490e+00
4.147261008172378638e+00	2.568582444813219734e+00
4.156027948386046944e+00	2.488132083368792102e+00
4.164838785055362536e+00	2.411379437003765336e+00
4.173693773427466169e+00	2.338173343871587040e+00
4.182593361449928437e+00	2.268366494487212393e+00
4.191538173889671981e+00	2.201815772731661625e+00
4.200528998076912046e+00	2.138382499857814256e+00
4.209566771270232266e+00	2.077932596742146920e+00
4.218652569444838463e+00	2.020336678981022871e+00
4.227787597623549942e+00	1.965470095390946748e+00
4.236973181471672234e+00	1.913212921546901146e+00
4.246210760118145799e+00	1.863449916737145662e+00
4.255501880120995395e+00	1.816070451758506898e+00
4.264848190262508609e+00	1.770968414923727030e+00
4.274251437165847989e+00	1.728042100794289215e+00
4.283713461510906484e+00	1.687194086343195121e+00
4.293236194583816001e+00	1.648331098345795942e+00
4.302821654993643108e+00	1.611363874352204517e+00
4.312471944608407881e+00	1.576207021422376009e+00
4.322189235392961848e+00	1.542778898127233900e+00
4.331975692941856693e+00	1.511001668854069058e+00
4.341833356996524174e+00	1.480801372553279371e+00
4.351765999319717082e+00	1.452102415007452629e+00
4.361775371050665484e+00	1.424838827676406350e+00
4.371862493995504195e+00	1.398949000321237701e+00
4.382031480940781876e+00	1.374365932426712567e+00
4.392284450713916044e+00	1.351030475493544269e+00
4.402623645692241183e+00	1.328885216567820216e+00
4.413051229103182038e+00	1.307874625905691035e+00
4.423569064484105695e+00	1.287945022868963729e+00
4.434178529005837532e+00	1.269044266649482555e+00
4.444880275238716649e+00	1.251121340354466760e+00
4.455673914154896664e+00	1.234125832602125383e+00
4.466557605675358644e+00	1.218007291060529296e+00
4.477527554717266156e+00	1.202714416574121037e+00
4.488577432905135112e+00	1.188194066827030548e+00
4.499697785382917203e+00	1.174390044943619760e+00
4.510875540475897338e+00	1.161241665461220540e+00
4.522093809267094144e+00	1.148682122621497381e+00
4.533332215849853242e+00	1.136636735981897406e+00
4.544567990837727223e+00	1.125021207434862669e+00
4.555777945236293647e+00	1.113740063748932752e+00
4.566941221163588693e+00	1.102685431152047313e+00
4.578042481275108599e+00	1.091736143632431544e+00
4.589075103342970863e+00	1.080756910441791785e+00
4.600044114501748993e+00	1.069596880954360563e+00
4.610969040737771252e+00	1.058086441795867527e+00
4.621887534506317508e+00	1.046030263350806733e+00
4.632861790176015404e+00	1.033192743695558358e+00
4.643992491286116575e+00	1.019266665829448471e+00
4.655454229572114855e+00	1.003797490490487609e+00
4.667609810811939042e+00	9.859501356438505892e-01
4.681647666929663387e+00	9.632574533780315917e-01
4.693021671988926613e+00	9.430828335494185755e-01
4.704708423673789497e+00	9.205856750412566569e-01
4.715116747586723278e+00	8.989991430604462597e-01
4.724793548235624030e+00	8.776155215391885367e-01
4.734015820430833799e+00	8.560798128790680916e-01
4.742931866457610113e+00	8.342273082119987526e-01
4.751638351007681393e+00	8.119664081181000581e-01
4.760206654989840303e+00	7.892401462962299608e-01
4.768694293539958551e+00	7.660106106635826695e-01
4.777150910549977425e+00	7.422513886145324369e-01
4.785621916994010405e+00	7.179434448661833335e-01
4.794151016420091338e+00	6.930726543411959151e-01
4.802782213291362012e+00	6.676281994502011319e-01
4.811561648172332895e+00	6.416014263551245156e-01
4.820539507461464979e+00	6.149849238762721271e-01
4.829772239044626048e+00	5.877716634099455772e-01
4.839325341578657458e+00	5.599540830174234429e-01
4.849277099525856727e+00	5.315230045198784392e-01
4.859723809813520035e+00	5.024663304634064964e-01
4.870787315248232829e+00	4.727676737472740753e-01
4.882625982446533897e+00	4.424057950715037379e-01
4.895450136518984863e+00	4.113584036569956637e-01
4.909539752090516629e+00	3.796234960000465231e-01
4.925243220218597173e+00	3.473054922164369729e-01
4.942855516750690015e+00	3.149091328096346176e-01
4.962143636682977643e+00	2.839576215721277830e-01
4.982004082458974636e+00	2.567082760861842949e-01
5.001593819453461265e+00	2.339870023061877136e-01
5.020904389879326857e+00	2.151626607887849041e-01
5.040197371582927133e+00	1.994390278572409358e-01
5.059729189682236949e+00	1.862203891857227289e-01
5.079725683037146666e+00	1.750817577678739356e-01
5.100401453374082905e+00	1.657120927534414812e-01
5.121983074863742047e+00	1.578776583021125335e-01
5.144737353159797522e+00	1.514007495822329574e-01
5.169016818701734906e+00	1.461482550829825422e-01
5.195355942381784331e+00	1.420279026168405345e-01
5.224744172795222852e+00	1.389949468138481081e-01
5.259898877254265415e+00	1.370930770940570476e-01
5.294417750957094881e+00	1.366853945593138331e-01
5.330105504055090648e+00	1.374980435825199632e-01
5.363103320221725312e+00	1.391948161896076896e-01
5.395141405567866144e+00	1.416129410340323524e-01
5.426812133961533391e+00	1.446981035762864576e-01
5.458390896721102337e+00	1.484440980670283516e-01
5.490034020884074550e+00	1.528805576526698906e-01
5.521842710960019218e+00	1.580723577232415467e-01
5.553894600970210149e+00	1.626895610493049316e-01
5.586920308127357515e+00	1.675298741228226918e-01
5.620589352269519168e+00	1.725492700809296009e-01
5.654890006368983535e+00	1.777496660114897542e-01
5.689794922770058605e+00	1.831313368777151007e-01
5.725269142338888173e+00	1.886944044340576609e-01
5.761269564684578626e+00	1.944391361353925984e-01
5.797744721736716400e+00	2.003663347970589814e-01
5.834634673574264241e+00	2.064777833970910526e-01
5.871871084670658547e+00	2.127767458786528343e-01
5.909377556460050585e+00	2.192685315433471338e-01
5.947070309611365957e+00	2.259611416615338320e-01
5.984859318156985353e+00	2.328660325042411772e-01
6.022649979018673605e+00	2.399990477050496784e-01
6.060345362823412074e+00	2.473815982468478003e-01
6.097849030102850065e+00	2.550422026878758075e-01
6.135068339279026617e+00	2.630185543619997790e-01
6.171918151140083353e+00	2.713603748351363643e-01
6.208324885597892973e+00	2.801334786839617119e-01
6.244231065122171742e+00	2.894257856267755669e-01
6.279600859551333514e+00	2.993566239500862758e-01
6.314427908332618244e+00	3.100919338353514410e-01
6.348748346184255098e+00	3.218708437199844785e-01
6.382666055854539167e+00	3.350563441035924184e-01
6.416409183750666045e+00	3.502440722933806705e-01
6.450478922048620944e+00	3.685394056402618856e-01
6.486104360133815305e+00	3.924510858162449378e-01
6.515763602288092926e+00	4.182457423042574840e-01
6.544732244891147133e+00	4.521189761928467443e-01
6.568475189152568561e+00	4.910070390004195318e-01
6.588095056043002273e+00	5.368281751566579274e-01
6.604730194943474686e+00	5.935841028239512429e-01
6.618666368300772263e+00	6.651745127892882969e-01
6.629856679789408958e+00	7.538367775485435018e-01
6.638824202085679360e+00	8.657056437347955269e-01
6.643761541525396552e+00	9.572533998644883191e-01
6.647545294856652021e+00	1.052794953416049673e+00
6.650625544227747099e+00	1.155759679004529250e+00
6.653827796953663665e+00	1.298307424288838607e+00
6.656424965401431137e+00	1.451371617358546029e+00
6.658603269444999029e+00	1.614606395500739033e+00
6.660501924892948011e+00	1.790080779501247665e+00
6.662195450702789401e+00	1.978769159478581452e+00
6.663729155703428830e+00	2.180737017110954579e+00
6.665135130772284811e+00	2.395261723342151150e+00
6.666439076874294045e+00	2.620860474139905527e+00
6.667663880787458197e+00	2.855403732206824863e+00
6.668831675104858192e+00	3.096270959909600773e+00
6.669965352004510351e+00	3.340480582241877716e+00
6.671090501096802683e+00	3.584793709240029269e+00
6.672239089656670785e+00	3.825845083527072976e+00
6.673458172344190587e+00	4.060442279172768565e+00
6.674837720616153547e+00	4.286692109135767481e+00
6.676699784895706813e+00	4.513978250105711965e+00
6.678661641940095706e+00	4.661410277910512434e+00
6.680834776142312137e+00	4.740916810362836742e+00
6.683075781090696665e+00	4.764037737524393634e+00
6.685111437696487968e+00	4.755234601702644781e+00
6.687243060717790399e+00	4.729349040945230342e+00
6.689578657529953176e+00	4.690605185012417522e+00
6.692204516321108798e+00	4.640729201023928496e+00
6.695221019890940539e+00	4.579987530316248723e+00
6.698758925917680074e+00	4.507448247416752984e+00
6.702995883549682787e+00	4.421026277448810049e+00
6.708163929159177030e+00	4.317703664065830615e+00
6.714479628566184743e+00	4.195283934710063889e+00
6.721845067827704412e+00	4.058041372501485888e+00
6.729754549675902808e+00	3.917134800608148115e+00
6.737861419964815468e+00	3.779388872376474584e+00
6.746061449052469072e+00	3.646624082502800235e+00
6.754328617795984258e+00	3.519140985807258204e+00
6.762654609856795673e+00	3.396905945403654314e+00
6.771035314908203873e+00	3.279805818760834768e+00
6.779467921113219830e+00	3.167702551802168198e+00
6.787950229461305440e+00	3.060447109857589165e+00
6.796480466907393492e+00	2.957884371781894117e+00
6.805057220963639963e+00	2.859855692037370112e+00
6.813679405685686419e+00	2.766200692233291569e+00
6.822346236022120536e+00	2.676758684305861280e+00
6.831057204712475794e+00	2.591369486415636914e+00
6.839812055981258965e+00	2.509875882605117958e+00
6.848610773350092273e+00	2.432122104075051805e+00
6.857453555641594534e+00	2.357956015308995568e+00
6.866340799076951384e+00	2.287229218458232793e+00
6.875273080940264236e+00	2.219797424217962778e+00
6.884251144890747298e+00	2.155520720980494964e+00
6.893275887855320860e+00	2.094263758523341679e+00
6.902348348460211724e+00	2.035895860253486678e+00
6.911469696920367056e+00	1.980291076461652588e+00
6.920641226299792947e+00	1.927328189350309806e+00
6.929864345022867411e+00	1.876890679229401115e+00
6.939140570521722395e+00	1.828866659810042483e+00
6.948471523817083551e+00	1.783148789688524971e+00
6.957858924914436471e+00	1.739634165439398972e+00
6.967304588886889860e+00	1.698224200809518969e+00
6.976810422324781769e+00	1.658824496364031065e+00
6.986378420080225027e+00	1.621344701793040910e+00
6.996010661552332976e+00	1.585698374813890643e+00
7.005709301890629348e+00	1.551802851235533742e+00
7.015476521968363244e+00	1.519579228760057354e+00
7.025314364985341342e+00	1.488952609289750706e+00
7.035225853649695438e+00	1.459848558352683456e+00
7.045214434663670033e+00	1.432195351168172870e+00
7.055279586381491441e+00	1.405935052090665716e+00
7.065425843848462506e+00	1.380998616658956957e+00
7.075655488814607708e+00	1.357325849136800100e+00
7.085970731121932431e+00	1.334858869585336727e+00
7.096373781924647517e+00	1.313541600545582222e+00
7.106866601079673273e+00	1.293319866014709607e+00
7.117450715134364003e+00	1.274141123526573383e+00
7.128126996747226940e+00	1.255954072830567370e+00
7.138895370590851996e+00	1.238708166315888315e+00
7.149754429710913683e+00	1.222352999061796508e+00
7.160700956458882160e+00	1.206837548107071889e+00
7.171729360926441643e+00	1.192109229237958701e+00
7.182831083918287618e+00	1.178112744334300910e+00
7.193994064982550896e+00	1.164788705892749965e+00
7.205202443961390202e+00	1.152072053341541835e+00
7.216436726115720290e+00	1.139890321248540062e+00
7.227674654217363326e+00	1.128161877856007411e+00
7.238892946933905392e+00	1.116794301303145165e+00
7.250069865909619438e+00	1.105683056211572479e+00
7.261188329251829998e+00	1.094710523533817259e+00
7.272239142596433226e+00	1.083745193308452093e+00
7.283224010761944811e+00	1.072640469623211690e+00
7.294158365834583435e+00	1.061232070986014575e+00
7.305074666821930407e+00	1.049332311708675913e+00
7.316027803652985995e+00	1.036718078568549029e+00
7.327106342786098736e+00	1.023105321150991731e+00
7.338459876622465572e+00	1.008089817707913838e+00
7.350380647132112699e+00	9.909787805030033647e-01
7.363675821333476534e+00	9.700530955571997627e-01
7.375274365660793308e+00	9.500526625188207008e-01
7.387639177170555627e+00	9.268154691685731583e-01
7.398350716132824800e+00	9.050286445697957038e-01
7.408194382958882329e+00	8.836371618870587641e-01
7.417524933317931612e+00	8.621652136016869639e-01
7.426515051374945386e+00	8.404123026294578747e-01
7.435271976130319871e+00	8.182720925889754859e-01
7.443872587696809262e+00	7.956800976363144207e-01
7.452377493649379403e+00	7.725940748079339615e-01
7.460838082973960894e+00	7.489849182048231580e-01
7.469300649011554327e+00	7.248318282016187331e-01
7.477809146247871297e+00	7.001194902691791899e-01
7.486407299642213076e+00	6.748362854435648872e-01
7.495140460312097019e+00	6.489730468941334873e-01
7.504057471605879215e+00	6.225220930893106130e-01
7.513212773270137035e+00	5.954763668908031882e-01
7.522668998708958554e+00	5.678285446762698641e-01
7.532500399316784723e+00	5.395700084190880874e-01
7.542797584278670087e+00	5.106896030898563366e-01
7.553674307408183353e+00	4.811722418791331557e-01
7.565277356345141868e+00	4.509979297898419337e-01
7.577800710361366043e+00	4.201436496461674053e-01
7.591503377453200585e+00	3.885972364487071395e-01
7.606718359301513743e+00	3.564165108395054293e-01
7.623784193799068021e+00	3.239427916876404523e-01
7.642685666137541745e+00	2.923548439836743951e-01
7.662512566687741611e+00	2.638876328516246983e-01
7.682206793947447210e+00	2.399274762276147333e-01
7.701572833189867850e+00	2.200974992919323137e-01
7.720843998578104106e+00	2.035738310742371826e-01
7.740285639781660620e+00	1.897021854683180186e-01
7.760130713440069883e+00	1.780161342022105742e-01
7.780594722313811218e+00	1.681772137902385333e-01
7.801898406277611997e+00	1.599326895861185316e-01
7.824293802143060361e+00	1.530906574511118889e-01
7.848102933603243514e+00	1.475062136770980692e-01
7.873793741873672758e+00	1.430755489504232369e-01
7.902176760889730645e+00	1.397389105556715583e-01
7.935169148161431707e+00	1.375055994349694555e-01
7.970782361831538765e+00	1.366754241866132702e-01
8.008048310305685646e+00	1.372181661153887011e-01
8.041460067731119210e+00	1.387274678408162154e-01
8.073652409764850546e+00	1.409817654975324130e-01
8.105379300447001611e+00	1.439108312986318305e-01
8.136963319841836295e+00	1.474988141497316774e-01
8.168581115786185620e+00	1.517672168841009139e-01
8.200343531045721335e+00	1.567722115700294627e-01
8.232331584009461523e+00	1.613507063114459628e-01
8.265196871876995033e+00	1.661372795581267103e-01
8.298712361117519976e+00	1.711028345409295048e-01
8.332865702202823854e+00	1.762490784697859358e-01
8.367631614892932390e+00	1.815764052833959696e-01
8.402977239684094712e+00	1.870849762632290914e-01
8.438861650379095636e+00	1.927750107793391454e-01
8.475235598160725914e+00	1.986471589387177605e-01
8.512041368318868706e+00	2.047029300635552218e-01
8.549212801909455095e+00	2.109451765794940759e-01
8.586675551764539449e+00	2.173786386128538917e-01
8.624347664123657609e+00	2.240105650706779861e-01
8.662140584137286936e+00	2.308514404942905440e-01
8.699960680061270324e+00	2.379158660309769191e-01
8.737711341225704587e+00	2.452236650176778943e-01
8.775295651550166554e+00	2.528013155628048847e-01
8.812619579427174443e+00	2.606838602307971486e-01
8.849595588210352304e+00	2.689175225684535819e-01
8.886146599771929999e+00	2.775634020619998088e-01
8.922210386951970662e+00	2.867028830925139604e-01
8.957744782321753974e+00	2.964459004947848642e-01
8.992734730019012801e+00	3.069442438756576630e-01
9.027203539991219827e+00	3.184143776800191783e-01
9.061233897676366666e+00	3.311798837036185050e-01
9.095013133282556339e+00	3.457594714302396066e-01
9.128947118153512008e+00	3.630800488309917085e-01
9.164000709671956457e+00	3.851217446665983757e-01
9.201935923820755647e+00	4.166511006074583578e-01
9.226112462772739775e+00	4.436921184586072320e-01
9.249645060618760795e+00	4.789676528660765098e-01
9.269964327688697381e+00	5.216020678719592851e-01
9.287365643251693115e+00	5.742943645105376138e-01
9.302133060257030905e+00	6.409573369894626671e-01
9.311712709154107870e+00	7.040947363142266990e-01
9.321569817276827763e+00	8.000294954345739118e-01
9.327808220565994901e+00	8.905316114423198481e-01
9.332360075986290582e+00	9.828997499332190468e-01
9.335910822151831212e+00	1.080191906266477986e+00
9.338835269265089778e+00	1.185520509087410579e+00
9.341852759136010320e+00	1.328771524026427286e+00
9.344340945703475398e+00	1.483397358588523174e+00
9.346452061942830625e+00	1.648966493604883787e+00
9.348303404374561865e+00	1.827135882402446621e+00
9.349960635765608430e+00	2.018640602630439762e+00
9.351465339387278419e+00	2.223377193444665334e+00
9.352847830285735853e+00	2.440457762696200295e+00
9.354132988021131467e+00	2.668249822052240816e+00
9.355343408501031632e+00	2.904507044768812385e+00
9.356501256286417600e+00	3.146522974411245954e+00
9.357629769834336031e+00	3.391252551996065456e+00
9.358755410527269447e+00	3.635414645386004118e+00
9.359912152496814741e+00	3.875639616814918753e+00
9.361152117670634709e+00	4.108842904985940514e+00
9.362582744549488467e+00	4.333801752519495842e+00
9.364739828750398232e+00	4.572017679493503017e+00
9.366680777901382982e+00	4.693466225041444062e+00
9.368794599465470441e+00	4.753867532491939940e+00
9.370905836233191621e+00	4.767229361882843186e+00
9.372943613132235896e+00	4.754497453470053259e+00
9.375106509169643942e+00	4.725843255796969622e+00
9.377490217043060738e+00	4.684811803108363648e+00
9.380182318924372709e+00	4.632798393487952637e+00
9.383287956103934846e+00	4.569820866332618081e+00
9.386945922371410234e+00	4.494713763634056392e+00
9.391345047501886256e+00	4.405164685417336301e+00
9.396725327913642900e+00	4.298071088576881138e+00
9.403273304141311684e+00	4.171943917449306483e+00
9.410789424872611164e+00	4.032958829228224573e+00
9.418754327125650860e+00	3.892239998811178214e+00
9.426882886927785421e+00	3.755303277074061086e+00
9.435096329485279654e+00	3.623469717364119713e+00
9.443374594169512193e+00	3.496927310020871982e+00
9.451710719948753336e+00	3.375617083336287294e+00
9.460100969052586350e+00	3.259418806678506808e+00
9.468542676402073255e+00	3.148191673098406973e+00
9.477033731100078739e+00	3.041785223997831800e+00
9.485572429759489665e+00	2.940043506438918985e+00
9.494157421510497130e+00	2.842807415686821493e+00
9.502787676789878901e+00	2.749916397722574235e+00
9.511462462527241257e+00	2.661209819420420786e+00
9.520181319343645754e+00	2.576527746213955528e+00
9.528944034914690775e+00	2.495713363674206153e+00
9.537750633650237120e+00	2.418611426753308091e+00
9.546601351298019011e+00	2.345070426156602217e+00
9.555496617912197621e+00	2.274942666294134330e+00
9.564437041844140452e+00	2.208084616289355040e+00
9.573423395314417661e+00	2.144357162790093696e+00
9.582456601616645031e+00	2.083625779532152222e+00
9.591537723790477088e+00	2.025760628243967520e+00
9.600667954789603442e+00	1.970636602256473413e+00
9.609848608964647099e+00	1.918133323932681877e+00
9.619081114795125842e+00	1.868135104674759850e+00
9.628367008715425612e+00	1.820530875441280783e+00
9.637707929839244514e+00	1.775214094578160484e+00
9.647105615538261958e+00	1.732082637845948403e+00
9.656561897580338893e+00	1.691038675776785238e+00
9.666078698657305068e+00	1.651988541770860630e+00
9.675658029116309677e+00	1.614842593512593627e+00
9.685301983045395247e+00	1.579515071685376526e+00
9.695012727043231138e+00	1.545923976595580562e+00
9.704792434547339752e+00	1.513991093944221822e+00
9.714643138407325296e+00	1.483642162759482463e+00
9.724568326863078482e+00	1.454802044233988845e+00
9.734570438594211339e+00	1.427402512720753025e+00
9.744649832011692325e+00	1.401383571811618767e+00
9.754810844367487022e+00	1.376677306668420808e+00
9.765055631175446393e+00	1.353224261511866144e+00
9.775386425262631462e+00	1.330966860396324725e+00
9.785805408716008458e+00	1.309849384616573298e+00
9.796314481097070370e+00	1.289817985193654648e+00
9.806915074927051279e+00	1.270820387531290452e+00
9.817607923960800065e+00	1.252805484350361320e+00
9.828392754410486987e+00	1.235722827958207315e+00
9.839267884693416732e+00	1.219521997168240945e+00
9.850229730133090555e+00	1.204151807918824035e+00
9.861272229989545224e+00	1.189559336312773663e+00
9.872386251896219989e+00	1.175688728213817313e+00
9.883559084870160660e+00	1.162479786067133647e+00
9.894774201674565006e+00	1.149866353688281162e+00
9.906011527817270235e+00	1.137774568817032206e+00
9.917248454759693743e+00	1.126121111869147207e+00
9.928461730283739684e+00	1.114811623462632184e+00
9.939630146692071122e+00	1.103739443718741775e+00
9.950737707012908828e+00	1.092784695128890426e+00
9.961776835422032406e+00	1.081813465184251699e+00
9.972751337996506038e+00	1.070676467921868324e+00
9.983679236882124997e+00	1.059206075067561148e+00
9.994596263661126301e+00	1.047209837148793232e+00
1.000556187511548956e+01	1.034456906302792856e+00
1.001667213517064425e+01	1.020648976102118910e+00
1.002809190241667281e+01	1.005351150720565023e+00
1.004015561935431933e+01	9.877854827433799612e-01
1.005388564421342679e+01	9.658098561561021533e-01
1.006538293657684235e+01	9.456280566387114117e-01
1.007729798868007620e+01	9.228922835060946461e-01
1.008781243570199138e+01	9.012421294819464856e-01
1.009754919908194282e+01	8.798589962629339567e-01
1.010681068895630474e+01	8.583487300245215001e-01
1.011575359484215753e+01	8.365344046675680101e-01
1.012447831127271414e+01	8.143192478885793451e-01
1.013305818039188821e+01	7.916436179322257072e-01
1.014155182419897017e+01	7.684680513822675918e-01
1.015000950945419689e+01	7.447651669720986023e-01
1.015847695689372188e+01	7.205152930965631475e-01
1.016699794776276633e+01	6.957038763596768982e-01
1.017561636729080377e+01	6.703198118771785952e-01
1.018437804535951940e+01	6.443542647364727260e-01
1.019333264849964493e+01	6.177997317834941216e-01
1.020253585065347579e+01	5.906491852947757248e-01
1.021205204884615725e+01	5.628951638050881945e-01
1.022195797665131423e+01	5.345287131164203620e-01
1.023234774188398788e+01	5.055381054788249395e-01
1.024334007126462254e+01	4.759074536545636613e-01
1.025508886974887801e+01	4.456159714786064319e-01
1.026779818167210934e+01	4.146409746444727484e-01
1.028174005596314089e+01	3.829761049986377119e-01
1.029725779059208790e+01	3.507062924103411250e-01
1.031466637876814829e+01	3.182694190863508688e-01
1.033382020056194150e+01	2.870577731296459212e-01
1.035367712101666626e+01	2.593442599698229101e-01
1.037330569755248177e+01	2.361669802352378278e-01
1.039263423924513674e+01	2.169750284133263873e-01
1.041191650830415583e+01	2.009584338850232688e-01
1.043141243718511646e+01	1.875000441200221635e-01
1.045135032175253897e+01	1.761599794561611587e-01
1.047194488513646959e+01	1.666173225225806298e-01
1.049342027758087781e+01	1.586314538652729700e-01
1.051603742033806554e+01	1.520194819204818693e-01
1.054013672087940634e+01	1.466439376241711057e-01
1.056622592717659614e+01	1.424082049424628404e-01
1.059522077515727290e+01	1.392616984353479970e-01
1.062948653840446411e+01	1.372337299481848905e-01
1.066390288248719287e+01	1.366681223228509712e-01
1.070017490538798555e+01	1.373632706699691730e-01
1.073334621445423309e+01	1.389757668476370445e-01
1.076545009304503608e+01	1.413197024482624187e-01
1.079714420020356869e+01	1.443338387548754598e-01
1.082872405050579090e+01	1.480076683680695004e-01
1.086035475638478331e+01	1.523671299010445623e-01
1.089214167983998394e+01	1.574730897869792423e-01
1.092416382362267058e+01	1.620723062287193761e-01
1.095711655965369502e+01	1.668878615282224087e-01
1.099071581622728289e+01	1.718824520796179978e-01
1.102494961479828461e+01	1.770579015615662832e-01
1.105979155716955376e+01	1.824145378597078204e-01
1.109520764864073428e+01	1.879524988837829036e-01
1.113115578644537962e+01	1.936720276011149044e-01
1.116758551933380872e+01	1.995738538602979673e-01
1.120443792558440776e+01	2.056596317633062054e-01
1.124164566333355708e+01	2.119324325860034164e-01
1.127913326706821451e+01	2.183972998947746325e-01
1.131681778359786250e+01	2.250618842931360053e-01
1.135460984570608289e+01	2.319371893165020349e-01
1.139241527549511801e+01	2.390384797872666944e-01
1.143013726475723857e+01	2.463864267593594004e-01
1.146767912675527512e+01	2.540085972239721768e-01
1.150494755105928846e+01	2.619414472140912942e-01
1.154185626531967657e+01	2.702330634910669049e-01
1.157833004893990037e+01	2.789470534996073003e-01
1.161430920416832180e+01	2.881682713864766598e-01
1.164975493835918030e+01	2.980116272275160072e-01
1.168465681346414087e+01	3.086363819426825028e-01
1.171904491283938654e+01	3.202709159480995882e-01
1.175301302907625711e+01	3.332594108932803723e-01
1.178676965584575242e+01	3.481604471266124268e-01
1.182076943823649628e+01	3.659922181255234053e-01
1.185611244818334598e+01	3.890013242139948035e-01
1.189411029500652006e+01	4.220782672298103999e-01
1.191744012821213872e+01	4.496184201774214850e-01
1.194016478806515025e+01	4.856257828341256078e-01
1.195990576719415088e+01	5.295165625479966165e-01
1.197686650870194924e+01	5.841710311488300666e-01
1.199119937225731647e+01	6.533553670273077874e-01
1.200045336745559865e+01	7.187960381574727275e-01
1.200997090854340854e+01	8.184993108587038657e-01
1.201582704122545664e+01	9.097934336369868369e-01
1.202012297566599841e+01	1.002781021961943075e+00
1.202352594953593723e+01	1.101630020094284790e+00
1.202634817790545441e+01	1.208858739853659658e+00
1.202924787708233367e+01	1.353083201183715278e+00
1.203166331275292578e+01	1.509176310205323723e+00
1.203372733840517128e+01	1.676636016503298743e+00
1.203554460583927010e+01	1.856870735597419220e+00
1.203717549088613481e+01	2.050458289489411889e+00
1.203865924988206615e+01	2.257170837408684072e+00
1.204002506666692085e+01	2.475999870306238915e+00
1.204129730062863501e+01	2.705207728516990429e+00
1.204249837541367185e+01	2.942467253961660756e+00
1.204365052262075153e+01	3.185012448542406727e+00
1.204477732618882158e+01	3.429755167850400799e+00
1.204590608997704493e+01	3.673389615712585599e+00
1.204707273193010053e+01	3.912558297889776160e+00
1.204833443093083645e+01	4.144306121461603709e+00
1.204981782792964395e+01	4.368207908522170335e+00
1.205183097707608653e+01	4.580291763365444524e+00
1.205375298505351367e+01	4.696156594675171547e+00
1.205585937794841556e+01	4.753583443608017767e+00
1.205795840167983357e+01	4.765442131813432347e+00
1.205999960896760825e+01	4.751979422041622492e+00
1.206217060958929466e+01	4.722798908331462542e+00
1.206456571266988931e+01	4.681328934344905157e+00
1.206727287188270026e+01	4.628903436548228889e+00
1.207039821940732338e+01	4.565493762880577400e+00
1.207408214111909928e+01	4.489891725994041849e+00
1.207851554625279533e+01	4.399746720098932862e+00
1.208393934973538819e+01	4.291956725447310106e+00
1.209053221981066173e+01	4.165209640885049858e+00
1.209807499534356623e+01	4.026034842066853692e+00
1.210604978044111135e+01	3.885464368211087205e+00
1.211418288418429512e+01	3.748771392726566010e+00
1.212239956897106197e+01	3.617197234342757639e+00
1.213068067457854227e+01	3.490912630475174971e+00
1.213901944538211097e+01	3.369854655590439396e+00
1.214741220453290538e+01	3.253901876281114713e+00
1.215585631532475475e+01	3.142912956968820559e+00
1.216434968678347417e+01	3.036737141574187060e+00
1.217289063262984428e+01	2.935218300738883013e+00
1.218147781763988746e+01	2.838197239400903182e+00
1.219011022676146183e+01	2.745513382541040937e+00
1.219878714037145784e+01	2.657006133783283985e+00
1.220750811151704340e+01	2.572515643821626341e+00
1.221627293897030597e+01	2.491885224109066765e+00
1.222508165794420876e+01	2.414959782533768529e+00
1.223393451380850649e+01	2.341587990075259640e+00
1.224283194547258802e+01	2.271622350019888881e+00
1.225177456939918841e+01	2.204919544359770889e+00
1.226076316529247379e+01	2.141340682000166140e+00
1.226979866335545211e+01	2.080751464906498427e+00
1.227888213304641596e+01	2.023022285955812460e+00
1.228801477330459591e+01	1.968028270183886708e+00
1.229719790409664171e+01	1.915649270237635315e+00
1.230643295920661728e+01	1.865769824806583932e+00
1.231572148009737333e+01	1.818279087988062370e+00
1.232506511071424171e+01	1.773070735987004376e+00
1.233446559304090329e+01	1.730042856726951017e+00
1.234392476328567056e+01	1.689097826556967386e+00
1.235344454842753947e+01	1.650142177960624901e+00
1.236302696293045500e+01	1.613086460784758147e+00
1.237267410472009033e+01	1.577845101059688782e+00
1.238238814277153921e+01	1.544336280937300687e+00
1.239217124474732401e+01	1.512481982327257946e+00
1.240202544627433667e+01	1.482208095207429688e+00
1.241195441496473251e+01	1.453439146413908700e+00
1.242196015342687332e+01	1.426108305307053570e+00
1.243204343811054002e+01	1.400154521618871106e+00
1.244220846639424138e+01	1.375510415378152995e+00
1.245245736878393927e+01	1.352116697562680825e+00
1.246279238525799826e+01	1.329915862882648181e+00
1.247321568753996246e+01	1.308852282357526153e+00
1.248372915515705728e+01	1.288872185726725128e+00
1.249433419005006840e+01	1.269923357590848623e+00
1.250503148147399202e+01	1.251954725017403680e+00
1.251582069279585596e+01	1.234915843772262267e+00
1.252670005638388062e+01	1.218756257618586192e+00
1.253766587380617636e+01	1.203424699650097018e+00
1.254871194035288795e+01	1.188868104395604419e+00
1.255982895114548370e+01	1.175030405840082892e+00
1.257100400375185245e+01	1.161851112765507121e+00
1.258222038135225063e+01	1.149263684625480675e+00
1.259345785572161702e+01	1.137193780376256846e+00
1.260469374450757840e+01	1.125557512007241190e+00
1.261590484733252282e+01	1.114259875665323252e+00
1.262707016806641036e+01	1.103193509714568865e+00
1.263817409364783373e+01	1.092237790079561455e+00
1.264920959620275198e+01	1.081258001684354486e+00
1.266018118091401590e+01	1.070103941646478152e+00
1.267110773222104569e+01	1.058606812943113651e+00
1.268202608832969958e+01	1.046572468641578268e+00
1.269299729192625392e+01	1.033767264974518651e+00
1.270412009239505124e+01	1.019887675703653684e+00
1.271556500297193537e+01	1.004487358769063254e+00
1.272768283690662372e+01	9.867553581832780862e-01
1.274158953944996142e+01	9.643662979886600262e-01
1.275301765450864622e+01	9.441828444475088844e-01
1.276479630960976408e+01	9.215913287799691878e-01
1.277524812015762734e+01	8.999797369029233218e-01
1.278494980234665945e+01	8.785968485656596716e-01
1.279418844484437301e+01	8.570721342111913277e-01
1.280311573869801123e+01	8.352359404453413294e-01
1.281182986866275542e+01	8.129945454475797639e-01
1.282040301716777719e+01	7.902898754238422141e-01
1.282889315191982860e+01	7.670833692097841494e-01
1.283735016912469717e+01	7.433482073893036279e-01
1.284581960291922087e+01	7.190650831947611454e-01
1.285434518270012205e+01	6.942196869118781866e-01
1.286297085516161331e+01	6.688010763081659871e-01
1.287174262140808167e+01	6.428005175859515807e-01
1.288071043922459324e+01	6.162105549673447813e-01
1.288993041726080691e+01	5.890241571363434847e-01
1.289946757337590810e+01	5.612338002225025768e-01
1.290939951573614763e+01	5.328303974246042518e-01
1.291982158831830674e+01	5.038020013550711385e-01
1.293085427759547912e+01	4.741324283307041254e-01
1.294265401049745634e+01	4.438006107705915193e-01
1.295542839033024762e+01	4.127840312708165316e-01
1.296945399215355366e+01	3.810786541273504802e-01
1.298507719478806877e+01	3.487800424837830260e-01
1.300260234951495875e+01	3.163630436385066469e-01
1.302183505016913756e+01	2.852943420743870306e-01
1.304169614818584222e+01	2.578423101035506870e-01
1.306130323409876581e+01	2.349246589864370516e-01
1.308062161878574869e+01	2.159425402694443441e-01
1.309990996273698727e+01	2.000931861648720111e-01
1.311942627275956141e+01	1.867716189130370075e-01
1.313939744197146098e+01	1.755464725087275968e-01
1.316003810491744019e+01	1.661024793180557735e-01
1.318157375959221156e+01	1.582029549748154573e-01
1.320426861860940448e+01	1.516679691270098607e-01
1.322846986673537373e+01	1.463625347305199109e-01
1.325470013881332676e+01	1.421924991775175562e-01
1.328391591535405780e+01	1.391105605335259954e-01
1.331867289733838078e+01	1.371539387768332674e-01
1.335317969184658438e+01	1.366778989072469919e-01
1.338910841795041762e+01	1.374406906305941922e-01
1.342217916606539063e+01	1.391013135787466659e-01
1.345424524814460909e+01	1.414875447231240257e-01
1.348592600816531473e+01	1.445421407581531648e-01
1.351750530952802620e+01	1.482570578859864208e-01
1.354914320283752716e+01	1.526603410059298449e-01
1.358094265701414116e+01	1.578151350218228444e-01
1.361298187681936156e+01	1.624245988432864163e-01
1.364597610761837387e+01	1.672542265087650359e-01
1.367961506135397087e+01	1.722629206324366447e-01
1.371388689954066820e+01	1.774525571706710159e-01
1.374876468434611354e+01	1.828234335981427927e-01
1.378421387250278229e+01	1.883756781997681928e-01
1.382019179375929241e+01	1.941095473853720610e-01
1.385664741789407373e+01	2.000258119068477058e-01
1.389352124321188597e+01	2.061261985322428159e-01
1.393074536118404438e+01	2.124138873965829011e-01
1.396824377347465429e+01	2.188940724026961215e-01
1.400593305415412004e+01	2.255746026874157484e-01
1.404372345772839026e+01	2.324667382179258224e-01
1.408152055986654716e+01	2.395860716667624069e-01
1.411922747835611602e+01	2.469536932322476674e-01
1.415674766147344599e+01	2.545977088351364381e-01
1.419398817323301643e+01	2.625552750349974818e-01
1.423086337991252748e+01	2.708754038172022649e-01
1.426729898824581255e+01	2.796229510794312478e-01
1.430323655651790915e+01	2.888845035307461284e-01
1.433863896820545136e+01	2.987774657477993423e-01
1.437349808935799444e+01	3.094648645482487304e-01
1.440784741447753703e+01	3.211811291106432820e-01
1.444178640500065569e+01	3.342809996963942432e-01
1.447553454590519095e+01	3.493437820326118493e-01
1.450957237037401626e+01	3.674361531560884631e-01
1.454507185227586774e+01	3.909496954262222657e-01
1.457514824557338073e+01	4.167148969100409328e-01
1.460456921085448556e+01	4.506325826091191478e-01
1.462856655481165546e+01	4.894241293625998246e-01
1.464832601906417864e+01	5.349682961650659152e-01
1.466505943646127008e+01	5.912682124860408894e-01
1.467909284855274876e+01	6.622921739222994431e-01
1.469037344309158044e+01	7.502912256557950910e-01
1.469940803073664881e+01	8.611756404756710781e-01
1.470442149486972028e+01	9.526834568701222361e-01
1.470824619127670729e+01	1.047911220601302817e+00
1.471135377063197325e+01	1.150460448814899950e+00
1.471458868157272804e+01	1.292864099813090251e+00
1.471720512217479637e+01	1.445650179194073237e+00
1.471939528497986771e+01	1.608484568234336720e+00
1.472130225047406071e+01	1.783506438280223483e+00
1.472300209839703911e+01	1.971732397955744620e+00
1.472454078852856441e+01	2.173256651384296134e+00
1.472595072168125085e+01	2.387383558205207645e+00
1.472725774727682335e+01	2.612654858595119034e+00
1.472848481020665190e+01	2.846960484842107508e+00
1.472965404350725294e+01	3.087694325385154315e+00
1.473078828230241299e+01	3.331885313923423020e+00
1.473191296573529030e+01	3.576301256823730235e+00
1.473305971586525942e+01	3.817577095072370419e+00
1.473427473817371691e+01	4.052502571082923666e+00
1.473564525910406076e+01	4.279083825084089021e+00
1.473747001199077289e+01	4.505439721388596830e+00
1.473944249510562798e+01	4.657559685672987726e+00
1.474157869100839946e+01	4.738971826301544787e+00
1.474384791154171381e+01	4.764555955995422920e+00
1.474588365760678244e+01	4.756666238303110639e+00
1.474800802825834012e+01	4.731403173429846731e+00
1.475033265784585979e+01	4.693163979600749158e+00
1.475294366224298415e+01	4.643750882977164984e+00
1.475594047422560351e+01	4.583484842917131985e+00
1.475945222187976924e+01	4.511483233484063327e+00
1.476365425711850321e+01	4.425708262032401308e+00
1.476877674371824867e+01	4.323163749848499826e+00
1.477504123347755893e+01	4.201528329679320883e+00
1.478237088823616574e+01	4.064675970995016208e+00
1.479026647645135029e+01	3.923708957629874039e+00
1.479836783658344501e+01	3.785746707138900380e+00
1.480656442708762199e+01	3.652735080457746975e+00
1.481482873057314720e+01	3.525003238306079201e+00
1.482315209603729755e+01	3.402523873638131136e+00
1.483153032284701567e+01	3.285185587889328573e+00
1.483996056349083403e+01	3.172851005111757328e+00
1.484844059706624364e+01	3.065371445256283245e+00
1.485696863289393121e+01	2.962591995652814614e+00
1.486554324271924088e+01	2.864354125274414464e+00
1.487416332606410663e+01	2.770497497868879666e+00
1.488282808445001137e+01	2.680861407715138256e+00
1.489153699820717236e+01	2.595285605497176462e+00
1.490028980039966910e+01	2.513612766466534865e+00
1.490908646382827385e+01	2.435686983398607897e+00
1.491792717772154475e+01	2.361355954448658867e+00
1.492681232948672232e+01	2.290471095725902906e+00
1.493574248832194939e+01	2.222887917098854249e+00
1.494471839045394290e+01	2.158466295710488314e+00
1.495374092592825832e+01	2.097070663523108891e+00
1.496281112700854266e+01	2.038570122317020061e+00
1.497193015799275884e+01	1.982838499504607555e+00
1.498109930638516829e+01	1.929754355343193284e+00
1.499031997538916272e+01	1.879200950519004598e+00
1.499959367747386096e+01	1.831066182897751915e+00
1.500892202891859029e+01	1.785242499942534478e+00
1.501830674521528408e+01	1.741626792353430098e+00
1.502774963707665279e+01	1.700120274054721659e+00
1.503725260690125509e+01	1.660628352080528281e+00
1.504681764548148237e+01	1.623060489291625608e+00
1.505644682839497506e+01	1.587330063114215095e+00
1.506614230781974584e+01	1.553354233994950873e+00
1.507590626677905732e+01	1.521053917558754298e+00
1.508574075601307385e+01	1.490354033808804379e+00
1.509564866219629664e+01	1.461180380319702543e+00
1.510563369853489490e+01	1.433460291834791844e+00
1.511569514600641639e+01	1.407136294194436976e+00
1.512583754339938480e+01	1.382139172979471864e+00
1.513606323285511479e+01	1.358408467640475736e+00
1.514637441437815824e+01	1.335886231147952463e+00
1.515677330621956997e+01	1.314516296542506568e+00
1.516726188467341530e+01	1.294244405363487394e+00
1.517784170195520943e+01	1.275017949355797375e+00
1.518851366854964624e+01	1.256785583871852685e+00
1.519927776308038148e+01	1.239496743525353661e+00
1.521013265313737861e+01	1.223101038903427140e+00
1.522107522070254504e+01	1.207547503868398930e+00
1.523210000364020544e+01	1.192783662048042315e+00
1.524319859847332026e+01	1.178754384729666871e+00
1.525435912169165675e+01	1.165400526204078524e+00
1.526556589495450567e+01	1.152657349055522529e+00
1.527679958167856711e+01	1.140452797327298873e+00
1.528803802012293289e+01	1.128705732675124862e+00
1.529925791883177055e+01	1.117324299765971363e+00
1.531043738841929525e+01	1.106204585904802418e+00
1.532155903834010502e+01	1.095229636167196707e+00
1.533261321205345240e+01	1.084268648604499674e+00
1.534360101194366166e+01	1.073175819101152451e+00
1.535453712592445186e+01	1.061787845076428205e+00
1.536545307435493868e+01	1.049918419322594998e+00
1.537640244592712691e+01	1.037346638203424432e+00
1.538747169863330555e+01	1.023792462000041148e+00
1.539880622420483292e+01	1.008860116473950796e+00
1.541068710199090219e+01	9.918793921830004745e-01
1.542387018322895642e+01	9.712324164834588158e-01
1.543548783966941329e+01	9.513033866579696518e-01
1.544800210446675948e+01	9.278895490402643276e-01
1.545877442851750061e+01	9.060556009448416104e-01
1.546864960978703607e+01	8.846594177468745102e-01
1.547800021783014301e+01	8.631970997457112382e-01
1.548700398193772543e+01	8.414606618377370451e-01
1.549577022479464006e+01	8.193408566501134693e-01
1.550437688840217731e+01	7.967717553440849532e-01
1.551288517357934893e+01	7.737102994848849002e-01
1.552134680661179544e+01	7.501268832101395390e-01
1.552980825803565779e+01	7.260003829148755639e-01
1.553831354493618733e+01	7.013152680661367544e-01
1.554690636134766635e+01	6.760597746635556016e-01
1.555563193976755088e+01	6.502246424241379108e-01
1.556453891104852971e+01	6.238021406491401910e-01
1.557368139266038298e+01	5.967852029185238827e-01
1.558312155473466731e+01	5.691665427390066867e-01
1.559293299558702728e+01	5.409376329780135606e-01
1.560320540328005734e+01	5.120874760198687037e-01
1.561405122383702349e+01	4.826012067943429296e-01
1.562561537043446691e+01	4.524590723418865368e-01
1.563808916141339722e+01	4.216380536537531198e-01
1.565172808368205892e+01	3.901247333568902964e-01
1.566686197337413233e+01	3.579706845783772184e-01
1.568383378885707202e+01	3.254941097257063598e-01
1.570266005689764910e+01	2.938177490130052805e-01
1.572247190216017998e+01	2.651528137888808367e-01
1.574218304558726800e+01	2.409760001766060866e-01
1.576156041023263299e+01	2.209671936929105962e-01
1.578082969579535444e+01	2.043015264248248530e-01
1.580025750125472683e+01	1.903144803728263335e-01
1.582007814003282675e+01	1.785320592828265329e-01
1.584050744092394325e+01	1.686107953873461907e-01
1.586176534326543219e+01	1.602945197904558639e-01
1.588410165535976404e+01	1.533887957097067323e-01
1.590783376566297136e+01	1.477466573385980975e-01
1.593341971284714731e+01	1.432623425852602994e-01
1.596164469420639165e+01	1.398737066440204901e-01
1.599432661497081654e+01	1.375852639394837262e-01
1.603044274089747745e+01	1.366799018497563689e-01
1.606799249785208872e+01	1.371873350655331836e-01
1.610146149332999954e+01	1.386739612199942018e-01
1.613367408600826991e+01	1.409087064830708280e-01
1.616540848853430390e+01	1.438192980877272265e-01
1.619699357333276879e+01	1.473886971090830333e-01
1.622860862169093110e+01	1.516374395788033791e-01
1.626036572460769491e+01	1.566206886266622855e-01
1.629234637907740080e+01	1.611947398707476442e-01
1.632519273708860652e+01	1.659750911313873367e-01
1.635869007450955337e+01	1.709344096292404747e-01
1.639282595875869220e+01	1.760743776561935481e-01
1.642757535032792049e+01	1.813954039133794660e-01
1.646290563378154559e+01	1.868976552916639111e-01
1.649877613670293641e+01	1.925813468507454884e-01
1.653513786976753863e+01	1.984471123679587279e-01
1.657193337945854950e+01	2.044964309688296622e-01
1.660909676343982966e+01	2.107321090357125448e-01
1.664655391839790610e+01	2.171588226292678614e-01
1.668422310934298736e+01	2.237837355419872720e-01
1.672201596171996840e+01	2.306172223400515253e-01
1.675983896795309391e+01	2.376737434711461150e-01
1.679759556727852043e+01	2.449729425218024337e-01
1.683518880302698761e+01	2.525410669741336434e-01
1.687252449755292361e+01	2.604128602969364992e-01
1.690951485104788787e+01	2.686341522295655482e-01
1.694608239512868408e+01	2.772655132794385469e-01
1.698216436863890522e+01	2.863875977944954632e-01
1.701771789165218252e+01	2.961092973605313206e-01
1.705272693664599615e+01	3.065808417162299016e-01
1.708721339857498123e+01	3.180162217809797687e-01
1.712125766794809323e+01	3.307347771324836150e-01
1.715504276419527230e+01	3.452471001406584028e-01
1.718896480170218410e+01	3.624618381719109106e-01
1.722396177544007401e+01	3.843069665625807318e-01
1.726184158431481563e+01	4.154796076465371302e-01
1.728621254823463715e+01	4.424209958515341046e-01
1.730993132421347269e+01	4.775528837392045145e-01
1.733038137401595691e+01	5.199326368557579681e-01
1.734787954849308989e+01	5.722192281611839793e-01
1.736273977267125446e+01	6.383474319260850072e-01
1.737239165687262954e+01	7.010101144452733912e-01
1.738232377034135823e+01	7.961700209836042319e-01
1.738864215540398561e+01	8.864265222184007920e-01
1.739325321056174545e+01	9.786987006753337104e-01
1.739683706102316307e+01	1.075670726423779033e+00
1.739978425933914963e+01	1.180602858689044243e+00
1.740282823801884859e+01	1.323670551423739017e+00
1.740533255527768119e+01	1.478001508064685554e+00
1.740745395572616161e+01	1.643178305788794535e+00
1.740931267205701971e+01	1.820914175479927843e+00
1.741097558142431012e+01	2.011979051280148312e+00
1.741248479319881426e+01	2.216295893143345186e+00
1.741387087700587699e+01	2.433002362428536625e+00
1.741515883100415607e+01	2.660488555021880419e+00
1.741637129284448093e+01	2.896525641523965966e+00
1.741753041776350841e+01	3.138420071796157451e+00
1.741865937859661528e+01	3.383136182983023765e+00
1.741978447334535929e+01	3.627398509950599426e+00
1.742093930031147408e+01	3.867836001713633731e+00
1.742217502336102797e+01	4.101341128379579537e+00
1.742359565712294511e+01	4.326554683728811135e+00
1.742568311166873940e+01	4.561877241036004449e+00
1.742762224188827958e+01	4.688176113071047979e+00
1.743012102571123023e+01	4.757908147356556761e+00
1.743225074809730302e+01	4.767009227767057489e+00
1.743429838654942898e+01	4.751728348194676599e+00
1.743648649948949725e+01	4.721216080596315479e+00
1.743890714702590117e+01	4.678618341402879466e+00
1.744164930315398010e+01	4.625114959172998752e+00
1.744482179803644328e+01	4.560554813497484261e+00
1.744856940666135614e+01	4.483611376850172192e+00
1.745308885578541691e+01	4.391822336686587391e+00
1.745862362325686234e+01	4.282078752265825017e+00
1.746533014862654909e+01	4.153558356535942409e+00
1.747293774299804170e+01	4.013722373186022985e+00
1.748093521923546945e+01	3.873329397025288223e+00
1.748907783628993684e+01	3.737051204506222302e+00
1.749730082012444399e+01	3.605935540559041641e+00
1.750558727200125020e+01	3.480110643303245155e+00
1.751393096237827507e+01	3.359503751097252966e+00
1.752232836680098416e+01	3.243990526164324706e+00
1.753077691322489784e+01	3.133428437522978172e+00
1.753927455186025242e+01	3.027666089542055516e+00
1.754781962987132005e+01	2.926546977756394607e+00
1.755641084183947243e+01	2.829911705910946651e+00
1.756504720004519982e+01	2.737599631947717604e+00
1.757372801006219731e+01	2.649450202094753681e+00
1.758245284812105780e+01	2.565303701196851804e+00
1.759122153407675881e+01	2.485003647389482762e+00
1.760003412289500346e+01	2.408395213883868902e+00
1.760889087780012119e+01	2.335327384932762040e+00
1.761779225406222338e+01	2.265653012668511046e+00
1.762673888318076365e+01	2.199229153952365401e+00
1.763573155870140141e+01	2.135917310808198799e+00
1.764477122357520500e+01	2.075583590196466321e+00
1.765385895911501990e+01	2.018098795907397491e+00
1.766299597528102794e+01	1.963338465752533013e+00
1.767218360237426822e+01	1.911182863155592049e+00
1.768142328392823970e+01	1.861516932704132765e+00
1.769071657065182279e+01	1.814230227294491682e+00
1.770006511530485227e+01	1.769216813103965613e+00
1.770947066833050343e+01	1.726375157817271022e+00
1.771893507407578028e+01	1.685608006435349360e+00
1.772846026735992808e+01	1.646822248322691529e+00
1.773804827021338326e+01	1.609928777888250062e+00
1.774770118765549398e+01	1.574842353689596797e+00
1.775742119364540628e+01	1.541481482824040850e+00
1.776721044949604789e+01	1.509768488704620326e+00
1.777707100242442806e+01	1.479629519381632452e+00
1.778700674356443301e+01	1.450988791028231306e+00
1.779701911659935831e+01	1.423781324668128123e+00
1.780710945027451686e+01	1.397944758511855623e+00
1.781728174320839742e+01	1.373412523830117582e+00
1.782753810514770265e+01	1.350125581522920060e+00
1.783788078168510793e+01	1.328026585953194338e+00
1.784831192752037765e+01	1.307060084371007624e+00
1.785883339041991036e+01	1.287172463855611237e+00
1.786944652351400009e+01	1.268311636314027435e+00
1.788015194419683951e+01	1.250426618895090547e+00
1.789094921375794200e+01	1.233467010761906790e+00
1.790183642396924313e+01	1.217382341028378612e+00
1.791280968964119324e+01	1.202121255696656510e+00
1.792386256826338808e+01	1.187630513114590336e+00
1.793498546829744100e+01	1.173853763574752129e+00
1.794616516642518178e+01	1.160730106637411607e+00
1.795738462362098176e+01	1.148192452668391983e+00
1.796862334199694544e+01	1.136165765938940142e+00
1.797985849257261037e+01	1.124565325675281668e+00
1.799106692399955421e+01	1.113295179651935918e+00
1.800222793873477656e+01	1.102246933460108158e+00
1.801332649073196279e+01	1.091298868699093427e+00
1.802435637265202928e+01	1.080315101618537943e+00
1.803532313964971934e+01	1.069144102990343459e+00
1.804624696825911911e+01	1.057615389565955910e+00
1.805716634740533522e+01	1.045532357212725083e+00
1.806814467751209463e+01	1.032657282551922018e+00
1.807928470757635608e+01	1.018678936934469537e+00
1.809076546158519960e+01	1.003133819233134050e+00
1.810296304525944322e+01	9.851600878122162008e-01
1.811715053980929468e+01	9.621253000545172407e-01
1.812846456919792359e+01	9.419647336833577578e-01
1.814005749628468322e+01	9.195616659795070591e-01
1.815042075058026683e+01	8.979999025142288982e-01
1.816007159331535092e+01	8.766148570165769316e-01
1.816927678955117642e+01	8.550671826314109047e-01
1.817818113347590980e+01	8.331972498823982942e-01
1.818687969961798245e+01	8.109156566393193044e-01
1.819544302607707920e+01	7.881665840000237067e-01
1.820392815122517050e+01	7.649127884052218107e-01
1.821238445096440728e+01	7.411282774761693837e-01
1.822085720547316612e+01	7.167942914407480215e-01
1.822939008988340959e+01	6.918968901637476687e-01
1.823802716757026587e+01	6.664253802924129388e-01
1.824681472382268765e+01	6.403711858956747660e-01
1.825580318496355403e+01	6.137269323573686375e-01
1.826504935395757911e+01	5.864855871641900809e-01
1.827461923458862003e+01	5.586395383982608598e-01
1.828459182317190113e+01	5.301794996027906492e-01
1.829506442039264869e+01	5.010932032543355952e-01
1.830616030032807373e+01	4.713640327602588442e-01
1.831803987863735728e+01	4.409705528304750932e-01
1.833091635522528406e+01	4.098907067049323283e-01
1.834507327489789930e+01	3.781246815207687240e-01
1.836086098473504080e+01	3.457865248053044183e-01
1.837856387086362986e+01	3.134132640540872594e-01
1.839790780643185286e+01	2.825867017355754851e-01
1.841776677348094893e+01	2.555474736236773570e-01
1.843733944322774221e+01	2.330271933171204901e-01
1.845664304703728931e+01	2.143641681386079245e-01
1.847594178496768791e+01	1.987693133401928769e-01
1.849549048318204569e+01	1.856562959148960745e-01
1.851551396131698368e+01	1.746065700607870586e-01
1.853622685030033779e+01	1.653133765028060587e-01
1.855785690413352995e+01	1.575459796929357392e-01
1.858067370935526696e+01	1.511289513768889203e-01
1.860503552200203359e+01	1.459311124996811593e-01
1.863148957009600082e+01	1.418621506893046613e-01
1.866106139304918088e+01	1.388800382385284027e-01
1.869665351598176528e+01	1.370356690781078801e-01
1.873114112380780938e+01	1.366991165306107314e-01
1.876659597872198759e+01	1.375626470408322088e-01
1.879952190990263716e+01	1.392969983533016709e-01
1.883153240971898867e+01	1.417484837227692418e-01
1.886319364422202938e+01	1.448657589254207789e-01
1.889477255464317551e+01	1.486445210661028193e-01
1.892642172533211209e+01	1.531160731248302764e-01
1.895824059864482791e+01	1.583471312397127517e-01
1.899030628152117117e+01	1.629726617292799884e-01
1.902336496408216959e+01	1.678243301632666995e-01
1.905706551027995488e+01	1.728551031823100104e-01
1.909139629042277164e+01	1.780669391235098764e-01
1.912632952303275857e+01	1.834600897403261821e-01
1.916182980834066285e+01	1.890346705564390495e-01
1.919785359062746011e+01	1.947909615778490311e-01
1.923434893856271799e+01	2.007298005629357951e-01
1.927125544925144141e+01	2.068530312063508458e-01
1.930850433667551158e+01	2.131640075883713958e-01
1.934601878091621785e+01	2.196681628529997266e-01
1.938371463275815643e+01	2.263736615156020093e-01
1.942150157460877580e+01	2.332921703427836280e-01
1.945928482119839487e+01	2.404398021399546115e-01
1.949696740208969459e+01	2.478383121445526804e-01
1.953445300685135777e+01	2.555166619986229404e-01
1.957164931662534713e+01	2.635131218117150453e-01
1.960847172803157434e+01	2.718781764534420331e-01
1.964484742954306284e+01	2.806786730815511444e-01
1.968071997997962796e+01	2.900039694252798395e-01
1.971605493294929090e+01	2.999754736125054833e-01
1.975084784084437217e+01	3.107622844805649209e-01
1.978513769951658929e+01	3.226086440019800827e-01
1.981903321862017719e+01	3.358865671257368901e-01
1.985277208648100356e+01	3.512096903789934110e-01
1.988687851391360795e+01	3.697265426491895823e-01
1.992264469062346421e+01	3.940777424983460397e-01
1.995186597625458091e+01	4.199100599582042959e-01
1.998036811446602456e+01	4.537564945812044837e-01
2.000384443310270655e+01	4.927687606021960987e-01
2.002331429219366754e+01	5.389083361331644673e-01
2.003984140399964531e+01	5.961784419082480913e-01
2.005366945710277804e+01	6.684004842147031056e-01
2.006476033816886684e+01	7.578067283187513992e-01
2.007365416595802543e+01	8.707851011865231916e-01
2.007850846179028537e+01	9.623841149670546713e-01
2.008224746699073648e+01	1.058286295045815395e+00
2.008529764325955114e+01	1.161720177607704851e+00
2.008846413089995053e+01	1.304441872832273752e+00
2.009104007047321261e+01	1.457826959804512601e+00
2.009320522676485865e+01	1.621515682990700924e+00
2.009509463137579388e+01	1.797500300838531739e+00
2.009678110626428804e+01	1.986708780244598183e+00
2.009830924803724628e+01	2.189174482897815466e+00
2.009971080729687998e+01	2.404144444494423993e+00
2.010101132253421952e+01	2.630108394031103636e+00
2.010223361791268815e+01	2.864915088635251017e+00
2.010339982782180357e+01	3.105927930002552628e+00
2.010453291175230817e+01	3.350153660881983519e+00
2.010565863448045576e+01	3.594346054395680223e+00
2.010680936492285298e+01	3.835140060758141622e+00
2.010803315172523753e+01	4.069364774944976837e+00
2.010942323713038604e+01	4.295248956995654233e+00
2.011133209956447843e+01	4.523848554993092463e+00
2.011328475283511352e+01	4.666027606368892577e+00
2.011550899980716878e+01	4.743262923782025631e+00
2.011772016687753961e+01	4.763407316679814762e+00
2.011975676771243116e+01	4.753400731319430861e+00
2.012189839228978627e+01	4.726683109178406283e+00
2.012424899866821448e+01	4.687260028930213096e+00
2.012689517750819590e+01	4.636757084096692516e+00
2.012993864463323490e+01	4.575367466646928172e+00
2.013351241798548585e+01	4.502092377292243874e+00
2.013779729991540535e+01	4.414782810321957740e+00
2.014302772267519259e+01	4.310395146413883438e+00
2.014941257480974457e+01	4.186919794149973839e+00
2.015682479479064426e+01	4.049179828796414249e+00
2.016475211426723746e+01	3.908368170566665079e+00
2.017286615868940203e+01	3.770914231330720234e+00
2.018107073779809468e+01	3.638479375449082731e+00
2.018934172031406149e+01	3.511328189559496327e+00
2.019767121406725607e+01	3.389419021731719273e+00
2.020605522476692784e+01	3.272636490741436255e+00
2.021449098725125282e+01	3.160841659988616659e+00
2.022297633150211738e+01	3.053885030440808279e+00
2.023150950796718917e+01	2.951611207875422860e+00
2.024008912518847580e+01	2.853861397956403145e+00
2.024871411657478859e+01	2.760475169814651242e+00
2.025738371499328139e+01	2.671291861699370163e+00
2.026609742970018857e+01	2.586151384567043632e+00
2.027485501980024907e+01	2.504896669589470104e+00
2.028365648307268998e+01	2.427372134685094274e+00
2.029250203113095097e+01	2.353425867585749121e+00
2.030139207190670447e+01	2.282909720044369983e+00
2.031032719346467985e+01	2.215679671497576386e+00
2.031930814937064156e+01	2.151596092820082351e+00
2.032833584570634144e+01	2.090523924985526527e+00
2.033741132956470210e+01	2.032332787501658800e+00
2.034653577906245658e+01	1.976897028129038558e+00
2.035571049464692805e+01	1.924095725460969408e+00
2.036493689173859423e+01	1.873812652651144717e+00
2.037421649436110727e+01	1.825936211500709394e+00
2.038355092983944417e+01	1.780359342293176494e+00
2.039294192423753316e+01	1.736979415955962613e+00
2.040239129842853316e+01	1.695698112754429498e+00
2.041190096461383519e+01	1.656421291192698098e+00
2.042147292303475581e+01	1.619058850128283433e+00
2.043110925818782420e+01	1.583524587582030074e+00
2.044081212907219225e+01	1.549736073416901450e+00
2.045058371294975075e+01	1.517614650008639376e+00
2.046042604565204215e+01	1.487085652753527443e+00
2.047034234098151018e+01	1.458074315214527905e+00
2.048033564369697501e+01	1.430510289460726003e+00
2.049040576565845839e+01	1.404334834656023379e+00
2.050055718621110401e+01	1.379479269222122051e+00
2.051079212347473657e+01	1.355883704268855849e+00
2.052111279886382533e+01	1.333490352887653607e+00
2.053152141326711444e+01	1.312243257750967063e+00
2.054201990408678569e+01	1.292088352431023157e+00
2.055260976296992936e+01	1.272973181544171606e+00
2.056329181124141314e+01	1.254846503179694484e+00
2.057406590052269735e+01	1.237657792229379883e+00
2.058493052303938953e+01	1.221356621633899797e+00
2.059588232661997154e+01	1.205891890853390436e+00
2.060691554919062440e+01	1.191210869700101815e+00
2.061802142245296210e+01	1.177258031474402555e+00
2.062918764927638193e+01	1.163973663357539268e+00
2.064039812789300044e+01	1.151292270858974565e+00
2.065163315572880975e+01	1.139140839957950124e+00
2.066287035398018190e+01	1.127437079328135638e+00
2.067408646299391961e+01	1.116087811499179905e+00
2.068525995509531867e+01	1.104987672353149097e+00
2.069637416876663139e+01	1.094018159866439799e+00
2.070742053319859366e+01	1.083046821583815378e+00
2.071840156214486939e+01	1.071926003400131222e+00
2.072933368608393323e+01	1.060490107069746779e+00
2.074025062778150641e+01	1.048549578508954250e+00
2.075120904132818822e+01	1.035878288481167919e+00
2.076230038079138751e+01	1.022186670657925678e+00
2.077368006958073465e+01	1.007058762352688097e+00
2.078565617885568884e+01	9.897697863652513695e-01
2.079911252454255788e+01	9.684497053052090187e-01
2.081069553339070666e+01	9.483344543475873412e-01
2.082287176109159077e+01	9.253119544458370260e-01
2.083350256670587441e+01	9.035840681974224298e-01
2.084330330056844360e+01	8.821973940672267478e-01
2.085260632689285387e+01	8.607111695931173312e-01
2.086157768499783316e+01	8.389347084084427530e-01
2.087032181403068876e+01	8.167655770857379371e-01
2.087891415593266942e+01	7.941412443691840961e-01
2.088741451247937420e+01	7.710205786492349000e-01
2.089587381503154262e+01	7.473751588470552987e-01
2.090433811931931984e+01	7.231846295829158500e-01
2.091285130024057537e+01	6.984339741595150253e-01
2.092145713391236939e+01	6.731117729619425782e-01
2.093020114618087035e+01	6.472089862736625232e-01
2.093913248719486830e+01	6.207180003092001019e-01
2.094830606075218071e+01	5.936317666306684115e-01
2.095778516499721178e+01	5.659429069112043020e-01
2.096764498876945026e+01	5.376426700419356663e-01
2.097797746269912977e+01	5.087196763731034466e-01
2.098889821929778066e+01	4.791585216078808052e-01
2.100055673672745371e+01	4.489388805438072061e-01
2.101315081106231020e+01	4.180377818962254244e-01
2.102694445281174040e+01	3.864450298695240038e-01
2.104227491376637005e+01	3.542279976619849835e-01
2.105947317540568520e+01	3.217627817614224228e-01
2.107847651520139465e+01	2.903089302499664570e-01
2.109831992265260681e+01	2.621257343046504706e-01
2.111798979942769705e+01	2.384683399951695593e-01
2.113734088192277483e+01	2.188866205641789575e-01
2.115661569685425292e+01	2.025602002275795344e-01
2.117607767410639497e+01	1.888491114766165380e-01
2.119595792969396797e+01	1.772973308400616066e-01
2.121647159533402771e+01	1.675732744779240002e-01
2.123784063509940268e+01	1.594289455004539169e-01
2.126032036537342407e+01	1.526759503792735895e-01
2.128423960712611773e+01	1.471722637199887884e-01
2.131008091777042779e+01	1.428168322951758051e-01
2.133869282405279932e+01	1.395533483914936090e-01
2.137214742043840943e+01	1.373983059534781281e-01
2.140703841136854635e+01	1.366716214335160495e-01
2.144393066971076678e+01	1.372644252721348379e-01
2.147726225887149809e+01	1.388067526779965533e-01
2.150942577827149194e+01	1.410896335012062075e-01
2.154114203977864150e+01	1.440457698594685421e-01
2.157272470163972855e+01	1.476610319371453595e-01
2.160434664750343359e+01	1.519583370792227106e-01
2.163611693517717072e+01	1.569953438610199870e-01
2.166811591313287977e+01	1.615804089817243772e-01
2.170100895629965976e+01	1.663761550963083480e-01
2.173455104827310436e+01	1.713509036604670965e-01
2.176872995630315444e+01	1.765063981685492389e-01
2.180352004641460439e+01	1.818430112664962406e-01
2.183888809924537355e+01	1.873608962943293654e-01
2.187479281552417376e+01	1.930602794960693536e-01
2.191118456475984999e+01	1.989418355515811254e-01
2.194800524860582414e+01	2.050071188779297171e-01
2.198518833135009487e+01	2.112590503550234589e-01
2.202265910917763136e+01	2.177024653340769167e-01
2.206033530788926811e+01	2.243447388398635556e-01
2.209812811114180420e+01	2.311965186035716824e-01
2.213594370839194880e+01	2.382726143719328671e-01
2.217368542024233591e+01	2.455931160122258317e-01
2.221125639615308245e+01	2.531848438004476454e-01
2.224856282583574796e+01	2.610832842839066470e-01
2.228551756580661447e+01	2.693352457604096251e-01
2.232204411924956844e+01	2.780026140393582201e-01
2.235808105199052420e+01	2.871678596942818795e-01
2.239358725544615680e+01	2.969424722678274953e-01
2.242854911917707739e+01	3.074805701577469907e-01
2.246299206468246012e+01	3.190023198337104127e-01
2.249700221855214011e+01	3.318376740596011842e-01
2.253077341490909191e+01	3.465175927580255166e-01
2.256472636076307481e+01	3.639967505890822630e-01
2.259986691511766566e+01	3.863353459457196104e-01
2.263785971921171125e+01	4.183786696593612131e-01
2.266175755005631487e+01	4.455721208478863882e-01
2.268502362637165959e+01	4.810690921087312777e-01
2.270515404127288406e+01	5.240899691626084156e-01
2.272241371839676560e+01	5.773924001940416995e-01
2.273704360992633866e+01	6.448506850167686766e-01
2.274651797096223049e+01	7.087027807153216674e-01
2.275626552278914261e+01	8.058049307762003011e-01
2.276238407141117648e+01	8.966193854051716094e-01
2.276685124573719321e+01	9.891529622766795926e-01
2.277035398892959250e+01	1.086927931372688061e+00
2.277324533720030786e+01	1.192850022263348464e+00
2.277622446998628192e+01	1.336388967525627747e+00
2.277868915067557509e+01	1.491463965327067598e+00
2.278078517855720975e+01	1.657621946797788848e+00
2.278262565789869143e+01	1.836438618819005608e+00
2.278427450920057851e+01	2.028598282733836466e+00
2.278577255559137882e+01	2.233958252350198403e+00
2.278714974342351240e+01	2.451592634233471291e+00
2.278843078142887180e+01	2.679835554203462866e+00
2.278963820685397934e+01	2.916414911164333823e+00
2.279079420122927502e+01	3.158605246808123823e+00
2.279192210539174823e+01	3.403347706053459820e+00
2.279304863318718333e+01	3.647353011239496290e+00
2.279420834006690200e+01	3.887254345957469770e+00
2.279545484219543994e+01	4.120004017520426665e+00
2.279690105003954415e+01	4.344601178469812197e+00
2.279918980882339952e+01	4.588739817343301830e+00
2.280113860163682205e+01	4.702240707616050841e+00
2.280323827445087659e+01	4.756315675417831734e+00
2.280532198665607524e+01	4.766381259341017973e+00
2.280736567797168846e+01	4.752009055112650593e+00
2.280954496984663393e+01	4.722164355532001423e+00
2.281195253775306497e+01	4.680133591898767875e+00
2.281467682300503697e+01	4.627173478972819609e+00
2.281782527591056464e+01	4.563194408126852508e+00
2.282154043981722680e+01	4.486929366941341257e+00
2.282601610988839980e+01	4.395971723588378843e+00
2.283149461256668644e+01	4.287212605394078224e+00
2.283814412660318993e+01	4.159572883216306138e+00
2.284571977541106236e+01	4.020049661108723527e+00
2.285370609387203444e+01	3.879556385037595589e+00
2.286184395214247900e+01	3.743063160708132830e+00
2.287006373835177442e+01	3.611711677623418382e+00
2.287834746077982828e+01	3.485650721763063675e+00
2.288668863489945693e+01	3.364812307353781673e+00
2.289508366167442688e+01	3.249073521267995979e+00
2.290352993687400840e+01	3.138292426412952363e+00
2.291202538989693238e+01	3.032317947539112435e+00
2.292056835088858691e+01	2.930993768214652295e+00
2.292915749922511992e+01	2.834160592215440477e+00
2.293779183321753123e+01	2.741657809471177210e+00
2.294647064556630767e+01	2.653324842263125483e+00
2.295519350064678576e+01	2.569001904946580872e+00
2.296396020755373257e+01	2.488532408029648479e+00
2.297277081114069830e+01	2.411761387551893066e+00
2.298162556551344693e+01	2.338537665979077307e+00
2.299052491756776817e+01	2.268713915741230380e+00
2.299946949110879757e+01	2.202147000751791595e+00
2.300846007260332016e+01	2.138698220807631500e+00
2.301749759849381860e+01	2.078233474578188300e+00
2.302658314401580952e+01	2.020623354785400227e+00
2.303571791348443298e+01	1.965743187234457956e+00
2.304490323192169399e+01	1.913473024336636907e+00
2.305414053787592366e+01	1.863697602257563979e+00
2.306343137730667081e+01	1.816306269266053652e+00
2.307277739846747977e+01	1.771192891350817034e+00
2.308218034745694780e+01	1.728255741369961296e+00
2.309164206445289125e+01	1.687397375161344026e+00
2.310116448026696645e+01	1.648524498951179806e+00
2.311074961304652220e+01	1.611547830416358407e+00
2.312039956419044984e+01	1.576381957500853304e+00
2.313011650517238138e+01	1.542945220452587529e+00
2.313990260093341789e+01	1.511159766569256435e+00
2.314975989139391999e+01	1.480951615916479280e+00
2.315969215146854765e+01	1.452245147019161520e+00
2.316970112052540287e+01	1.424974408423775429e+00
2.317978783259442110e+01	1.399077740961622629e+00
2.318995639486638538e+01	1.374488143072621016e+00
2.320020892631201548e+01	1.351146451847991425e+00
2.321054766978645034e+01	1.328995240146177981e+00
2.322097478896715472e+01	1.307978965334765320e+00
2.323149214825791375e+01	1.288043934504783605e+00
2.324210112627410751e+01	1.269137995290141374e+00
2.325280237789416304e+01	1.251210119969810020e+00
2.326359551757776956e+01	1.234209887226203728e+00
2.327447871026585346e+01	1.218086835967436388e+00
2.328544816781847260e+01	1.202789659820009183e+00
2.329649757112634489e+01	1.188265211201691152e+00
2.330761747708744025e+01	1.174457290529286269e+00
2.331879482812929893e+01	1.161305212766365447e+00
2.333001275097343097e+01	1.148742176326424724e+00
2.334125088529268055e+01	1.136693509062500107e+00
2.335248647497022034e+01	1.125074925132354631e+00
2.336369633923956712e+01	1.113790966931970328e+00
2.337485962140269180e+01	1.102733778148603738e+00
2.338596097719701561e+01	1.091782210495622074e+00
2.339699376992464153e+01	1.080800989858046401e+00
2.340796300655460271e+01	1.069639280640478862e+00
2.341888818891926860e+01	1.058127484401582219e+00
2.342980694216216619e+01	1.046070290238015010e+00
2.344078142859063973e+01	1.033232126862659639e+00
2.345191228724468147e+01	1.019305838888756810e+00
2.346337402817488282e+01	1.003837032565230603e+00
2.347552923032159811e+01	9.859910729104955918e-01
2.348956493694421965e+01	9.633035443442066192e-01
2.350094021704874336e+01	9.431284386828593380e-01
2.351262892249750536e+01	9.206293596393092526e-01
2.352303826248721208e+01	8.990423119732358082e-01
2.353271569746951997e+01	8.776587455187558895e-01
2.354193841349390226e+01	8.561233571599846659e-01
2.355085477928680859e+01	8.342713316409433588e-01
2.355956148981400133e+01	8.120110192997499476e-01
2.356812994202753231e+01	7.892854244249518647e-01
2.357661765968757095e+01	7.660566159302948375e-01
2.358507429054306215e+01	7.422981687600967993e-01
2.359354524697381095e+01	7.179910366881174788e-01
2.360207423094296786e+01	6.931210870904738197e-01
2.361070524261159420e+01	6.676774972941036390e-01
2.361948441607844273e+01	6.416516083622707534e-01
2.362846192829347558e+01	6.150360048809351277e-01
2.363769421364514756e+01	5.878236556660546563e-01
2.364724675200026383e+01	5.600069978562739470e-01
2.365719780266272920e+01	5.315768515892288493e-01
2.366764362643245789e+01	5.025211215951198573e-01
2.367870601632787952e+01	4.728234208023666674e-01
2.369054326832512203e+01	4.424625063998015584e-01
2.370336561074761050e+01	4.114160625982622443e-01
2.371745290549144869e+01	3.796819763937149816e-01
2.373315350512000066e+01	3.473642731774208570e-01
2.375076281771146824e+01	3.149664788354758493e-01
2.377004933827560507e+01	2.840097273331706473e-01
2.378991027296294902e+01	2.567521641887247630e-01
2.380950096017642181e+01	2.340232493007882164e-01
2.382881201937344429e+01	2.151928777901203904e-01
2.384810497497469584e+01	1.994644804609023714e-01
2.386763633498227932e+01	1.862419595341399947e-01
2.388763198733870041e+01	1.751000750947951656e-01
2.390830653944706086e+01	1.657276216320118234e-01
2.392988652650642223e+01	1.578907499058135600e-01
2.395263865607501685e+01	1.514116702517789292e-01
2.397691525418544956e+01	1.461572001596918857e-01
2.400325033467166236e+01	1.420349968028266907e-01
2.403263206057046375e+01	1.390002186434493858e-01
2.406777135578746396e+01	1.370963062584337755e-01
2.410229079370169103e+01	1.366860727491066574e-01
2.413798761109083557e+01	1.374969084370384065e-01
2.417098830132092502e+01	1.391923771845408331e-01
2.420302757946186034e+01	1.416093653623729520e-01
2.423469882125208841e+01	1.446934519283110954e-01
2.426627773793008913e+01	1.484383655086951581e-01
2.429792079878790645e+01	1.528736839285053384e-01
2.432972927823118425e+01	1.580642237446038267e-01
2.436178083682390394e+01	1.626811863609483044e-01
2.439480540041913059e+01	1.675211351979541963e-01
2.442847335161366118e+01	1.725401682250364277e-01
2.446277295523756834e+01	1.777402004787034251e-01
2.449767687813844930e+01	1.831215077461186280e-01
2.453315017528879594e+01	1.886842119642722082e-01
2.456914976108515702e+01	1.944285801981476547e-01
2.460562418266905382e+01	2.003554141848196413e-01
2.464251351492075059e+01	2.064664949390137838e-01
2.467974943686850509e+01	2.127650835323874057e-01
2.471725556342723706e+01	2.192564853069430553e-01
2.475494812755174934e+01	2.259486964136330489e-01
2.479273711241988565e+01	2.328531664109311228e-01
2.483052792118598973e+01	2.399857304883042108e-01
2.486822362580897305e+01	2.473677887650867768e-01
2.490572778304395740e+01	2.550278459093183181e-01
2.494294774133305737e+01	2.630035771874271178e-01
2.497979834451592751e+01	2.713446802354311793e-01
2.501620598845622112e+01	2.801169373623957903e-01
2.505211316291229906e+01	2.894082233335730781e-01
2.508748399431465970e+01	2.993378015495851696e-01
2.512231206215248847e+01	3.100715137613186956e-01
2.515663341141057430e+01	3.218483292111585237e-01
2.519055177439127391e+01	3.350309582045482015e-01
2.522429500161131699e+01	3.502144812426631337e-01
2.525836357555578360e+01	3.685029484330628602e-01
2.529398463215706983e+01	3.924010648776916632e-01
2.532365778386322575e+01	4.181947060291686391e-01
2.535264137946742835e+01	4.520692109795329539e-01
2.537639278888685368e+01	4.909537965132901305e-01
2.539601735231850910e+01	5.367653705242748652e-01
2.541265583644282344e+01	5.935056696565756962e-01
2.542659534300946689e+01	6.650767710373716168e-01
2.543778873014922937e+01	7.537162813926576721e-01
2.544675852714193809e+01	8.655510443845400026e-01
2.545169848176640670e+01	9.570978218121755088e-01
2.545548363747291631e+01	1.052628726337266674e+00
2.545856482333198301e+01	1.155579296984805993e+00
2.546176819438430527e+01	1.298122340055578361e+00
2.546436602199971588e+01	1.451177127743061623e+00
2.546654473123744111e+01	1.614398213693820638e+00
2.546844367063471282e+01	1.789857043282277793e+00
2.547013741271371856e+01	1.978529453441476793e+00
2.547167128863920027e+01	2.180481910928341538e+00
2.547307739992608333e+01	2.394992719822074623e+00
2.547438145259778253e+01	2.620579923997592875e+00
2.547560633538772379e+01	2.855114658735592226e+00
2.547677418087145895e+01	3.095976883507107313e+00
2.547790787926516032e+01	3.340185386771569842e+00
2.547903301504899787e+01	3.584501513222780211e+00
2.548018154371257538e+01	3.825560016731960555e+00
2.548140049082140735e+01	4.060167861302286241e+00
2.548277973295213172e+01	4.286428360367869672e+00
2.548464048183277697e+01	4.513679401567768146e+00
2.548660266294967869e+01	4.661268873189960082e+00
2.548877443459437586e+01	4.740841334193036438e+00
2.549101637661729569e+01	4.764048173189208590e+00
2.549305202927730107e+01	4.755278171754170558e+00
2.549518338937520667e+01	4.729415340306917237e+00
2.549751858715767128e+01	4.690689973659723400e+00
2.550014390380860618e+01	4.640831003814836819e+00
2.550315968670899736e+01	4.580106870914401718e+00
2.550669663295127521e+01	4.507587469515627276e+00
2.551093230642277376e+01	4.421189476430973819e+00
2.551609867529312936e+01	4.317895721191557179e+00
2.552241249725982186e+01	4.195504980669094941e+00
2.552977664062932917e+01	4.058276720021737560e+00
2.553768562429148403e+01	3.917368079625831889e+00
2.554579229756590308e+01	3.779614493295302413e+00
2.555399220396490989e+01	3.646840950248384505e+00
2.556225927063189118e+01	3.519349028625221809e+00
2.557058516918748126e+01	3.397105318716691524e+00
2.557896578604950122e+01	3.279996740684215428e+00
2.558739830808882942e+01	3.167885264914743093e+00
2.559588053550513109e+01	3.060621869500632197e+00
2.560441069462779495e+01	2.958051440690319556e+00
2.561298737240889523e+01	2.860015337017423054e+00
2.562160948237889357e+01	2.766353181688561591e+00
2.563027623901292174e+01	2.676904285971910102e+00
2.563898713460786638e+01	2.591508465651410908e+00
2.564774191299320449e+01	2.510008500895493100e+00
2.565654055730401240e+01	2.432248618042279542e+00
2.566538326602687192e+01	2.358076675628104635e+00
2.567427043506251039e+01	2.287344269260732865e+00
2.568320264141210885e+01	2.219907102469664384e+00
2.569218062847455286e+01	2.155625256123668620e+00
2.570120529293358658e+01	2.094363372265855006e+00
2.571027767317210788e+01	2.035990766551269981e+00
2.571939893920539788e+01	1.980381481286480394e+00
2.572857038390171169e+01	1.927414290786684026e+00
2.573779341550806521e+01	1.876972667525648841e+00
2.574706955126623598e+01	1.828944717633179007e+00
2.575640041202197494e+01	1.783223092239928365e+00
2.576578771764171449e+01	1.739704880509780338e+00
2.577523328302438443e+01	1.698291489188425096e+00
2.578473901463123497e+01	1.658888511886744244e+00
2.579430690716004904e+01	1.621405591710599836e+00
2.580393903986025350e+01	1.585756280029598564e+00
2.581363756780016416e+01	1.551857906338649062e+00
2.582340467191318112e+01	1.519631561937696995e+00
2.583324239564562674e+01	1.489002342333809237e+00
2.584315375686455951e+01	1.459895821267541027e+00
2.585314221202205687e+01	1.432240239862473841e+00
2.586320723186367587e+01	1.405977680444581157e+00
2.587335335211166409e+01	1.381039091054688139e+00
2.588358285643163725e+01	1.357364267160073634e+00
2.589389795432884256e+01	1.334895326386142056e+00
2.590430085724280929e+01	1.313576188007559153e+00
2.591479352559410643e+01	1.293352673116366036e+00
2.592537748683538013e+01	1.274172236891992993e+00
2.593605361495342265e+01	1.255983577491524894e+00
2.594682183656953356e+01	1.238736146565295737e+00
2.595768074733386754e+01	1.222379539743563726e+00
2.596862713313151971e+01	1.206862735996259151e+00
2.597965540857120459e+01	1.192133154849030818e+00
2.599075701998680188e+01	1.178135504049408144e+00
2.600191991314503781e+01	1.164810404574139646e+00
2.601312823430675536e+01	1.152092807139145636e+00
2.602436249431482906e+01	1.139910260617938764e+00
2.603560043930600187e+01	1.128181150493904772e+00
2.604681878757473612e+01	1.116813074709694042e+00
2.605799579540647670e+01	1.105701519667770860e+00
2.606911437006582588e+01	1.094728889489569479e+00
2.608016530094955243e+01	1.083763698935718889e+00
2.609115027176515866e+01	1.072659379731090157e+00
2.610208468842269980e+01	1.061251684724906053e+00
2.611300097706038770e+01	1.049352976523951986e+00
2.612395398179909023e+01	1.036740219713138567e+00
2.613503219470525352e+01	1.023129505473098666e+00
2.614638505915169020e+01	1.008116911730431386e+00
2.615830441801598738e+01	9.910104576916591856e-01
2.617159556495268902e+01	9.700947223719611490e-01
2.618319421382544476e+01	9.500978068518770581e-01
2.619556416633010087e+01	9.268546660862236886e-01
2.620627786464164899e+01	9.050662117096096582e-01
2.621612266504249078e+01	8.836745774408655274e-01
2.622545393947255832e+01	8.622029878145389681e-01
2.623444455066470482e+01	8.404506813771829288e-01
2.624320181201814250e+01	8.183112179380841456e-01
2.625180264187476098e+01	7.957200594768313318e-01
2.626030766909193659e+01	7.726349336909316134e-01
2.626876829467039443e+01	7.490267168615181159e-01
2.627723081838552588e+01	7.248745973348181826e-01
2.628573919676182413e+01	7.001632531460704190e-01
2.629433715350067757e+01	6.748810601803397757e-01
2.630307003549970801e+01	6.490188476182391364e-01
2.631198667800727975e+01	6.225689328607962869e-01
2.632114150909779937e+01	5.955242578082422522e-01
2.633059714507552940e+01	5.678775003072125127e-01
2.634042781310055403e+01	5.396200461967558537e-01
2.635072408866398774e+01	5.107407455533865548e-01
2.636159967728881526e+01	4.812245200088140495e-01
2.637320129744977493e+01	4.510513835953175454e-01
2.638572283133844110e+01	4.201983163919415509e-01
2.639942315698559838e+01	3.886531076539203600e-01
2.641463516269334377e+01	3.564733414532560429e-01
2.643169756168904883e+01	3.239994685823572307e-01
2.645059632905668678e+01	2.924081853531836916e-01
2.647042273271792823e+01	2.639336818768120430e-01
2.649011758694228291e+01	2.399656272693304893e-01
2.650948403175829782e+01	2.201291500838984116e-01
2.652875511907028994e+01	2.036003199059270852e-01
2.654819624696919078e+01	1.897244764573693399e-01
2.656804042046870507e+01	1.780349178250643094e-01
2.658850315334751002e+01	1.681929992611918001e-01
2.660980515551947434e+01	1.599458614507781873e-01
2.663219838103719894e+01	1.531015082468895339e-01
2.665600468120400990e+01	1.475149609253367244e-01
2.668169162874912104e+01	1.430823386991206259e-01
2.671006880776980807e+01	1.397438007478282451e-01
2.674304959906756096e+01	1.375084685825587183e-01
2.677868136608710614e+01	1.366755701760974939e-01
2.681595740384451432e+01	1.372170194403549148e-01
2.684937124937223984e+01	1.387254818808446588e-01
2.688156433592779138e+01	1.409790549355083300e-01
2.691329150293449146e+01	1.439074355875648303e-01
2.694487556093593383e+01	1.474947288525814137e-01
2.697649325478939630e+01	1.517624017520440849e-01
2.700825547313806396e+01	1.567665888689073195e-01
2.704024325170713894e+01	1.613449184784966073e-01
2.707310783717855429e+01	1.661312605426973066e-01
2.710662265299471585e+01	1.710965838233168279e-01
2.714077534648217949e+01	1.762425945914452285e-01
2.717554064651150725e+01	1.815696873561566949e-01
2.721088570246037364e+01	1.870780235750191534e-01
2.724676959770062723e+01	1.927678224756530778e-01
2.728314309303800655e+01	1.986397335517594287e-01
2.731994848335459380e+01	2.046952649814260672e-01
2.735711961924007340e+01	2.109372674752742483e-01
2.739458216284530323e+01	2.173704788203356109e-01
2.743225416817070794e+01	2.240021446957903006e-01
2.747004708713916443e+01	2.308427455659746164e-01
2.750786729264132902e+01	2.379068773509790957e-01
2.754561817572624705e+01	2.452143566783613338e-01
2.758320281880930480e+01	2.527916530787384097e-01
2.762052718485071523e+01	2.606737979872943423e-01
2.765750372706035165e+01	2.689070002105704571e-01
2.769405535323693357e+01	2.775523396280549226e-01
2.773011981597375097e+01	2.866911733229304815e-01
2.776565492148401404e+01	2.964333972601403966e-01
2.780064557754936772e+01	3.069307427795766596e-01
2.783511504121371871e+01	3.183995818616479623e-01
2.786914591215508352e+01	3.311633375744496011e-01
2.790292535921044959e+01	3.457404151830534289e-01
2.793685888664771255e+01	3.630570359993955942e-01
2.797191034045066260e+01	3.850913606709319148e-01
2.800984371749179758e+01	4.166075647837995666e-01
2.803402740248831293e+01	4.436448246835278386e-01
2.805756683985291744e+01	4.789149246529076365e-01
2.807789092799389863e+01	5.215397663434241382e-01
2.809529583181375756e+01	5.742168660414554981e-01
2.811006670514566963e+01	6.408598936406599833e-01
2.811964902699457980e+01	7.039795035759240927e-01
2.812950891305902701e+01	7.998852196117597346e-01
2.813575030936382149e+01	8.903787013101726044e-01
2.814030433964997968e+01	9.827430464454416370e-01
2.814385630825738360e+01	1.080023198596052447e+00
2.814678159662933865e+01	1.185336979847100292e+00
2.814980006416815428e+01	1.328581010730151668e+00
2.815228884755362770e+01	1.483195745901218388e+00
2.815440034529920155e+01	1.648750197570131970e+00
2.815625196171252753e+01	1.826903393781063034e+00
2.815790940422809285e+01	2.018391701981508746e+00
2.815941427551553033e+01	2.223112645479952576e+00
2.816079690001812708e+01	2.440179284972579410e+00
2.816208216166971567e+01	2.667959973288380304e+00
2.816329265790063374e+01	2.904209033895216674e+00
2.816445055288931343e+01	3.146220488859645670e+00
2.816557908260309517e+01	3.390949628505209645e+00
2.816670470224515554e+01	3.635115530087170033e+00
2.816786137171405358e+01	3.875348494967079560e+00
2.816910117656006207e+01	4.108563080505836851e+00
2.817053142408764188e+01	4.333531266844543595e+00
2.817268568760551517e+01	4.571626347417559799e+00
2.817462652440732285e+01	4.693261388963140490e+00
2.817674088080550376e+01	4.753812344367519316e+00
2.817885282644464695e+01	4.767247175403440451e+00
2.818089049773809052e+01	4.754549794440424471e+00
2.818305306098612562e+01	4.725920437856223622e+00
2.818543628189453898e+01	4.684909716124854739e+00
2.818812772647207510e+01	4.632915840192626256e+00
2.819123248962426231e+01	4.569958879749095537e+00
2.819488928918269011e+01	4.494875471396918343e+00
2.819928685303970184e+01	4.405355177000856770e+00
2.820466512246677837e+01	4.298295753079788284e+00
2.821121098527054016e+01	4.172200269324934041e+00
2.821872582930514994e+01	4.033227209307259642e+00
2.822669026827981753e+01	3.892504035769118964e+00
2.823481863038340833e+01	3.755558164147348332e+00
2.824303193997084094e+01	3.623714588784840984e+00
2.825131009081044908e+01	3.497162165258737243e+00
2.825964611142870098e+01	3.375842119373734906e+00
2.826803626105795786e+01	3.259634278465891377e+00
2.827647787333745555e+01	3.148397859570618795e+00
2.828496883651143889e+01	3.041982417349128553e+00
2.829350744650080429e+01	2.940232006478491478e+00
2.830209235180350191e+01	2.842987526351157257e+00
2.831072252227259867e+01	2.750088424244507390e+00
2.831939722430692541e+01	2.661374065897714747e+00
2.832811599801958380e+01	2.576684513845073798e+00
2.833687863065463119e+01	2.495862948888688759e+00
2.834568514619171253e+01	2.418754120225435678e+00
2.835453577998756458e+01	2.345206511767396584e+00
2.836343096174994116e+01	2.275072420255534578e+00
2.837237129951014936e+01	2.208208306607279070e+00
2.838135756519584163e+01	2.144475048866687494e+00
2.839039068181809711e+01	2.083738112003112430e+00
2.839947171216689981e+01	2.025867648755906192e+00
2.840860184895408480e+01	1.970738543495351713e+00
2.841778240631339258e+01	1.918230409606316300e+00
2.842701481252119322e+01	1.868227549621177541e+00
2.843630060379053504e+01	1.820618885936658327e+00
2.844564141906625565e+01	1.775297868301601856e+00
2.845503899554151417e+01	1.732162364202351590e+00
2.846449516478578090e+01	1.691114536255674095e+00
2.847401184934793861e+01	1.652060709985971876e+00
2.848359105938854441e+01	1.614911235681732560e+00
2.849323488886314237e+01	1.579580346717166073e+00
2.850294550425028461e+01	1.545986036384845441e+00
2.851272507915214049e+01	1.514050082877604453e+00
2.852257564640841281e+01	1.483698218947661518e+00
2.853250068820580054e+01	1.454855316243398589e+00
2.854250265740709835e+01	1.427453102527829865e+00
2.855258189911261013e+01	1.401431614158387573e+00
2.856274275471830748e+01	1.376722918912295146e+00
2.857298738076106304e+01	1.353267554205441314e+00
2.858331800982171700e+01	1.331007941069764389e+00
2.859373682435188613e+01	1.309888357141443471e+00
2.860424572463991666e+01	1.289854950157273361e+00
2.861484614428810147e+01	1.270855442993055195e+00
2.862553881867665240e+01	1.252838726662572677e+00
2.863632347632648134e+01	1.235754352857739047e+00
2.864719843880959615e+01	1.219551901171891828e+00
2.865816012559348280e+01	1.204180190085980540e+00
2.866920248130332993e+01	1.189586300223728799e+00
2.868031638000339001e+01	1.175714384539525259e+00
2.869148911788173706e+01	1.162504255547597287e+00
2.870270417492106674e+01	1.149889770389882937e+00
2.871394148267530966e+01	1.137797083544157983e+00
2.872517843585702479e+01	1.126142895433318358e+00
2.873639178098089531e+01	1.114832869490078426e+00
2.874756030327505130e+01	1.103760370751806885e+00
2.875866799246697525e+01	1.092805548127405713e+00
2.876970725339126034e+01	1.081834517421145225e+00
2.878068186729759503e+01	1.070698024779277668e+00
2.879160982582417461e+01	1.059228482423918649e+00
2.880252682150071308e+01	1.047233499491892372e+00
2.881349225587759832e+01	1.034482324057877767e+00
2.882460210008179757e+01	1.020676828539442305e+00
2.883602101953081132e+01	1.005382507118808499e+00
2.884808290458757796e+01	9.878225257833063155e-01
2.886180706261640694e+01	9.658607494530654369e-01
2.887330656793641737e+01	9.456793591691727840e-01
2.888522651484348103e+01	9.229383317386941066e-01
2.889574318281709253e+01	9.012867666901925867e-01
2.890548118149765600e+01	8.799036022742386942e-01
2.891474347485281982e+01	8.583938278229829022e-01
2.892368693018555348e+01	8.365802575131152663e-01
2.893241202006742441e+01	8.143660107268851922e-01
2.894099212722900205e+01	7.916913907255866967e-01
2.894948589675232853e+01	7.685169018632237448e-01
2.895794360840244508e+01	7.448151429259030065e-01
2.896641098942298953e+01	7.205664294459687147e-01
2.897493182280323509e+01	6.957561995839741664e-01
2.898354999177889368e+01	6.703733422207687198e-01
2.899231132039775360e+01	6.444090183911042047e-01
2.900126546487594226e+01	6.178557236637844952e-01
2.901046808400601407e+01	5.907064303580780162e-01
2.901998355335781810e+01	5.629536786181611463e-01
2.902988857586068860e+01	5.345885193920365541e-01
2.904027721668622064e+01	5.055992315345441135e-01
2.905126814155942583e+01	4.759699377342455628e-01
2.906301516756064984e+01	4.456798625463074259e-01
2.907572221649398614e+01	4.147063138024991713e-01
2.908966117872542156e+01	3.830428570030210977e-01
2.910517524082878538e+01	3.507740610416076876e-01
2.912257974455079079e+01	3.183365498389569281e-01
2.914173074281396225e+01	2.871200131215898010e-01
2.916158747443608945e+01	2.593973565641277124e-01
2.918121682086197666e+01	2.362109028249240461e-01
2.920054574693858029e+01	2.170115250531631790e-01
2.921982782722891159e+01	2.009890174436930466e-01
2.923932306166868500e+01	1.875257953598434557e-01
2.925925979749042938e+01	1.761816754776641958e-01
2.927985276227647660e+01	1.666355395481137203e-01
2.930132606093551573e+01	1.586466283115011422e-01
2.932394050187599532e+01	1.520319453965797984e-01
2.934803625990488740e+01	1.466539342898717513e-01
2.937412057408934629e+01	1.424158927575739919e-01
2.940310780106906918e+01	1.392671218974829150e-01
2.943735694001249925e+01	1.372366679346363472e-01
2.947176958834742777e+01	1.366679368409486617e-01
2.950805419280276709e+01	1.373607032285410479e-01
2.954122911480391167e+01	1.389715280539955133e-01
2.957333434664909788e+01	1.413140006686351702e-01
2.960502894097042770e+01	1.443267412659524074e-01
2.963660882751268844e+01	1.479991565746765769e-01
2.966823929841815044e+01	1.523571125662792902e-01
2.970002580042694973e+01	1.574613975973984392e-01
2.973204736588566277e+01	1.620602653127844739e-01
2.976499866890216595e+01	1.668753385721016003e-01
2.979859655401975260e+01	1.718694460991674611e-01
2.983282903734566816e+01	1.770444097197670374e-01
2.986766973921770330e+01	1.824005583824336585e-01
2.990308468359754812e+01	1.879380303214431003e-01
2.993903178728919556e+01	1.936570680793763821e-01
2.997546061917651627e+01	1.995584001684003184e-01
3.001231227720609951e+01	2.056436781856655349e-01
3.004951943908254464e+01	2.119159697191896063e-01
3.008700665772591520e+01	2.183803132317578555e-01
3.012469099601309352e+01	2.250443525194872341e-01
3.016248310013527600e+01	2.319190824314247001e-01
3.020028880083617651e+01	2.390197566233898396e-01
3.023801129274903587e+01	2.463670318921232782e-01
3.027555388470786824e+01	2.539884568755730321e-01
3.031282325355049778e+01	2.619204637393558466e-01
3.034973310551939818e+01	2.702111078314097803e-01
3.038620818858152717e+01	2.789239542040571895e-01
[truncated: 1,977 more rows]
