# Supplementary material for: Collective dynamics and long-range order in thermal neuristor networks
Source: Nat Commun. 2024 Aug 14;15:6986. doi: 10.1038/s41467-024-51254-4 (PMC11324871; doi:10.1038/s41467-024-51254-4)
Supplement: Supplementary file 8 — Source Data [file 41467_2024_51254_MOESM8_ESM.zip › Source Data/Fig. 1/Fig. 1c/Theory_15V.csv]

# Time (us)	Current (mA)
1.703546745848427690e-02	3.551808134405805562e-01
4.324175869632895797e-02	3.662609627132157319e-01
6.945154237479300718e-02	3.778543763600309413e-01
9.557597541054363433e-02	3.899983881754887083e-01
1.215288832378433881e-01	4.027515627305872092e-01
1.472322206625094054e-01	4.162017093079813379e-01
1.726214602451889846e-01	4.304762039175734079e-01
1.976512431717694085e-01	4.457567071929210978e-01
2.223025254724753097e-01	4.623026255275151652e-01
2.465940427483204189e-01	4.804925919558982184e-01
2.706048822014928135e-01	5.009060323389276093e-01
2.945280223246733442e-01	5.245073455654774008e-01
3.188315581721212766e-01	5.531635965090947460e-01
3.449988417605638347e-01	5.918628060263363411e-01
3.656871605826736982e-01	6.313495731055894788e-01
3.851643424397472870e-01	6.800196547931715019e-01
4.011943565954929625e-01	7.334867893064460631e-01
4.146997314264169177e-01	7.937668782341528173e-01
4.265321587163874995e-01	8.651151539716859240e-01
4.372884109272554554e-01	9.546333734793306380e-01
4.476094167456921014e-01	1.078216916798041547e+00
4.536884047912970175e-01	1.179609345132927034e+00
4.588159994102021244e-01	1.291128237002086454e+00
4.640974614148412059e-01	1.443292016029807057e+00
4.684907284741584022e-01	1.613366394623072742e+00
4.713293463600258804e-01	1.754101266896676448e+00
4.742561684175399250e-01	1.934406986108265114e+00
4.766094488998291467e-01	2.111532331794415462e+00
4.785897025752845479e-01	2.284263154726504652e+00
4.804059080672438142e-01	2.459166180942583324e+00
4.821654432084585551e-01	2.638631228050565269e+00
4.839066098837285779e-01	2.819703908919195534e+00
4.856517559661313044e-01	2.997931033325913486e+00
4.874546814774376458e-01	3.171416546040480622e+00
4.894245519108366693e-01	3.340660613092472975e+00
4.918696960708146548e-01	3.512063939352788822e+00
4.946916592491845677e-01	3.651835579566248491e+00
4.972000546656509812e-01	3.728423194525757989e+00
5.001323180538861379e-01	3.773546448627532524e+00
5.032638021593136557e-01	3.784969322677391723e+00
5.063648578499773123e-01	3.772725308035462355e+00
5.094823045416170260e-01	3.746390264012744442e+00
5.128026470714956986e-01	3.709540800924647552e+00
5.164358828553510250e-01	3.663672353645734514e+00
5.204836016071183735e-01	3.609367225049514794e+00
5.250570069822479979e-01	3.546625554438150640e+00
5.302797927630997776e-01	3.475104741055834445e+00
5.362731011299182171e-01	3.394507442753914361e+00
5.431025666991402545e-01	3.305373509556171818e+00
5.506902146186725133e-01	3.210093016534659505e+00
5.588077276018630357e-01	3.112594796502333061e+00
5.672225626977080992e-01	3.016260264400073332e+00
5.757967936940815434e-01	2.922871712938226896e+00
5.844679623543527214e-01	2.833106474947714837e+00
5.932100471248560325e-01	2.747143151878392420e+00
6.020121241858369388e-01	2.664964686998716470e+00
6.108694805757437507e-01	2.586479008575672367e+00
6.197801133936913232e-01	2.511565244225960392e+00
6.287433220571045922e-01	2.440092013113662084e+00
6.377591139734057890e-01	2.371925116869512351e+00
6.468279381684070017e-01	2.306932920448029112e+00
6.559473586389366062e-01	2.245004518254345438e+00
6.651209179850674502e-01	2.185992806522662590e+00
6.743497423804178936e-01	2.129773725426303610e+00
6.836351218544507446e-01	2.076227319784490266e+00
6.929784832258647498e-01	2.025237908802046238e+00
7.023813817045976293e-01	1.976694091366446804e+00
7.118454937227625123e-01	1.930488716081855127e+00
7.213726109715175028e-01	1.886518822571597642e+00
7.309646355211540936e-01	1.844685559974525768e+00
7.406235759102557381e-01	1.804894087410524151e+00
7.503515439876480286e-01	1.767053460585411351e+00
7.601507522045096721e-01	1.731076507906295525e+00
7.700235110453164111e-01	1.696879698305305606e+00
7.799722262004884499e-01	1.664383002043199999e+00
7.899993949105841295e-01	1.633509744923294260e+00
8.001076008848357901e-01	1.604186454766447945e+00
8.102995055467054897e-01	1.576342701482723596e+00
8.205778240452161754e-01	1.549910949953928974e+00
8.309452286015392986e-01	1.524826529063900260e+00
8.414039510683544165e-01	1.501028093632587268e+00
8.519546339720136530e-01	1.478459074782878968e+00
8.625968695214716320e-01	1.457064617284046459e+00
8.733468782782729534e-01	1.436758499602553307e+00
8.842306518624454270e-01	1.417446823640011955e+00
8.952011838816282818e-01	1.399166099233880578e+00
9.062618441963614657e-01	1.381855018754706066e+00
9.174361226745482156e-01	1.365422564837843300e+00
9.287225744568026187e-01	1.349817127985053267e+00
9.401168886955169057e-01	1.334987187961203192e+00
9.516150738093394068e-01	1.320875946042079141e+00
9.632118331770023190e-01	1.307422746640952260e+00
9.748997083162684874e-01	1.294563065295298188e+00
9.866688669417023050e-01	1.282227763572975299e+00
9.985073886852582348e-01	1.270342144842696586e+00
1.010402115386892063e+00	1.258824976869800549e+00
1.022340162441821576e+00	1.247587517704341398e+00
1.034311120058205802e+00	1.236532496377935386e+00
1.046309888231213847e+00	1.225552871416671241e+00
1.058340085419967380e+00	1.214529967376225983e+00
1.070418171199893465e+00	1.203330198931638284e+00
1.082578995269670941e+00	1.191798835533924628e+00
1.094884823876153490e+00	1.179747518101066817e+00
1.107443415413865040e+00	1.166927378431060314e+00
1.120452639618132906e+00	1.152962717725726449e+00
1.134346709440642087e+00	1.137138917904514379e+00
1.150665556502186604e+00	1.117175046804469218e+00
1.163423251201486153e+00	1.100418245204853207e+00
1.176483055376522202e+00	1.082142494205744487e+00
1.188181218452040611e+00	1.064768202424285715e+00
1.199062586452800616e+00	1.047737966323906367e+00
1.209406258688275670e+00	1.030770781798389324e+00
1.219363896847966089e+00	1.013728658887018685e+00
1.229033219471762806e+00	9.965318714515026821e-01
1.238484231425253768e+00	9.791294837175811283e-01
1.247770815643523434e+00	9.614867985937048944e-01
1.256936755759422653e+00	9.435790680414377629e-01
1.266019233565206292e+00	9.253879774695985549e-01
1.275051041129692919e+00	9.068995179200287637e-01
1.284062088747333519e+00	8.881026086500164451e-01
1.293080506873813817e+00	8.689881531051881769e-01
1.302133513869566883e+00	8.495483475769769477e-01
1.311248153493870916e+00	8.297761396743447149e-01
1.320451974682736562e+00	8.096647677352388772e-01
1.329773712689295451e+00	7.892073264837993207e-01
1.339244024881296014e+00	7.683963150093747752e-01
1.348896343703209766e+00	7.472231129597605159e-01
1.358767922848556964e+00	7.256773248621920525e-01
1.368901192815297208e+00	7.037458882204936650e-01
1.379345600131888006e+00	6.814117910589784222e-01
1.390160221251630190e+00	6.586521278576662475e-01
1.401417669637865515e+00	6.354349863564275891e-01
1.413210277997841047e+00	6.117141696316649169e-01
1.425660597124725371e+00	5.874195960727444099e-01
1.438940952200795209e+00	5.624381716835646916e-01
1.453314872995939311e+00	5.365705471952757488e-01
1.469243847090574207e+00	5.094125840020335971e-01
1.487774582917559485e+00	4.799004069233427372e-01
1.513185616666490318e+00	4.431604861845399590e-01
1.534172182570546994e+00	4.160713368320633210e-01
1.554486664705084564e+00	3.925915253549181472e-01
1.574909016090863645e+00	3.716051906864641374e-01
1.595905164091398376e+00	3.526314770555013522e-01
1.617844002484879695e+00	3.354556753176404782e-01
1.641114376965582267e+00	3.199907132656455988e-01
1.666214787399354691e+00	3.062380684224730865e-01
1.693898996663019574e+00	2.942934273998182859e-01
1.725519034501932225e+00	2.844176926171571584e-01
1.763572760803665318e+00	2.774013316600690837e-01
1.803980984294746293e+00	2.754310047160881680e-01
1.843268289570321627e+00	2.789721862775458305e-01
1.879672672303200898e+00	2.876089005969474366e-01
1.909783158458825625e+00	2.995253521961184218e-01
1.935377851284354023e+00	3.081055510376019546e-01
1.960610150113218708e+00	3.168918275894957448e-01
1.986176819928040516e+00	3.261350660999736140e-01
2.012020161077277436e+00	3.358399105939176010e-01
2.038080982512163075e+00	3.460148143236099760e-01
2.064287944429811006e+00	3.566705840055558463e-01
2.090560129043481652e+00	3.678240576783756155e-01
2.116810753285935931e+00	3.795027986395779207e-01
2.142951925115578860e+00	3.917508738513595934e-01
2.168899952211383209e+00	4.046358214960323330e-01
2.194580760409845510e+00	4.182572741164696239e-01
2.219935341238741699e+00	4.327584682798703564e-01
2.244925820645729431e+00	4.483433228228422274e-01
2.269543793875275384e+00	4.653046619610336498e-01
2.293824690468856176e+00	4.840758652311835664e-01
2.317877815587834789e+00	5.053367931641771227e-01
2.341962823861809539e+00	5.302685899207371101e-01
2.366747803233128167e+00	5.613547920762176346e-01
2.394806334460348296e+00	6.067939141112804746e-01
2.412973575187280062e+00	6.453775458143450328e-01
2.430446139013209716e+00	6.934403298233338120e-01
2.445383548595390977e+00	7.479315665548577075e-01
2.458269147904104557e+00	8.108766543714597264e-01
2.469713480550687734e+00	8.868549864040965458e-01
2.480267657023311756e+00	9.847013722768508392e-01
2.487798552501711669e+00	1.081273178129212642e+00
2.493803449062255595e+00	1.183648604287776296e+00
2.498860686967034894e+00	1.296153140546122406e+00
2.504060939817904341e+00	1.449477023083013849e+00
2.508398305374559101e+00	1.621489967598995996e+00
2.511169346873199260e+00	1.762258792423549103e+00
2.514030270672304113e+00	1.942534334940898999e+00
2.516336779803502566e+00	2.119663735629728762e+00
2.518290458918478691e+00	2.293132578266384058e+00
2.520089820370849054e+00	2.469239289498116552e+00
2.521834005902277909e+00	2.649863101078643979e+00
2.523557755692358739e+00	2.831788276894570355e+00
2.525284979831805998e+00	3.010795257692822080e+00
2.527070825698743306e+00	3.185192137843324556e+00
2.529023437841310340e+00	3.355441457708543851e+00
2.531446839979498264e+00	3.527804316676854679e+00
2.534254236420032669e+00	3.668735968359208233e+00
2.536748987938253208e+00	3.745755768538844954e+00
2.539675195590664458e+00	3.791063423400095722e+00
2.543527512656478251e+00	3.800971466424334366e+00
2.546627934148578021e+00	3.784306419581364267e+00
2.549763310703543340e+00	3.754961535620616520e+00
2.553134130586517614e+00	3.715578729475657482e+00
2.556844482149681852e+00	3.667360814110819600e+00
2.560997732003819749e+00	3.610703823918831379e+00
2.565709330828916279e+00	3.545474102359229107e+00
2.571106351160718617e+00	3.471262387030794372e+00
2.577304729664987804e+00	3.387860476933354903e+00
2.584342342358965539e+00	3.296200264045262340e+00
2.592093062331951359e+00	3.199256270017301507e+00
2.600306392260140598e+00	3.101111953778068919e+00
2.608769267559043925e+00	3.004783636492668109e+00
2.617368041423841163e+00	2.911694603476252752e+00
2.626053606808355312e+00	2.822339243909701700e+00
2.634805742160811093e+00	2.736820487361291132e+00
2.643615935099997927e+00	2.655091193650619630e+00
2.652480506428481988e+00	2.577047099642897798e+00
2.661397924164194961e+00	2.502562266750310904e+00
2.670367719037049170e+00	2.431503225694307879e+00
2.679390022108581348e+00	2.363735010683538196e+00
2.688465354589968825e+00	2.299125894009287130e+00
2.697591502749261849e+00	2.237563706135308639e+00
2.706771910885926502e+00	2.178902813681407036e+00
2.716007725476000445e+00	2.123019644987389487e+00
2.725300254411170187e+00	2.069794753169980961e+00
2.734650940985037693e+00	2.019112972473526835e+00
2.744061355742122288e+00	1.970863417810563956e+00
2.753533189497876066e+00	1.924939450378498673e+00
2.763068247565726665e+00	1.881238615363566069e+00
2.772668445018972250e+00	1.839662557749825789e+00
2.782335802899766009e+00	1.800116920720072677e+00
2.792072445091491772e+00	1.762511230950667196e+00
2.801880595645780403e+00	1.726758773623097376e+00
2.811762576170085737e+00	1.692776459563318125e+00
2.821720802863847410e+00	1.660484685638222491e+00
2.831757782731095574e+00	1.629807188344360780e+00
2.841876108151598856e+00	1.600670889968830224e+00
2.852078446716671323e+00	1.573005740371699934e+00
2.862367509590569625e+00	1.546744584042992976e+00
2.872745917963907658e+00	1.521823197123544080e+00
2.883215675671163325e+00	1.498180961689168589e+00
2.893776951254206864e+00	1.475762245628649216e+00
2.904431138289577774e+00	1.454508389440739347e+00
2.915202022095858325e+00	1.434320606310566681e+00
2.926097155143857265e+00	1.415140754667693068e+00
2.937071455411008003e+00	1.396998444028449970e+00
2.948146551279364758e+00	1.379802232283506846e+00
2.959335664060258608e+00	1.363478767079655096e+00
2.970635462912877500e+00	1.347978938580475905e+00
2.982042350246572937e+00	1.333249838498460793e+00
2.993552506080696674e+00	1.319234128608134826e+00
3.005160460075263273e+00	1.305870999319862058e+00
3.016858455631695080e+00	1.293095814297766211e+00
3.028636324920878309e+00	1.280839270360071058e+00
3.040481826021920853e+00	1.269026435802215413e+00
3.052381544047239714e+00	1.257575777920382887e+00
3.064322456583006726e+00	1.246398201769307379e+00
3.076294183691658191e+00	1.235396045740858151e+00
3.088291856351851550e+00	1.224461848732066205e+00
3.100319539601503749e+00	1.213476476735659615e+00
3.112394362467878040e+00	1.202305797708584922e+00
3.124552099694671625e+00	1.190794321398534139e+00
3.136856327590763271e+00	1.178752431014047808e+00
3.149416914589792782e+00	1.165928801742811993e+00
3.162436037389763754e+00	1.151941972523856439e+00
3.176360808709066674e+00	1.136059061277314708e+00
3.192819848300587182e+00	1.115874016452353956e+00
3.205513701356629497e+00	1.099150981633569613e+00
3.218486437840255121e+00	1.080945894460713319e+00
3.230137443495202376e+00	1.063596866039019373e+00
3.240988145373368212e+00	1.046573337707139340e+00
3.251309428019482084e+00	1.029604030589395869e+00
3.261249886102437046e+00	1.012554529316246121e+00
3.270905754063178961e+00	9.953468241883017820e-01
3.280346200211294416e+00	9.779309514433628392e-01
3.289624593499016925e+00	9.602728212736734159e-01
3.298784386383037059e+00	9.423480898814508011e-01
3.307862543648624865e+00	9.241387231441737793e-01
3.316891718057917160e+00	9.056309110307875221e-01
3.325901737026139671e+00	8.868137160349160997e-01
3.334920693867651664e+00	8.676781416713623685e-01
3.343975808506563396e+00	8.482164514712212666e-01
3.353094162767686015e+00	8.284216317245598482e-01
3.362303380569997557e+00	8.082869330600548352e-01
3.371632312360166139e+00	7.878054356317218954e-01
3.381111777788618156e+00	7.669695929930037126e-01
3.390775428165362371e+00	7.457707039288087314e-01
3.400660810214038321e+00	7.241982423435530114e-01
3.410810745403242805e+00	7.022389488000713165e-01
3.421275208569959148e+00	6.798755152780646682e-01
3.432114005041757565e+00	6.570845861118902453e-01
3.443400785006112130e+00	6.338335463721596064e-01
3.455229419595891471e+00	6.100750569552685354e-01
3.467724885727250239e+00	5.857370591335934185e-01
3.481063673806971792e+00	5.607027352681076549e-01
3.495517445455057270e+00	5.347647646596853654e-01
3.511567298354126621e+00	5.074979839339834875e-01
3.530330967600789904e+00	4.777559356808899205e-01
3.551103422229083151e+00	4.475753826534418223e-01
3.572863694909706567e+00	4.190573787781162740e-01
3.593178480166315580e+00	3.952394043412417735e-01
3.613566120032210449e+00	3.739629085103949868e-01
3.634477725761549038e+00	3.547429308390776526e-01
3.656289966716929740e+00	3.373393559654166984e-01
3.679386706118791039e+00	3.216520128231774578e-01
3.704251048395107659e+00	3.076712925739029103e-01
3.731602179706218436e+00	2.954784585078855108e-01
3.762712877437365933e+00	2.853044386278338340e-01
3.800053575334363387e+00	2.778312522004918739e-01
3.840655951398975532e+00	2.751951632855217378e-01
3.879870457474705603e+00	2.780659389036521656e-01
3.917100328621241800e+00	2.862152755995984177e-01
3.947956465537302506e+00	2.978303490056836145e-01
3.974038819185174987e+00	3.065046387943463069e-01
3.999233099721546836e+00	3.152118329942627528e-01
4.024775759314614731e+00	3.243771424737836861e-01
4.050602079394494126e+00	3.340024745587511501e-01
4.076654789362638809e+00	3.440963289255269952e-01
4.102864131482476751e+00	3.546691305554427465e-01
4.129150379819403582e+00	3.657368012911242361e-01
4.155427372259474339e+00	3.773252952621392597e-01
4.181607136442476502e+00	3.894762160641138116e-01
4.207605143305922724e+00	4.022536001605626077e-01
4.233345721317753885e+00	4.157522668746414518e-01
4.258767492422013135e+00	4.301088389328722728e-01
4.283829313221787061e+00	4.455178671602577634e-01
4.308518194474050489e+00	4.622581209974936378e-01
4.332862570785721346e+00	4.807400612838279019e-01
4.356959382861418817e+00	5.016016121936252015e-01
4.381041092767198109e+00	5.259328972563100946e-01
4.405691748542317043e+00	5.559519659472831332e-01
4.432987341536197334e+00	5.983629510268453355e-01
4.452029937102647494e+00	6.368700424523364712e-01
4.470249927067499129e+00	6.847283378717176072e-01
4.485642800414286313e+00	7.384485415985805323e-01
4.498811261810679696e+00	7.999677836840417555e-01
4.510440053866890509e+00	8.736352632859419876e-01
4.521089114333651793e+00	9.674000205776259742e-01
4.529049348893646965e+00	1.064503012948745164e+00
4.535234617508226762e+00	1.165425291763042548e+00
4.540425733124749286e+00	1.276222342146643651e+00
4.545782217522887692e+00	1.428238975689913426e+00
4.550222924224627263e+00	1.598356073149074019e+00
4.553083000526491730e+00	1.739222737638340233e+00
4.556033798457935546e+00	1.920547569747174332e+00
4.558397731486753202e+00	2.098857756899105809e+00
4.560377182786439221e+00	2.272610109204125095e+00
4.562184788853784312e+00	2.448452545011335690e+00
4.563929316103120470e+00	2.628892236279952055e+00
4.565650269562436137e+00	2.811158809983576035e+00
4.567370114228502587e+00	2.990916555529369081e+00
4.569139163073899113e+00	3.166174920689178496e+00
4.571055837834194335e+00	3.337122445340428012e+00
4.573369942319647663e+00	3.508256912752476531e+00
4.576371374105168144e+00	3.666081320396767929e+00
4.578864192321823623e+00	3.746197954399159258e+00
4.581732086653609315e+00	3.793528768943204899e+00
4.584842150572434605e+00	3.806980185006846096e+00
4.587919115614347731e+00	3.795807252611545834e+00
4.590999755017907802e+00	3.770142943673461922e+00
4.594277103308481713e+00	3.733785999583062232e+00
4.597861902711624538e+00	3.688303996983093302e+00
4.601855524427278965e+00	3.634312380503211592e+00
4.606369114480500571e+00	3.571818934842504234e+00
4.611527354680593049e+00	3.500460401266245025e+00
4.617455055414950493e+00	3.419877602324687071e+00
4.624226007757723522e+00	3.330502282076816201e+00
4.631771670763363602e+00	3.234639488342483382e+00
4.639864097088057804e+00	3.136284846071080157e+00
4.648262992642671065e+00	3.038976663100223519e+00
4.656824507256736467e+00	2.944598390042927782e+00
4.665483832270325593e+00	2.853865360763094383e+00
4.674214240060553749e+00	2.766967107649360713e+00
4.683004612263381716e+00	2.683889010091927041e+00
4.691850172290024545e+00	2.604539036242502714e+00
4.700748879605974651e+00	2.528795692287578945e+00
4.709699997007778194e+00	2.456526782774253626e+00
4.718703492041370851e+00	2.387597225108200050e+00
4.727759770862419941e+00	2.321874123800783174e+00
4.736866795433353872e+00	2.259243156220789750e+00
4.746027697443210513e+00	2.199558782401289658e+00
4.755243570661843222e+00	2.142695920062437143e+00
4.764515672197390472e+00	2.088533595685483135e+00
4.773845397799707513e+00	2.036955107627003159e+00
4.783234273198008424e+00	1.987848040024315921e+00
4.792683946732072542e+00	1.941104239555070166e+00
4.802196183158937259e+00	1.896619762378008778e+00
4.811772858570158462e+00	1.854294797094724334e+00
4.821415956311756901e+00	1.814033568737250413e+00
4.831127563620423615e+00	1.775744228471068942e+00
4.840909868840196140e+00	1.739338731917404068e+00
4.850765158760367513e+00	1.704732709190099893e+00
4.860695815878418813e+00	1.671845327448321594e+00
4.870704314917315259e+00	1.640599147180908046e+00
4.880793218125212718e+00	1.610919971067508838e+00
4.890965167322733009e+00	1.582736686796770931e+00
4.901222862372854649e+00	1.555981121253425137e+00
4.911568973688080320e+00	1.530588002181216600e+00
4.922005778128205833e+00	1.506495382183297815e+00
4.932534099716093579e+00	1.483645997055329735e+00
4.943153900306036519e+00	1.461984228649248374e+00
4.953880927711697524e+00	1.441424613380914987e+00
4.964737605467814063e+00	1.421879065702063460e+00
4.975680524794217519e+00	1.403378311877438112e+00
4.986716457796383395e+00	1.385855831802831561e+00
4.997865600273446063e+00	1.369226305446966885e+00
5.009126372953236483e+00	1.353439153380590509e+00
5.020495241158119626e+00	1.338442940385583091e+00
5.031968841783026392e+00	1.324181554121504512e+00
5.043542446999129680e+00	1.310595461697849240e+00
5.055209160102876353e+00	1.297621579257553615e+00
5.066959652478391973e+00	1.285192501128926246e+00
5.078782329078993740e+00	1.273235554122886581e+00
5.090664008416304398e+00	1.261671823156777839e+00
5.102591234938422815e+00	1.250415190479449823e+00
5.114552279401173962e+00	1.239371365429652094e+00
5.126539787284936978e+00	1.228436777924780010e+00
5.138553990799035631e+00	1.217497024100480996e+00
5.150606519859017851e+00	1.206424232588337198e+00
5.162725271024143581e+00	1.195072131360599421e+00
5.174961788875133806e+00	1.183266326169268190e+00
5.187405059410888697e+00	1.170783991341916463e+00
5.200213117930569950e+00	1.157306580816303443e+00
5.213705310840712315e+00	1.142284622149743356e+00
5.228776992579017957e+00	1.124346685218733599e+00
5.242013348264180195e+00	1.107467105492497383e+00
5.256057906368312160e+00	1.088307185660973841e+00
5.268204429426077695e+00	1.070644377992114205e+00
5.279343542854661564e+00	1.053530687185166625e+00
5.289861839075673089e+00	1.036559933181437687e+00
5.299946199997545904e+00	1.019555149415285245e+00
5.309710212469354929e+00	1.002419936652950261e+00
5.319232466163057893e+00	9.850947129263026847e-01
5.328571990236003586e+00	9.675397775837120129e-01
5.337775851526547655e+00	9.497272759090586991e-01
5.346883400400965769e+00	9.316368746062554385e-01
5.355928876711882225e+00	9.132532154760502063e-01
5.364943137310252297e+00	8.945643087476540245e-01
5.373954887312866191e+00	8.755604526625467843e-01
5.382991621070903676e+00	8.562334655099642644e-01
5.392080400812123031e+00	8.365760965890929324e-01
5.401248552077674958e+00	8.165815430442693312e-01
5.410524340544093036e+00	7.962430102677329202e-01
5.419937683969333619e+00	7.755532706602665804e-01
5.429520957955073612e+00	7.545041704476126432e-01
5.439309964118375973e+00	7.330860309063671476e-01
5.449345164181028878e+00	7.112868493990162078e-01
5.459673324287702911e+00	6.890911796067297201e-01
5.470349816035614765e+00	6.664784592679149355e-01
5.481441993826187797e+00	6.434203832387338506e-01
5.493034424629293255e+00	6.198765478471522927e-01
5.505237538641303274e+00	5.957867276964966541e-01
5.518203178837477907e+00	5.710560196989032944e-01
5.532155918898137514e+00	5.455228834964005458e-01
5.547467614551344184e+00	5.188781019743388123e-01
5.564891142941377211e+00	4.903952951383677150e-01
5.586835512015653649e+00	4.573923436660016217e-01
5.609717965619580582e+00	4.264184392353052577e-01
5.630124013987217069e+00	4.017188574499789278e-01
5.650444694729198858e+00	3.797735429110866701e-01
5.671167837172323090e+00	3.599970624387056062e-01
5.692688526088787171e+00	3.420871041790438105e-01
5.715379364712372734e+00	3.259117218477267097e-01
5.739685716020201056e+00	3.114370154373757860e-01
5.766240835375633367e+00	2.987155881516697642e-01
5.796111480143380845e+00	2.879229790012287071e-01
5.831407939947649055e+00	2.795412795727150734e-01
5.872382076370790571e+00	2.753083715875292992e-01
5.911648406388724908e+00	2.766588212546384762e-01
5.950169918839598893e+00	2.834833746052611292e-01
5.982741828902941705e+00	2.942858721812412481e-01
6.009977959838092687e+00	3.078545999809572109e-01
6.033534214094899539e+00	3.160818792624467966e-01
6.058978206829010560e+00	3.252945834932705060e-01
6.084692203153213796e+00	3.349604928834827300e-01
6.110641660951880993e+00	3.450948961800109904e-01
6.136757365968666278e+00	3.557066383222490802e-01
6.162959923332834933e+00	3.668094883774131176e-01
6.189162890587816435e+00	3.784264917091716418e-01
6.215277387388230323e+00	3.905955147370865910e-01
6.241217392918155582e+00	4.033759011174302134e-01
6.266905207624336782e+00	4.168565424844954959e-01
6.292276838927264748e+00	4.311662986635522166e-01
6.317287669006958595e+00	4.464889056816837565e-01
6.341919671125779701e+00	4.630868185262659864e-01
6.366193071984877605e+00	4.813435013719927769e-01
6.390189451604104676e+00	5.018468881769824197e-01
6.414106878602115813e+00	5.255788235294094335e-01
6.438427496572341369e+00	5.544523140632685587e-01
6.464701515894887507e+00	5.936587897418669213e-01
6.485120239224620775e+00	6.330114471895887940e-01
6.504393420689723371e+00	6.815701626753084552e-01
6.520322308925077692e+00	7.350855948616994429e-01
6.533774513171838549e+00	7.955476970385159108e-01
6.545574288478285041e+00	8.672080581400827270e-01
6.556311951724389075e+00	9.572576448027322327e-01
6.566629924303381216e+00	1.081890402906479975e+00
6.572670858818014494e+00	1.183575872929744977e+00
6.577770571960737556e+00	1.295445132330034665e+00
6.583019514105266978e+00	1.447863035356399042e+00
6.587391359220532649e+00	1.618301584474259869e+00
6.590211936474631216e+00	1.759011766025182277e+00
6.593120553502124892e+00	1.939087998630921295e+00
6.595462212529664470e+00	2.115946401966942503e+00
6.597437400459078560e+00	2.288590253508761663e+00
6.599252267451326759e+00	2.463519574604745355e+00
6.601012241906392575e+00	2.642996745464500030e+00
6.602754602210765711e+00	2.823969546182224732e+00
6.604501989206458035e+00	3.002004421487869390e+00
6.606309346000124094e+00	3.175271990538778955e+00
6.608288308309827386e+00	3.344343112799391449e+00
6.610762587911821697e+00	3.516127081223923589e+00
6.613554224628902745e+00	3.652658651403489554e+00
6.616065715559166449e+00	3.728320750915624426e+00
6.619018065389880690e+00	3.772766107747042685e+00
6.622904692629376200e+00	3.782059510312872685e+00
6.626033142642882012e+00	3.765137859456408442e+00
6.629195917894456613e+00	3.735651523011647601e+00
6.632595067963279689e+00	3.696196215250015182e+00
6.636335003898981455e+00	3.647960426516005494e+00
6.640519018991682287e+00	3.591340732837885685e+00
6.645261965181813224e+00	3.526217630979783024e+00
6.650689381643985598e+00	3.452211831764939287e+00
6.656914262871644894e+00	3.369160471172752747e+00
6.663970851653630234e+00	3.278033974199499490e+00
6.671732434171840254e+00	3.181781304246723341e+00
6.679952569857555034e+00	3.084393374308657787e+00
6.688421807881347547e+00	2.988815757629151193e+00
6.697027557234125794e+00	2.896448695697519948e+00
6.705720666483866665e+00	2.807784095735121443e+00
6.714480714782759208e+00	2.722926705063065445e+00
6.723299055959778059e+00	2.641831261498684746e+00
6.732171947151634583e+00	2.564394893313823864e+00
6.741097837005479931e+00	2.490492704250130362e+00
6.750076261630372443e+00	2.419992079063133961e+00
6.759107370820625960e+00	2.352758815937066927e+00
6.768191711912979969e+00	2.288662206236219632e+00
6.777326717091455066e+00	2.227592921412159921e+00
6.786516178660967569e+00	2.169403863083799511e+00
6.795761265170249033e+00	2.113972196671203729e+00
6.805063307467403177e+00	2.061179203661296366e+00
6.814423770571167438e+00	2.010910445820233594e+00
6.823844245730455782e+00	1.963055758937532591e+00
6.833326443544706308e+00	1.917509214252100636e+00
6.842872188320587412e+00	1.874169052583189998e+00
6.852483413521071043e+00	1.832937596972545879e+00
6.862162158075189922e+00	1.793721148845479396e+00
6.871910563369802105e+00	1.756429871313070823e+00
6.881730870656873833e+00	1.720977662536637753e+00
6.891625418457365981e+00	1.687282021443549773e+00
6.901596639551502932e+00	1.655263906675683128e+00
6.911647057010007700e+00	1.624847588670890408e+00
6.921779278472914854e+00	1.595960493822630166e+00
6.931995985322874532e+00	1.568533044027664136e+00
6.942299899608734393e+00	1.542498521172535497e+00
6.952693645672859191e+00	1.517793104140968685e+00
6.963179205584292930e+00	1.494356554225458433e+00
6.973756618800173612e+00	1.472133701755401036e+00
6.984426691309717938e+00	1.451067036499305241e+00
6.995213248798904715e+00	1.431057677475574996e+00
7.006129173660152532e+00	1.412038103882594875e+00
7.017123624567798146e+00	1.394047743848069620e+00
7.028215999719638063e+00	1.376998424632299045e+00
7.039422961477775686e+00	1.360810832624580913e+00
7.050741046581109117e+00	1.345435374758805702e+00
7.062165977977961973e+00	1.330819131410194700e+00
7.073693447011592639e+00	1.316904183200263700e+00
7.085317564719595396e+00	1.303628791047791724e+00
7.097030183703594730e+00	1.290927147584166379e+00
7.108820820095292703e+00	1.278728560124969382e+00
7.120677090982397317e+00	1.266956490757943810e+00
7.132585750231701383e+00	1.255527579249404058e+00
7.144534403795454125e+00	1.244350663664106627e+00
7.156513906407038661e+00	1.233325719283574928e+00
7.168521368875971689e+00	1.222342485342662544e+00
7.180563748776858546e+00	1.211278286175137442e+00
7.192662285673630862e+00	1.199994085108961883e+00
7.204858779944018465e+00	1.188326858094842065e+00
7.217226462216974170e+00	1.176074058363132391e+00
7.229893116156318911e+00	1.162959074204141574e+00
7.243102349599521261e+00	1.148540725534880735e+00
7.257440809505411039e+00	1.131886458245585425e+00
7.272056092617756207e+00	1.113691757258895354e+00
7.287294413788139025e+00	1.093278343161835142e+00
7.299819970681227232e+00	1.075323540689106183e+00
7.311153702417730216e+00	1.058130332893991055e+00
7.321801745722019916e+00	1.041147207718928103e+00
7.331980650375854225e+00	1.024163079212640381e+00
7.341816141342793145e+00	1.007068234353352354e+00
7.351393123596245971e+00	9.897963675951968465e-01
7.360774331495186118e+00	9.723039097937540287e-01
7.370009162811570036e+00	9.545605956076147480e-01
7.379138493258516007e+00	9.365445071629792118e-01
7.388197572946907599e+00	9.182392097849992885e-01
7.397217914703038133e+00	8.996319695835379715e-01
7.406228616548482080e+00	8.807125737106759056e-01
7.415257356652510623e+00	8.614725004244925266e-01
7.424331199872348463e+00	8.419042962033917998e-01
7.433477304820232945e+00	8.220010732972006240e-01
7.442723597361023735e+00	8.017560655130440139e-01
7.452099467119058573e+00	7.811621907765387007e-01
7.461636539774996635e+00	7.602115801276501106e-01
7.471369594917153023e+00	7.388950104841890409e-01
7.481337716382309821e+00	7.172011712761617863e-01
7.491585810659362465e+00	6.951156431047778028e-01
7.502166702774157869e+00	6.726194014837468815e-01
7.513144174464265745e+00	6.496864950575251818e-01
7.524597599801570169e+00	6.262802522720563037e-01
7.536629471876878483e+00	6.023466799960192075e-01
7.549378609907464011e+00	5.778020633452997101e-01
7.563045878806821776e+00	5.525071594816333143e-01
7.577952378221507246e+00	5.262049524060025130e-01
7.594706455488399399e+00	4.983309233284399231e-01
7.614956542396658534e+00	4.671123138053592805e-01
7.640101639260102218e+00	4.321714818202252451e-01
7.660529747116505916e+00	4.068780904415948418e-01
7.680825471903240498e+00	3.844153951605167596e-01
7.701417622115638295e+00	3.642279421111451199e-01
7.722726586140282734e+00	3.459512107479984500e-01
7.745117928930046247e+00	3.294277853822120128e-01
7.769009909973398464e+00	3.146059958855871308e-01
7.794973755487980327e+00	3.015199570244982419e-01
7.823928688815364296e+00	2.903133540865302509e-01
7.857625493361538815e+00	2.813663034598319901e-01
7.898000062631588492e+00	2.759845063392729614e-01
7.937657804600544154e+00	2.761453564990692389e-01
7.976679399206901167e+00	2.818150647710094825e-01
8.010539358426807865e+00	2.918708475559331772e-01
8.038697589716893077e+00	3.048221961708802996e-01
8.062936359201231085e+00	3.131601906021022064e-01
8.088301856120775568e+00	3.222120931048117476e-01
8.113959959399682731e+00	3.317182496658850344e-01
8.139869683462542582e+00	3.416905712741642454e-01
8.165965490166005480e+00	3.521376265623714086e-01
8.192170882632698437e+00	3.630718916036762001e-01
8.218401286125164518e+00	3.745138338911203069e-01
8.244568341381622645e+00	3.864971397734195957e-01
8.270585031128121045e+00	3.990750376761484919e-01
8.296371112953050186e+00	4.123279296842720099e-01
8.321858522691385929e+00	4.263730648762106279e-01
8.346996921131459857e+00	4.413780063293912259e-01
8.371760379741704838e+00	4.575815828138639629e-01
8.396157553336571766e+00	4.753300912760710095e-01
8.420250855016231384e+00	4.951466956851995893e-01
8.444199981085510842e+00	5.178826470744047894e-01
8.468384985224158612e+00	5.451177099586201891e-01
8.493906170649133003e+00	5.806744604698460543e-01
8.516435473869666595e+00	6.209802244116625625e-01
8.533211815616148499e+00	6.594184878143981576e-01
8.549672973224669903e+00	7.080181028876947336e-01
8.563985298750591113e+00	7.639334330026292808e-01
8.576468645810784608e+00	8.292973353319325058e-01
8.587649959503806940e+00	9.091508165184145618e-01
8.598085913927267399e+00	1.014019882501601799e+00
8.605060601434423972e+00	1.110893608419680767e+00
8.610788065588437235e+00	1.215799597535203391e+00
8.616802623272260320e+00	1.363770240901233333e+00
8.621651371355547155e+00	1.526433058386218011e+00
8.625655493083854708e+00	1.705884679551243455e+00
8.628136958837441028e+00	1.846555624083214608e+00
8.630695592143446504e+00	2.022697225342402483e+00
8.632821991552749097e+00	2.196551367713990288e+00
8.634698274502007109e+00	2.369937907123548460e+00
8.636474767132483521e+00	2.547439409602608951e+00
8.638218501434185015e+00	2.728563203483078681e+00
8.639952227244751981e+00	2.908928880678260054e+00
8.641710416685040030e+00	3.085192839444321766e+00
8.643569266670901641e+00	3.256730257711180521e+00
8.645690596392743288e+00	3.425460467459002345e+00
8.648255754274035922e+00	3.583283443148813419e+00
8.650788377669798024e+00	3.689151908146331316e+00
8.653373521938050317e+00	3.753269335433067511e+00
8.656743858804581748e+00	3.787544220358235680e+00
8.660101706968973190e+00	3.785570570071356666e+00
8.663179924850666680e+00	3.765037605849283597e+00
8.666384024640780837e+00	3.732787718156775014e+00
8.669853481143828589e+00	3.690959701049109754e+00
8.673689826088757826e+00	3.640500516741059123e+00
8.677998846461619564e+00	3.581647089569555131e+00
8.682899172977489144e+00	3.514176019055710309e+00
8.688517337726555212e+00	3.437691573014643343e+00
8.694955166644565026e+00	3.352206448639972525e+00
8.702211531437129111e+00	3.259161949866673957e+00
8.710115873237672446e+00	3.161987985642901400e+00
8.718415703775793446e+00	3.064601157524554420e+00
8.726926245792331116e+00	2.969528549487276958e+00
8.735555720141171321e+00	2.877867392666294322e+00
8.744265159172783797e+00	2.789970924666676844e+00
8.753038396406555677e+00	2.705888844976634289e+00
8.761868544341322007e+00	2.625554446146408427e+00
8.770752625416690762e+00	2.548856391871010985e+00
8.779689450126962669e+00	2.475666492876993807e+00
8.788678744601547521e+00	2.405851022284838603e+00
8.797720771053324285e+00	2.339276975589069441e+00
8.806813336654908397e+00	2.275830571022427140e+00
8.815959519380388798e+00	2.215365041590247941e+00
8.825160369939048621e+00	2.157754214296287554e+00
8.834417105689865934e+00	2.102875992732503363e+00
8.843731085505517342e+00	2.050612536756560633e+00
8.853103800695556913e+00	2.000850288698253987e+00
8.862536867231362692e+00	1.953479960177194830e+00
8.872032019134479697e+00	1.908396487292597588e+00
8.881591103171707857e+00	1.865498959372662968e+00
8.891216074446944617e+00	1.824690528118126709e+00
8.900908992892677674e+00	1.785878300728054757e+00
8.910672020372544466e+00	1.748973220957537267e+00
8.920507418058313931e+00	1.713889941010672047e+00
8.930417543788834678e+00	1.680546685781948657e+00
8.940404848834909046e+00	1.648865110655644228e+00
8.950471873707638082e+00	1.618770151807976454e+00
8.960621241628448530e+00	1.590189869321621874e+00
8.970855644101767723e+00	1.563055290732128455e+00
8.981177789053759852e+00	1.537300308527292492e+00
8.991590179539475258e+00	1.512861862078587416e+00
9.002094327947126828e+00	1.489680980015469114e+00
9.012689726993759365e+00	1.467703339834660170e+00
9.023382266381240413e+00	1.446861377449528918e+00
9.034202822694744839e+00	1.427046601290180794e+00
9.045132009528714434e+00	1.408250193927636396e+00
9.056140799851021939e+00	1.390469223502279750e+00
9.067258087495083885e+00	1.373601632637798220e+00
9.078488997418698858e+00	1.357586805114170847e+00
9.089829395487193153e+00	1.342375198297585559e+00
9.101275638591936001e+00	1.327912076836383015e+00
9.112823350426666025e+00	1.314138616024694839e+00
9.124466240391175376e+00	1.300992398720314913e+00
9.136195660741485369e+00	1.288406850136486259e+00
9.148000651962348684e+00	1.276310339192935128e+00
9.159868491749286079e+00	1.264625205423056009e+00
9.171785856018448868e+00	1.253266786142092304e+00
9.183740665349080956e+00	1.242142438221206957e+00
9.195724600872857479e+00	1.231150453194338024e+00
9.207736212334769021e+00	1.220178598132235059e+00
9.219784617325522902e+00	1.209101726356878626e+00
9.231894140950878125e+00	1.197777378515845648e+00
9.244111098118832359e+00	1.186037202809137714e+00
9.256515975708662580e+00	1.173669272023605048e+00
9.269250289476868687e+00	1.160377918876089209e+00
9.282591037639591036e+00	1.145674185595067618e+00
9.297251639351024721e+00	1.128444970923194512e+00
9.311016990293548901e+00	1.111118954785192292e+00
9.325653942306299626e+00	1.091361310504553428e+00
9.338015691157313114e+00	1.073539834728838072e+00
9.349270204487648783e+00	1.056381157362082490e+00
9.359866228146188405e+00	1.039404309313198382e+00
9.370007493831000289e+00	1.022413008412415003e+00
9.379814656208793622e+00	1.005303091795091586e+00
9.389370014049955415e+00	9.880110128377397327e-01
9.398734782839870405e+00	9.704947734320055197e-01
9.407957408414830525e+00	9.527250794419985791e-01
9.417078144520495186e+00	9.346806469066358813e-01
9.426131828394794354e+00	9.163454699475318543e-01
9.435149703264947618e+00	8.977071093112938271e-01
9.444160702656812845e+00	8.787555542702145672e-01
9.453192423272444245e+00	8.594824173685300384e-01
9.462271919490518712e+00	8.398803259664395782e-01
9.471426405569996376e+00	8.199424269732916715e-01
9.480683929690506773e+00	7.996619450494921733e-01
9.490074075052280733e+00	7.790317457235371723e-01
9.499628745443697397e+00	7.580438539340094151e-01
9.509383100718554971e+00	7.366888771263417901e-01
9.519376738336486454e+00	7.149552470421763894e-01
9.529655258159266396e+00	6.928281622520870986e-01
9.540272433631717064e+00	6.702880277171482382e-01
9.551293374449748796e+00	6.473080211725363853e-01
9.562799378918551696e+00	6.238500953863376219e-01
9.574895867653342663e+00	5.998579722104212530e-01
9.587726431275530814e+00	5.752438644284204594e-01
9.601500532556418221e+00	5.498604980045493917e-01
9.616557366595795742e+00	5.234323764228603348e-01
9.633555139276758439e+00	4.953395208239878555e-01
9.654384817655898843e+00	4.635199982791202711e-01
9.678566574063751204e+00	4.302281824387560460e-01
9.698994290287831888e+00	4.051278615705793396e-01
9.719294231665728034e+00	3.828456822934144244e-01
9.739928121732699395e+00	3.627996452523707394e-01
9.761305919795873365e+00	3.446485873224819918e-01
9.783794997147509775e+00	3.282440404430708170e-01
9.807821874360051595e+00	3.135404806393385924e-01
9.833976833035748655e+00	3.005782235130592395e-01
9.863223728291409031e+00	2.895112076808738499e-01
9.897423117188477448e+00	2.807499974985756541e-01
9.938107824899145015e+00	2.757378764369897151e-01
9.977622568834544126e+00	2.763065037416524983e-01
1.001650358414268993e+01	2.823768298132787180e-01
1.004991102964361360e+01	2.926915155531750190e-01
1.007774299780136218e+01	3.058520840319753353e-01
1.010174323939867946e+01	3.141505248382110982e-01
1.012713551666205447e+01	3.232564962773100126e-01
1.015281261941715485e+01	3.328163289636058564e-01
1.017873598546350067e+01	3.428431408490802412e-01
1.020483882327998515e+01	3.533455759381761707e-01
1.023104363909630621e+01	3.643365216680836682e-01
1.025726519834900330e+01	3.758372816326838173e-01
1.028341492866981355e+01	3.878829102762983427e-01
1.030940610853704342e+01	4.005286477445983429e-01
1.033515931443104563e+01	4.138576961434595747e-01
1.036060781678358111e+01	4.279911332041462790e-01
1.038570316263525228e+01	4.431018415534792032e-01
1.041042202497378355e+01	4.594363832709087436e-01
1.043477684221027957e+01	4.773531345384097180e-01
1.045883621675516650e+01	4.973960991313589597e-01
1.048277200075829896e+01	5.204579114551896035e-01
1.050699560647631259e+01	5.482211178799569762e-01
1.053273697255848873e+01	5.849043882600942768e-01
1.055461921125260005e+01	6.250325592521205342e-01
1.057504185544697606e+01	6.744018580719632894e-01
1.059151682595759425e+01	7.278279808682660557e-01
1.060524143710420830e+01	7.874702005844950170e-01
1.061720443132384517e+01	8.576564243070935456e-01
1.062803629285033225e+01	9.451828127847261563e-01
1.063837230761289021e+01	1.064822348345205283e+00
1.064460270617008675e+01	1.165099402061776868e+00
1.064984079942765760e+01	1.275253658998334760e+00
1.065525212750588580e+01	1.426400794706857100e+00
1.065973010464851001e+01	1.594940125561056909e+00
1.066264240602294677e+01	1.735723893025971076e+00
1.066564270998446418e+01	1.916755111825763969e+00
1.066804470185897102e+01	2.094831515988297976e+00
1.067004745123844245e+01	2.267799222903156053e+00
1.067187125862349717e+01	2.442457503680093733e+00
1.067363158663454925e+01	2.621702433246275721e+00
1.067537105056220881e+01	2.802976775379602437e+00
1.067711106697554158e+01	2.981756585361791778e+00
1.067890138438837155e+01	3.155884651258863638e+00
1.068084323117043866e+01	3.325628460669553199e+00
1.068320016194154221e+01	3.495938125086198500e+00
1.068616457566551503e+01	3.648354203341996005e+00
1.068867060263169577e+01	3.727557635662169577e+00
1.069155277712529895e+01	3.774449337278260597e+00
1.069469622076515236e+01	3.787857115690352217e+00
1.069780467936021040e+01	3.776633477961716334e+00
1.070091121750295216e+01	3.750965934392391787e+00
1.070421329874974248e+01	3.714652844520825337e+00
1.070782261464134777e+01	3.669258597033417058e+00
1.071184053680486414e+01	3.615405154786632380e+00
1.071637762447710784e+01	3.553116970740777703e+00
1.072155722333610939e+01	3.482058951864693164e+00
1.072750189381731545e+01	3.401909454103514197e+00
1.073428302465287487e+01	3.313127965397110408e+00
1.074183246765255006e+01	3.217990632752383284e+00
1.074992669741561357e+01	3.120401980261509056e+00
1.075832886749640593e+01	3.023832724153696638e+00
1.076689551711976378e+01	2.930151387890504555e+00
1.077556119311243776e+01	2.840078032886098836e+00
1.078429862622270718e+01	2.753808040947936853e+00
1.079309639730442427e+01	2.671330565752892294e+00
1.080194958708487007e+01	2.592555806893147796e+00
1.081085609732360453e+01	2.517363672210089387e+00
1.081981517652582170e+01	2.445622962995797955e+00
1.082882680005248233e+01	2.377199404069507693e+00
1.083789139339479490e+01	2.311961059754751524e+00
1.084700659168565906e+01	2.249796339433311587e+00
1.085617584284518955e+01	2.190558339502322038e+00
1.086540026162611028e+01	2.134122662789437630e+00
1.087468112685694521e+01	2.080369014884207779e+00
1.088401985482524026e+01	2.029181374218961498e+00
1.089341799082228590e+01	1.980448000179625634e+00
1.090287720185382270e+01	1.934061405771900555e+00
1.091239927059906378e+01	1.889918300856764821e+00
1.092198609046075219e+01	1.847919512186767976e+00
1.093163966157304401e+01	1.807969885174749214e+00
1.094136208761963758e+01	1.769978171349947171e+00
1.095115557306271015e+01	1.733856905371634838e+00
1.096102242060552001e+01	1.699522273344900691e+00
1.097096502833826648e+01	1.666893974399617839e+00
1.098098588623130567e+01	1.635895075250752173e+00
1.099108757115544321e+01	1.606451857528920169e+00
1.100127273850074516e+01	1.578493658429932278e+00
1.101154409982787641e+01	1.551952722092132086e+00
1.102190433341536036e+01	1.526764157789924692e+00
1.103235571347842026e+01	1.502866361983312693e+00
1.104289900733754948e+01	1.480202428160080297e+00
1.105353374311500048e+01	1.458717675273510483e+00
1.106427477725956265e+01	1.438328246216134421e+00
1.107514925539398831e+01	1.418937479669592161e+00
1.108611239918347735e+01	1.400578631806780328e+00
1.109716461848325864e+01	1.383195603847880761e+00
1.110833010819532518e+01	1.366696082247270683e+00
1.111960788960737645e+01	1.351028004976406960e+00
1.113099373718405616e+01	1.336140107852334946e+00
1.114248378043136967e+01	1.321975877590324311e+00
1.115407289054664730e+01	1.308474979979483033e+00
1.116575379634918264e+01	1.295573281613345840e+00
1.117751684235848941e+01	1.283202116919930802e+00
1.118935023420358377e+01	1.271287347283855951e+00
1.120124083677050564e+01	1.259748384046700531e+00
1.121317562594567363e+01	1.248497216782726182e+00
1.122514383102024382e+01	1.237437406129707096e+00
1.123713971650775179e+01	1.226462879110926885e+00
1.124916593587948910e+01	1.215456153245789483e+00
1.126123756630047623e+01	1.204285245630168477e+00
1.127338746076313925e+01	1.192797817414163353e+00
1.128567478747778452e+01	1.180809507773685985e+00
1.129820181196363293e+01	1.168079034489111878e+00
1.131115446818743919e+01	1.154247781898953162e+00
1.132493091595789281e+01	1.138652844792135577e+00
1.134084196828160174e+01	1.119335852778391649e+00
1.135375879187891357e+01	1.102510491172950857e+00
1.136706183171953910e+01	1.084028226583311438e+00
1.137887988898128810e+01	1.066583094346456262e+00
1.138983333563158595e+01	1.049532745768361641e+00
1.140022676428655046e+01	1.032566749428238229e+00
1.141022087978623389e+01	1.015537151239443991e+00
1.141991763336954335e+01	9.983597720693769828e-01
1.142938936478141088e+01	9.809813100017618082e-01
1.143869137279465420e+01	9.633656755409841788e-01
1.144786835053271545e+01	9.454872445379985946e-01
1.145695808186284026e+01	9.273271274051378965e-01
1.146599375989079306e+01	9.088709274760804480e-01
1.147500555413257572e+01	8.901073015527085630e-01
1.148402174808432008e+01	8.710269772853403980e-01
1.149306962617471939e+01	8.516220417676547694e-01
1.150217622229325798e+01	8.318853864367070639e-01
1.151136900305100852e+01	8.118102405581566483e-01
1.152067654613030356e+01	7.913897369005522542e-01
1.153012926847162234e+01	7.706164621562523465e-01
1.153976026258298049e+01	7.494819456339717467e-01
1.154960631856209119e+01	7.279760194465580980e-01
1.155970923916277826e+01	7.060859593107201571e-01
1.157011761608422873e+01	6.837952544672551980e-01
1.158088934270180559e+01	6.610817511291583459e-01
1.159209534741824754e+01	6.379147001520183435e-01
1.160382546153160632e+01	6.142497854970040416e-01
1.161619830345588511e+01	5.900201505986530925e-01
1.162937948197289018e+01	5.651187200970377855e-01
1.164361953821182993e+01	5.393588686180307290e-01
1.165934922892700953e+01	5.123692993104808080e-01
1.167750877945524124e+01	4.832093930989218022e-01
1.170171847141338617e+01	4.477557925368111369e-01
1.172317152301328491e+01	4.196172957871461828e-01
1.174350872320986028e+01	3.957319370036223027e-01
1.176388469658395763e+01	3.744280348478279952e-01
1.178477763923533317e+01	3.551842722543575581e-01
1.180656227009708559e+01	3.377594770225496035e-01
1.182961980083158338e+01	3.220520600560764501e-01
1.185442722411157135e+01	3.080514674952070653e-01
1.188168983059945560e+01	2.958378003689703939e-01
1.191264333424591726e+01	2.856388424481526300e-01
1.194967682478054982e+01	2.781144758940956030e-01
1.199037604779252675e+01	2.753422609773016339e-01
1.202966406294908097e+01	2.781046756842180390e-01
1.206692448214213442e+01	2.861491834605902618e-01
1.209783425313444383e+01	2.976789883403062054e-01
1.212396754090276829e+01	3.063619665312269924e-01
1.214914762884831845e+01	3.150565597654044203e-01
1.217467811445528980e+01	3.242094688671864899e-01
1.220049354428452659e+01	3.338222729395872723e-01
1.222653704994310431e+01	3.439034738481103193e-01
1.225273921847568204e+01	3.544634128228748571e-01
1.227902059204927099e+01	3.655178188409005102e-01
1.230529516332111939e+01	3.770923140354860981e-01
1.233147497642106316e+01	3.892280016084496141e-01
1.235747536792620593e+01	4.019882146379377130e-01
1.238322037973867396e+01	4.154668143608872266e-01
1.240864819077108905e+01	4.297991155123108142e-01
1.243371703082591750e+01	4.451778241983143092e-01
1.245841301385245004e+01	4.618789487416034567e-01
1.248276318737959656e+01	4.803084567784973169e-01
1.250686203101905392e+01	5.010960844514112944e-01
1.253093664955013509e+01	5.253143626420821999e-01
1.255555505844724706e+01	5.551313470166935327e-01
1.258270514794286754e+01	5.969900923973425755e-01
1.260194092279982669e+01	6.355350330180224994e-01
1.262031887942406883e+01	6.834060461098480088e-01
1.263580237265334461e+01	7.370167674451706397e-01
1.264902466764996092e+01	7.982971809104819627e-01
1.266068826472331210e+01	8.715647813188829307e-01
1.267135640857876666e+01	9.646237703338728098e-01
1.267940136135946716e+01	1.061875898819489183e+00
1.268562032099503512e+01	1.162542918353780541e+00
1.269083628699128496e+01	1.273024265069919059e+00
1.269622197625503190e+01	1.424775247251286903e+00
1.270068186411651823e+01	1.594478533237941864e+00
1.270355985679642430e+01	1.735346031808047584e+00
1.270652839596613148e+01	1.916794519281622700e+00
1.270890433698880884e+01	2.095272422659757883e+00
1.271088970769001492e+01	2.269016737861119015e+00
1.271269989895598229e+01	2.444733498897978308e+00
1.271444567268327575e+01	2.625053091018747953e+00
1.271616753531357347e+01	2.807292832109808067e+00
1.271788771536963480e+01	2.987091876196083184e+00
1.271965576614992699e+01	3.162402215271139738e+00
1.272156889540755742e+01	3.333377042794735789e+00
1.272387078021871076e+01	3.504321191221193121e+00
1.272691187596641527e+01	3.664927035286437818e+00
1.272940690217880899e+01	3.745273519205554624e+00
1.273227153976822024e+01	3.792714590753306414e+00
1.273538407536028672e+01	3.806317488574622043e+00
1.273846307227732666e+01	3.795220535781169247e+00
1.274154408794429827e+01	3.769606841250819684e+00
1.274482120621174630e+01	3.733292558752175250e+00
1.274840534197672071e+01	3.687850449093340366e+00
1.275239784924433906e+01	3.633899318557812563e+00
1.275690979633131406e+01	3.571449621265586849e+00
1.276206577210592030e+01	3.500140055585915899e+00
1.276799058008059973e+01	3.419611464789829913e+00
1.277475832491237639e+01	3.330290849066223746e+00
1.278230123898312343e+01	3.234473000178343494e+00
1.279039196948127710e+01	3.136147096451780580e+00
1.279879005599367048e+01	3.038855169712079363e+00
1.280735123632519645e+01	2.944486723919552240e+00
1.281601044079902607e+01	2.853760634212075153e+00
1.282474082175146179e+01	2.766867991651758452e+00
1.283353120976326522e+01	2.683794820069830944e+00
1.284237680638388923e+01	2.604449360097626176e+00
1.285127556141301852e+01	2.528710239861438058e+00
1.286022673326161225e+01	2.456445322569158485e+00
1.286923028747497710e+01	2.387519556489869021e+00
1.287828662934502688e+01	2.321800067617040497e+00
1.288739371134312250e+01	2.259172605386485344e+00
1.289655467244406850e+01	2.199491583462583222e+00
1.290577060650601737e+01	2.142631925676539595e+00
1.291504277079518914e+01	2.088472664059759953e+00
1.292437256120221178e+01	2.036897102512827740e+00
1.293376150359975441e+01	1.987792830563757329e+00
1.294321124646472043e+01	1.941051700160798310e+00
1.295272355469763426e+01	1.896569772535795062e+00
1.296230030453155280e+01	1.854247241201181007e+00
1.297194347944445525e+01	1.813988335957144260e+00
1.298165516679816278e+01	1.775701212564607001e+00
1.299143755508200115e+01	1.739297830953501212e+00
1.300129293123723784e+01	1.704693825314693711e+00
1.301122367789011491e+01	1.671808366737801643e+00
1.302123226992199534e+01	1.640564019290222220e+00
1.303132126970728422e+01	1.610886589051456763e+00
1.304149331924659805e+01	1.582704966632916044e+00
1.305175111864623716e+01	1.555950981343205752e+00
1.306209733909328463e+01	1.530559361785988282e+00
1.307253426030951005e+01	1.506468156999819286e+00
1.308306271250076236e+01	1.483620094351288943e+00
1.309368263103930730e+01	1.461959614508072880e+00
1.310440962801933296e+01	1.441401492001086693e+00
1.311526644787699070e+01	1.421857008962225111e+00
1.312620971865325714e+01	1.403356879197847018e+00
1.313724575583022869e+01	1.385835354572277467e+00
1.314839499011487334e+01	1.369206699773924729e+00
1.315965589070294328e+01	1.353420254186361360e+00
1.317102489798705989e+01	1.338424608094746393e+00
1.318249863565780799e+01	1.324163650063800324e+00
1.319407237036426039e+01	1.310577833588737917e+00
1.320573920236167709e+01	1.297604055470552353e+00
1.321748980155980746e+01	1.285174887259851406e+00
1.322931257375456227e+01	1.273217630024495728e+00
1.324119434225112002e+01	1.261653339829416076e+00
1.325312166220444254e+01	1.250395866586103466e+00
1.326508282288801865e+01	1.239350883067700693e+00
1.327707049827212415e+01	1.228414776331751890e+00
1.328908496153448482e+01	1.217473089248492846e+00
1.330113789991524698e+01	1.206397878970862259e+00
1.331325729218534093e+01	1.195042768155453627e+00
1.332549480945632325e+01	1.183233191336781287e+00
1.333793965752694533e+01	1.170746011176649448e+00
1.335075032548255791e+01	1.157262023559280317e+00
1.336424738665336776e+01	1.142229982043194259e+00
1.337933188599880197e+01	1.124270391285963067e+00
1.339256301318695819e+01	1.107391214412210001e+00
1.340659283205175001e+01	1.088245442797848073e+00
1.341873344104919852e+01	1.070586873676180328e+00
1.342986940483147862e+01	1.053474405238055134e+00
1.344038564025777305e+01	1.036503828148070738e+00
1.345046853759285455e+01	1.019498720850053441e+00
1.346023147369309214e+01	1.002362902628291419e+00
1.346975292760443210e+01	9.850369007178880754e-01
1.347909186365593115e+01	9.674810751150433319e-01
1.348829530745671690e+01	9.496676082836019717e-01
1.349740258228874978e+01	9.315761904394753712e-01
1.350644790980805254e+01	9.131914788286286111e-01
1.351546213493318760e+01	8.945014935120342292e-01
1.352447395476679759e+01	8.754965400573797574e-01
1.353351085979382162e+01	8.561684400452288513e-01
1.354259991055334922e+01	8.365099455925228966e-01
1.355176843407102183e+01	8.165142538173808529e-01
1.356104469988007821e+01	7.961745689870174392e-01
1.357045863232377769e+01	7.754836608282970056e-01
1.358004261655055700e+01	7.544333714673773228e-01
1.358983246798214140e+01	7.330140148423541779e-01
1.359986866662330129e+01	7.112135788494615696e-01
1.361019800434214488e+01	6.890166015457096504e-01
1.362087588836316598e+01	6.664024973685385156e-01
1.363196972236305982e+01	6.433429281252288634e-01
1.364356414628527858e+01	6.197974360230652513e-01
1.365576970321499317e+01	5.957057045279331442e-01
1.366873842302422304e+01	5.709726671857298097e-01
1.368269522854578923e+01	5.454364483055305080e-01
1.369801274497240229e+01	5.187870266280906195e-01
1.371544615950263335e+01	4.902954045674743355e-01
1.373741810756561676e+01	4.572631254509524346e-01
1.376027532477965565e+01	4.263360990869343725e-01
1.378068037567441451e+01	4.016470048490489719e-01
1.380100134724987271e+01	3.797101813260312375e-01
1.382172624948367456e+01	3.599406451545834051e-01
1.384324979724938487e+01	3.420369707806164561e-01
1.386594462084384816e+01	3.258676224897725793e-01
1.389025634555624578e+01	3.113990051435388540e-01
1.391681884493421251e+01	2.986840617436821166e-01
1.394670025928650858e+01	2.878989250587448145e-01
1.398201312341455349e+01	2.795274192654989553e-01
1.402298625443651048e+01	2.753112557932159143e-01
1.406225487023522192e+01	2.766782850896223334e-01
1.410076409951179244e+01	2.835184083923311671e-01
1.413331282800697153e+01	2.943292427387075305e-01
1.416053393370719959e+01	3.079049449982823039e-01
1.418407960953061320e+01	3.161304695118520858e-01
1.420952422877397936e+01	3.253454868649889864e-01
1.423523853520254789e+01	3.350137008157101914e-01
1.426118808058529908e+01	3.451504484444667953e-01
1.428730360388163945e+01	3.557645785139059713e-01
1.431350567444497557e+01	3.668698776396203121e-01
1.433970782845947411e+01	3.784894261460629017e-01
1.436582118205300418e+01	3.906611468659463293e-01
1.439175973129525232e+01	4.034444661239372509e-01
1.441744581372230982e+01	4.169283904127902285e-01
1.444281549429582157e+01	4.312419373824291635e-01
1.446782423397227291e+01	4.465690635916585993e-01
1.449245411401192030e+01	4.631725482083662859e-01
1.451672551974705527e+01	4.814363699102161553e-01
1.454072029629600138e+01	5.019493698277475158e-01
1.456463705568936007e+01	5.256952579131879411e-01
1.458895944884859119e+01	5.545919767728997307e-01
1.461524496192438960e+01	5.938531049678058560e-01
1.463563562906547588e+01	6.331926078328503626e-01
1.465488753199857541e+01	6.817408763062267063e-01
1.467080571000543188e+01	7.352624138651930874e-01
1.468425219915198454e+01	7.957447338774620293e-01
1.469604844277061062e+01	8.674393867680775250e-01
1.470678410448365980e+01	9.575473188909192634e-01
1.471710176190765651e+01	1.082295167896022647e+00
1.472313857083455702e+01	1.184012684813767757e+00
1.472823525934439459e+01	1.295920120338872827e+00
1.473348067981688558e+01	1.448365627257748978e+00
1.473785019925347939e+01	1.618843276988374047e+00
1.474066882939272460e+01	1.759550540460795620e+00
1.474357547676297031e+01	1.939600920799699812e+00
1.474591588775116691e+01	2.116429852311709769e+00
1.474789053811375084e+01	2.289063776966942410e+00
1.474970527162509626e+01	2.463995298600888617e+00
1.475146530667889522e+01	2.643472942455638464e+00
1.475320781183791752e+01	2.824433913757671721e+00
1.475495546136794189e+01	3.002446862059065413e+00
1.475676332558918347e+01	3.175689687657710980e+00
1.475874332014149815e+01	3.344741230885227790e+00
1.476122094682315833e+01	3.516570247126008297e+00
1.476400943435079682e+01	3.652750028898064105e+00
1.476652132925065786e+01	3.728305533678267114e+00
1.476947606710400152e+01	3.772671580130259716e+00
1.477335635136289227e+01	3.781880462243248253e+00
1.477648447480761007e+01	3.764951063816599497e+00
1.477964757800814510e+01	3.735458596964877476e+00
1.478304711936654314e+01	3.695998536846178073e+00
1.478678750255692620e+01	3.647758826636678720e+00
1.479097202368754438e+01	3.591135766702503673e+00
1.479571553504573700e+01	3.526009805862205582e+00
1.480114356355256433e+01	3.452001894237302082e+00
1.480736906001474296e+01	3.368949847272636688e+00
1.481442617806337125e+01	3.277825189392828964e+00
1.482218812210926018e+01	3.181577496589175436e+00
1.483040847056194877e+01	3.084196794776342898e+00
1.483887784653028064e+01	2.988627286616603040e+00
1.484748370677439766e+01	2.896268438518678323e+00
1.485617691855736666e+01	2.807611871650228519e+00
1.486493706714639984e+01	2.722762246191292590e+00
1.487375550839034588e+01	2.641674277446292241e+00
1.488262850023439654e+01	2.564245091269765187e+00
1.489155449178726798e+01	2.490349795516044740e+00
1.490053301955558851e+01	2.419855781153656071e+00
1.490956423372999495e+01	2.352628853432530143e+00
1.491864868203537497e+01	2.288538314777236682e+00
1.492778379301687153e+01	2.227474866045272339e+00
1.493697336270769682e+01	2.169291394581652543e+00
1.494621855994239468e+01	2.113865074369046138e+00
1.495552071582228848e+01	2.061077195624175129e+00
1.496488129563172720e+01	2.010813328668850541e+00
1.497430189086082919e+01	1.962963317840954902e+00
1.498378421234088620e+01	1.917421242788540647e+00
1.499333008461785255e+01	1.874085352494004875e+00
1.500294144136825736e+01	1.832857978047199188e+00
1.501262032172714811e+01	1.793645428689978782e+00
1.502236886729100007e+01	1.756357875057436901e+00
1.503218931952061865e+01	1.720909222551198159e+00
1.504208401712167387e+01	1.687216977119059491e+00
1.505205539306825813e+01	1.655202104060895740e+00
1.506210597062885626e+01	1.624788880115333622e+00
1.507223835761353570e+01	1.595904737682826147e+00
1.508245523558241530e+01	1.568480104219715843e+00
1.509275932665703124e+01	1.542448266945893431e+00
1.510315325512876683e+01	1.517745409698403991e+00
1.511363900239755509e+01	1.494311299029765561e+00
1.512421660576794835e+01	1.472090771534329434e+00
1.513488686872192091e+01	1.451026321321615020e+00
1.514567362823476770e+01	1.431019049184519387e+00
1.515658979074780177e+01	1.412001396678980614e+00
1.516758446775172331e+01	1.394012865320007899e+00
1.517867705180476179e+01	1.376965288186359437e+00
1.518988422772674340e+01	1.360779312315346212e+00
1.520120252953551443e+01	1.345405340530974714e+00
1.521262767373299596e+01	1.330790451027562993e+00
1.522415534647142721e+01	1.316876717345994541e+00
1.523577965395942613e+01	1.303602390014889423e+00
1.524749244418261895e+01	1.290901648694943837e+00
1.525928322955173400e+01	1.278703785262260695e+00
1.527113962549930193e+01	1.266932243920220857e+00
1.528304838778875308e+01	1.255503644113297623e+00
1.529499712963449554e+01	1.244326800818164713e+00
1.530697671995989140e+01	1.233301662868285131e+00
1.531898429227085501e+01	1.222317938002134952e+00
1.533102683730589888e+01	1.211252910365207214e+00
1.534312564195344919e+01	1.199967486976888598e+00
1.535532257623533781e+01	1.188298556455979149e+00
1.536769098442007220e+01	1.176043419394737999e+00
1.538035886515699247e+01	1.162925160015733761e+00
1.539357034146085823e+01	1.148501856129601428e+00
1.540791391893543505e+01	1.131838300794909546e+00
1.542251394177313273e+01	1.113659326613517964e+00
1.543774157398850377e+01	1.093257887410223894e+00
1.545026464615710182e+01	1.075305227707292977e+00
1.546159728518044574e+01	1.058112534177372943e+00
1.547224463922736248e+01	1.041129517055661369e+00
1.548242305937031915e+01	1.024145317627526808e+00
1.549225819465964094e+01	1.007050303520365508e+00
1.550183491192996854e+01	9.897782073646760326e-01
1.551121592339352873e+01	9.722854812479314601e-01
1.552045061317002705e+01	9.545418722247193122e-01
1.552957984755449417e+01	9.365254712064620124e-01
1.553863887085887541e+01	9.182198483091107422e-01
1.554765919179113354e+01	8.996122733014108031e-01
1.555666990590813015e+01	8.806925353670629342e-01
1.556569868988803051e+01	8.614521142165857404e-01
1.557477260767132776e+01	8.418835578742966952e-01
1.558391881819895275e+01	8.219799786920359841e-01
1.559316524879645272e+01	8.017346093339806634e-01
1.560254129051395466e+01	7.811403679821234958e-01
1.561207857202220595e+01	7.601893840118325585e-01
1.562181187699800944e+01	7.388724320632285014e-01
1.563178029442186556e+01	7.171781992204161460e-01
1.564202873803639449e+01	6.950922620349082592e-01
1.565261004295472702e+01	6.725955897470785594e-01
1.566358800511571303e+01	6.496622214092704350e-01
1.567504201938032793e+01	6.262554700437085176e-01
1.568707460961913824e+01	6.023213188235798654e-01
1.569982464555192792e+01	5.777760097933880568e-01
1.571349308447105386e+01	5.524802124710179729e-01
1.572840121565869254e+01	5.261767180141565525e-01
1.574515790215954780e+01	4.983004355775280669e-01
1.576541399055544446e+01	4.670757317440705214e-01
1.579054803050048861e+01	4.321537515137495733e-01
1.581097611529872182e+01	4.068624070703991125e-01
1.583127178279788438e+01	3.844016941490536743e-01
1.585186424410191108e+01	3.642157972604691540e-01
1.587317375396553842e+01	3.459404556152793631e-01
1.589556586992809173e+01	3.294183511057206526e-01
1.591945888971734036e+01	3.145978819242834512e-01
1.594542413515774371e+01	3.015132334160411931e-01
1.597438104114890223e+01	2.903081998062658209e-01
1.600808076704987570e+01	2.813631716022217399e-01
1.604845657391294367e+01	2.759846622820888995e-01
1.608811447020366359e+01	2.761490381257264426e-01
1.612713479748363454e+01	2.818223689978955893e-01
1.616098931823980678e+01	2.918800930546585626e-01
1.618914392594992790e+01	3.048329057297764488e-01
1.621338023762217517e+01	3.131704683685506696e-01
1.623874587400548819e+01	3.222228503236035380e-01
1.626440404542676532e+01	3.317294832328907539e-01
1.629031379354689335e+01	3.417022903417369917e-01
1.631640956963224198e+01	3.521498404729941356e-01
1.634261486923061568e+01	3.630846129186509064e-01
1.636884511227312800e+01	3.745270816099428579e-01
1.639501193790440681e+01	3.865109436864418435e-01
1.642102833105234083e+01	3.990894434320595430e-01
1.644681405651508044e+01	4.123430055602450017e-01
1.647230106086757928e+01	4.263889097903507674e-01
1.649743902060519218e+01	4.413947621100875462e-01
1.652220202816325667e+01	4.575994532177421470e-01
1.654659876849197531e+01	4.753493762664703914e-01
1.657069170376102107e+01	4.951678603420431313e-01
1.659464062402531681e+01	5.179064800715997841e-01
1.661882582283904952e+01	5.451457933276864232e-01
1.664434856503185500e+01	5.807113403559562848e-01
1.666687310679512990e+01	6.210168508380260466e-01
1.668364689344828378e+01	6.594567484083531106e-01
1.670010577344603320e+01	7.080588804242552436e-01
1.671441654865772364e+01	7.639786753118387175e-01
1.672689885454688152e+01	8.293496864609825048e-01
1.673807948998464923e+01	9.092145362152304067e-01
1.674851518338531520e+01	1.014104658821685989e+00
1.675548848235222721e+01	1.110981125731924424e+00
1.676121516801867273e+01	1.215894570229069549e+00
1.676722872477848369e+01	1.363867958091000254e+00
1.677207688684001141e+01	1.526537183944102427e+00
1.677608059149624609e+01	1.705995704208822294e+00
1.677856175347829293e+01	1.846666794444169035e+00
1.678112005804252505e+01	2.022802570133451550e+00
1.678324627643903000e+01	2.196652654642180291e+00
1.678512249301453352e+01	2.370038669481411286e+00
1.678689898070086883e+01	2.547540826422743709e+00
1.678864273670844653e+01	2.728663585426768012e+00
1.679037650188357844e+01	2.909025538218974916e+00
1.679213476638008018e+01	3.085284393493661348e+00
1.679399376204248284e+01	3.256816717604629652e+00
1.679611542031982196e+01	3.425545001454576521e+00
1.679868059076945741e+01	3.583330987312927984e+00
1.680121305227713435e+01	3.689161693131504993e+00
1.680379841545038033e+01	3.753260244713368721e+00
1.680716974649969586e+01	3.787516879748344056e+00
1.681052723815208338e+01	3.785524428087786220e+00
1.681360550999755787e+01	3.764982346396387847e+00
1.681680979969953427e+01	3.732725541520416357e+00
1.682027951675216570e+01	3.690891646583114749e+00
1.682411618985917556e+01	3.640427039182219993e+00
1.682842561242121349e+01	3.581568283012105613e+00
1.683332642208908680e+01	3.514091793365719418e+00
1.683894514607609239e+01	3.437601935414494214e+00
1.684538356755594180e+01	3.352112054038791644e+00
1.685264045471355132e+01	3.259064763674777154e+00
1.686054514950423311e+01	3.161890904898632559e+00
1.686884517637283665e+01	3.064506439983140762e+00
1.687735582931821199e+01	2.969437258588710993e+00
1.688598537816248779e+01	2.877779869123372691e+00
1.689469487711828322e+01	2.789887206965268263e+00
1.690346816837707422e+01	2.705808858887980062e+00
1.691229836791646335e+01	2.625478076449044629e+00
1.692118249971785104e+01	2.548783508695263933e+00
1.693011937505307429e+01	2.475596962041158644e+00
1.693910872049661975e+01	2.405784709752999628e+00
1.694815079857241358e+01	2.339213750523738700e+00
1.695724341563025916e+01	2.275770310895707027e+00
1.696638965081002226e+01	2.215307621084019019e+00
1.697559055494804880e+01	2.157699512320084168e+00
1.698484734555470510e+01	2.102823892284943152e+00
1.699416138164115608e+01	2.050562924998649894e+00
1.700353415463590778e+01	2.000803057019145736e+00
1.701296728061713281e+01	1.953435004178964984e+00
1.702246249374294962e+01	1.908353706553010953e+00
1.703202164087346659e+01	1.865458257555866473e+00
1.704164667721987314e+01	1.824651812786244998e+00
1.705133966280639157e+01	1.785841483279561048e+00
1.706110275961476930e+01	1.748938216388784994e+00
1.707093822890499268e+01	1.713856667895843788e+00
1.708084842860445463e+01	1.680515066117135081e+00
1.709083581008687958e+01	1.648835069654034813e+00
1.710090291395004414e+01	1.618741617787892162e+00
1.711105236348906544e+01	1.590162773558166931e+00
1.712128685026316788e+01	1.563029567294210720e+00
1.713160908219816037e+01	1.537275894151454603e+00
1.714202156206740568e+01	1.512838696419475992e+00
1.715252580114373870e+01	1.489659006603525571e+00
1.716312129092769112e+01	1.467682504618443629e+00
1.717381393111369903e+01	1.446841607391234685e+00
1.718463460743071636e+01	1.427027814352557211e+00
1.719556388867140839e+01	1.408232386882407372e+00
1.720657277753655023e+01	1.390452334058723372e+00
1.721769017300814397e+01	1.373585592884103646e+00
1.722892119034933955e+01	1.357571560680739697e+00
1.724026169383034102e+01	1.342360692921963139e+00
1.725170803917855977e+01	1.327898250777503009e+00
1.726325584823486992e+01	1.314125405850206985e+00
1.727489882810532151e+01	1.300979736631938000e+00
1.728662832879491162e+01	1.288394662890660847e+00
1.729843338885218174e+01	1.276298547128926320e+00
1.731030128504816901e+01	1.264613721348064823e+00
1.732221869394632563e+01	1.253255514353544209e+00
1.733417353928288662e+01	1.242131273263701763e+00
1.734615750841045667e+01	1.231139278470269938e+00
1.735816916098690399e+01	1.220167283785384971e+00
1.737021762918912060e+01	1.209090125384712611e+00
1.738232725879873897e+01	1.197765319731260103e+00
1.739454439553756515e+01	1.186024476699959695e+00
1.740694957705213852e+01	1.173655600941144961e+00
1.741968441811578572e+01	1.160362885158525259e+00
1.743302616609562250e+01	1.145657013184181006e+00
1.744768924239478736e+01	1.128423458102989718e+00
1.746144934658762082e+01	1.111102690803617454e+00
1.747608247626288858e+01	1.091349105892396087e+00
1.748844307212451810e+01	1.073528540471937687e+00
1.749969701574654835e+01	1.056370107394447144e+00
1.751029266879272228e+01	1.039393303491704446e+00
1.752043366970601568e+01	1.022401952495181066e+00
1.753024063527565346e+01	1.005291932140713440e+00
1.753979584492849852e+01	9.879997155028162892e-01
1.754916050269920191e+01	9.704833158419682304e-01
1.755838304751110712e+01	9.527134454401063879e-01
1.756750372814439487e+01	9.346688252945910547e-01
1.757655737891966652e+01	9.163334520581627451e-01
1.758557524101925651e+01	8.976948884073684409e-01
1.759458624660558712e+01	8.787431250809715211e-01
1.760361799186792808e+01	8.594697750926451052e-01
1.761269753072435407e+01	8.398674668756124229e-01
1.762185207780028406e+01	8.199293473303004287e-01
1.763110968217098673e+01	7.996486406578180439e-01
1.764049992831058233e+01	7.790182118752883023e-01
1.765005472139804965e+01	7.580300860574638033e-01
1.765980922410663823e+01	7.366748687346023061e-01
1.766980303716368184e+01	7.149409901236749576e-01
1.768008176495120409e+01	6.928136463260985423e-01
1.769069918723391766e+01	6.702732383665631621e-01
1.770172042272756130e+01	6.472929377050185007e-01
1.771322678261557826e+01	6.238346877659823875e-01
1.772532370672717406e+01	5.998421957638823132e-01
1.773815481800167504e+01	5.752276464574669346e-01
1.775192963810069813e+01	5.498437099431816577e-01
1.776698748638376202e+01	5.234147621456669563e-01
1.778398691799540643e+01	4.953204339616802954e-01
1.780482067386264333e+01	4.634966732620443008e-01
1.782899638769292494e+01	4.302153270513249805e-01
1.784942404925207882e+01	4.051164395777792637e-01
1.786972400638774161e+01	3.828355467709616544e-01
1.789035815948504649e+01	3.627905304686803722e-01
1.791173639556053132e+01	3.446403852565881332e-01
1.793422609084773001e+01	3.282367068365220630e-01
1.795825381027470513e+01	3.135340156033344927e-01
1.798440994016498706e+01	3.005726732040046034e-01
1.801365857564855588e+01	2.895066945493264265e-01
1.804786079960899059e+01	2.807468602270535851e-01
1.808854663853484368e+01	2.757372273306521460e-01
1.812806103748796005e+01	2.763084730317038051e-01
1.816694090795137129e+01	2.823813906975204402e-01
1.820034495708627276e+01	2.926976001575722353e-01
1.822817460508030507e+01	3.058593911930232445e-01
1.825217320214601813e+01	3.141575549693654268e-01
1.827756561659938939e+01	3.232638816768579892e-01
1.830324280549201177e+01	3.328240673895792034e-01
1.832916622351339697e+01	3.428512382597679320e-01
1.835526907116034323e+01	3.533540386828816771e-01
1.838147384873327184e+01	3.643453587698619045e-01
1.840769531740136955e+01	3.758465072711787980e-01
1.843384490372505269e+01	3.878925473050119366e-01
1.845983588850502599e+01	4.005387318709928146e-01
1.848558885333389412e+01	4.138682807052155299e-01
1.851103707741488336e+01	4.280022959341617250e-01
1.853613211992160359e+01	4.431136940684121117e-01
1.856085067043022718e+01	4.594490865047713424e-01
1.858520519148399330e+01	4.773669266790903642e-01
1.860926432474657588e+01	4.974113518681684831e-01
1.863320000062495296e+01	5.204752636428202628e-01
1.865742383548883510e+01	5.482418791039121997e-01
1.868316663721537907e+01	5.849325251892728561e-01
1.870504447838034423e+01	6.250589264380316257e-01
1.872546325416364965e+01	6.744253571068064002e-01
1.874193640490606327e+01	7.278514641347539893e-01
1.875566014045123353e+01	7.874960422664508686e-01
1.876762262157819805e+01	8.576866146986295014e-01
1.877845418517065212e+01	9.452203868479061022e-01
1.878879014431178263e+01	1.064874509268019631e+00
1.879501996585193524e+01	1.165155611534326452e+00
1.880025764214529715e+01	1.275314808085185714e+00
1.880566847553407683e+01	1.426465244538055233e+00
1.881014613533563562e+01	1.595009651609183399e+00
1.881305817221832655e+01	1.735793188449272328e+00
1.881605821260961875e+01	1.916821539992289880e+00
1.881846002948038432e+01	2.094893970948142226e+00
1.882046270031587909e+01	2.267860201456747937e+00
1.882228648502154300e+01	2.442518754604615872e+00
1.882404681751935271e+01	2.621763939978639879e+00
1.882578629727189679e+01	2.803037044287036483e+00
1.882752634311038520e+01	2.981814232752218352e+00
1.882931671849289046e+01	3.155939219902088144e+00
1.883125868216997389e+01	3.325680399760467143e+00
1.883361594682732942e+01	3.495992915976026350e+00
1.883657966343110957e+01	3.648351963527734831e+00
1.883908568651190762e+01	3.727546976444742199e+00
1.884196800180844633e+01	3.774433685223275603e+00
1.884511143284344570e+01	3.787836086124191759e+00
1.884821989135325282e+01	3.776609710584498902e+00
1.885132647566194208e+01	3.750940416862581728e+00
1.885462862166073705e+01	3.714625958322675281e+00
1.885823801685416612e+01	3.669230538792318530e+00
1.886225603338412782e+01	3.615376021261528017e+00
1.886679323173890310e+01	3.553086806249108331e+00
1.887197295762064897e+01	3.482027799426426373e+00
1.887791776639538455e+01	3.401877443228327635e+00
1.888469903052868659e+01	3.313095449647110780e+00
1.889224857659988288e+01	3.217958243126372242e+00
1.890034286915177830e+01	3.120370357064789157e+00
1.890874507499074042e+01	3.023802231264614448e+00
1.891731174818281858e+01	2.930122150885738463e+00
1.892597744305510332e+01	2.840050066878806678e+00
1.893471489329152746e+01	2.753781320427442392e+00
1.894351268086892048e+01	2.671305051140026254e+00
1.895236588694399416e+01	2.592531454307030359e+00
1.896127241348521153e+01	2.517340436703255691e+00
1.897023150911853406e+01	2.445600799860904395e+00
1.897924314929024803e+01	2.377178269394856436e+00
1.898830775958090555e+01	2.311940910992910325e+00
1.899742297468694829e+01	2.249777137884862555e+00
1.900659224301237060e+01	2.190540044893590110e+00
1.901581667935377595e+01	2.134105236219327129e+00
1.902509756257818907e+01	2.080352418853809393e+00
1.903443630902864925e+01	2.029165572524199490e+00
1.904383446402460578e+01	1.980432958046849823e+00
1.905329369461683342e+01	1.934047089738216707e+00
1.906281578350861139e+01	1.889904678840961250e+00
1.907240262414568832e+01	1.847906553360272541e+00
1.908205621669967655e+01	1.807957559952714899e+00
1.909177866488904129e+01	1.769966451362283477e+00
1.910157217320399781e+01	1.733845763443663257e+00
1.911143904437765428e+01	1.699511683440182441e+00
1.912138167653703391e+01	1.666883911546568120e+00
1.913140255966517600e+01	1.635885515566399162e+00
1.914150427066001470e+01	1.606442778108405633e+00
1.915168946497283997e+01	1.578485037191863061e+00
1.916196085416206785e+01	1.551944537887396836e+00
1.917232111648819171e+01	1.526756390332096203e+00
1.918277252606691974e+01	1.502858991873985861e+00
1.919331584985125261e+01	1.480195437145987558e+00
1.920395061580035190e+01	1.458711045352302671e+00
1.921469168313876708e+01	1.438321954575284112e+00
1.922556619810729472e+01	1.418931504147938227e+00
1.923652937580929745e+01	1.400572960219602647e+00
1.924758162870516998e+01	1.383190218708812314e+00
1.925874715290193251e+01	1.366690964181115131e+00
1.927002496899738304e+01	1.351023134595424224e+00
1.928141085073812633e+01	1.336135465225707808e+00
1.929290092692043856e+01	1.321971441796294666e+00
1.930449006801956813e+01	1.308470728681850215e+00
1.931617100211003191e+01	1.295569190695332162e+00
1.932793407300786015e+01	1.283198160145436972e+00
1.933976748591138062e+01	1.271283495880076053e+00
1.935165810566149247e+01	1.259744606395010180e+00
1.936359290885081919e+01	1.248493477981189592e+00
1.937556112640877615e+01	1.237433667569675544e+00
1.938755702565812555e+01	1.226459097877286686e+00
1.939958326433610836e+01	1.215452281089345110e+00
1.941165492578324603e+01	1.204281227066825277e+00
1.942380487172856363e+01	1.192793586355355373e+00
1.943609228408227096e+01	1.180804980334132948e+00
1.944861945249979129e+01	1.168074093321920470e+00
1.946157236303861282e+01	1.154242235004344419e+00
1.947534932940680363e+01	1.138646279128296301e+00
1.949126208655574288e+01	1.119326556238907866e+00
1.950417822745931318e+01	1.102501462311603175e+00
1.951748013724348141e+01	1.084020177540656604e+00
1.952929765240015314e+01	1.066575376470954462e+00
1.954025077831349932e+01	1.049525123298808316e+00
1.955064398727478192e+01	1.032559125798687027e+00
1.956063794238550457e+01	1.015529475964184858e+00
1.957033457567025181e+01	9.983520148457899479e-01
1.957980621643782371e+01	9.809734509887504394e-01
1.958910815707720587e+01	9.633577011500856768e-01
1.959828508649178502e+01	9.454791453520027256e-01
1.960737478605463480e+01	9.273188961572477185e-01
1.961641044691604208e+01	9.088625589181131836e-01
1.962542223763701799e+01	8.900987911468494218e-01
1.963443844078584277e+01	8.710183217338438588e-01
1.964348634063564703e+01	8.516132379056579049e-01
1.965259297097053803e+01	8.318764315955561317e-01
1.966178579864050846e+01	8.118011323024139081e-01
1.967109340228299885e+01	7.913804719624486506e-01
1.968054619974724773e+01	7.706070370972606387e-01
1.969017728496596931e+01	7.494723563815829381e-01
1.970002344952219886e+01	7.279662619751388064e-01
1.971012649913156167e+01	7.060760274496532540e-01
1.972053502947913728e+01	6.837851390892397685e-01
1.973130693855860329e+01	6.610714407111529800e-01
1.974251316151335089e+01	6.379041789629240622e-01
1.975424354052673692e+01	6.142390290617822934e-01
1.976661671008575638e+01	5.900091216617239231e-01
1.977979830705086073e+01	5.651073560583251831e-01
1.979403892602486792e+01	5.393470546559050449e-01
1.980976944742702983e+01	5.123567895926188775e-01
1.982793051639322357e+01	4.831954572135140347e-01
1.985214522004278592e+01	4.477364167718160259e-01
1.987359606488465857e+01	4.196026802849096571e-01
1.989393314797550971e+01	3.957190237937420196e-01
1.991430928911422882e+01	3.744164508810264302e-01
1.993520263607192078e+01	3.551738108723642706e-01
1.995698787861594781e+01	3.377500462016824190e-01
1.998004625451896743e+01	3.220436298304926725e-01
2.000485483819950616e+01	3.080440569874145496e-01
2.003211910210368529e+01	2.958314913064936102e-01
2.006307519452406751e+01	2.856338431498334218e-01
2.010011276174486028e+01	2.781114679915133170e-01
2.014081093823102009e+01	2.753425082768618526e-01
2.018009898635328625e+01	2.781080653977935357e-01
2.021735609770080089e+01	2.861550624431206669e-01
2.024826249899901853e+01	2.976864392761061628e-01
2.027439353374198561e+01	3.063689795752407297e-01
2.029957383436915563e+01	3.150639393953599821e-01
2.032510446665194337e+01	3.242172092046800014e-01
2.035092001053262578e+01	3.338303810167042585e-01
2.037696358827425058e+01	3.439119564255636030e-01
2.040316577907499607e+01	3.544722783898723861e-01
2.042944711893358800e+01	3.655270800877910564e-01
2.045572159739917595e+01	3.771019912944850172e-01
2.048190125861174948e+01	3.892381268180405418e-01
2.050790144271565651e+01	4.019988362197483567e-01
2.053364619881753583e+01	4.154780033685408491e-01
2.055907371708501330e+01	4.298109742259564880e-01
2.058414224249729330e+01	4.451904987164365668e-01
2.060883791048178892e+01	4.618926506446637825e-01
2.063318780123885432e+01	4.803235036936394087e-01
2.065728645100828942e+01	5.011129856027866092e-01
2.068136108682509899e+01	5.253340358903747509e-01
2.070598008711463223e+01	5.551558600393213805e-01
2.073313332699797940e+01	5.970274374196549161e-01
2.075236450161283130e+01	6.355716362446901524e-01
2.077073870503334518e+01	6.834425026771789868e-01
2.078622004822942415e+01	7.370559071846872756e-01
2.079944106815711535e+01	7.983419640332145573e-01
2.081110384377244316e+01	8.716188528697280669e-01
2.082177154044935463e+01	9.646940324354794649e-01
2.082981455034835960e+01	1.061942780013822363e+00
2.083603274408119432e+01	1.162615475305708301e+00
2.084124814976306794e+01	1.273103666168891035e+00
2.084663317710329267e+01	1.424859656553837173e+00
2.085109263586003436e+01	1.594570615201239105e+00
2.085397025778654978e+01	1.735437823849501404e+00
2.085693842682066901e+01	1.916882548369997163e+00
2.085931412384453409e+01	2.095355578710465405e+00
2.086129938222353530e+01	2.269098622050863323e+00
2.086310953503832621e+01	2.444816498992016029e+00
2.086485530387889042e+01	2.625137080422251579e+00
2.086657717431538117e+01	2.807375772505968037e+00
2.086829737900827553e+01	2.987172056884070503e+00
2.087006548961901586e+01	3.162479132782614499e+00
2.087197874862761893e+01	3.333451209907811741e+00
2.087428100456868663e+01	3.504398525081013016e+00
2.087732098089834665e+01	3.664922764047522818e+00
2.087981596738116963e+01	3.745263022611055703e+00
2.088268068682065604e+01	3.792701522758174626e+00
2.088579322575856878e+01	3.806301618985337587e+00
2.088887223129491844e+01	3.795203221722138753e+00
2.089195327754985243e+01	3.769588609898507414e+00
2.089523043568551941e+01	3.733273621739118475e+00
2.089881461883608438e+01	3.687830919925788820e+00
2.090280718130775028e+01	3.633879259713025167e+00
2.090731919197646960e+01	3.571429071280999956e+00
2.091247523945065723e+01	3.500119058808751848e+00
2.091840012409990379e+01	3.419590120103152664e+00
2.092516794142780157e+01	3.330269381734674905e+00
2.093271091047677857e+01	3.234451777943367468e+00
2.094080167413199689e+01	3.136126470416598089e+00
2.094919977999389715e+01	3.038835325067393178e+00
2.095776097382717751e+01	2.944467715355180371e+00
2.096642018969866683e+01	2.853742459763400685e+00
2.097515058132791665e+01	2.766850629712642728e+00
2.098394097978149375e+01	2.683778242885341836e+00
2.099278658678677090e+01	2.604433538317644459e+00
2.100168535224745625e+01	2.528695143840442583e+00
2.101063653462833969e+01	2.456430923083128715e+00
2.101964009952126133e+01	2.387505824928292331e+00
2.102869645226547846e+01	2.321786976319077489e+00
2.103780354505548189e+01	2.259160129218531043e+00
2.104696451717224193e+01	2.199479696283550112e+00
2.105618046250352648e+01	2.142620602226076976e+00
2.106545263834337334e+01	2.088461879970125779e+00
2.107478244059962691e+01	2.036886834358938803e+00
2.108417139517474226e+01	1.987783055776138230e+00
2.109362115058401344e+01	1.941042396973163608e+00
2.110313347174335519e+01	1.896560920084476853e+00
2.111271023490043319e+01	1.854238819496793145e+00
2.112235342356009227e+01	1.813980325801642701e+00
2.113206512512356738e+01	1.775693595481007359e+00
2.114184752806922774e+01	1.739290589354796523e+00
2.115170291937983649e+01	1.704686942267476191e+00
2.116163368169346626e+01	1.671801826043001649e+00
2.117164228990355923e+01	1.640557805441854144e+00
2.118173130643668145e+01	1.610880687080478602e+00
2.119190337327926699e+01	1.582699362267953491e+00
2.120216119055437076e+01	1.555945660864782143e+00
2.121250742944383916e+01	1.530554312022983199e+00
2.122294436961993114e+01	1.506463365335299009e+00
2.123347284110883493e+01	1.483615548818862262e+00
2.124409277910200444e+01	1.461955303521637939e+00
2.125481979696571244e+01	1.441397401820131208e+00
2.126567664026781301e+01	1.421853124656495826e+00
2.127661993353922298e+01	1.403353191265488631e+00
2.128765599233212669e+01	1.385831852987462254e+00
2.129880524873087921e+01	1.369203372154947917e+00
2.131006617170457673e+01	1.353417087829058785e+00
2.132143520111115720e+01	1.338421590088087587e+00
2.133290896019259719e+01	1.324160766866717909e+00
2.134448271511848105e+01	1.310575070772290074e+00
2.135614956566107736e+01	1.297601397451377592e+00
2.136790018124286661e+01	1.285172317095172545e+00
2.137972296733494915e+01	1.273215129129603440e+00
2.139160474718030258e+01	1.261650887739238280e+00
2.140353207627930487e+01	1.250393440728289951e+00
2.141549324488176609e+01	1.239348458453560342e+00
2.142748092868048104e+01	1.228412325194766064e+00
2.143949540344882365e+01	1.217470580486716525e+00
2.145154836024070732e+01	1.206395277014775891e+00
2.146366778319562485e+01	1.195040031018181015e+00
2.147590535149748092e+01	1.183230266690438404e+00
2.148835028485930820e+01	1.170742827660896213e+00
2.150116110041018658e+01	1.157258469719542937e+00
2.151465844697931118e+01	1.142225837696802859e+00
2.152974371981198232e+01	1.124264939773546468e+00
2.154297451984410117e+01	1.107385794485844510e+00
2.155700342277695114e+01	1.088240899428697395e+00
2.156914365796426836e+01	1.070582595476084142e+00
2.158027941902402347e+01	1.053470203772057801e+00
2.159079551982462419e+01	1.036499636562812521e+00
2.160087832029864785e+01	1.019494506220770980e+00
2.161064118417177582e+01	1.002358646015239163e+00
2.162016258384811351e+01	9.850325897383453988e-01
2.162950147944992096e+01	9.674767016090389804e-01
2.163870489399930364e+01	9.496631665696836366e-01
2.164781214920911623e+01	9.315716761749619490e-01
2.165685746546486712e+01	9.131868890016051621e-01
2.166587168692477405e+01	8.944968258631942337e-01
2.167488351031859395e+01	8.754917926241441162e-01
2.168392042585525559e+01	8.561636112505508489e-01
2.169300949422817837e+01	8.365050335926977887e-01
2.170217804223485558e+01	8.165092575955754661e-01
2.171145433986706763e+01	7.961694871424235265e-01
2.172086831223143832e+01	7.754784912029951682e-01
2.173045234483362265e+01	7.544281123937957023e-01
2.174024225430636648e+01	7.330086636993259352e-01
2.175027852199077216e+01	7.112081323372447805e-01
2.176060794155274181e+01	6.890110553987721653e-01
2.177128592267433049e+01	6.663968459039679715e-01
2.178237987262957631e+01	6.433371631934149404e-01
2.179397443662831080e+01	6.197915455638153270e-01
2.180618016595710174e+01	5.956996697784445738e-01
2.181914910428631060e+01	5.709664569846650828e-01
2.183310619878881198e+01	5.454300088453930551e-01
2.184842412855611826e+01	5.187802485687577070e-01
2.186585824842273240e+01	4.902879871938428114e-01
2.188783216503046702e+01	4.572536051032188853e-01
2.191068759966072577e+01	4.263298919482609306e-01
2.193109258707284681e+01	4.016415354823292261e-01
2.195141359118827040e+01	3.797053070232258576e-01
2.197213863513096754e+01	3.599362560910221442e-01
2.199366240949379403e+01	3.420330198605133765e-01
2.201635755044480902e+01	3.258640911735375956e-01
2.204066970895873823e+01	3.113958960458201308e-01
2.206723281802269554e+01	2.986814008471226911e-01
2.209711515605615517e+01	2.878967803156746164e-01
2.213242954317748712e+01	2.795259899944433912e-01
2.217340266399800441e+01	2.753111153598299943e-01
2.221267122777718583e+01	2.766793975131869310e-01
2.225117963075393135e+01	2.835207013005746624e-01
2.228372679795894129e+01	2.943322249937537771e-01
2.231094685818921874e+01	3.079085102441546651e-01
2.233449177834648935e+01	3.161339122246398237e-01
2.235993645978754785e+01	3.253491040635600462e-01
2.238565080470738167e+01	3.350174917546810405e-01
2.241160037134903860e+01	3.451544158722059663e-01
2.243771589495312213e+01	3.557687254967906165e-01
2.246391794204859593e+01	3.668742086564677485e-01
2.249012004715906698e+01	3.784939484719079816e-01
2.251623332617619866e+01	3.906658722694328345e-01
2.254217177618951951e+01	4.034494127553950316e-01
2.256785773763083824e+01	4.169335854457316692e-01
2.259322727988659807e+01	4.312474203294283659e-01
2.261823587010324843e+01	4.465748912623639377e-01
2.264286559832204659e+01	4.631788030494847774e-01
2.266713686195621591e+01	4.814431745120574813e-01
2.269113152726311711e+01	5.019569182755735381e-01
2.271504824879022522e+01	5.257038907352881152e-01
2.273937079739541645e+01	5.546024243716275448e-01
2.276565723499825822e+01	5.938678474305326693e-01
2.278604569746170938e+01	6.332062840253899205e-01
2.280529593100320795e+01	6.817537018427273221e-01
2.282121327035743974e+01	7.352756963455512329e-01
2.283465931267321736e+01	7.957595882761522299e-01
2.284645528015727933e+01	8.674569262977885886e-01
2.285719078495824164e+01	9.575694453745214885e-01
2.286750841531048906e+01	1.082326344220295944e+00
2.287354489845640160e+01	1.184046400207336314e+00
2.287864134778593694e+01	1.295956882579229363e+00
2.288388649006012798e+01	1.448404673354627636e+00
2.288825582520173185e+01	1.618885585702076524e+00
2.289107429802251659e+01	1.759592651360171844e+00
2.289398078662230063e+01	1.939641095405687077e+00
2.289632109618362676e+01	2.116467816914470834e+00
2.289829570181697704e+01	2.289101112537110794e+00
2.290011042262388941e+01	2.464032988895119569e+00
2.290187045992421844e+01	2.643510850551562985e+00
2.290361297341896574e+01	2.824471060475817641e+00
2.290536064014658280e+01	3.002482468946905847e+00
2.290716854028737259e+01	3.175723558097847121e+00
2.290914861063291852e+01	3.344773770941016355e+00
2.291162648890777120e+01	3.516606382767875516e+00
2.291441473653625138e+01	3.652759680579281021e+00
2.291692666041726056e+01	3.728307126652214976e+00
2.291988158002731524e+01	3.772667145240354625e+00
2.292376136902100825e+01	3.781869554374512443e+00
2.292688946278398987e+01	3.764939574285583124e+00
2.293005258730062224e+01	3.735446639368544375e+00
2.293345215489851796e+01	3.695986209482768015e+00
2.293719256860623545e+01	3.647746186292475823e+00
2.294137712477407831e+01	3.591122847828672970e+00
2.294612067583712189e+01	3.525996636311685251e+00
2.295154874800733324e+01	3.451988515706998939e+00
2.295777428912248297e+01	3.368936347796473552e+00
2.296483144630596485e+01	3.277811738497187211e+00
2.297259341746605088e+01	3.181564318194344043e+00
2.298081378180024359e+01	3.084184058258115257e+00
2.298928316770107472e+01	2.988615064014963352e+00
2.299788903558324904e+01	2.896256743662135147e+00
2.300658225422362335e+01	2.807600695787361378e+00
2.301534240941830234e+01	2.722751573220361987e+00
2.302416085719575278e+01	2.641664089172359731e+00
2.303303385558817240e+01	2.564235368945855686e+00
2.304195985375516642e+01	2.490340520451719719e+00
2.305093838822435259e+01	2.419846935089724038e+00
2.305996960920789007e+01	2.352620418587084927e+00
2.306905406447064877e+01	2.288530273965130313e+00
2.307818918232723604e+01	2.227467203957028907e+00
2.308737875904866144e+01	2.169284095016956737e+00
2.309662396346924140e+01	2.113858121797086209e+00
2.310592612672571278e+01	2.061070574962562851e+00
2.311528671412322211e+01	2.010807025376566415e+00
2.312470731715313121e+01	1.962957318010290608e+00
2.313418964667562960e+01	1.917415532987900573e+00
2.314373552723522209e+01	1.874079919902721825e+00
2.315334689252363631e+01	1.832852810354463235e+00
2.316302578170393645e+01	1.793640514029402278e+00
2.317277433637456596e+01	1.756353202099286248e+00
2.318259479800611444e+01	1.720904780446147475e+00
2.319248950533246756e+01	1.687212755415095966e+00
2.320246089132303524e+01	1.655198092797114828e+00
2.321251147927387848e+01	1.624785069691928818e+00
2.322264387699862453e+01	1.595901118914123895e+00
2.323286076606946438e+01	1.568476668279365160e+00
2.324316486860627151e+01	1.542445005369588173e+00
2.325355880889404148e+01	1.517742314347980681e+00
2.326404456830105971e+01	1.494308362078805574e+00
2.327462218397447202e+01	1.472087985597301918e+00
2.328529245931307656e+01	1.451023679134994415e+00
2.329607923220581256e+01	1.431016542020314919e+00
2.330699540999017216e+01	1.411999014601734048e+00
2.331799010138596628e+01	1.394010602558138912e+00
2.332908269905225040e+01	1.376963138605789227e+00
2.334028988892467282e+01	1.360777267807075530e+00
2.335160820479337929e+01	1.345403392796889808e+00
2.336303336280285237e+01	1.330788591553629052e+00
2.337456104874389951e+01	1.316874937204588258e+00
2.338618536853097396e+01	1.303600679595953604e+00
2.339789816985923920e+01	1.290899997555090328e+00
2.340968896486760542e+01	1.278702182006622001e+00
2.342154536888350691e+01	1.266930676006979617e+00
2.343345413779322683e+01	1.255502097698506292e+00
2.344540288529531580e+01	1.244325260563727387e+00
2.345738248116386870e+01	1.233300111799533694e+00
2.346939006038191877e+01	1.222316357110096785e+00
2.348143261576900187e+01	1.211251278114540364e+00
2.349353143722719750e+01	1.199965778255405402e+00
2.350572839927291113e+01	1.188296740545782271e+00
2.351809685331805611e+01	1.176041455963156679e+00
2.353076481170258205e+01	1.162922989392063178e+00
2.354397643017188102e+01	1.148499371501281452e+00
2.355832033256704250e+01	1.131835226603870037e+00
2.357291938803031428e+01	1.113657249259827786e+00
2.358814634239448793e+01	1.093256569080528928e+00
2.360066925646131608e+01	1.075304045528252761e+00
2.361200182577348272e+01	1.058111384731623916e+00
2.362264913585369186e+01	1.041128374352903618e+00
2.363282752504237294e+01	1.024144170284649213e+00
2.364266263751417796e+01	1.007049145379618649e+00
2.365223933779479637e+01	9.897770345005039161e-01
2.366162033659862374e+01	9.722842912489134681e-01
2.367085501721309271e+01	9.545406634073674290e-01
2.367998424554458126e+01	9.365242420284863867e-01
2.368904326525408521e+01	9.182185980831665262e-01
2.369806358481609720e+01	8.996110015271751026e-01
2.370707429954720169e+01	8.806912418584693647e-01
2.371610308616782703e+01	8.614507985998193229e-01
2.372517700886357517e+01	8.418822192164220342e-01
2.373432322642426584e+01	8.219786164276515761e-01
2.374356966582809747e+01	8.017332237936041217e-01
2.375294571860487736e+01	7.811389586709350796e-01
2.376248301360282511e+01	7.601879503624596746e-01
2.377221633435296866e+01	7.388709742590773288e-01
2.378218477074602077e+01	7.171767160240304362e-01
2.379243323669248866e+01	6.950907526012747306e-01
2.380301456814579808e+01	6.725940524180291646e-01
2.381399256182780988e+01	6.496606541937682833e-01
2.382544661389309937e+01	6.262538700476257825e-01
2.383747925038478144e+01	6.023196812441817816e-01
2.385022934434107356e+01	5.777743269551585126e-01
2.386389785858655443e+01	5.524784718591920774e-01
2.387880609476197691e+01	5.261748943938407974e-01
2.389556294929899849e+01	4.982984665722840489e-01
2.391581942369165859e+01	4.670733707723488393e-01
2.394095275377979704e+01	4.321526012421386120e-01
2.396138083706890143e+01	4.068613887137058072e-01
2.398167650118948302e+01	3.844008032324375823e-01
2.400226898320608626e+01	3.642150061096592895e-01
2.402357852883138634e+01	3.459397537549356860e-01
2.404597069515507002e+01	3.294177342893438443e-01
2.406986378274729788e+01	3.145973500665846245e-01
2.409582912044162128e+01	3.015127907051607936e-01
2.412478615620748457e+01	2.903078580453979374e-01
2.415848607565090589e+01	2.813629601089848720e-01
2.419886196902591280e+01	2.759846639608898866e-01
2.423851987046219136e+01	2.761492690636582759e-01
2.427754011574752724e+01	2.818228349368976926e-01
2.431139428827367510e+01	2.918806863211897973e-01
2.433954866307491471e+01	3.048335953593317438e-01
2.436378481625384751e+01	3.131711302041200740e-01
2.438915046197186598e+01	3.222235432492807083e-01
2.441480863802171797e+01	3.317302070120634605e-01
2.444071838790963369e+01	3.417030455618559892e-01
2.446681416249372631e+01	3.521506278500518006e-01
2.449301945624184640e+01	3.630854331446279337e-01
2.451924968920037173e+01	3.745279359877713987e-01
2.454541650025598898e+01	3.865118341621380793e-01
2.457143287446483981e+01	3.990903729809525124e-01
2.459721857693279645e+01	4.123439785489532161e-01
2.462270555510453107e+01	4.263899326629251862e-01
2.464784348662943358e+01	4.413958441890977191e-01
2.467260646513268796e+01	4.576006077664023786e-01
2.469700317751354390e+01	4.753506228037890913e-01
2.472109608915385337e+01	4.951692291514934730e-01
2.474504499638472055e+01	5.179080226884432703e-01
2.476923020834968980e+01	5.451476130307996160e-01
2.479475305253106399e+01	5.807137337514477471e-01
2.481727728343395967e+01	6.210192262741424107e-01
2.483405090360081857e+01	6.594592299636377053e-01
2.485050963508187749e+01	7.080615252714808072e-01
2.486482030925417774e+01	7.639816106675139107e-01
2.487730254731416579e+01	8.293530849656870485e-01
2.488848313858598971e+01	9.092186760120815059e-01
2.489891881500498272e+01	1.014110172245201946e+00
2.490589202342095376e+01	1.110986818338969284e+00
2.491161865827515243e+01	1.215900749321476404e+00
2.491763214970927720e+01	1.363874317236877687e+00
2.492248027354220596e+01	1.526543964726920777e+00
2.492648395095869063e+01	1.706002939564066123e+00
2.492896509304568298e+01	1.846674040466397715e+00
2.493152337609171809e+01	2.022809438742681376e+00
2.493364958261636843e+01	2.196659261434443344e+00
2.493552579481278286e+01	2.370045246098105185e+00
2.493730228211948940e+01	2.547547449482904014e+00
2.493904603947570564e+01	2.728670144544231402e+00
2.494077980713701237e+01	2.909031857628016748e+00
2.494253807644815168e+01	3.085290384816617326e+00
2.494439708151218582e+01	3.256822381771325325e+00
2.494651876107148780e+01	3.425550544865275437e+00
2.494908393233698973e+01	3.583334135987559677e+00
2.495161638329679477e+01	3.689162392024741166e+00
2.495420176065326245e+01	3.753259718039790638e+00
2.495757315641452578e+01	3.787515167148035822e+00
2.496093062475436852e+01	3.785521492118613107e+00
2.496400890002047390e+01	3.764978816976591869e+00
2.496721320199832661e+01	3.732721561688710388e+00
2.497068293592829491e+01	3.690887283823208964e+00
2.497451963031861055e+01	3.640422322879589334e+00
2.497882907898404170e+01	3.581563219096156825e+00
2.498372992003014303e+01	3.514086375699910558e+00
2.498934868035728130e+01	3.437596164108181807e+00
2.499578714037049565e+01	3.352105971154814235e+00
2.500304406151363423e+01	3.259058496664993587e+00
2.501094877927768323e+01	3.161884642072140483e+00
2.501924881891903141e+01	3.064500328342314006e+00
2.502775947906703635e+01	2.969431367541088385e+00
2.503638903274622862e+01	2.877774220887423073e+00
2.504509853557636490e+01	2.789881804258717679e+00
2.505387183032146936e+01	2.705803696999329766e+00
2.506270203319601819e+01	2.625473147899354043e+00
2.507158616827227604e+01	2.548778805139003456e+00
2.508052304687141998e+01	2.475592474855857095e+00
2.508951239559991819e+01	2.405780430295236805e+00
2.509855447700316233e+01	2.339209670345113956e+00
2.510764709738165834e+01	2.275766422058389971e+00
2.511679333593976082e+01	2.215303915543811453e+00
2.512599424353543043e+01	2.157695982217082697e+00
2.513525103768784419e+01	2.102820530035474977e+00
2.514456507739845392e+01	2.050559723394757672e+00
2.515393785412197758e+01	2.000800009018401493e+00
2.516337098393858440e+01	1.953432103039771661e+00
2.517286620101286587e+01	1.908350945801773557e+00
2.518242535221140344e+01	1.865455630979566237e+00
2.519205039275717439e+01	1.824649314402601918e+00
2.520174338268891745e+01	1.785839107323107244e+00
2.521150648396376681e+01	1.748935957452709689e+00
2.522134195786619415e+01	1.713854520726264097e+00
2.523125216233680845e+01	1.680513025656121373e+00
2.524123954875030051e+01	1.648833131072553915e+00
2.525130665770937100e+01	1.618739776459708457e+00
2.526145611249928180e+01	1.590161025087852620e+00
2.527169060470745166e+01	1.563027907396323357e+00
2.528201284225526990e+01	1.537274318728317546e+00
2.529242532789287878e+01	1.512837201575826240e+00
2.530292957280939703e+01	1.489657588719519365e+00
2.531352506844612549e+01	1.467681160187017442e+00
2.532421771514256648e+01	1.446840331683130643e+00
2.533503839920582834e+01	1.427026602083756757e+00
2.534596768650730070e+01	1.408231237904507882e+00
2.535697658173074132e+01	1.390451244300659805e+00
2.536809398415673655e+01	1.373584557970578546e+00
2.537932500845036543e+01	1.357570577071927520e+00
2.539066551873071376e+01	1.342359757025402667e+00
2.540211187067530574e+01	1.327897358740484091e+00
2.541365968600075576e+01	1.314124553588574829e+00
2.542530267168171321e+01	1.300978919761995645e+00
2.543703217754910639e+01	1.288393876710743013e+00
2.544883724204886022e+01	1.276297786499718256e+00
2.546070514187505296e+01	1.264612980662958019e+00
2.547262255367250106e+01	1.253254787419755489e+00
2.548457740132123206e+01	1.242130553317178476e+00
2.549656137260662803e+01	1.231138557998813887e+00
2.550857302786965164e+01	1.220166554382534629e+00
2.552062150012121577e+01	1.209089377636230367e+00
2.553273113652145554e+01	1.197764542623785733e+00
2.554494828474361867e+01	1.186023656786260982e+00
2.555735348575606025e+01	1.173654720339521784e+00
2.557008836067218738e+01	1.160361917011319077e+00
2.558343017297909938e+01	1.145655907476470059e+00
[truncated: 2,664 more rows]
