# Supplementary material for: Collective dynamics and long-range order in thermal neuristor networks
Source: Nat Commun. 2024 Aug 14;15:6986. doi: 10.1038/s41467-024-51254-4 (PMC11324871; doi:10.1038/s41467-024-51254-4)
Supplement: Supplementary file 8 — Source Data [file 41467_2024_51254_MOESM8_ESM.zip › Source Data/Fig. 1/Fig. 1c/Theory_17V.csv]

# Time (us)	Current (mA)
1.950129884287221671e-01	1.213403470826248887e+00
1.011856110552084687e+00	1.213403470620733948e+00
1.891475227651881141e+00	1.213403470378700222e+00
2.647024579017667634e+00	1.213403470867695511e+00
3.358405381246189592e+00	1.213403471141023982e+00
4.140376062822518577e+00	1.213403471231495390e+00
4.961080128640890763e+00	1.213403471185229510e+00
5.749952011473361324e+00	1.213403470870567435e+00
6.612561127776356074e+00	1.213403470340520540e+00
7.269301569196439772e+00	1.213403470738151801e+00
7.950753419885383977e+00	1.213403470911359250e+00
8.818126393520984152e+00	1.213403471008546841e+00
9.715829882980688836e+00	1.213403471271413014e+00
1.045645517656702950e+01	1.213403471156451641e+00
1.122188783517368194e+01	1.213403470977838072e+00
1.208410664502808629e+01	1.213403470709376597e+00
1.281537578684645950e+01	1.213403470692451247e+00
1.361058540336016875e+01	1.213403470756644120e+00
1.442199167600980303e+01	1.213403470980688015e+00
1.532354779999361227e+01	1.213403471558150093e+00
1.596865042817125158e+01	1.213403471141842438e+00
1.664584789071753335e+01	1.213403470980095600e+00
1.751553775114406619e+01	1.213403470899712788e+00
1.846853974648985286e+01	1.213403470555192154e+00
1.917469870996988135e+01	1.213403470731100997e+00
1.991433514456858234e+01	1.213403470896071701e+00
2.077341947146778267e+01	1.213403471082104224e+00
2.156565474244577274e+01	1.213403471239607567e+00
2.242543467575617910e+01	1.213403471370224640e+00
2.319808069628984981e+01	1.213403470979714793e+00
2.395235452622664951e+01	1.213403470662687278e+00
2.469048114741569577e+01	1.213403470675258999e+00
2.546478570211603198e+01	1.213403470804629958e+00
2.627246460553097762e+01	1.213403471025727098e+00
2.724861831297217662e+01	1.213403471865046379e+00
2.785273795363697502e+01	1.213403471088860819e+00
2.848538579625414258e+01	1.213403470961941455e+00
2.941274015483824655e+01	1.213403470931869288e+00
3.051262678925853322e+01	1.213403470538344742e+00
3.118509645220870397e+01	1.213403470738718237e+00
3.191302557247040284e+01	1.213403470872481904e+00
3.276988798803713365e+01	1.213403470997134193e+00
3.388461375819990451e+01	1.213403472201962652e+00
3.444440417109831287e+01	1.213403471012678869e+00
3.504138434242658917e+01	1.213403470955443098e+00
3.607902971837345518e+01	1.213403470999946387e+00
3.712868722670496169e+01	1.213403471086165419e+00
3.821354007944052000e+01	1.213403470502518067e+00
3.881884085509025084e+01	1.213403470720622934e+00
3.948680282149634735e+01	1.213403470848045895e+00
4.031212540314792392e+01	1.213403470876636803e+00
4.130199472346139800e+01	1.213403471049021354e+00
4.208334336248023533e+01	1.213403471390746002e+00
4.292529923943806835e+01	1.213403471687422464e+00
4.362889477970921348e+01	1.213403471076681672e+00
4.429921183572587040e+01	1.213403470871503353e+00
4.532599670437055295e+01	1.213403470327499623e+00
4.598186736738028912e+01	1.213403470779169213e+00
4.666701016795285284e+01	1.213403470932743922e+00
4.758266464928151152e+01	1.213403471062698413e+00
4.839655926650249285e+01	1.213403471193965633e+00
4.929100139415807291e+01	1.213403471357691110e+00
5.009010020913228800e+01	1.213403470943394069e+00
5.085188854892960819e+01	1.213403470536285944e+00
5.155239429171901122e+01	1.213403470690366026e+00
5.227931029885762371e+01	1.213403470868674727e+00
5.310383725002481015e+01	1.213403471021602842e+00
5.398609925736919024e+01	1.213403471354238095e+00
5.469651435205354062e+01	1.213403471156039304e+00
5.543023605952063804e+01	1.213403470974414589e+00
5.629334589334931138e+01	1.213403470777052906e+00
5.706299159463932824e+01	1.213403470684864649e+00
5.790523179200302195e+01	1.213403470649109028e+00
5.870500444314460253e+01	1.213403470958387631e+00
5.952287803112939457e+01	1.213403471403477152e+00
6.020450199273324188e+01	1.213403471177782356e+00
