# Supplementary material for: Collective dynamics and long-range order in thermal neuristor networks
Source: Nat Commun. 2024 Aug 14;15:6986. doi: 10.1038/s41467-024-51254-4 (PMC11324871; doi:10.1038/s41467-024-51254-4)
Supplement: Supplementary file 8 — Source Data [file 41467_2024_51254_MOESM8_ESM.zip › Source Data/Fig. 1/Fig. 1c/Theory_9V.csv]

# Time (us)	Current (mA)
3.757730767943172623e-01	1.852983875951523807e-01
3.140692864149734476e+00	1.852983877245500954e-01
6.076436037688697667e+00	1.852983877609249708e-01
7.966306778855951620e+00	1.852983874938276543e-01
1.000516757466795070e+01	1.852983875618996468e-01
1.312111729308462316e+01	1.852983878566021869e-01
1.585536762372822039e+01	1.852983881196888227e-01
1.764420197079385844e+01	1.852983874991921964e-01
1.948500274721079251e+01	1.852983875437771433e-01
2.197369113971054588e+01	1.852983876382351680e-01
2.505918796716009211e+01	1.852983880188808774e-01
2.765077426142961770e+01	1.852983874568924216e-01
2.984846325180888726e+01	1.852983870768185326e-01
3.167082126130066655e+01	1.852983875896410948e-01
3.394861251346240039e+01	1.852983877626173947e-01
3.630454808249200482e+01	1.852983876629162030e-01
3.854546365062814317e+01	1.852983874904640671e-01
4.092682601286569621e+01	1.852983875424263072e-01
4.322681050876643383e+01	1.852983877298078896e-01
4.565101076240291889e+01	1.852983877169763760e-01
4.795380083556622708e+01	1.852983874944186538e-01
5.033493110426181261e+01	1.852983874811706955e-01
5.311856791967309732e+01	1.852983879069703410e-01
5.546466913905790364e+01	1.852983879808567658e-01
5.766527527271874476e+01	1.852983874377625018e-01
5.968834723423445610e+01	1.852983874516057894e-01
6.192991260395288577e+01	1.852983876518278505e-01
