# Supplementary material for: Collective dynamics and long-range order in thermal neuristor networks
Source: Nat Commun. 2024 Aug 14;15:6986. doi: 10.1038/s41467-024-51254-4 (PMC11324871; doi:10.1038/s41467-024-51254-4)
Supplement: Supplementary file 8 — Source Data [file 41467_2024_51254_MOESM8_ESM.zip › Source Data/Fig. 10/Fig. 10b.csv]

	0.2	0.4	0.6	0.8	1.0	1.2	1.4	1.5999999999999999	1.8	1.9999999999999996	2.1999999999999997	2.4	2.6000000000000005	2.8	3.0
0.05	nan	nan	nan	nan	nan	nan	nan	nan	nan	nan	nan	nan	nan	nan	nan
0.1	nan	nan	nan	nan	nan	nan	nan	nan	nan	nan	nan	nan	nan	nan	nan
0.15	nan	0.8998449192595214	nan	nan	nan	nan	nan	nan	nan	nan	nan	nan	nan	nan	nan
0.2	nan	nan	2.274562639947052	nan	nan	nan	nan	nan	nan	nan	nan	nan	nan	nan	nan
0.25	nan	nan	2.2926351202201762	nan	nan	nan	nan	nan	nan	nan	nan	nan	nan	nan	nan
0.3	nan	2.2806279911799296	nan	1.0655909739148697	nan	nan	nan	nan	nan	nan	nan	nan	nan	nan	nan
0.35	nan	nan	nan	1.7965911452458876	nan	nan	nan	nan	nan	nan	nan	nan	nan	nan	nan
0.39999999999999997	nan	nan	nan	nan	2.1681173177627917	nan	nan	nan	nan	nan	nan	nan	nan	nan	nan
0.44999999999999996	nan	nan	nan	1.1055957158654677	1.8531326377517796	2.9739173527542864	nan	nan	nan	nan	nan	nan	nan	nan	nan
0.49999999999999994	nan	nan	nan	nan	2.539093607512485	2.2979160722517067	nan	nan	nan	nan	nan	nan	nan	nan	nan
0.5499999999999999	nan	nan	nan	nan	nan	1.9660613448187603	3.445729942635217	nan	nan	nan	nan	nan	nan	nan	nan
0.6	nan	nan	nan	nan	nan	2.566814635241136	1.9110733714166193	nan	nan	nan	nan	nan	nan	nan	nan
0.65	nan	nan	nan	nan	nan	2.6581936606902437	1.8563519731060318	2.6817115825205176	nan	nan	nan	nan	nan	nan	nan
0.7	nan	nan	nan	nan	nan	nan	2.2454039328129918	2.2709311833953003	nan	nan	nan	nan	nan	nan	nan
0.75	nan	nan	nan	nan	nan	nan	2.519808345988377	1.9352121159901359	2.7435147595078684	nan	nan	nan	nan	nan	nan
0.7999999999999999	nan	nan	nan	nan	nan	nan	0.9898653532462359	1.762052407036667	2.8198999705582524	4.649813645071124	nan	nan	nan	nan	nan
0.85	nan	1.840912019986873	nan	nan	nan	nan	0.9918611412623197	1.9843153151335264	2.3480049953595663	nan	4.11054645436338	nan	nan	nan	nan
0.9	nan	nan	1.5023918081004914	0.9345358308985775	nan	nan	0.8443159078456755	2.184061604621757	2.2156151296089166	3.2240259963816977	nan	nan	nan	nan	nan
0.95	nan	nan	nan	nan	nan	nan	2.1874827150911633	2.2300608407859657	2.4320029977470643	3.2659564196916557	nan	nan	nan	nan	nan
1.0	nan	nan	nan	nan	nan	nan	nan	2.735246572997437	2.8409823549926037	2.9205395836816366	4.813308652304162	nan	nan	nan	nan
1.0499999999999998	nan	nan	nan	nan	nan	nan	nan	3.0150123778350353	3.2514546494572016	2.6775003018119947	4.2758602958332155	nan	nan	nan	nan
1.0999999999999999	nan	nan	nan	nan	nan	nan	1.4863267877490776	2.510146998865014	3.518077620936213	3.2910402491206243	3.6989592715864608	nan	nan	nan	nan
1.15	nan	nan	nan	nan	nan	nan	0.883495052824748	1.4608454206183705	3.7067236422585523	3.4266909301018256	3.995239266268615	3.8536045979945386	nan	nan	nan
1.2	nan	nan	nan	nan	nan	nan	nan	1.8541930047003	1.7292891151558478	3.449789190617401	3.1827341768619126	3.9270282411795936	5.0	nan	nan
1.25	nan	nan	nan	nan	nan	nan	nan	2.104180080649046	2.4848906253293763	2.8986790286399184	3.6234218937968348	4.150884571305025	5.0	nan	nan
1.3	nan	nan	nan	nan	nan	nan	0.9838375374915086	1.7297158093186489	2.765347268818764	3.2989941007243795	4.226347984464264	3.1715766273134705	4.207479670448028	nan	nan
1.3499999999999999	nan	nan	nan	nan	1.6361357982025035	nan	nan	0.7339072060437195	3.0402123888708883	3.005396443428566	3.1285136157787026	4.36613306628484	4.328414905057674	nan	nan
1.4	nan	nan	nan	nan	nan	nan	2.9948218818454015	3.209782722519253	4.08692719507672	3.4353132210437343	3.582739660378247	4.110302392812079	3.8137449648980377	nan	nan
1.45	nan	nan	nan	2.1204454316799257	2.6921571971489917	3.5158620614359415	3.307785946331027	3.8853358999001055	3.374629141805409	3.4435076706487853	4.144395972202168	3.6325267398333083	3.9837699506508537	nan	nan
1.5	nan	nan	1.0814269393474245	2.39536936047057	4.234381801006004	3.8805937802007766	3.5223937143035213	4.092190012595389	3.886594669390053	3.8622232126748766	3.8695622563898833	nan	5.0	5.0	nan
1.5499999999999998	nan	1.6451012833758152	2.8560108119518746	4.012678162695839	4.235157825884676	3.603489383994437	4.20319111497316	4.63860694120935	5.0	nan	nan	nan	nan	nan	nan
1.5999999999999999	nan	2.4896439032196827	2.5775817098333547	5.0	3.9793694936497688	nan	nan	nan	nan	nan	nan	nan	nan	nan	nan
1.65	0.8912886748312003	2.317089620357833	2.594472470361083	3.9487157582461303	3.1198656467835635	nan	2.778432794133137	2.7741207390408467	nan	nan	nan	nan	nan	nan	nan
1.7	nan	1.8687495955561817	2.4500021826364646	3.562905398044567	4.543360660756833	4.939453276821451	nan	nan	nan	nan	nan	nan	nan	nan	nan
1.75	nan	nan	2.8192216406142476	1.6184973801602685	2.525016572832435	2.627278924620201	4.585223648690406	nan	nan	nan	nan	nan	nan	nan	nan
1.7999999999999998	nan	nan	nan	nan	1.7385977981600684	0.9575631841049606	0.9594042474179743	1.5045147542855466	nan	nan	nan	nan	nan	nan	nan
1.8499999999999999	nan	nan	nan	nan	0.5825337742680775	nan	nan	nan	nan	nan	nan	nan	nan	nan	nan
1.9	nan	nan	nan	nan	nan	nan	nan	nan	nan	nan	nan	nan	nan	nan	nan
1.95	nan	nan	nan	nan	nan	nan	nan	nan	nan	nan	nan	nan	nan	nan	nan
2.0	nan	nan	nan	nan	nan	nan	nan	nan	nan	nan	nan	nan	nan	nan	nan
