# Supplementary material for: Collective dynamics and long-range order in thermal neuristor networks
Source: Nat Commun. 2024 Aug 14;15:6986. doi: 10.1038/s41467-024-51254-4 (PMC11324871; doi:10.1038/s41467-024-51254-4)
Supplement: Supplementary file 8 — Source Data [file 41467_2024_51254_MOESM8_ESM.zip › Source Data/Fig. 11/Fig. 11a.csv]

	11.0	11.2	11.4	11.6	11.8	12.0	12.2	12.4	12.6	12.8	13.0	13.2	13.4	13.6	13.8	14.0	14.2	14.4	14.6	14.8	15.0
0.0	nan	nan	nan	nan	nan	nan	nan	nan	nan	nan	nan	nan	nan	nan	nan	nan	nan	nan	nan	nan	nan
0.05	nan	nan	nan	nan	nan	nan	nan	nan	nan	nan	nan	nan	nan	nan	nan	nan	nan	0.8123	0.832	0.8343	0.8395
0.1	nan	nan	nan	nan	nan	nan	0.8248	0.863	0.8611	0.8619	0.8728	0.8715	0.884	0.8907	0.8996	0.9039	0.9069	0.8938	0.8875	0.8865	0.8873
0.15000000000000002	0.8952	0.9043	0.9106	0.9169	0.9343	0.9342	0.9372	0.9273	0.9267	0.926	0.9211	0.9175	0.9206	0.9165	0.909	0.9034	0.9093	0.9036	0.9048	0.9052	0.9052
0.2	0.9054	0.8986	0.9138	0.9238	0.9287	0.9345	0.9325	0.9306	0.9283	0.9215	0.9225	0.9184	0.9183	0.9171	0.9189	0.9133	0.9095	0.9099	0.9079	0.9105	0.9036
0.25	0.9079	0.9168	0.9136	0.927	0.9321	0.9327	0.9331	0.9263	0.9199	0.9221	0.9177	0.9159	0.9179	0.9167	0.9111	0.914	0.9123	0.9089	0.904	0.9014	0.9051
0.30000000000000004	0.9039	0.9192	0.9138	0.9188	0.9258	0.93	0.93	0.9246	0.9129	0.9108	0.9106	0.9107	0.9102	0.9145	0.9139	0.9083	0.908	0.9069	0.9068	0.9023	0.9031
0.35000000000000003	0.9018	0.9115	0.9184	0.9145	0.9182	0.922	0.925	0.9197	0.9061	0.9095	0.9082	0.9079	0.9097	0.9085	0.9082	0.9052	0.9061	0.9047	0.9088	0.9019	0.9023
0.4	0.9022	0.9063	0.9105	0.9178	0.9176	0.9151	0.9171	0.9156	0.9084	0.9088	0.9062	0.9032	0.9067	0.9087	0.9072	0.9059	0.9046	0.9056	0.9041	0.9002	0.899
0.45	0.869	0.8989	0.9046	0.9111	0.9139	0.9093	0.9097	0.9059	0.9068	0.9011	0.9031	0.9008	0.9036	0.9004	0.9051	0.9039	0.9013	0.8996	0.9002	0.9021	0.9015
0.5	0.8622	0.8789	0.8936	0.904	0.9112	0.9095	0.9025	0.9083	0.9011	0.8932	0.9012	0.9004	0.8983	0.8961	0.9029	0.8977	0.9003	0.8984	0.8946	0.8896	0.8934
0.55	0.8581	0.8714	0.8778	0.8925	0.8955	0.9026	0.9019	0.8993	0.8993	0.898	0.8913	0.8954	0.8902	0.8934	0.8906	0.8898	0.8877	0.8931	0.8894	0.8879	0.886
0.6000000000000001	0.8763	0.8736	0.874	0.8862	0.891	0.8959	0.8994	0.8953	0.8953	0.8984	0.8977	0.8897	0.8858	0.8911	0.8899	0.89	0.8881	0.8811	0.8876	0.8804	0.8831
0.65	0.8561	0.8749	0.8791	0.8825	0.8883	0.8932	0.8946	0.8931	0.8956	0.8971	0.9032	0.8975	0.8924	0.8896	0.8855	0.8825	0.8852	0.8833	0.8822	0.8812	0.8778
0.7000000000000001	0.8478	0.883	0.888	0.8927	0.8994	0.8988	0.899	0.9027	0.8967	0.8982	0.9028	0.9013	0.9005	0.8922	0.8909	0.8875	0.8868	0.8865	0.8858	0.8853	0.8831
0.75	0.8275	0.8704	0.89	0.8917	0.892	0.8943	0.8989	0.8971	0.8995	0.8973	0.8958	0.8947	0.8963	0.8951	0.8828	0.8828	0.88	0.8793	0.877	0.8779	0.8878
0.8	0.8359	0.8666	0.8908	0.8996	0.899	0.9039	0.9023	0.9006	0.9022	0.9001	0.9012	0.9033	0.9024	0.8949	0.8907	0.8861	0.8835	0.8841	0.8776	0.8896	0.8902
0.8500000000000001	0.8686	0.8756	0.8871	0.8971	0.8991	0.9003	0.9015	0.9013	0.8981	0.8991	0.9007	0.9009	0.9033	0.8963	0.8905	0.8808	0.8812	0.8793	0.8841	0.8908	0.8823
0.9	0.8669	0.8735	0.8882	0.8923	0.8969	0.8994	0.8993	0.9007	0.8985	0.8976	0.8995	0.8991	0.8954	0.895	0.8874	0.8844	0.8739	0.8803	0.887	0.8909	0.8791
0.9500000000000001	0.8705	0.875	0.8838	0.8898	0.8935	0.8973	0.8964	0.8989	0.8984	0.8922	0.8969	0.8967	0.8923	0.8908	0.8861	0.8828	0.88	0.8789	0.8928	0.8919	0.8907
1.0	0.8603	0.8741	0.8852	0.8912	0.8912	0.8911	0.8966	0.8951	0.894	0.8937	0.8911	0.893	0.8929	0.8837	0.8812	0.8783	0.8726	0.8786	0.8913	0.8871	0.8849
1.05	0.8593	0.8788	0.8861	0.892	0.8838	0.8938	0.8906	0.8956	0.8916	0.8885	0.8896	0.8885	0.8871	0.8864	0.8786	0.8706	0.8762	0.8757	0.885	0.8851	0.8849
1.1	0.8457	0.8757	0.8857	0.882	0.8853	0.8884	0.8914	0.8936	0.8874	0.8865	0.8805	0.8832	0.8851	0.8834	0.8793	0.8662	0.8682	0.8735	0.8812	0.8819	0.8819
1.1500000000000001	0.8535	0.8693	0.8867	0.8888	0.8885	0.8863	0.889	0.8882	0.8817	0.875	0.8805	0.8859	0.8861	0.8821	0.8701	0.8657	0.8668	0.8831	0.8787	0.882	0.8807
1.2000000000000002	0.8516	0.8694	0.8837	0.8894	0.8857	0.8806	0.8826	0.8848	0.8803	0.8702	0.8787	0.8819	0.8817	0.8767	0.8652	0.8665	0.8747	0.8878	0.8868	0.8816	0.8859
1.25	0.8437	0.864	0.88	0.8824	0.8867	0.8771	0.8817	0.8823	0.8766	0.861	0.8761	0.8809	0.8849	0.8822	0.8695	0.8743	0.8819	0.8871	0.8854	0.8854	0.8851
1.3	0.8496	0.8681	0.8792	0.8821	0.882	0.8799	0.8814	0.8724	0.8729	0.8627	0.8713	0.8849	0.8839	0.884	0.8767	0.8814	0.8834	0.8836	0.8821	0.8848	0.8853
1.35	0.8522	0.8627	0.8795	0.887	0.8848	0.8766	0.8756	0.8755	0.8695	0.8635	0.8717	0.8842	0.8879	0.8824	0.8846	0.8828	0.8817	0.8809	0.8816	0.8827	0.8849
1.4000000000000001	0.8466	0.8575	0.87	0.8858	0.8805	0.8758	0.8749	0.8687	0.8701	0.8663	0.8719	0.8787	0.8829	0.8875	0.8865	0.8858	0.8803	0.8827	0.8828	0.882	0.8846
1.4500000000000002	0.8491	0.8625	0.8761	0.8823	0.8871	0.8725	0.8737	0.8742	0.8655	0.8629	0.8701	0.8786	0.886	0.888	0.8831	0.88	0.8803	0.8834	0.884	0.8825	0.8816
1.5	0.8358	0.8619	0.8725	0.8842	0.8771	0.8779	0.872	0.8646	0.8608	0.8563	0.8635	0.8713	0.8737	0.8801	0.8786	0.8795	0.8808	0.8801	0.8793	0.8819	0.8797
1.55	0.8344	0.8583	0.8659	0.8779	0.8764	0.8754	0.8668	0.8589	0.8536	0.8487	0.8581	0.8633	0.8733	0.8734	0.876	0.8717	0.8769	0.8767	0.8757	0.8728	0.8743
1.6	0.8206	0.8508	0.864	0.878	0.8782	0.8702	0.8651	0.8554	0.8533	0.847	0.8577	0.8686	0.8744	0.8741	0.8742	0.8724	0.8725	0.8757	0.8718	0.8776	0.876
1.6500000000000001	0.8229	0.8516	0.8615	0.8804	0.8806	0.8692	0.8643	0.8555	0.8507	0.8467	0.8606	0.8708	0.8698	0.8689	0.8707	0.8697	0.8725	0.876	0.8809	0.8743	0.8749
1.7000000000000002	0.8032	0.8481	0.8649	0.8758	0.8786	0.8729	0.8635	0.8551	0.8512	0.8634	0.8713	0.8711	0.8677	0.8731	0.8695	0.8714	0.8711	0.8741	0.8777	0.8758	0.877
1.75	0.804	0.8424	0.8582	0.87	0.8778	0.8721	0.8578	0.8581	0.8586	0.8622	0.8664	0.8553	0.8606	0.8641	0.8711	0.8686	0.8694	0.8686	0.8703	0.87	0.8702
1.8	nan	0.8378	0.8556	0.8718	0.8754	0.8727	0.8632	0.8591	0.8633	0.856	0.857	0.8506	0.8545	0.8569	0.861	0.8659	0.8682	0.8674	0.8694	0.869	0.8679
1.85	0.8046	0.8447	0.8595	0.8716	0.8752	0.8784	0.8681	0.8658	0.8616	0.8534	0.8577	0.8614	0.8611	0.8748	0.8732	0.8745	0.877	0.8777	0.8752	0.8729	0.872
1.9000000000000001	nan	0.8477	0.8631	0.8686	0.8775	0.8798	0.8738	0.8697	0.8612	0.8635	0.8668	0.8679	0.8693	0.8733	0.8757	0.8784	0.8768	0.8765	0.8786	0.8733	0.873
1.9500000000000002	nan	0.8519	0.8615	0.8698	0.8789	0.8851	0.8837	0.876	0.8759	0.8794	0.8773	0.8832	0.8845	0.8841	0.8889	0.8876	0.8869	0.8843	0.8848	0.8823	0.8773
2.0	0.8119	0.853	0.8657	0.865	0.871	0.8846	0.8807	0.8769	0.8798	0.8821	0.8822	0.8846	0.8845	0.8852	0.8887	0.8902	0.8904	0.8892	0.8867	0.8837	0.879
