# Supplementary material for: Collective dynamics and long-range order in thermal neuristor networks
Source: Nat Commun. 2024 Aug 14;15:6986. doi: 10.1038/s41467-024-51254-4 (PMC11324871; doi:10.1038/s41467-024-51254-4)
Supplement: Supplementary file 8 — Source Data [file 41467_2024_51254_MOESM8_ESM.zip › Source Data/Fig. 11/Fig. 11b.csv]

	0.0	0.1	0.2	0.30000000000000004	0.4	0.5	0.6000000000000001	0.7	0.8	0.9000000000000001	1.0	1.1	1.2000000000000002	1.3000000000000003	1.4	1.5	1.6	1.7000000000000002	1.8000000000000003	1.9	2.0
0.0	nan	nan	nan	nan	nan	nan	nan	nan	nan	nan	nan	nan	nan	nan	nan	nan	nan	nan	nan	nan	nan
0.1	nan	0.9301	0.9363	0.932	0.9153	0.9096	0.8966	0.8987	0.9052	0.9001	0.8899	0.8882	0.8791	0.8766	0.8752	0.875	0.8702	0.8721	0.8731	0.8814	0.8824
0.2	nan	nan	0.936	0.9343	0.9205	0.9059	0.8938	0.8953	0.902	0.9006	0.8936	0.8873	0.8832	0.8738	0.8762	0.8773	0.8727	0.8705	0.8746	0.8818	0.8834
0.30000000000000004	nan	nan	0.9299	0.9318	0.92	0.9079	0.8941	0.8956	0.9031	0.8992	0.8929	0.8886	0.8808	0.8757	0.8745	0.8743	0.8733	0.872	0.8726	0.8834	0.8863
0.4	nan	nan	0.8279	0.9267	0.9186	0.9099	0.8962	0.897	0.9015	0.9028	0.8918	0.8892	0.8826	0.8759	0.8761	0.8755	0.8726	0.8725	0.8725	0.8834	0.8855
0.5	nan	nan	nan	0.9189	0.9131	0.9073	0.8972	0.9013	0.9025	0.9017	0.8924	0.889	0.8789	0.879	0.8771	0.8738	0.8719	0.8702	0.8742	0.8839	0.8864
0.6000000000000001	nan	nan	nan	0.8277	0.9149	0.9043	0.8963	0.899	0.9028	0.901	0.8934	0.8848	0.8807	0.8798	0.8773	0.8735	0.8717	0.8726	0.8733	0.8824	0.885
0.7000000000000001	nan	nan	nan	nan	0.8961	0.9077	0.8991	0.8983	0.9002	0.901	0.8908	0.8878	0.8828	0.8787	0.8768	0.8724	0.8699	0.8714	0.8717	0.8836	0.888
0.8	nan	nan	nan	nan	nan	0.9017	0.8993	0.8995	0.9037	0.9007	0.8935	0.8904	0.8837	0.8756	0.8775	0.8712	0.8669	0.8738	0.8679	0.8834	0.8852
0.9	nan	nan	nan	nan	nan	0.8074	0.8998	0.8979	0.8994	0.8999	0.8933	0.8897	0.8793	0.8796	0.8792	0.8729	0.8684	0.8679	0.8662	0.8838	0.8858
1.0	nan	nan	nan	nan	nan	nan	0.8648	0.9003	0.9031	0.8994	0.8939	0.8895	0.8797	0.8786	0.8722	0.8706	0.8662	0.8711	0.8642	0.8828	0.8821
1.1	nan	nan	nan	nan	nan	nan	nan	0.8892	0.9038	0.901	0.8925	0.8868	0.8811	0.8753	0.8715	0.8732	0.8683	0.8703	0.8656	0.8823	0.8877
1.2000000000000002	nan	nan	nan	nan	nan	nan	nan	0.8383	0.8968	0.898	0.8892	0.8875	0.8823	0.8804	0.878	0.8712	0.8685	0.8673	0.8622	0.8822	0.8864
1.3	nan	nan	nan	nan	nan	nan	nan	nan	0.878	0.8943	0.8909	0.8879	0.8851	0.8777	0.8768	0.8695	0.8668	0.867	0.8661	0.8833	0.8869
1.4000000000000001	nan	nan	nan	nan	nan	nan	nan	nan	0.8232	0.886	0.8908	0.8866	0.8807	0.8819	0.8769	0.8707	0.8677	0.8652	0.8596	0.8825	0.8867
1.5	nan	nan	nan	nan	nan	nan	nan	nan	nan	0.8659	0.8876	0.8877	0.8788	0.8731	0.8719	0.8682	0.8667	0.8698	0.8628	0.8835	0.8869
1.6	nan	nan	nan	nan	nan	nan	nan	nan	nan	0.813	0.8753	0.8832	0.8795	0.8754	0.8709	0.8692	0.8658	0.8673	0.8623	0.8831	0.8874
1.7000000000000002	nan	nan	nan	nan	nan	nan	nan	nan	nan	nan	0.8494	0.8781	0.8833	0.8742	0.873	0.8673	0.8619	0.8663	0.8622	0.8858	0.8865
1.8	nan	nan	nan	nan	nan	nan	nan	nan	nan	nan	0.8007	0.864	0.8791	0.8784	0.8748	0.8697	0.8631	0.8657	0.8628	0.8822	0.8854
1.9000000000000001	nan	nan	nan	nan	nan	nan	nan	nan	nan	nan	nan	0.8334	0.869	0.8722	0.8733	0.8679	0.8673	0.8663	0.8574	0.8863	0.8884
2.0	nan	nan	nan	nan	nan	nan	nan	nan	nan	nan	nan	nan	0.8486	0.8695	0.872	0.8699	0.867	0.8623	0.8577	0.885	0.8868
