# Supplementary material for: Collective dynamics and long-range order in thermal neuristor networks
Source: Nat Commun. 2024 Aug 14;15:6986. doi: 10.1038/s41467-024-51254-4 (PMC11324871; doi:10.1038/s41467-024-51254-4)
Supplement: Supplementary file 8 — Source Data [file 41467_2024_51254_MOESM8_ESM.zip › Source Data/Fig. 12/Fig. 12c/No interaction.csv]

# Avalanche size s	Probability P(s)
1.000000000000000000e+00	8.931371204802961150e-02
2.000000000000000000e+00	5.060009749116649302e-02
3.000000000000000000e+00	5.305581184738542705e-02
4.000000000000000000e+00	6.880127448431855308e-02
5.000000000000000888e+00	8.559918613105979568e-02
6.000000000000000000e+00	1.014478300434643182e-01
7.000000000000000000e+00	1.119929563966397118e-01
9.000000000000000000e+00	1.124056814985252423e-01
1.000000000000000000e+01	9.554586108650117704e-02
1.200000000000000178e+01	7.685973209863361522e-02
1.399999999999999822e+01	5.096123195531633565e-02
1.600000000000000000e+01	3.195524101348748425e-02
1.799999999999999645e+01	1.986239552824133406e-02
2.000000000000000355e+01	1.236799555316984295e-02
2.399999999999999289e+01	5.865855510548155516e-03
2.700000000000000355e+01	2.600168141878865784e-03
3.099999999999999645e+01	1.229920803618891932e-03
3.600000000000000000e+01	4.870156202249304269e-04
4.099999999999999289e+01	3.384345835461380391e-04
4.700000000000000711e+01	1.916223687325694779e-04
5.400000000000001421e+01	1.768821865223717987e-04
6.200000000000000000e+01	2.063625509427671029e-04
7.200000000000001421e+01	3.074802009047229831e-04
8.200000000000000000e+01	3.207999655564834304e-04
9.399999999999997158e+01	3.492289323646827854e-04
1.080000000000000426e+02	3.301800815084273539e-04
1.240000000000000284e+02	3.010465449047426017e-04
1.419999999999999432e+02	2.671851975364247962e-04
1.629999999999999432e+02	1.988584581812119370e-04
1.870000000000000284e+02	1.476285941359795539e-04
2.140000000000000568e+02	4.696527021456079138e-05
2.450000000000000853e+02	1.500818552311033519e-05
2.809999999999999432e+02	5.291347460070951564e-07
4.849999999999998295e+02	1.563352658657326724e-06
5.560000000000000000e+02	9.014785120131405352e-05
6.369999999999998863e+02	6.018587793891261480e-03
7.290000000000001137e+02	1.934471735120460445e-02
8.359999999999997726e+02	3.948041435141886614e-04
