# Supplementary material for: Collective dynamics and long-range order in thermal neuristor networks
Source: Nat Commun. 2024 Aug 14;15:6986. doi: 10.1038/s41467-024-51254-4 (PMC11324871; doi:10.1038/s41467-024-51254-4)
Supplement: Supplementary file 8 — Source Data [file 41467_2024_51254_MOESM8_ESM.zip › Source Data/Fig. 12/Fig. 12c/Original.csv]

# Avalanche size s	Probability P(s)
1.000000000000000000e+00	2.796747137936404504e-01
2.000000000000000000e+00	1.275846646903700532e-01
3.000000000000000000e+00	8.877223319208343844e-02
4.000000000000000000e+00	7.797133531346069069e-02
5.000000000000000888e+00	6.618751053584194521e-02
6.000000000000000000e+00	5.468990201999981982e-02
7.000000000000000000e+00	4.457818277170760152e-02
7.999999999999999112e+00	3.807806082662292674e-02
9.000000000000000000e+00	3.327640643497578599e-02
1.000000000000000000e+01	2.848981605710636245e-02
1.200000000000000178e+01	2.290483294901796488e-02
1.299999999999999822e+01	1.868690909125734004e-02
1.500000000000000355e+01	1.579085244249133976e-02
1.700000000000000000e+01	1.346346231383413819e-02
1.899999999999999645e+01	1.180830380000753507e-02
2.100000000000000000e+01	1.043559554451311752e-02
2.299999999999999645e+01	9.248049125036465062e-03
2.600000000000000000e+01	8.443379722410108285e-03
2.900000000000000000e+01	7.676370354228041933e-03
3.200000000000000711e+01	6.531505307121586792e-03
3.600000000000000000e+01	5.640531658893728484e-03
3.999999999999999289e+01	4.487569704381750256e-03
4.500000000000000711e+01	3.469995573696999652e-03
4.999999999999999289e+01	2.776297739233154344e-03
5.600000000000000711e+01	2.203739682231778581e-03
6.200000000000000000e+01	1.675333532278901064e-03
6.899999999999998579e+01	1.277751168645597417e-03
7.700000000000000000e+01	1.013891816205753429e-03
8.599999999999998579e+01	8.130382991695330906e-04
9.600000000000000000e+01	6.680890110417276109e-04
1.070000000000000142e+02	5.388523261737346521e-04
1.189999999999999574e+02	4.887113700578416464e-04
1.330000000000000000e+02	4.035003690459781260e-04
1.480000000000000284e+02	3.598887041582586599e-04
1.650000000000000000e+02	3.316175255233428125e-04
1.839999999999999716e+02	3.470372174041442929e-04
2.049999999999999432e+02	4.038182784276507422e-04
2.280000000000000853e+02	5.438108973755662566e-04
2.540000000000000000e+02	5.915415039934792275e-04
2.830000000000000000e+02	5.941781563452539112e-04
3.149999999999999432e+02	4.704080666041476119e-04
3.509999999999998295e+02	3.110917055806062506e-04
3.909999999999999432e+02	1.982531813245906106e-04
4.350000000000001137e+02	1.233165808718389336e-04
4.849999999999998295e+02	1.851736787958926608e-04
5.409999999999997726e+02	5.674977604191480370e-04
6.019999999999997726e+02	1.031590724754485357e-03
6.700000000000000000e+02	1.153756999683579546e-03
7.459999999999996589e+02	3.037630481954725192e-03
