# Supplementary material for: Collective dynamics and long-range order in thermal neuristor networks
Source: Nat Commun. 2024 Aug 14;15:6986. doi: 10.1038/s41467-024-51254-4 (PMC11324871; doi:10.1038/s41467-024-51254-4)
Supplement: Supplementary file 8 — Source Data [file 41467_2024_51254_MOESM8_ESM.zip › Source Data/Fig. 12/Fig. 12c/Reduced memory.csv]

# Avalanche size s	Probability P(s)
1.000000000000000000e+00	3.756853236305162658e-01
2.000000000000000000e+00	1.236125368933388702e-01
3.000000000000000000e+00	8.112254004942957841e-02
4.000000000000000000e+00	6.505050711354228021e-02
5.000000000000000888e+00	5.027948431992582817e-02
6.000000000000000000e+00	4.211709584771702181e-02
7.000000000000000000e+00	3.584821576728457193e-02
7.999999999999999112e+00	3.065660523140760138e-02
9.000000000000000000e+00	2.655883761769465071e-02
1.000000000000000000e+01	2.324001875158335229e-02
1.200000000000000178e+01	1.921061632050565307e-02
1.299999999999999822e+01	1.619218992354925016e-02
1.500000000000000355e+01	1.415987949430132058e-02
1.700000000000000000e+01	1.137140871166348981e-02
1.799999999999999645e+01	1.006418355278943834e-02
2.000000000000000355e+01	8.572579568020316856e-03
2.299999999999999645e+01	7.000180367409534164e-03
2.500000000000000711e+01	5.895979084240169504e-03
2.800000000000000000e+01	4.815947310083267333e-03
3.099999999999999645e+01	4.027330758876629911e-03
3.500000000000000000e+01	3.424474148365776530e-03
3.899999999999999289e+01	2.730463961007921058e-03
4.299999999999999289e+01	2.291269454381457231e-03
4.700000000000000711e+01	2.019466061601306230e-03
5.299999999999998579e+01	1.655956646053868267e-03
5.900000000000000711e+01	1.399759850521764331e-03
6.499999999999998579e+01	1.179472039808176489e-03
7.200000000000001421e+01	9.524512944411166627e-04
7.999999999999998579e+01	7.732516490487151371e-04
8.800000000000001421e+01	5.948001075066993272e-04
9.800000000000000000e+01	4.681979174414189538e-04
1.090000000000000426e+02	3.277008754417011158e-04
1.210000000000000568e+02	2.482819453280227196e-04
1.350000000000000000e+02	1.772759497771238507e-04
1.490000000000000000e+02	1.428072703936363584e-04
1.650000000000000000e+02	1.289311287488342556e-04
1.829999999999999147e+02	1.123064403736985311e-04
2.030000000000000284e+02	9.391580644842622454e-05
2.250000000000001137e+02	8.340732426909464492e-05
2.499999999999999432e+02	6.469991643336150109e-05
2.770000000000000568e+02	4.957725888073615336e-05
3.080000000000000568e+02	3.651322254382747645e-05
3.409999999999998863e+02	3.267323014256172967e-05
3.780000000000001705e+02	4.153968362141928928e-05
4.199999999999998863e+02	2.099922276537337460e-04
4.659999999999999432e+02	8.957392679368739652e-04
5.160000000000000000e+02	2.387817196582184102e-03
5.720000000000002274e+02	5.564300853540331618e-03
6.349999999999997726e+02	5.532494779870926298e-03
7.039999999999996589e+02	3.428759388124150414e-03
7.810000000000001137e+02	7.470242789831914483e-03
