# Supplementary material for: Collective dynamics and long-range order in thermal neuristor networks
Source: Nat Commun. 2024 Aug 14;15:6986. doi: 10.1038/s41467-024-51254-4 (PMC11324871; doi:10.1038/s41467-024-51254-4)
Supplement: Supplementary file 8 — Source Data [file 41467_2024_51254_MOESM8_ESM.zip › Source Data/Fig. 12/Fig. 12d/test_accuracy_no_interaction.txt]

0.9126
0.9258
0.9396
0.9423
0.9392
0.9451
0.9503
0.9519
0.9502
0.9542
0.9532
0.9488
0.9535
0.953
0.9536
0.9551
0.9558
0.9555
0.9584
0.9563
