# Supplementary material for: Collective dynamics and long-range order in thermal neuristor networks
Source: Nat Commun. 2024 Aug 14;15:6986. doi: 10.1038/s41467-024-51254-4 (PMC11324871; doi:10.1038/s41467-024-51254-4)
Supplement: Supplementary file 8 — Source Data [file 41467_2024_51254_MOESM8_ESM.zip › Source Data/Fig. 12/Fig. 12d/test_accuracy_original.txt]

0.9326
0.945
0.9515
0.9525
0.9535
0.9553
0.9586
0.9573
0.9599
0.9602
0.9581
0.9575
0.9614
0.9598
0.9595
0.9604
0.959
0.9608
0.961
0.9589
