# Supplementary material for: Collective dynamics and long-range order in thermal neuristor networks
Source: Nat Commun. 2024 Aug 14;15:6986. doi: 10.1038/s41467-024-51254-4 (PMC11324871; doi:10.1038/s41467-024-51254-4)
Supplement: Supplementary file 8 — Source Data [file 41467_2024_51254_MOESM8_ESM.zip › Source Data/Fig. 12/Fig. 12d/test_accuracy_reduced_memory.txt]

0.8956
0.9094
0.9204
0.9246
0.9309
0.9332
0.934
0.9341
0.9336
0.9344
0.9369
0.9404
0.9344
0.935
0.9409
0.9421
0.9403
0.9391
0.9396
0.9388
