# Supplementary material for: Collective dynamics and long-range order in thermal neuristor networks
Source: Nat Commun. 2024 Aug 14;15:6986. doi: 10.1038/s41467-024-51254-4 (PMC11324871; doi:10.1038/s41467-024-51254-4)
Supplement: Supplementary file 8 — Source Data [file 41467_2024_51254_MOESM8_ESM.zip › Source Data/Fig. 13/Fig. 13a.csv]

# Time (ns)	Current (mA)
0.000000000000000000e+00	0.000000000000000000e+00
1.000000000000000021e-02	1.128030041542846965e-06
4.184684741037082018e-02	4.720397031700632275e-06
1.432736307663078912e-01	1.616093559701867961e-05
4.663005774665330838e-01	5.259163374598507101e-05
1.495091032256166130e+00	1.685623720317042747e-04
4.770992046859139357e+00	5.372787781606703150e-04
1.502856207642908259e+01	1.686317957910576058e-03
3.242070132575319974e+01	3.615769428734534434e-03
5.004477159122542673e+01	5.547375724061304192e-03
6.568775315731980413e+01	7.242546314251203064e-03
8.068410028490080776e+01	8.851097976873608525e-03
9.540293864983294725e+01	1.041458146420647969e-02
1.099841485350215606e+02	1.194891649966601556e-02
1.245006138600602412e+02	1.346246967945655820e-02
1.389949800142534855e+02	1.496019008434807535e-02
1.534937828624702547e+02	1.644520619857978150e-02
1.680141439153038050e+02	1.791958410508930760e-02
1.825673583103539954e+02	1.938473370643153948e-02
1.971609802538490044e+02	2.084164430300270571e-02
2.118001044217263882e+02	2.229102877380640182e-02
2.264881842095818456e+02	2.373341515839690052e-02
2.412275676403241107e+02	2.516920627322227419e-02
2.560198550458245563e+02	2.659871923465013249e-02
2.708661404859302593e+02	2.802221195397135156e-02
2.857671754092361880e+02	2.943990098798072302e-02
3.007234809345213193e+02	3.085197370753564941e-02
3.157354243341232518e+02	3.225859655160147332e-02
3.308032714785395569e+02	3.365992066949628769e-02
3.459272228403926874e+02	3.505608579099403488e-02
3.611074380241624908e+02	3.644722287235728497e-02
3.763440527302670944e+02	3.783345593729089268e-02
3.916371899489457178e+02	3.921490331662385448e-02
4.069869679961036013e+02	4.059167855127991664e-02
4.223935058102611038e+02	4.196389101316789355e-02
4.378569262605949461e+02	4.333164632443445990e-02
4.533773589445097514e+02	4.469504671463658818e-02
4.689549415272254009e+02	4.605419123673254456e-02
4.845898209813800577e+02	4.740917596606011170e-02
5.002821541459189802e+02	4.876009413344338517e-02
5.160321082968954443e+02	5.010703625463877597e-02
5.318398613924340452e+02	5.145009022778566921e-02
5.477056022133873512e+02	5.278934141903819655e-02
5.636295305256082884e+02	5.412487274750455574e-02
5.796118570527836482e+02	5.545676475205477823e-02
5.956528035026328780e+02	5.678509566089941230e-02
6.117526026687291960e+02	5.810994146569984503e-02
6.279114980486782542e+02	5.943137595446969929e-02
6.441297441979096448e+02	6.074947080389122428e-02
6.604076063979960054e+02	6.206429561411465345e-02
6.767453607226508439e+02	6.337591797524025350e-02
6.931432937929827176e+02	6.468440350784089576e-02
7.096017028368347610e+02	6.598981592729250001e-02
7.261208956137511450e+02	6.729221709651486694e-02
7.427011902878949741e+02	6.859166707409826425e-02
7.593429151490032609e+02	6.988822415030948587e-02
7.760464088143829713e+02	7.118194492042453914e-02
7.928120199310234284e+02	7.247288431862482228e-02
8.096401070954492525e+02	7.376109566890225178e-02
8.265310387921812207e+02	7.504663073725036104e-02
8.434851931624757526e+02	7.632953977095160991e-02
8.605029579133644120e+02	7.760987154881873740e-02
8.775847302463373580e+02	7.888767343302637014e-02
8.947309166095219553e+02	8.016299140801265433e-02
9.119419326919074820e+02	8.143587013790382079e-02
9.292182031666812918e+02	8.270635300568228432e-02
9.465601614276774853e+02	8.397448215268532579e-02
9.639682498572058194e+02	8.524029855755027585e-02
9.814429189696330695e+02	8.650384203378021220e-02
9.989846278115945779e+02	8.776515131990289542e-02
1.016593843585909781e+03	8.902426411378049076e-02
1.034271041481690418e+03	9.028121712299079504e-02
1.052016704398067759e+03	9.153604610872025094e-02
1.069831322913770691e+03	9.278878594822724535e-02
1.087715394843982949e+03	9.403947066933536492e-02
1.105669425168855014e+03	9.528813351254046549e-02
1.123693925937082895e+03	9.653480699243170704e-02
1.141789415787638745e+03	9.777952293407703166e-02
1.159956419936288739e+03	9.902231254319968090e-02
1.178195469873730417e+03	1.002632064578804910e-01
1.196507103185546612e+03	1.015022348102751631e-01
1.214891863195534143e+03	1.027394272780650236e-01
1.233350298917122927e+03	1.039748131585000041e-01
1.251882964715738581e+03	1.052084214246654797e-01
1.270490420114282415e+03	1.064402807932974121e-01
1.289173229488817697e+03	1.076704197872406926e-01
1.307931961948716435e+03	1.088988668120881576e-01
1.326767191211290537e+03	1.101256502342734256e-01
1.345679495173234955e+03	1.113507984414530555e-01
1.364669455955417789e+03	1.125743399358886260e-01
1.383737659495378466e+03	1.137963034005738949e-01
1.402884695559607280e+03	1.150167177947085118e-01
1.422111157555167210e+03	1.162356124383454176e-01
1.441417642231149784e+03	1.174530170924635020e-01
1.460804750107612108e+03	1.186689620871930195e-01
1.480273084605801841e+03	1.198834783705094165e-01
1.499823252740501857e+03	1.210965976575653219e-01
1.519455864834611702e+03	1.223083525207813993e-01
1.539171534384132428e+03	1.235187764921465564e-01
1.558970878376643896e+03	1.247279041959584583e-01
1.578854517274390446e+03	1.259357714633083658e-01
1.598823075544009043e+03	1.271424154823725394e-01
1.618877181237528475e+03	1.283478748938133851e-01
1.639017467031088017e+03	1.295521899770787633e-01
1.659244570114945645e+03	1.307554027699736887e-01
1.679559132953926792e+03	1.319575572434133481e-01
1.699961803679237619e+03	1.331586994569745608e-01
1.720453236765958309e+03	1.343588777345590124e-01
1.741034093664512739e+03	1.355581428406049116e-01
1.761705043982176448e+03	1.367565481917786818e-01
1.782466766125918411e+03	1.379541500407941990e-01
1.803319948508651123e+03	1.391510076970220444e-01
1.824265290727724960e+03	1.403471837495955665e-01
1.845303505082282982e+03	1.415427443144466335e-01
1.866435317963821035e+03	1.427377592790121941e-01
1.887661471593133228e+03	1.439323025721751526e-01
1.908982725950660551e+03	1.451264524510762488e-01
1.930399860601941327e+03	1.463202917888077326e-01
1.951913677044178712e+03	1.475139083989004396e-01
1.973525001494655498e+03	1.487073953924964165e-01
1.995234687102802582e+03	1.499008515129556240e-01
2.017043617018337955e+03	1.510943815286553693e-01
2.038952707686576787e+03	1.522880966500391731e-01
2.060962912149468593e+03	1.534821149605056778e-01
2.083075223853549687e+03	1.546765618903529205e-01
2.105290680630994302e+03	1.558715707175205856e-01
2.127610369224316855e+03	1.570672831174861339e-01
2.150035429791543265e+03	1.582638497346712525e-01
2.172567061232195101e+03	1.594614308235662581e-01
2.195206526519070849e+03	1.606601969193946766e-01
2.217955158752324223e+03	1.618603295806864406e-01
2.240814367794105692e+03	1.630620222006056996e-01
2.263785646717971758e+03	1.642654808522788501e-01
2.286870580017514385e+03	1.654709252765577676e-01
2.310070851211170975e+03	1.666785898951974043e-01
2.333388251984298222e+03	1.678887249701227768e-01
2.356824691836644888e+03	1.691015978641806916e-01
2.380382208326977434e+03	1.703174944196133578e-01
2.404062978837730498e+03	1.715367205150254981e-01
2.427869332714651136e+03	1.727596037568858156e-01
2.451803764965100072e+03	1.739864953846951834e-01
2.475868951076221492e+03	1.752177723881909732e-01
2.500067763782868042e+03	1.764538399040181116e-01
2.524403290878797179e+03	1.776951338749862275e-01
2.548878855194595872e+03	1.789421240646265343e-01
2.573498037028527506e+03	1.801953174835063398e-01
2.598264698541629059e+03	1.814552622528681214e-01
2.623183011192069443e+03	1.827225520212208965e-01
2.648257486677777706e+03	1.839978310314181187e-01
2.673493011082706744e+03	1.852817999125715431e-01
2.698894883519905306e+03	1.865752223725856418e-01
2.724468859927455469e+03	1.878789329601921188e-01
2.750221201555441439e+03	1.891938460407502076e-01
2.776158730934637788e+03	1.905209663371131568e-01
2.802288894134602288e+03	1.918614012370870037e-01
2.828619831982468895e+03	1.932163753349345481e-01
2.855160459650038320e+03	1.945872475972869886e-01
2.881920556445230432e+03	1.959755317855562951e-01
2.908910865809114057e+03	1.973829208280830083e-01
2.936143205893208687e+03	1.988113160605138596e-01
2.963630587875838046e+03	2.002628623600552771e-01
2.991387340142563517e+03	2.017399906174904001e-01
3.019429227803102549e+03	2.032454690299262956e-01
3.047773554179707389e+03	2.047824652060692141e-01
3.076439213737331556e+03	2.063546210397404768e-01
3.105446646549431989e+03	2.079661424087068111e-01
3.134817605528330660e+03	2.096219050938445683e-01
3.164574586341496797e+03	2.113275766552748791e-01
3.194739671263798755e+03	2.130897502560979428e-01
3.225332399063323010e+03	2.149160797175309057e-01
3.256366106493634561e+03	2.168153947438190843e-01
3.287842107883367134e+03	2.187977657779675567e-01
3.319741411689032702e+03	2.208744976191370502e-01
3.352015080285587374e+03	2.230581083331791559e-01
3.384577465480925639e+03	2.253625722688333277e-01
3.417310325639371968e+03	2.278044909377273386e-01
3.450085521215808967e+03	2.304061946221113710e-01
3.482805577742068635e+03	2.332018133427355144e-01
3.515453416720072710e+03	2.362477437716573314e-01
3.548154673171795821e+03	2.396422285166627253e-01
3.581313228733410597e+03	2.435726774170489106e-01
3.616168971366937058e+03	2.484872222889582816e-01
3.645502662475822035e+03	2.535866497623408544e-01
3.668311402818088027e+03	2.585124011652560339e-01
3.691417236505938490e+03	2.648792392681601493e-01
3.710298548217961979e+03	2.717607445805251820e-01
3.725550960516010491e+03	2.791609499598439181e-01
3.738053537897381830e+03	2.872560904471518906e-01
3.748431408034258311e+03	2.962488099194143798e-01
3.757122369637283555e+03	3.063632741180639107e-01
3.764445788829901176e+03	3.178573095379524371e-01
3.770643087420188749e+03	3.310357816785223228e-01
3.775901967060417519e+03	3.462653405064237133e-01
3.780371732656630684e+03	3.639917007239921176e-01
3.784173407377046260e+03	3.847603513950983434e-01
3.787406632290974358e+03	4.092413297510189008e-01
3.790154506805649817e+03	4.382583334360454219e-01
3.792487072360465390e+03	4.728217691778582310e-01
3.794463880026187326e+03	5.141641009962367725e-01
3.796135925837946161e+03	5.637738103782978794e-01
3.797547140492580638e+03	6.234212287743018388e-01
3.798735558003077585e+03	6.951656047097367619e-01
3.799734246466559398e+03	7.813289337746749386e-01
3.800572055272980379e+03	8.844204214394463248e-01
3.801274212774555508e+03	1.006999128511924413e+00
3.801862795986254696e+03	1.151474024602479718e+00
3.802357090132929443e+03	1.319859313695036063e+00
3.802773860669480655e+03	1.513521309923838487e+00
3.803127569419727024e+03	1.732960379836306464e+00
3.803430571841043729e+03	1.977661202388303563e+00
3.803693327854065501e+03	2.246022227395150672e+00
3.803924645170950043e+03	2.535354562716932492e+00
3.804131959496997752e+03	2.841932113727933640e+00
3.804321649460550361e+03	3.161078503783738558e+00
3.804499391561380435e+03	3.487284933436920920e+00
3.804670587278970288e+03	3.814360642784740296e+00
3.804840958704271088e+03	4.135623900429464150e+00
3.805017582133502401e+03	4.444155137166751146e+00
3.805211223463386432e+03	4.733189342667556865e+00
3.805443685931066739e+03	4.996997715013504759e+00
3.805786686082466986e+03	5.233546914871110900e+00
3.806169643784618074e+03	5.353387487377127663e+00
3.806483466497668815e+03	5.392533276067490888e+00
3.806812594540876034e+03	5.406973129700554992e+00
3.807183305683227900e+03	5.408361178306130945e+00
3.807616972128754696e+03	5.401737104768906228e+00
3.808142703285685911e+03	5.389457753837978871e+00
3.808806497712530017e+03	5.372035332059600599e+00
3.809688871649797875e+03	5.348217494692107721e+00
3.810935154552255426e+03	5.314564397728616996e+00
3.812665919798028881e+03	5.268200961335399946e+00
3.814583255730100063e+03	5.217388967093190999e+00
3.816535964737881386e+03	5.166229073554488238e+00
3.818517696575781883e+03	5.114910146800156099e+00
3.820528600875519714e+03	5.063447774643852206e+00
3.822568994743064650e+03	5.011853359710882749e+00
3.824639240499263906e+03	4.960137403260230116e+00
3.826739742384391775e+03	4.908309646107356095e+00
3.828870947495540349e+03	4.856379100999785869e+00
3.831033347118286656e+03	4.804354077290057035e+00
3.833227478388289455e+03	4.752242200212775991e+00
3.835453926270355623e+03	4.700050425708345081e+00
3.837713325888580130e+03	4.647785050650018235e+00
3.840006365232739881e+03	4.595451718608575931e+00
3.842333788281941906e+03	4.543055420999616345e+00
3.844696398596093786e+03	4.490600493351348810e+00
3.847095063422545991e+03	4.438090606627724810e+00
3.849530718398676072e+03	4.385528752944662045e+00
3.852004372931131456e+03	4.332917225220615620e+00
3.854517116348086802e+03	4.280257590179726179e+00
3.857070124959347140e+03	4.227550653579819517e+00
3.859664670169248893e+03	4.174796416672439392e+00
3.862302127831492726e+03	4.121994022390860657e+00
3.864983989085193571e+03	4.069141689260884931e+00
3.867711872944334573e+03	4.016236631004353796e+00
3.870487541014500493e+03	3.963274958578918650e+00
3.873312914792293213e+03	3.910251560836881968e+00
3.876190096115730285e+03	3.857159959098610980e+00
3.879121391527527067e+03	3.803992128928597172e+00
3.882109341522409977e+03	3.750738280693878490e+00
3.885156755947710280e+03	3.697386587862815155e+00
3.888266757304802468e+03	3.643922847212139882e+00
3.891442834228525953e+03	3.590330050906112902e+00
3.894688908395433373e+03	3.536587840560982965e+00
3.898009419309232726e+03	3.482671802938588357e+00
3.901409433411570262e+03	3.428552547548305629e+00
3.904894786936471519e+03	3.374194478353854887e+00
3.908472276637535742e+03	3.319554126821241624e+00
3.912149920327722612e+03	3.264577837869838461e+00
3.915937322343433607e+03	3.209198472473123065e+00
3.919846202589941186e+03	3.153330559744331296e+00
3.923891191883220927e+03	3.096862896433854928e+00
3.928091084358376520e+03	3.039646715514914277e+00
3.932470927721758926e+03	2.981475640597107457e+00
3.937065784881782747e+03	2.922049068683192363e+00
3.941928228444545766e+03	2.860898124259785735e+00
3.947145617944989226e+03	2.797212427855853889e+00
3.952890210308242331e+03	2.729330385753939492e+00
3.959641071913301857e+03	2.652453768087055241e+00
3.965986069031208444e+03	2.582947738495206647e+00
3.972375035472906802e+03	2.515549747843844663e+00
3.978203196569604643e+03	2.456252672013429894e+00
3.983754077114248048e+03	2.401648114087838515e+00
3.989152601426887941e+03	2.350236595937229112e+00
3.994456486302702615e+03	2.301302036509118576e+00
3.999699310222312761e+03	2.254418144026320014e+00
4.004903277675509344e+03	2.209299228704918239e+00
4.010084268671489099e+03	2.165739762796480061e+00
4.015254281543614525e+03	2.123584562189421376e+00
4.020422773847718418e+03	2.082712156813847582e+00
4.025597466624660683e+03	2.043024684805716085e+00
4.030784866927443545e+03	2.004441261576327182e+00
4.035990779196372841e+03	1.966892092006381931e+00
4.041219952582407132e+03	1.930319448979237240e+00
4.046477342269462952e+03	1.894668126713833889e+00
4.051767357993876431e+03	1.859888677439372140e+00
4.057094607398086737e+03	1.825931040076874012e+00
4.062464138499879027e+03	1.792741439118622493e+00
4.067881677375099571e+03	1.760258686922487881e+00
4.073354066070837234e+03	1.728408494741800583e+00
4.078889616371373904e+03	1.697097157154842550e+00
4.084498110221303705e+03	1.666205343508572190e+00
4.090189591230583574e+03	1.635585389474695672e+00
4.095969930107965411e+03	1.605070899998743528e+00
4.101829974742873674e+03	1.574513870669321136e+00
4.107729953318110347e+03	1.543844848930656877e+00
4.113602505092048887e+03	1.513051829557087835e+00
4.119400914313318026e+03	1.481946646174387094e+00
4.125153546230934808e+03	1.449869505250587665e+00
4.130998030680086231e+03	1.415374960007257599e+00
4.137321939226520044e+03	1.374928695874894968e+00
4.142298707159913647e+03	1.339991713615840352e+00
4.147381176245819915e+03	1.300608769511237606e+00
4.151802978395545324e+03	1.262523588370374483e+00
4.155814848135457396e+03	1.224198150974449728e+00
4.159569461804901948e+03	1.184449848630253266e+00
4.163152761950868808e+03	1.142414234369590442e+00
4.166625647730674245e+03	1.097263720107550133e+00
4.170040843918754035e+03	1.048054741910491305e+00
4.173453641885343131e+03	9.935718020551761454e-01
4.176935699613417455e+03	9.320449993807387035e-01
4.180608698531578739e+03	8.603730596697225508e-01
4.184801707600508962e+03	7.703776633009886687e-01
4.188411176941820486e+03	6.871505906760139171e-01
4.192118294113327465e+03	5.985225393059535604e-01
4.195427917394883480e+03	5.195247696108610258e-01
4.198519411108442910e+03	4.485531853584386330e-01
4.201504364350214018e+03	3.848548882934345605e-01
4.204478331669149156e+03	3.277708310841018213e-01
4.207551231799694506e+03	2.764887239898458082e-01
4.210893272551582413e+03	2.298616352190976930e-01
4.214967170203453861e+03	1.850303872506026126e-01
4.219456612669825518e+03	1.484814516147963948e-01
4.223211007839291597e+03	1.259905153315557524e-01
4.226862307388421868e+03	1.094294341625892120e-01
4.230602981005433321e+03	9.654356311173617478e-02
4.234513194132820900e+03	8.634877992837275418e-02
4.238643460624732143e+03	7.824091296755343594e-02
4.243016797579924059e+03	7.181132229144519818e-02
4.247616594743072710e+03	6.676606967912251944e-02
4.252390963453555742e+03	6.286338390658731401e-02
4.257287613391252307e+03	5.987655554065785674e-02
4.262279849615287276e+03	5.760112891690492842e-02
4.267363050200314319e+03	5.587224782927140837e-02
4.272543267065581858e+03	5.456615770159551487e-02
4.277830403888988258e+03	5.359219846235099144e-02
4.283235449545218216e+03	5.288393359723267406e-02
4.288769590051043451e+03	5.239218657681803115e-02
4.294444038874210491e+03	5.208008533604292084e-02
4.300270114947787988e+03	5.191962671490372994e-02
4.306259394082505423e+03	5.188929560406392583e-02
4.312423873800269575e+03	5.197240007804547479e-02
4.318776133395825127e+03	5.215589324346985717e-02
4.325329485889610623e+03	5.242952936596149971e-02
4.332098122841296572e+03	5.278525270340519993e-02
4.339097253530509079e+03	5.321675064574368785e-02
4.346343238723541617e+03	5.371912441978099473e-02
4.353853716959672056e+03	5.428864483588568407e-02
4.361647717878766343e+03	5.492256990591902477e-02
4.369745752637831174e+03	5.561900728760125340e-02
4.378169863855253425e+03	5.637680827463641131e-02
4.386943608528553341e+03	5.719548224083907673e-02
4.396091932680137688e+03	5.807512112013095418e-02
4.405640877908554103e+03	5.901632304855093658e-02
4.415617036643065148e+03	6.002010280875504783e-02
4.426046647795140416e+03	6.102062688419379599e-02
4.436778729501023008e+03	6.205159729773630090e-02
4.448026408373581944e+03	6.313225543968548070e-02
4.459798782820354973e+03	6.426229948360641375e-02
4.472110009042568890e+03	6.544193287340260845e-02
4.484962709392822035e+03	6.667028314632539310e-02
4.498345647554850075e+03	6.794520182161745137e-02
4.512231740767886549e+03	6.926310640080327041e-02
4.526578486698411325e+03	7.061905822796399335e-02
4.541331350131413274e+03	7.200711851990387879e-02
4.556429573176726080e+03	7.342092075870698675e-02
4.571812755979959547e+03	7.485429584890961052e-02
4.587426302162095453e+03	7.630177041428748419e-02
4.603224583953458932e+03	7.775883726760818293e-02
4.619171791046094768e+03	7.922200378855710767e-02
4.635241159146778955e+03	8.068869069077723444e-02
4.651413417075938924e+03	8.215706340401504604e-02
4.667675078988782843e+03	8.362585540051821476e-02
4.684016918161306421e+03	8.509421403353278901e-02
4.700432744357135562e+03	8.656157890150716072e-02
4.716918485437441632e+03	8.802759150567505964e-02
4.733471525607087642e+03	8.949203074963212046e-02
4.750090240651999920e+03	9.095476801116755827e-02
4.766773677583198150e+03	9.241573641125873373e-02
4.783521336022893593e+03	9.387491000650743933e-02
4.800333020484035842e+03	9.533228984276724549e-02
4.817208740948379273e+03	9.678789465385914670e-02
4.834148646435296541e+03	9.824175471108953506e-02
4.851152980249957182e+03	9.969390773576462805e-02
4.868222050331594801e+03	1.011443962356658732e-01
4.885356209488751119e+03	1.025932657700021483e-01
4.902555842120861598e+03	1.040405638210528116e-01
4.919821355447990754e+03	1.054863390835755893e-01
4.937153173873192827e+03	1.069306410414354869e-01
4.954551734801379098e+03	1.083735196818040591e-01
4.972017486285803898e+03	1.098150253720095448e-01
4.989550885282595118e+03	1.112552087931548417e-01
5.007152396518911701e+03	1.126941209287722068e-01
5.024822491876973800e+03	1.141318130986087309e-01
5.042561649798768485e+03	1.155683369960173457e-01
5.060370355352190018e+03	1.170037447804041647e-01
5.078249099709159054e+03	1.184380891230266269e-01
5.096198380433535931e+03	1.198714233191704726e-01
5.114218701270712700e+03	1.213038013610002464e-01
5.132310572651715120e+03	1.227352780683145933e-01
5.150474511349257227e+03	1.241659091527985287e-01
5.168711041089643913e+03	1.255957513592768082e-01
5.187020692640941888e+03	1.270248625666091646e-01
5.205404004017830630e+03	1.284533018994687692e-01
5.223861520855733033e+03	1.298811298550739679e-01
5.242393796828358973e+03	1.313084084351243686e-01
5.261001393859576638e+03	1.327352012641315193e-01
5.279684882642429329e+03	1.341615737340777770e-01
5.298444843184562160e+03	1.355875931537841583e-01
5.317281865223769273e+03	1.370133288915715564e-01
5.336196548841544427e+03	1.384388525366360423e-01
5.355189504974801821e+03	1.398642380567345078e-01
5.374261356230927959e+03	1.412895619831659455e-01
5.393412737307716270e+03	1.427149035711004210e-01
5.412644296341737572e+03	1.441403450346314952e-01
5.431956695052053874e+03	1.455659716981287932e-01
5.451350610257458357e+03	1.469918722563409996e-01
5.470826734423854759e+03	1.484181389699359144e-01
5.490385777127139590e+03	1.498448679366146952e-01
5.510028465886357480e+03	1.512721593248524121e-01
5.529755547682343604e+03	1.527001176676077987e-01
5.549567790113555930e+03	1.541288521403627043e-01
5.569465983162163866e+03	1.555584768952623931e-01
5.589450940583599731e+03	1.569891113811112682e-01
5.609523501516157921e+03	1.584208806939721437e-01
5.629684532810450037e+03	1.598539159951314070e-01
5.649934930670448011e+03	1.612883548975465597e-01
5.670275623174059547e+03	1.627243419345909548e-01
5.690707572352881471e+03	1.641620290192483955e-01
5.711231777134208642e+03	1.656015759884140737e-01
5.731849275910273718e+03	1.670431511476791753e-01
5.752561149960987677e+03	1.684869319059107695e-01
5.773368526386526355e+03	1.699331054088725201e-01
5.794272582092245102e+03	1.713818692836104884e-01
5.815274547430771236e+03	1.728334324006622347e-01
5.836375710917607648e+03	1.742880157575103783e-01
5.857577423599565009e+03	1.757458533905847387e-01
5.878881104426955062e+03	1.772071934158473971e-01
5.900288245568866841e+03	1.786722991323835830e-01
5.921800418929005900e+03	1.801414502840936183e-01
5.943419282520118941e+03	1.816149443975269562e-01
5.965146587828910924e+03	1.830930982851660949e-01
5.986984188094384990e+03	1.845762497222084020e-01
6.008934046787784609e+03	1.860647592642615256e-01
6.030998247857993192e+03	1.875590123307298573e-01
6.053179005728929042e+03	1.890594214388796046e-01
6.075478677609634360e+03	1.905664287877151530e-01
6.097899776284570180e+03	1.920805090974702367e-01
6.120444984750722142e+03	1.936021728328750080e-01
6.143117171813993991e+03	1.951319697925771590e-01
6.165919409872004508e+03	1.966704931981624049e-01
6.188854994833105593e+03	1.982183843399447087e-01
6.211927467625860118e+03	1.997763378157516034e-01
6.235140638831356227e+03	2.013451075543704061e-01
6.258498615676950067e+03	2.029255136796053183e-01
6.282005832535620357e+03	2.045184504232535616e-01
6.305667084427294867e+03	2.061248952137700596e-01
6.329487565243089193e+03	2.077459192557021272e-01
6.353472909356364653e+03	2.093826997556207103e-01
6.377629238760853696e+03	2.110365342472701744e-01
6.401963214833807797e+03	2.127088573407117100e-01
6.426482094809128284e+03	2.144012603879543455e-01
6.451193793967264355e+03	2.161155147531637066e-01
6.476106951136550379e+03	2.178535993128029036e-01
6.501230996662121470e+03	2.196177331425225587e-01
6.526576219535665587e+03	2.214104144739124092e-01
6.552153826398033743e+03	2.232344671140406578e-01
6.577975982485608256e+03	2.250930958446001051e-01
6.604055815877391069e+03	2.269899523682212261e-01
6.630407355347480006e+03	2.289292134395188305e-01
6.657045351549890256e+03	2.309156724153388629e-01
6.683984905060104211e+03	2.329548448545804840e-01
6.711240777017709661e+03	2.350530867267331403e-01
6.738826201168142688e+03	2.372177208848634533e-01
6.766750943592748627e+03	2.394571627131686642e-01
6.795018310352070330e+03	2.417810316199444642e-01
6.823620874836390612e+03	2.442002378863805945e-01
6.852535093967521789e+03	2.467270630821770672e-01
6.881715988187707808e+03	2.493753415134233042e-01
6.911094751619130875e+03	2.521610392133145084e-01
6.940583657306666282e+03	2.551038012358222140e-01
6.970091850315302509e+03	2.582302807879437445e-01
6.999551697173687899e+03	2.615802375388210366e-01
7.028952725413972075e+03	2.652170886706943231e-01
7.058388213126021583e+03	2.692478002610524945e-01
7.088155287698366919e+03	2.738694345397795771e-01
7.119126642819391236e+03	2.795238803424796581e-01
7.147809784604349261e+03	2.859455448796822674e-01
7.168944832303854128e+03	2.918267581063428429e-01
7.190417872002927652e+03	2.994193193858008528e-01
7.207868669861606577e+03	3.075510390984064757e-01
7.221927771255586777e+03	3.162454412639389978e-01
7.233445918088134931e+03	3.257370520581276963e-01
7.243004491948367104e+03	3.362903376007314593e-01
7.251003043381644602e+03	3.482060917963788471e-01
7.257731067857133894e+03	3.618511880600980279e-01
7.263406420587756656e+03	3.776948917512559234e-01
7.268196396871277102e+03	3.963513021770680989e-01
7.272229491323798356e+03	4.186131395024970114e-01
7.275602579312812850e+03	4.454253066924689919e-01
7.278389976433723859e+03	4.777213729440566437e-01
7.280661600803308829e+03	5.161928364574572825e-01
7.282501617668078325e+03	5.613531713196049378e-01
7.284004092903353921e+03	6.139789146940165532e-01
7.285252319105342394e+03	6.754444022199688202e-01
7.286307310913471156e+03	7.477342962204566179e-01
7.287209415981710663e+03	8.332922989441243766e-01
7.287984813266630226e+03	9.348110744709396958e-01
7.288651604995184243e+03	1.054971541904990318e+00
7.289224034045247208e+03	1.196154254577646903e+00
7.289714811289450154e+03	1.360176701365084284e+00
7.290135977297268255e+03	1.548093230900926098e+00
7.290498918963558936e+03	1.760059398354897553e+00
7.290814112044152353e+03	1.995250660198234716e+00
7.291090921778936718e+03	2.251830243836928869e+00
7.291337566482194234e+03	2.526963303995201748e+00
7.291561233105879182e+03	2.816872078749381725e+00
7.291768308925584279e+03	3.116925951487516944e+00
7.291964715453626013e+03	3.421763149878624954e+00
7.292156382395581204e+03	3.725445728516782129e+00
7.292350008058552703e+03	4.021657587321088023e+00
7.292554555130637709e+03	4.303979489942171277e+00
7.292785086219708319e+03	4.566380909298293211e+00
7.293077268788648325e+03	4.804691492099300909e+00
7.293462524514400684e+03	4.983858606691191184e+00
7.293855540506591751e+03	5.066637927463257363e+00
7.294209962766762146e+03	5.096636589520153748e+00
7.294589647974002219e+03	5.106488615227789296e+00
7.295020243517897143e+03	5.105059836022231678e+00
7.295526727649967142e+03	5.096424468321301582e+00
7.296144017692822672e+03	5.082359603541556581e+00
7.296927824071803116e+03	5.062945724300885075e+00
7.297974528102311524e+03	5.036542841335907461e+00
7.299437119102392899e+03	4.999749741535936209e+00
7.301312025300714595e+03	4.953021841964470262e+00
7.303294991356452556e+03	4.904160319668399381e+00
7.305310634784805188e+03	4.855078101993231421e+00
7.307356067543438257e+03	4.805865829075223417e+00
7.309431539309777691e+03	4.756536430024238982e+00
7.311537450143418027e+03	4.707099444652211417e+00
7.313674247695814302e+03	4.657563605445269594e+00
7.315842423864181910e+03	4.607936974565307153e+00
7.318042516139519648e+03	4.558226969352578983e+00
7.320275109493344644e+03	4.508440378130196713e+00
7.322540838613358574e+03	4.458583371523883621e+00
7.324840390514343198e+03	4.408661509397191480e+00
7.327174507535160956e+03	4.358679743894319003e+00
7.329543990795713398e+03	4.308642417789115164e+00
7.331949704136693981e+03	4.258553258569625299e+00
7.334392578631647666e+03	4.208415367383926409e+00
7.336873617730374463e+03	4.158231202797949777e+00
7.339393903143498392e+03	4.108002558452742647e+00
7.341954601569880651e+03	4.057730534128957345e+00
7.344556972412032337e+03	4.007415499136129711e+00
7.347202376656477099e+03	3.957057046691937252e+00
7.349892287121440859e+03	3.906653937910192997e+00
7.352628300326411591e+03	3.856204033551587695e+00
7.355412150328526877e+03	3.805704210682555377e+00
7.358245724916705512e+03	3.755150261416090096e+00
7.361131084684491725e+03	3.704536769603385515e+00
7.364070485649346665e+03	3.653856960122102038e+00
7.367066406267943421e+03	3.603102514006823576e+00
7.370121579979991111e+03	3.552263340119110602e+00
7.373239034755091780e+03	3.501327291358346638e+00
7.376422141643259238e+03	3.450279808780974289e+00
7.379674675054874569e+03	3.399103470784657244e+00
7.383000888556985956e+03	3.347777415288856862e+00
7.386405611504825174e+03	3.296276589694763892e+00
7.389894374279282601e+03	3.244570761329226727e+00
7.393473573523037885e+03	3.192623189541048845e+00
7.397150694804952764e+03	3.140388806170597569e+00
7.400934620032711791e+03	3.087811662248413302e+00
7.404836064143595650e+03	3.034821242461693380e+00
7.408868216882404340e+03	2.981326962606553277e+00
7.413047725597545650e+03	2.927209610749199165e+00
7.417396278799511492e+03	2.872307342073539438e+00
7.421943328180468598e+03	2.816391233513717118e+00
7.426731182907871698e+03	2.759118833485448175e+00
7.431825731129383712e+03	2.699934919202492178e+00
7.437343286724523750e+03	2.637819289020283620e+00
7.443540225654768619e+03	2.570432892396015134e+00
7.451318970653286669e+03	2.489271993994573773e+00
7.458568695165441568e+03	2.416923711910032413e+00
7.464693984649845333e+03	2.358171526691008602e+00
7.470435187982206116e+03	2.305005116610484794e+00
7.475993943286072863e+03	2.255222327422662598e+00
7.481443700630853527e+03	2.207981041741091666e+00
7.486824359382182593e+03	2.162810788418083163e+00
7.492161473852196650e+03	2.119405597167455468e+00
7.497472950799395221e+03	2.077549512786121877e+00
7.502772144948533423e+03	2.037081469489787633e+00
7.508069522873032838e+03	1.997876108347760971e+00
7.513373928108432665e+03	1.959830002300595231e+00
7.518691447294607315e+03	1.922866915850839353e+00
7.524030128729782518e+03	1.886902817616898487e+00
7.529394975443350631e+03	1.851878111431433993e+00
7.534792002676587799e+03	1.817727885322101722e+00
7.540227361091305283e+03	1.784386008722396610e+00
7.545707878604282087e+03	1.751778961114482502e+00
7.551241516118062464e+03	1.719819531300763593e+00
7.556837685109759150e+03	1.688400024186166304e+00
7.562507003220693150e+03	1.657386407430770925e+00
7.568259315570031504e+03	1.626618213748742159e+00
7.574097438715368298e+03	1.595925586228904791e+00
7.580003757099500945e+03	1.565177905749823184e+00
7.585926744484695519e+03	1.534335414261052799e+00
7.591798646474141606e+03	1.503360808716069696e+00
7.597593827607100138e+03	1.471931971009241114e+00
7.603374006641834058e+03	1.439164837024344612e+00
7.609334136635719915e+03	1.403155212161862231e+00
7.616043426279074993e+03	1.358747327812176664e+00
7.620717845530884006e+03	1.324532346021911833e+00
7.625456336400741748e+03	1.286287979777705148e+00
7.629692043921286313e+03	1.248355718114112278e+00
7.633593157419549243e+03	1.209632014570011016e+00
7.637275061242751690e+03	1.169136683182750103e+00
7.640810722532944965e+03	1.126046210961878291e+00
7.644256337989099848e+03	1.079506905934374039e+00
7.647664246676015864e+03	1.028495610312246233e+00
7.651093716294532896e+03	9.716354358933261270e-01
7.654628921693414668e+03	9.068028620776469317e-01
7.658433680194567387e+03	8.298436736209351405e-01
7.663123677106541436e+03	7.256535269777667496e-01
7.667260860922820029e+03	6.277723142977865711e-01
7.670696443051710048e+03	5.453650442533494180e-01
7.673848051357570512e+03	4.717678753471682973e-01
7.676858630620277836e+03	4.056720642367444563e-01
7.679825481640088583e+03	3.464279225792269434e-01
7.682850521506472433e+03	2.932837465057805959e-01
7.686074390243914422e+03	2.452514798657302875e-01
7.689795034654589472e+03	2.004618594362714001e-01
7.693685905017948244e+03	1.643526046850515288e-01
7.697563996244850387e+03	1.372349160657020672e-01
7.701221977161058931e+03	1.179486132055580921e-01
7.704900736307032275e+03	1.032148354039147814e-01
7.708710636386058468e+03	9.163973504573502682e-02
7.712715854464425320e+03	8.245065273574657405e-02
7.716955649252229705e+03	7.514493433168285830e-02
7.721436418414964464e+03	6.937414154766777252e-02
7.726122866474140210e+03	6.487502322029076174e-02
7.730957900584691743e+03	6.141435477097546142e-02
7.735899667818981470e+03	5.877286862340049683e-02
7.740932933217526625e+03	5.676276231935819400e-02
7.746059113791388882e+03	5.523845658131713854e-02
7.751286549858492435e+03	5.409235056034679412e-02
7.756625829095369227e+03	5.324575837540649476e-02
7.762088080987812646e+03	5.264079342764067110e-02
7.767684504693762392e+03	5.223436246935354160e-02
7.773426345874107028e+03	5.199396302440999207e-02
7.779325020206828412e+03	5.189477575700381790e-02
7.785392274877496675e+03	5.191764254429224318e-02
7.791640352273529970e+03	5.204764515206965203e-02
7.798082146390848720e+03	5.227309382520749226e-02
7.804731351337680280e+03	5.258479907976523759e-02
7.811602603532634930e+03	5.297554192147413410e-02
7.818711618446900502e+03	5.343968503066996723e-02
7.826075321454227378e+03	5.397288536291513367e-02
7.833711969171359669e+03	5.457188036083020222e-02
7.841641253997592685e+03	5.523432771225574023e-02
7.849884378804211337e+03	5.595868355887458762e-02
7.858464080636886138e+03	5.674410705871366090e-02
7.867404570515763226e+03	5.759038065156378561e-02
7.876731340639476912e+03	5.849783557191328559e-02
7.886470768853838308e+03	5.946727115525667073e-02
7.896649425649075056e+03	6.044163522629547591e-02
7.907094891029141763e+03	6.144375700000072327e-02
7.918042599731623341e+03	6.249495516786766902e-02
7.929503462171872343e+03	6.359509290923641422e-02
7.941496476179626370e+03	6.474482521895412457e-02
7.954031046600417540e+03	6.594390971893666908e-02
7.967104514009285595e+03	6.719098606900225645e-02
7.980699294103582361e+03	6.848332890614305946e-02
7.994781782988498890e+03	6.981677828620888593e-02
8.009303972886520569e+03	7.118593048966948000e-02
8.024207970259714784e+03	7.258459679575091084e-02
8.039432364909265743e+03	7.400642060151041424e-02
8.054918557562768001e+03	7.544546974475553613e-02
8.070615350900719932e+03	7.689664762531209230e-02
8.086481119195715110e+03	7.835586711974171226e-02
8.102483890854311539e+03	7.982002737405741177e-02
8.118600162652562176e+03	8.128687597028068368e-02
8.134813223677353562e+03	8.275483155789206680e-02
8.151111494137177033e+03	8.422281405933611242e-02
8.167487116787461673e+03	8.569010345913469218e-02
8.183934861713597456e+03	8.715623145599965538e-02
8.200451319510289977e+03	8.862090246020642992e-02
8.217034326607781622e+03	9.008393781288499824e-02
8.233682565581058952e+03	9.154523729384499153e-02
8.250395290509057304e+03	9.300475287836861005e-02
8.267172140665628831e+03	9.446247107248822994e-02
8.284013014815667702e+03	9.591840109501835465e-02
8.300917986732150894e+03	9.737256701137454729e-02
8.317887248574579644e+03	9.882500252234308058e-02
8.334921073447223534e+03	1.002757475655803171e-01
8.352019789750205746e+03	1.017248460342687899e-01
8.369183764934727151e+03	1.031723443678682073e-01
8.386413393902017560e+03	1.046182905827958975e-01
8.403709091882155917e+03	1.060627337118477814e-01
8.421071289239149337e+03	1.075057234251330096e-01
8.438500428420344178e+03	1.089473098432941905e-01
8.455996961694965648e+03	1.103875434245929349e-01
8.473561349783807600e+03	1.118264749313160056e-01
8.491194060765694303e+03	1.132641554226643810e-01
8.508895569849964886e+03	1.147006363208595697e-01
8.526666358682015925e+03	1.161359694406544907e-01
8.544506915356363606e+03	1.175702070777063374e-01
8.562417734129219753e+03	1.190034020735419307e-01
8.580399315806456798e+03	1.204356079355864695e-01
8.598452167446443127e+03	1.218668789030636634e-01
8.616576802669876997e+03	1.232972700624620499e-01
8.634773741812015942e+03	1.247268374513134381e-01
8.653043512039041161e+03	1.261556381604355959e-01
8.671386647801664367e+03	1.275837304639742265e-01
8.689803690832161010e+03	1.290111739153269321e-01
8.708295190877190180e+03	1.304380295021650427e-01
8.726861705607707336e+03	1.318643597396496336e-01
8.745503801296748861e+03	1.332902288255657652e-01
8.764222053230570964e+03	1.347157027773402682e-01
8.783017046205706720e+03	1.361408495786501083e-01
8.801889374920494447e+03	1.375657393214687885e-01
8.820839644598911036e+03	1.389904443695851033e-01
8.839868471755426071e+03	1.404150395367844417e-01
8.858976484707216514e+03	1.418396022506508147e-01
8.878164324525239863e+03	1.432642127543695687e-01
8.897432645504612083e+03	1.446889542783988403e-01
8.916782116329073688e+03	1.461139132700589593e-01
8.936213421060498149e+03	1.475391796167403180e-01
8.955727259878132827e+03	1.489648468584550134e-01
8.975324350347400468e+03	1.503910124477857713e-01
8.995005428705022496e+03	1.518177780200205551e-01
9.014771251060805298e+03	1.532452496673812337e-01
9.034622594695638327e+03	1.546735382315971297e-01
9.054560259867474088e+03	1.561027596454223343e-01
9.074585071421483008e+03	1.575330352734538586e-01
9.094697880253434050e+03	1.589644922577190256e-01
9.114899565731186158e+03	1.603972639483005058e-01
9.135191037469063303e+03	1.618314903060759646e-01
9.155573237813217929e+03	1.632673183764155322e-01
9.176047144135198323e+03	1.647049027718398562e-01
9.196613771745656777e+03	1.661444062234980201e-01
9.217274176675964554e+03	1.675860001511654263e-01
9.238029458908049492e+03	1.690298652958214798e-01
9.258880765915675511e+03	1.704761924085833602e-01
9.279829296218085801e+03	1.719251829793926045e-01
9.300876303761011513e+03	1.733770500665907377e-01
9.322023102183762603e+03	1.748320191673739532e-01
9.343271069671118312e+03	1.762903291836710462e-01
9.364621654506161576e+03	1.777522334981073426e-01
9.386076380477843486e+03	1.792180011100245052e-01
9.407636853673831865e+03	1.806879179456673257e-01
9.429304768924861492e+03	1.821622882345126093e-01
9.451081917991774390e+03	1.836414361068623158e-01
9.472970197298631319e+03	1.851257072773392909e-01
9.494971617544924811e+03	1.866154709898138475e-01
9.517088313771400863e+03	1.881111221462700989e-01
9.539322555939275844e+03	1.896130836470033831e-01
9.561676761889781119e+03	1.911218090953637760e-01
9.584153510455207652e+03	1.926377857483055067e-01
9.606755556529880778e+03	1.941615378730114638e-01
9.629485847691674280e+03	1.956936305270569609e-01
9.652347542676197918e+03	1.972346738365689522e-01
9.675344031594910120e+03	1.987853278299806514e-01
9.698478959161686362e+03	2.003463079908911759e-01
9.721756249822436075e+03	2.019183915504164095e-01
9.745180136099232186e+03	2.035024247229337835e-01
9.768755190234425754e+03	2.050993310323274421e-01
9.792486359636968700e+03	2.067101209365777847e-01
9.816379006300288893e+03	2.083359029771799098e-01
9.840438950396937798e+03	2.099778967344437253e-01
9.864672519161314995e+03	2.116374479985304868e-01
9.889086600762448143e+03	2.133160465568794684e-01
9.913688702707537232e+03	2.150153470984896842e-01
9.938487015681952471e+03	2.167371939748471144e-01
9.963490480403997935e+03	2.184836505187967293e-01
9.988708855650384066e+03	2.202570339102076225e-01
1.001415278341216072e+04	2.220599567532948182e-01
1.003983384263952757e+04	2.238953766459247097e-01
1.006576457919643872e+04	2.257666553152426203e-01
1.009195848902086254e+04	2.276776288748534049e-01
1.011842991890979283e+04	2.296326907974423071e-01
1.014519382585094900e+04	2.316368886676241912e-01
1.017226530136179827e+04	2.336960346323426752e-01
1.019965871847911330e+04	2.358168273080918365e-01
1.022738629086902984e+04	2.380069789924596224e-01
1.025545576865729527e+04	2.402753373990700325e-01
1.028386697475010260e+04	2.426319880784220118e-01
1.031260705137268815e+04	2.450883334106975231e-01
1.034164488090572922e+04	2.476571906575228688e-01
1.037092643481980667e+04	2.503530750645892033e-01
1.040037460149259823e+04	2.531930620745502791e-01
1.042989795308219800e+04	2.561989021484581408e-01
1.045941083374869777e+04	2.594012630251529283e-01
1.048886284305492336e+04	2.628472199835825140e-01
1.051827594643764314e+04	2.666134100013952679e-01
1.054780274659778843e+04	2.708325838536027041e-01
1.057788062969023849e+04	2.757630761410900799e-01
1.060995466288683383e+04	2.820731774708284956e-01
1.063405183608006155e+04	2.879237028858114833e-01
1.065377237316448736e+04	2.938263008050447378e-01
1.067372430936871024e+04	3.014156218194004588e-01
1.069012812863757063e+04	3.096316230887160015e-01
1.070345539873418602e+04	3.184927697532196622e-01
1.071442389633968014e+04	3.282218150039578064e-01
1.072355021668549853e+04	3.390858285340374589e-01
1.073119931274865667e+04	3.513987848266572067e-01
1.073763933582739992e+04	3.655501230162068738e-01
1.074307353948155833e+04	3.820422896304875859e-01
1.074765831021964186e+04	4.015329595255422435e-01
1.075151329922974583e+04	4.248590815327322745e-01
1.075472841437302122e+04	4.529797097066324829e-01
1.075737495770642818e+04	4.867760412796792169e-01
1.075952587531098106e+04	5.268630291760382223e-01
1.076126987389138594e+04	5.737786624253089496e-01
1.076270018198683829e+04	6.284436058196095631e-01
1.076389455589490353e+04	6.924035564765738116e-01
1.076490794204489794e+04	7.677803499430048140e-01
1.076577622098411484e+04	8.571029751863976642e-01
1.076652289962475697e+04	9.630860415623105908e-01
1.076716474190063673e+04	1.088359177091184016e+00
1.076771545114630499e+04	1.235181056267849575e+00
1.076818754960500519e+04	1.405191622429506015e+00
1.076859294910199242e+04	1.599229208268081237e+00
1.076894284589906238e+04	1.817208870676829013e+00
1.076924745660779627e+04	2.058053065568528517e+00
1.076951585817804516e+04	2.319671085916311881e+00
1.076975599454036274e+04	2.598983991067919774e+00
1.076997482547700929e+04	2.891989076527785585e+00
1.077017858434585651e+04	3.193858094907298550e+00
1.077037314098657589e+04	3.499067002812810578e+00
1.077056452718728906e+04	3.801560411011248863e+00
1.077075981840499844e+04	4.094964029820927109e+00
1.077096897575897310e+04	4.372892559732094675e+00
1.077120996505569019e+04	4.629560516775183210e+00
1.077153104171924497e+04	4.861925374974448211e+00
1.077190006601035566e+04	5.007545847481791768e+00
1.077227110590359007e+04	5.074586588734316450e+00
1.077262669087989707e+04	5.100349299351905508e+00
1.077301277955412115e+04	5.108010136742520579e+00
1.077345337169571940e+04	5.105242710169871856e+00
1.077397447703882972e+04	5.095677818925286040e+00
1.077461341184722187e+04	5.080804090416584984e+00
1.077543068040286562e+04	5.060443805701635434e+00
1.077653159434783265e+04	5.032655244427329144e+00
1.077807152259497707e+04	4.993953166036648739e+00
1.077997953879435772e+04	4.946469167156517521e+00
1.078196836796271964e+04	4.897540715219726337e+00
1.078398850606714950e+04	4.848428421935031984e+00
1.078603843844077346e+04	4.799188783559374727e+00
1.078811846562093524e+04	4.749833521290032223e+00
1.079022899602596408e+04	4.700372022181188214e+00
1.079237048396399405e+04	4.650812915564061178e+00
1.079454342811908464e+04	4.601164165766128633e+00
1.079674837303375352e+04	4.551433094835424242e+00
1.079898591104215484e+04	4.501626397769267207e+00
1.080125668457056599e+04	4.451750152945923134e+00
1.080356138879996979e+04	4.401809828577320616e+00
1.080590077473167912e+04	4.351810285010058621e+00
1.080827565271490130e+04	4.301755772424816548e+00
1.081068689646533494e+04	4.251649924239853107e+00
1.081313544767103303e+04	4.201495745228503331e+00
1.081562232124458933e+04	4.151295594335179473e+00
1.081814861132216356e+04	4.101051161496727993e+00
1.082071549813451747e+04	4.050763437536712530e+00
1.082332425589467130e+04	4.000432676128328424e+00
1.082597626186412890e+04	3.950058346841318624e+00
1.082867300682772293e+04	3.899639077416925836e+00
1.083141610725461942e+04	3.849172583103614542e+00
1.083420731944964064e+04	3.798655581082874377e+00
1.083704855616094937e+04	3.748083685902368067e+00
1.083994190614373656e+04	3.697451282388835914e+00
1.084288965739451305e+04	3.646751370086150246e+00
1.084589432492185733e+04	3.595975372498680933e+00
1.084895868426802917e+04	3.545112900850750925e+00
1.085208581227423019e+04	3.494151460623398542e+00
1.085527913723919301e+04	3.443076082503476076e+00
1.085854250128816966e+04	3.391868854477158912e+00
1.086188023896739287e+04	3.340508320786518048e+00
1.086529727767850454e+04	3.288968699979764043e+00
1.086879926818572312e+04	3.237218850678256654e+00
1.087239275731593079e+04	3.185220879763514645e+00
1.087608542152177870e+04	3.132928228326148368e+00
1.087988639062899529e+04	3.080282975326600781e+00
1.088380670996725530e+04	3.027211926736086856e+00
1.088786002350160015e+04	2.973620742587017141e+00
1.089206362736091069e+04	2.919384737806627328e+00
1.089644018258777578e+04	2.864333694402743991e+00
1.090102069330104678e+04	2.808225045605004855e+00
1.090585016744710447e+04	2.750692126254025816e+00
1.091099979711312153e+04	2.691131136545926950e+00
1.091659852841607972e+04	2.628403820804937396e+00
1.092294521271515987e+04	2.559766787196119164e+00
1.093116512691643220e+04	2.474620712407628265e+00
1.093814369674109184e+04	2.405516015532069840e+00
1.094416538248039251e+04	2.348139600835557506e+00
1.094986251876741153e+04	2.295707252035931845e+00
1.095539584507050677e+04	2.246448228263519642e+00
1.096082944979639797e+04	2.199622554728537072e+00
1.096619964576966959e+04	2.154800372098121475e+00
1.097153017170972271e+04	2.111696817085180644e+00
1.097683788665341490e+04	2.070108403240390693e+00
1.098213549094448899e+04	2.029882033060240065e+00
1.098743303365190332e+04	1.990897593599689319e+00
1.099273916641879259e+04	1.953054614794284438e+00
1.099805943117131392e+04	1.916281965250947517e+00
1.100340210606845358e+04	1.880494813704264523e+00
1.100877204519159750e+04	1.845635035571458138e+00
1.101417527968419563e+04	1.811637750829172999e+00
1.101961804004586520e+04	1.778435999141985580e+00
1.102510732315732275e+04	1.745954311870447029e+00
1.103065133309772682e+04	1.714102319444303468e+00
1.103625974333378508e+04	1.682767956478326443e+00
1.104194325730789387e+04	1.651812148255009438e+00
1.104771109263604922e+04	1.621070728961219842e+00
1.105356358160035234e+04	1.590376345297885852e+00
1.105947761916783384e+04	1.559612497530667330e+00
1.106539593856556348e+04	1.528753360695618513e+00
1.107125362672102347e+04	1.497734298306804712e+00
1.107703850419880291e+04	1.466149996350499141e+00
1.108283115149772675e+04	1.432984028266084842e+00
1.108886502357046447e+04	1.396014180628864620e+00
1.109577893912685249e+04	1.349305758537337363e+00
1.110133608985765932e+04	1.307149120960182209e+00
1.110586775466698964e+04	1.268789141752832084e+00
1.110993201971943927e+04	1.230615202123346297e+00
1.111372091768276368e+04	1.191178483521085241e+00
1.111732753512553245e+04	1.149583953052999208e+00
1.112081504695523836e+04	1.105011852598016597e+00
1.112423657780916074e+04	1.056547848502541909e+00
1.112764616865638527e+04	1.003034990646480162e+00
1.113111137298966605e+04	9.428249531777014303e-01
1.113474122426941358e+04	8.731385699004919898e-01
1.113880140567474518e+04	7.873328785707854882e-01
1.114247681183187706e+04	7.035325755440897666e-01
1.114630482816184485e+04	6.123723765672374197e-01
1.114966724869921563e+04	5.318835746727441638e-01
1.115278604734596956e+04	4.596597441767855674e-01
1.115578213749610950e+04	3.948126422129466517e-01
1.115875128702240545e+04	3.366965891681298895e-01
1.116179906746674169e+04	2.845300484067799229e-01
1.116507970182435747e+04	2.372521029645543733e-01
1.116896055758990224e+04	1.925815913600289198e-01
1.117277464327847520e+04	1.589738225225049151e-01
1.117657226950436416e+04	1.336668960825425356e-01
1.118022099066072406e+04	1.152785912225792603e-01
1.118391549159187525e+04	1.011320432846865569e-01
1.118775361143027112e+04	8.999044011811414834e-02
1.119179518468402239e+04	8.113849805797890280e-02
1.119607500952063492e+04	7.410444213713184014e-02
1.120059283290874555e+04	6.855814933968785996e-02
1.120530745717726677e+04	6.424441947812684073e-02
1.121016204658331662e+04	6.093205851611588342e-02
1.121511921428955793e+04	5.840551859343935670e-02
1.122016729672248948e+04	5.648365951855079115e-02
1.122530936159063822e+04	5.502764674993378818e-02
1.123055432804410884e+04	5.393523559648802368e-02
1.123591294130163078e+04	5.313163961967295318e-02
1.124139635665427340e+04	5.256174664906860389e-02
1.124701577633712441e+04	5.218444154520770345e-02
1.125278246358429351e+04	5.196864864030632108e-02
1.125870787694154751e+04	5.189059332420610515e-02
1.126480383349051044e+04	5.193189485538655947e-02
1.127108267163526216e+04	5.207822304540859343e-02
1.127755740619420976e+04	5.231834046617683809e-02
1.128424187571851508e+04	5.264341159984775587e-02
1.129115088375734922e+04	5.304649945662794769e-02
1.129830033479868143e+04	5.352219567039977893e-02
1.130570736383611620e+04	5.406634678301121266e-02
1.131339045559534134e+04	5.467585041936972451e-02
1.132136954528625211e+04	5.534850226309420695e-02
1.132966608668056324e+04	5.608287934554209014e-02
1.133830306464245587e+04	5.687824787710693553e-02
1.134730491722192346e+04	5.773448511022032797e-02
1.135669731497047906e+04	5.865200464513110196e-02
1.136650672409353501e+04	5.963167353019113714e-02
1.137675965401685244e+04	6.061381110917486714e-02
1.138728941294865035e+04	6.162444683269049234e-02
1.139832556778977960e+04	6.268435697267427109e-02
1.140987854227935168e+04	6.379336055291441598e-02
1.142196601876457862e+04	6.495198993568711276e-02
1.143459550874468550e+04	6.615982659782143616e-02
1.144776189547443028e+04	6.741528377888188206e-02
1.146144478884889213e+04	6.871538181552462599e-02
1.147560784956050338e+04	7.005571950954388172e-02
1.149020093500656549e+04	7.143071479631080134e-02
1.150516505323492675e+04	7.283410251207837749e-02
1.152043886960572854e+04	7.425956102853975560e-02
1.153596482821490281e+04	7.570128171177939458e-02
1.155169333246409951e+04	7.715433916388377000e-02
1.156758450078562964e+04	7.861482553114008953e-02
1.158360796281200237e+04	8.007980089217790753e-02
1.159974153779244443e+04	8.154714373162534613e-02
1.161596953350338117e+04	8.301537234505565466e-02
1.163228111868257656e+04	8.448347913565289191e-02
1.164866896894124693e+04	8.595079519887612041e-02
1.166512822572673576e+04	8.741688751721465866e-02
1.168165573465059788e+04	8.888148448656278677e-02
1.169824950574665672e+04	9.034442359043472204e-02
1.171490833904957435e+04	9.180561538397746801e-02
1.173163156768437511e+04	9.326501897535058316e-02
1.174841888424744684e+04	9.472262558271991872e-02
1.176527022334237154e+04	9.617844750798895670e-02
1.178218568279197825e+04	9.763251081375753926e-02
1.179916547147221172e+04	9.908485052879653643e-02
1.181620987341006548e+04	1.005355074033108947e-01
1.183331922500053224e+04	1.019845258868782578e-01
1.185049389901977702e+04	1.034319527502251673e-01
1.186773429439951178e+04	1.048778362386708768e-01
1.188504082914320134e+04	1.063222255187131482e-01
1.190241393588433675e+04	1.077651703648713766e-01
1.191985405887700654e+04	1.092067209779273990e-01
1.193736165179026648e+04	1.106469278779541321e-01
1.195493717657069283e+04	1.120858418908449589e-01
1.197258110251726066e+04	1.135235141554755273e-01
1.199029390580589279e+04	1.149599961699455525e-01
1.200807606904283602e+04	1.163953398417291452e-01
1.202592808134601728e+04	1.178295975817048730e-01
1.204385043800094900e+04	1.192628223646933355e-01
1.206184364051822922e+04	1.206950678234351981e-01
1.207990819715914768e+04	1.221263883803903882e-01
1.209804462242933005e+04	1.235568392983441566e-01
1.211625343764992249e+04	1.249864768179032859e-01
1.213453517106563231e+04	1.264153582592746350e-01
1.215289035824133316e+04	1.278435421481232404e-01
1.217131954208460957e+04	1.292710883138773470e-01
1.218982327342913050e+04	1.306980580336490061e-01
1.220840211125223504e+04	1.321245141497680575e-01
1.222705662323160504e+04	1.335505212159380783e-01
1.224578738602414160e+04	1.349761456247532132e-01
1.226459498582571177e+04	1.364014557599030897e-01
1.228348001897277572e+04	1.378265221548519992e-01
1.230244309240821167e+04	1.392514176450870000e-01
1.232148482444594811e+04	1.406762175471970577e-01
1.234060584533053952e+04	1.421009998272321218e-01
1.235980679814508403e+04	1.435258453003679657e-01
1.237908833949901054e+04	1.449508378198862968e-01
1.239845114045771697e+04	1.463760644905633679e-01
1.241789588748824099e+04	1.478016158902419885e-01
1.243742328358912164e+04	1.492275863126447111e-01
1.245703404932152444e+04	1.506540740114592491e-01
1.247672892403528567e+04	1.520811814681443386e-01
1.249650866716120981e+04	1.535090156749139012e-01
1.251637405998906797e+04	1.549376884641073537e-01
1.253632590654126943e+04	1.563673167849961854e-01
1.255636503592289228e+04	1.577980231008099254e-01
1.257649230376674313e+04	1.592299357358779310e-01
1.259670859440608911e+04	1.606631892918692628e-01
1.261701482294388370e+04	1.620979250752713485e-01
1.263741193742272480e+04	1.635342915529395535e-01
1.265790092159101914e+04	1.649724448727769022e-01
1.267848279763237952e+04	1.664125494072269118e-01
1.269915862892831865e+04	1.678547783277223593e-01
1.271992952346586571e+04	1.692993142560680897e-01
1.274079663741484728e+04	1.707463499629646997e-01
1.276176117870935741e+04	1.721960891065635324e-01
1.278282441137541355e+04	1.736487470673247213e-01
1.280398766009258725e+04	1.751045518488724417e-01
1.282525231509654259e+04	1.765637450585659241e-01
1.284661983738221898e+04	1.780265829722685045e-01
1.286809176509309145e+04	1.794933377520608053e-01
1.288966971948998253e+04	1.809642987162892735e-01
1.291135541201897286e+04	1.824397737771481232e-01
1.293315065246322592e+04	1.839200910569682712e-01
1.295505735711071065e+04	1.854056006253627376e-01
1.297707755803663713e+04	1.868966764493845967e-01
1.299921341351065166e+04	1.883937185773512657e-01
1.302146721925548445e+04	1.898971555615128481e-01
1.304384142098146003e+04	1.914074471762422791e-01
1.306633862795071582e+04	1.929250874481656386e-01
1.308896162846277912e+04	1.944506080976501072e-01
1.311171340674366911e+04	1.959845824033903117e-01
1.313459716167751503e+04	1.975276295756849265e-01
1.315761632756117433e+04	1.990804197177760138e-01
1.318077459775623174e+04	2.006436795153645758e-01
1.320407595005958319e+04	2.022181986731697301e-01
1.322752467617135517e+04	2.038048373789793921e-01
1.325112541355402936e+04	2.054045348268752624e-01
1.327488318171110950e+04	2.070183191175052340e-01
1.329880342211028255e+04	2.086473187067990065e-01
1.332289204345745202e+04	2.102927757976912337e-01
1.334715547045923086e+04	2.119560618968458765e-01
1.337160069937386834e+04	2.136386962007697510e-01
1.339623535706567964e+04	2.153423671436573428e-01
1.342106776550039467e+04	2.170689579486101972e-01
1.344610700904885016e+04	2.188205769106303378e-01
1.347136300256609502e+04	2.205995934421886295e-01
1.349684655474769170e+04	2.224086810158428795e-01
1.352256941920616191e+04	2.242508684476304248e-01
1.354854431716714498e+04	2.261296009556815478e-01
1.357478490894857168e+04	2.280488127184201186e-01
1.360130567383993730e+04	2.300130123827119621e-01
1.362812163412319387e+04	2.320273824503048810e-01
1.365524782204544499e+04	2.340978921664997325e-01
1.368269833602050130e+04	2.362314210789606683e-01
1.371048476258014307e+04	2.384358862820451508e-01
1.373861367810117190e+04	2.407203616346458575e-01
1.376708294641183602e+04	2.430951755576538087e-01
1.379587674974678885e+04	2.455719880457983839e-01
1.382495999866164311e+04	2.481639051677018981e-01
1.385427419165411266e+04	2.508858315873814804e-01
1.388373857604507430e+04	2.537555068654194224e-01
1.391326095539932794e+04	2.567959455880486908e-01
1.394275977790153229e+04	2.600401848858550635e-01
1.397219498953949005e+04	2.635395702515439531e-01
1.400160719679683280e+04	2.673785314086931097e-01
1.403118461503064464e+04	2.717056167311655002e-01
1.406145896598328000e+04	2.768199386905931814e-01
1.409436238852320093e+04	2.835761682653891169e-01
1.411725297508474796e+04	2.894354969668463951e-01
1.413602873937227196e+04	2.953679551539660775e-01
1.415500848414915708e+04	3.029920949781764739e-01
1.417071288971325885e+04	3.112979324401533021e-01
1.418353394710233806e+04	3.203036770137364653e-01
1.419411578996513344e+04	3.302288851699765049e-01
1.420293549250911201e+04	3.413452174630381974e-01
1.421033547961233307e+04	3.539780214387842627e-01
1.421656953656536643e+04	3.685350021341556870e-01
1.422183090494335192e+04	3.855449250526441496e-01
1.422626838229974965e+04	4.056992105056577147e-01
1.422999543643966717e+04	4.298670773202469264e-01
1.423309729228057950e+04	4.590138322638386281e-01
1.423564372337903660e+04	4.939798288346522459e-01
1.423771009774171216e+04	5.353369702230933447e-01
1.423938744882729588e+04	5.836601453795402517e-01
1.424076738065387144e+04	6.399790497091335517e-01
1.424192348919306824e+04	7.059572673103813312e-01
1.424290668662232747e+04	7.838086596391675709e-01
1.424375002709899491e+04	8.761165665970475080e-01
1.424447537560332057e+04	9.856020185158543834e-01
1.424509869343839637e+04	1.114845930382083683e+00
1.424563335894700504e+04	1.266006239320075277e+00
1.424609175737697478e+04	1.440581471018172355e+00
1.424648567691266180e+04	1.639240403000078672e+00
1.424682614165090308e+04	1.861711148199626020e+00
1.424712315476410913e+04	2.106721548316035086e+00
1.424738556930578306e+04	2.371987791094729126e+00
1.424762112468354826e+04	2.654247478386973835e+00
1.424783661823532202e+04	2.949330943487458612e+00
1.424803818195485110e+04	3.252265539242771286e+00
1.424823166950336054e+04	3.557411587209192483e+00
1.424842322849912671e+04	3.858634504469465210e+00
1.424862029762889142e+04	4.149529925313714784e+00
1.424883379367598354e+04	4.423763649412199683e+00
1.424908461511689347e+04	4.675810902727974394e+00
1.424943581640288357e+04	4.903872200519122870e+00
1.424979739525128389e+04	5.025743664006698808e+00
1.425015734154445272e+04	5.080957563436122371e+00
1.425051628711818739e+04	5.102470104179305466e+00
1.425091071354743326e+04	5.107815138461250015e+00
1.425136393628285077e+04	5.103606729898785943e+00
1.425190340350732549e+04	5.093009675433970429e+00
1.425256957731561306e+04	5.077192244965604395e+00
1.425342920277590201e+04	5.055674520353719004e+00
1.425459867020488491e+04	5.026158887506259276e+00
1.425622752938793565e+04	4.985288649609894485e+00
1.425816337488907993e+04	4.937214316860848662e+00
1.426015855309974359e+04	4.888239274726344341e+00
1.426218420205010261e+04	4.839104719584097936e+00
1.426423967931825428e+04	4.789845507086345933e+00
1.426632532314028140e+04	4.740472485137377845e+00
1.426844155112387125e+04	4.690994879129332773e+00
1.427058882571658432e+04	4.641421192502848569e+00
1.427276765395778602e+04	4.591759269118419695e+00
1.427497858907318914e+04	4.542016313849424058e+00
1.427722223248183400e+04	4.492198906737481678e+00
1.427949923615646549e+04	4.442313012794508076e+00
1.428181030535922400e+04	4.392363987658539415e+00
1.428415620178842073e+04	4.342356579069775790e+00
1.428653774719236390e+04	4.292294923798696260e+00
1.428895582749257846e+04	4.242182540071190999e+00
1.429141139750189905e+04	4.192022314762697377e+00
1.429390548630487137e+04	4.141816485197286291e+00
1.429643920340830664e+04	4.091566614753496367e+00
1.429901374579610092e+04	4.041273561226902622e+00
1.430163040600425666e+04	3.990937437567856350e+00
1.430429058144295050e+04	3.940557562808078451e+00
1.430699578515830581e+04	3.890132402167541859e+00
1.430974765832553385e+04	3.839659494000200013e+00
1.431254798483051309e+04	3.789135360775625738e+00
1.431539870837038688e+04	3.738555400871339085e+00
1.431830195263253518e+04	3.687913756782783103e+00
1.432126004530810860e+04	3.637203153393595123e+00
1.432427554681661968e+04	3.586414699814977514e+00
1.432735128502454427e+04	3.535537643836161870e+00
1.433049039758872277e+04	3.484559065651257725e+00
1.433369638410177686e+04	3.433463493031666314e+00
1.433697317113308600e+04	3.382232411483573120e+00
1.434032519434829373e+04	3.330843634340515003e+00
1.434375750379954297e+04	3.279270480203960503e+00
1.434727590113509541e+04	3.227480682392862565e+00
1.435088712188613863e+04	3.175434915354772070e+00
1.435459908303387056e+04	3.123084759931183729e+00
1.435842122790496433e+04	3.070369822611769717e+00
1.436236502144845508e+04	3.017213532227439821e+00
1.436644468763268196e+04	2.963516782730950538e+00
1.437067835677055518e+04	2.909147887210928207e+00
1.437508995166144814e+04	2.853925806473156968e+00
1.437971251511537957e+04	2.797590105694759632e+00
1.438459466054036966e+04	2.739741824607143883e+00
1.438981485226580662e+04	2.679710598807581778e+00
1.439552012982555789e+04	2.616189023003459901e+00
1.440207568917646131e+04	2.545801750042440581e+00
1.440879204283516992e+04	2.476466735076748193e+00
1.441555930237972279e+04	2.409340344422254088e+00
1.442159808242502004e+04	2.351669593779695866e+00
1.442730965901870331e+04	2.298989177097827241e+00
1.443285162012725959e+04	2.249548575018797347e+00
1.443829071702845067e+04	2.202578058600716204e+00
1.444366445828509677e+04	2.157634184749672279e+00
1.444899719680675480e+04	2.114424933283517660e+00
1.445430614826614328e+04	2.072742563342633737e+00
1.445960423658588479e+04	2.032431247906964611e+00
1.446490165267822340e+04	1.993369082140798776e+00
1.447020711777538963e+04	1.955454548944846938e+00
1.447552632001048187e+04	1.918615044440010964e+00
1.448086753705593765e+04	1.882765470449883960e+00
1.448623562486091214e+04	1.847847543176085017e+00
1.449163661397880605e+04	1.813796346875807375e+00
1.449707670400294774e+04	1.780545243987511128e+00
1.450256282985555845e+04	1.748019484292105519e+00
1.450810310781076078e+04	1.716129848166118244e+00
1.451370711903126175e+04	1.684765846503760711e+00
1.451938554392996048e+04	1.653790196979397331e+00
1.452514784722298828e+04	1.623039981206191307e+00
1.453099529733371674e+04	1.592346759094246833e+00
1.453690679598845963e+04	1.561588790965031004e+00
1.454282703585355557e+04	1.530735689693611734e+00
1.454868984507205278e+04	1.499733744266706692e+00
1.455447811558740614e+04	1.468208134366532303e+00
1.456026559192963214e+04	1.435190963322251712e+00
1.456627113521151114e+04	1.398581159756401293e+00
1.457311837159738934e+04	1.352662517043885959e+00
1.457877946610361869e+04	1.310078797864384414e+00
1.458335989305340991e+04	1.271609655611616985e+00
1.458745012034926003e+04	1.233485142219629127e+00
1.459125570667957618e+04	1.194175694894424877e+00
1.459487349644809001e+04	1.152769569001000693e+00
1.459836798493378774e+04	1.108448432871770972e+00
1.460179263549533607e+04	1.060309648131231963e+00
1.460520105715208774e+04	1.007220749661762449e+00
1.460865917012989121e+04	9.475838203914451752e-01
1.461227104220562433e+04	8.787479415832082363e-01
1.461627975376753056e+04	7.946192897572933456e-01
1.461999249438782135e+04	7.104005110957132274e-01
1.462387970111994582e+04	6.180100585821152182e-01
1.462726542991217138e+04	5.368906135166017224e-01
1.463039593584799513e+04	4.641594744098050396e-01
1.463339710097600619e+04	3.988478838294832740e-01
1.463636502650608236e+04	3.403128491195090977e-01
1.463940380185894355e+04	2.877843761435369130e-01
1.464266219684685348e+04	2.402307820712921982e-01
1.464647855166007685e+04	1.955442813757032883e-01
1.465031995305221426e+04	1.610134633952454986e-01
1.465414535697216161e+04	1.350408068767037228e-01
1.465779683087657213e+04	1.163108019483201222e-01
1.466148485440948207e+04	1.019381707561747008e-01
1.466531172712023545e+04	9.062907058325607446e-02
1.466933894012730525e+04	8.164659882056340967e-02
1.467360307331911463e+04	7.450719808378181153e-02
1.467810651252604839e+04	6.887378074172161024e-02
1.468281029415101693e+04	6.448817394687517135e-02
1.468765735110135029e+04	6.111842235196120188e-02
1.469260852533423895e+04	5.854744896266678156e-02
1.469765079427795354e+04	5.659147512762655735e-02
1.470278660890848369e+04	5.510904398934720477e-02
1.470802467466710914e+04	5.399584318507058556e-02
1.471337567955485429e+04	5.317558435127990590e-02
1.471885076989157824e+04	5.259208705113681964e-02
1.472446114665016648e+04	5.220347417054131689e-02
1.473021806575625487e+04	5.197812004436334204e-02
1.473613296842362070e+04	5.189184702924972553e-02
1.474221764385420465e+04	5.192597423928808908e-02
1.474848439233877980e+04	5.206594425482376221e-02
1.475494618090380027e+04	5.230034471202381352e-02
1.476161679107060081e+04	5.262020307742490410e-02
1.476851096049586340e+04	5.301847310064568275e-02
1.477564451920553074e+04	5.348965762218825526e-02
1.478303451971364666e+04	5.402952958530876648e-02
1.479069935707584227e+04	5.463492436883276432e-02
1.479865887114961333e+04	5.530358398060321312e-02
1.480693441738149704e+04	5.603403839824141336e-02
1.481554888380137163e+04	5.682551215225266350e-02
1.482452662012949440e+04	5.767784558867536382e-02
1.483389322835412713e+04	5.859142030255937161e-02
1.484367514242138168e+04	5.956707715028168593e-02
1.485389889925080934e+04	6.054616496090130251e-02
1.486439549896028257e+04	6.155345482200349355e-02
1.487539688235029280e+04	6.260994289103527510e-02
1.488691366914119862e+04	6.371546599481650586e-02
1.489896406995542202e+04	6.487060575412047225e-02
1.491155635152815739e+04	6.607501388755802896e-02
1.492468637117151047e+04	6.732719332942550816e-02
1.493833484257937744e+04	6.862426435416470183e-02
1.495246649222919586e+04	6.996191958883063444e-02
1.496703199681467959e+04	7.133464511390841256e-02
1.498197277062149078e+04	7.273620338581424094e-02
1.499722742579312580e+04	7.416025686599997391e-02
1.501273798097157669e+04	7.560094703048231279e-02
1.502845420463324990e+04	7.705328078018162941e-02
1.504433553177903923e+04	7.851328012272262846e-02
1.506035096892506226e+04	7.997794257042670218e-02
1.507647782305961846e+04	8.144509593826522453e-02
1.509270000856137449e+04	8.291322006251219956e-02
1.510900640569986899e+04	8.438127942798473446e-02
1.512538948508069006e+04	8.584858547552207120e-02
1.514184424530010619e+04	8.731469162231568493e-02
1.515836743401947388e+04	8.877931705649003136e-02
1.517495699460462492e+04	9.024229306638571757e-02
1.519161168194084894e+04	9.170352606864602685e-02
1.520833079888272187e+04	9.316297244230820063e-02
1.522511401745288276e+04	9.462062158972130155e-02
1.524196125860720895e+04	9.607648464064910687e-02
1.525887261084143756e+04	9.753058688436860857e-02
1.527584827663804026e+04	9.898296284326374428e-02
1.529288853586553341e+04	1.004336529596824984e-01
1.530999372183123705e+04	1.018827014689433902e-01
1.532716420519820349e+04	1.033301550095457461e-01
1.534440038344057575e+04	1.047760617470929051e-01
1.536170267343884370e+04	1.062204707922691921e-01
1.537907150696406461e+04	1.076634318805163998e-01
1.539650732751151008e+04	1.091049951765717257e-01
1.541401058824625397e+04	1.105452111795315329e-01
1.543158175057482549e+04	1.119841306850015011e-01
1.544922128350320600e+04	1.134218048152571962e-01
1.546692966268504460e+04	1.148582850263829003e-01
1.548470737041743268e+04	1.162936231944281806e-01
1.550255489536954701e+04	1.177278716806812731e-01
1.552047273253107414e+04	1.191610834157321996e-01
1.553846138297369544e+04	1.205933119695660749e-01
1.555652135453221854e+04	1.220246116958332988e-01
1.557465316135906869e+04	1.234550377870951149e-01
1.559285732447233204e+04	1.248846464102565529e-01
1.561113437172316117e+04	1.263134947971409905e-01
1.562948483810468497e+04	1.277416413635394099e-01
1.564790926613420015e+04	1.291691458354417288e-01
1.566640820621517378e+04	1.305960693754028012e-01
1.568498221683777047e+04	1.320224746986082276e-01
1.570363186505564772e+04	1.334484262127838272e-01
1.572235772703374278e+04	1.348739901660829799e-01
1.574116038843326714e+04	1.362992347855414565e-01
1.576004044490400884e+04	1.377242304272587314e-01
1.577899850282552507e+04	1.391490497491585931e-01
1.579803517966235449e+04	1.405737678588857287e-01
1.581715110502835705e+04	1.419984625196950845e-01
1.583634692109866955e+04	1.434232143125521719e-01
1.585562328361112668e+04	1.448481068481142220e-01
1.587498086274949674e+04	1.462732269760595449e-01
1.589442034390284425e+04	1.476986649923841266e-01
1.591394242907716944e+04	1.491245149023233407e-01
1.593354783768586822e+04	1.505508746460496872e-01
1.595323730775479089e+04	1.519778463643196575e-01
1.597301159753731736e+04	1.534055367040129125e-01
1.599287148654128396e+04	1.548340570923589510e-01
1.601281777746744956e+04	1.562635240895554611e-01
1.603285129765325291e+04	1.576940597193640936e-01
1.605297290105979300e+04	1.591257918539331906e-01
1.607318346987074437e+04	1.605588545877997819e-01
1.609348391700855245e+04	1.619933886958172531e-01
1.611387518845562226e+04	1.634295420975295787e-01
1.613435826534237458e+04	1.648674703281662324e-01
1.615493416709090161e+04	1.663073371094716812e-01
1.617560395429168238e+04	1.677493149297583919e-01
1.619636873179880786e+04	1.691935856708745023e-01
1.621722965228815519e+04	1.706403413026939819e-01
1.623818791994578896e+04	1.720897846260016351e-01
1.625924479492467253e+04	1.735421301126709448e-01
1.628040159752508407e+04	1.749976047761880316e-01
1.630165971322633595e+04	1.764564491567609250e-01
1.632302059803925476e+04	1.779189183912436856e-01
1.634448578441635436e+04	1.793852833923320067e-01
1.636605688764736078e+04	1.808558321413919756e-01
1.638773561270718710e+04	1.823308711036016327e-01
1.640952376215535696e+04	1.838107268187408050e-01
1.643142324441560777e+04	1.852957476364520684e-01
1.645343608343279993e+04	1.867863056807902156e-01
1.647556442802005768e+04	1.882827989496563548e-01
1.649781056385531338e+04	1.897856537730413795e-01
1.652017692576881745e+04	1.912953274977322315e-01
1.654266611083061434e+04	1.928123114659181236e-01
1.656528089434499270e+04	1.943371344684901580e-01
1.658802424609065201e+04	1.958703665395657434e-01
1.661089934899028594e+04	1.974126232948045234e-01
1.663390962017593483e+04	1.989645708774896160e-01
1.665705873348103341e+04	2.005269315270414854e-01
1.668035064588682872e+04	2.021004900374350766e-01
1.670378962566021437e+04	2.036861010710678821e-01
1.672738028467241747e+04	2.052846976406953738e-01
1.675112761390799642e+04	2.068973008706348204e-01
1.677503702350892854e+04	2.085250313484976192e-01
1.679911438728910434e+04	2.101691223374378692e-01
1.682336609152037272e+04	2.118309351781557659e-01
1.684779908975546277e+04	2.135119774330040965e-01
1.687242096184501497e+04	2.152139241933939962e-01
1.689723997792430237e+04	2.169386432999238778e-01
1.692226516585838544e+04	2.186882252643335134e-01
1.694750637903942334e+04	2.204650188279491663e-01
1.697297436054535865e+04	2.222716733672468192e-01
1.699868079546176523e+04	2.241111895083920114e-01
1.702463833619826983e+04	2.259869794015691991e-01
1.705086057907851864e+04	2.279029383965234523e-01
1.707736195262233014e+04	2.298635295484189600e-01
1.710415745547349070e+04	2.318738819462678735e-01
1.713126214676601012e+04	2.339399026754144240e-01
1.715869023881308385e+04	2.360683997536153211e-01
1.718645357380735732e+04	2.382672093914426359e-01
1.721455920337051793e+04	2.405453162911555531e-01
1.724300577977849025e+04	2.429129532327123364e-01
1.727177866995743898e+04	2.453816787235734709e-01
1.730084436170916888e+04	2.479644843053498138e-01
1.733014610773595268e+04	2.506761181539976513e-01
1.735960454374229084e+04	2.535340501152915094e-01
1.738912768704936025e+04	2.565607805952812015e-01
1.741863225066962696e+04	2.597883852676649008e-01
1.744807396937512749e+04	2.632664789835104102e-01
1.747748590118625725e+04	2.670763237244107025e-01
1.750704168058211508e+04	2.713599887964520674e-01
1.753723344329015890e+04	2.763995475542584956e-01
1.756977771643124652e+04	2.829677657249856093e-01
1.759316468341478321e+04	2.888275650084805579e-01
1.761230991150683258e+04	2.947463201380169373e-01
1.763166927124561698e+04	3.023537483262740966e-01
1.764764955785120401e+04	3.106214909106272959e-01
1.766067173732111041e+04	3.195674860656347871e-01
1.767140774413376857e+04	3.294121417592471568e-01
1.768034992292421521e+04	3.404250346639462466e-01
1.768784953091041098e+04	3.529267521071280944e-01
1.769416602905487161e+04	3.673174382229215662e-01
1.769949663480642994e+04	3.841150185974531173e-01
1.770399317448889269e+04	4.039971426067345273e-01
1.770777158948627039e+04	4.278202211503467356e-01
1.771091895157591716e+04	4.565479782994947278e-01
1.771350555883703782e+04	4.910382135500774292e-01
1.771560573779333208e+04	5.318792541710978261e-01
1.771730964365366526e+04	5.796289218556939238e-01
1.771870962504406634e+04	6.352718932050128720e-01
1.771988098348295898e+04	7.004243799882333699e-01
1.772087624225481704e+04	7.772637580725574313e-01
1.772172956987825091e+04	8.683523542803919248e-01
1.772246347251168118e+04	9.764098174944189079e-01
1.772309422150850878e+04	1.104038048568861896e+00
1.772363531954667633e+04	1.253436822580931365e+00
1.772409920546230569e+04	1.426162656661642103e+00
1.772449771816483553e+04	1.622953424260073829e+00
1.772484195251754136e+04	1.843613129409102047e+00
1.772514199858511711e+04	2.086948383009226582e+00
1.772540679980955974e+04	2.350753328940874631e+00
1.772564417755814429e+04	2.631839451127456986e+00
1.772586099366132476e+04	2.926104149765400564e+00
1.772606341945247186e+04	3.228632583051640470e+00
1.772625731275683211e+04	3.533831091668981905e+00
1.772644877036632533e+04	3.835596162105612272e+00
1.772664507581712678e+04	4.127534215357083092e+00
1.772685673710676565e+04	4.403287723150796751e+00
1.772710337839292697e+04	4.657217685425841580e+00
1.772744135366207411e+04	4.886975421656258867e+00
1.772780574589404932e+04	5.018360305616260675e+00
1.772816960806820498e+04	5.078289424070136171e+00
1.772852690739902755e+04	5.101594205994719466e+00
1.772891758877016400e+04	5.107927364149580818e+00
1.772936516695258979e+04	5.104337307033065763e+00
1.772989642784606258e+04	5.094187531885364884e+00
1.773055040451496825e+04	5.078785234260323911e+00
1.773139101075468352e+04	5.057783678840434227e+00
1.773252969605706676e+04	5.029041972733288901e+00
1.773411994397786839e+04	4.989111308182246241e+00
1.773604483825402349e+04	4.941264239091060162e+00
1.773803730433122837e+04	4.892307880834151135e+00
1.774006053865010836e+04	4.843183087823269339e+00
1.774211358403516351e+04	4.793932515977489039e+00
1.774419676426099250e+04	4.744567344809555109e+00
1.774631049299160804e+04	4.695096868270030477e+00
1.774845522910743603e+04	4.645529644717719009e+00
1.775063147597642455e+04	4.595873570772966765e+00
1.775283978300895978e+04	4.546135902616844859e+00
1.775508074763328113e+04	4.496323270598947985e+00
1.775735501762662534e+04	4.446441689380534967e+00
1.775966329381641845e+04	4.396496563987877693e+00
1.776200633319923872e+04	4.346492691477691572e+00
1.776438495250814594e+04	4.296434258388122096e+00
1.776680003229408248e+04	4.246324833499720341e+00
1.776925252159462980e+04	4.196167355433458646e+00
1.777174344325713173e+04	4.145964114912747078e+00
1.777427390002000539e+04	4.095716730951634688e+00
1.777684508148952955e+04	4.045426119828900546e+00
1.777945827213040320e+04	3.995092456400432201e+00
1.778211486047557628e+04	3.944715125945327028e+00
1.778481634976248824e+04	3.894292665206864346e+00
1.778756437027190623e+04	3.843822690532258779e+00
1.779036069372815109e+04	3.793301810207323488e+00
1.779320725017780933e+04	3.742725517930540757e+00
1.779610614789708416e+04	3.692088063090512851e+00
1.779905969705140524e+04	3.641382291917202085e+00
1.780207043801247710e+04	3.590599452336376007e+00
1.780514117553160395e+04	3.539728952796749706e+00
1.780827502038945386e+04	3.488758061563379531e+00
1.781147544065281909e+04	3.437671528998103021e+00
1.781474632553736956e+04	3.386451107314505382e+00
1.781809206594271745e+04	3.335074933768624295e+00
1.782151765758934198e+04	3.283516726036535882e+00
1.782502883523092169e+04	3.231744716912082982e+00
1.782863225066957239e+04	3.179720217107767422e+00
1.783233571403376845e+04	3.127395634892121024e+00
1.783614852921988495e+04	3.074711677688053868e+00
1.784008197426304832e+04	3.021593280469841769e+00
1.784415001430222401e+04	2.967943466699126009e+00
1.784837040655760575e+04	2.913633684853571992e+00
1.785276650784851881e+04	2.858487755606200942e+00
1.785737044294370207e+04	2.802253299867844660e+00
1.786222919287741024e+04	2.744545996001057198e+00
1.786741790266177486e+04	2.684725896239132492e+00
1.787307524063846358e+04	2.621563936687433483e+00
1.787953488249909424e+04	2.551985232008916249e+00
1.788803237742551573e+04	2.464417441755280880e+00
1.789485571572543995e+04	2.397223135012741313e+00
1.790081638543068402e+04	2.340705530516086874e+00
1.790648561937263366e+04	2.288771136320598476e+00
1.791200259527866729e+04	2.239878255903739124e+00
1.791742589577068793e+04	2.193347614228578379e+00
1.792278957855949920e+04	2.148775108615820884e+00
1.792811620942264562e+04	2.105889632182327720e+00
1.793342196022612188e+04	2.064495955724183762e+00
1.793871909838087959e+04	2.024446311378480523e+00
1.794401740374519795e+04	1.985624047005095649e+00
1.794932535611614367e+04	1.947931022722303007e+00
1.795464839831668723e+04	1.911297704057161262e+00
1.795999452361686417e+04	1.875641748927713515e+00
1.796536874115883256e+04	1.840904227471224397e+00
1.797077707994629600e+04	1.807020309176001982e+00
1.797622584806054874e+04	1.773922214120557506e+00
1.798172218465410697e+04	1.741532809309870533e+00
1.798727448899938463e+04	1.709759131864857506e+00
1.799289262994591263e+04	1.678485628940020735e+00
1.799858732953184517e+04	1.647569371759153301e+00
1.800436717516930003e+04	1.616843791082946069e+00
1.801023027543186254e+04	1.586144652783347375e+00
1.801614902131885174e+04	1.555367461454035594e+00
1.802206231579738233e+04	1.524494356850343069e+00
1.802790889168305148e+04	1.493432586685175867e+00
1.803368766138705541e+04	1.461707900516219016e+00
1.803949452004375780e+04	1.428192871884517157e+00
1.804559847062747940e+04	1.390367859446114185e+00
1.805095505949446306e+04	1.354143918316607298e+00
1.805644478125145906e+04	1.313096507928743550e+00
1.806105863265107473e+04	1.274667025365458617e+00
1.806517714588054150e+04	1.236597092304048129e+00
1.806900141943362178e+04	1.197420819342885023e+00
1.807263175058373963e+04	1.156214453692306687e+00
1.807613415370433358e+04	1.112160549686271427e+00
1.807956252569575736e+04	1.064368327657438273e+00
1.808297007739306719e+04	1.011730566306307866e+00
1.808642109637017347e+04	9.527009142417495191e-01
1.809001473510569122e+04	8.847564727761901837e-01
1.809397287524703279e+04	8.023195730483161370e-01
1.809774577928051440e+04	7.172058166060489848e-01
1.810169939971011263e+04	6.234334293236698521e-01
1.810510886850091993e+04	5.416879747433258618e-01
1.810825100592877061e+04	4.684703539457498178e-01
1.811125737387504341e+04	4.027143196735178399e-01
1.811422453984425738e+04	3.437775896404366427e-01
1.811725530943094054e+04	2.909007967205076706e-01
1.812049368998721184e+04	2.430777975800008650e-01
1.812425396029042895e+04	1.983433167118889562e-01
1.812812300228537788e+04	1.629203906607657182e-01
1.813197733454603804e+04	1.363027886523369148e-01
1.813563221945439727e+04	1.172545175087363750e-01
1.813931475340612815e+04	1.026741638669419893e-01
1.814313171713665724e+04	9.121182754244532009e-02
1.814714613888417443e+04	8.211023010937081035e-02
1.815139616308211407e+04	7.487487127411934784e-02
1.815588651375509653e+04	6.916216631673723081e-02
1.816058032526805255e+04	6.471106958972946965e-02
1.816542046539625881e+04	6.128890598426295355e-02
1.817036620459792175e+04	5.867730220971879157e-02
1.817540325330072665e+04	5.669013623419619230e-02
1.818053347497715367e+04	5.518356960231923097e-02
1.818576536862662397e+04	5.405139603659816355e-02
1.819110956589623675e+04	5.321594776713946956e-02
1.819657720381885156e+04	5.262006287110448932e-02
1.820217948229310423e+04	5.222116452495528804e-02
1.820792765113544374e+04	5.198712243749024214e-02
1.821383313657364852e+04	5.189338953353858641e-02
1.821990770326325946e+04	5.192101008101124293e-02
1.822616361773772951e+04	5.205521879000790664e-02
1.823261380454946266e+04	5.228444343145360190e-02
1.823927199439899778e+04	5.259958639371861699e-02
1.824615286612266937e+04	5.299350179642510483e-02
1.825327218320381144e+04	5.346061160911275145e-02
1.826064692433337041e+04	5.399662182274442279e-02
1.826829540424206425e+04	5.459831126163975507e-02
1.827623737726339459e+04	5.526337322261566654e-02
1.828449411038691687e+04	5.599029501311077878e-02
1.829308840423256697e+04	5.677826338065618955e-02
1.830204452841952298e+04	5.762708521136740425e-02
1.831138802178866172e+04	5.853711301631154412e-02
1.832114528659832285e+04	5.950916371243215180e-02
1.833134288060428662e+04	6.048551260941972124e-02
1.834180979833185120e+04	6.148980383334913535e-02
1.835278003302458455e+04	6.254322317740779180e-02
1.836426437481568064e+04	6.364562292555518697e-02
1.837628149537749050e+04	6.479762767711857996e-02
1.838884032602698062e+04	6.599895098404776062e-02
1.840193758792240988e+04	6.724817538851622645e-02
1.841555498286944567e+04	6.854251074310899194e-02
1.842965820293568322e+04	6.987773487351844892e-02
1.844419868064780167e+04	7.124839706250467308e-02
1.845911822247435703e+04	7.264828719495036724e-02
1.847435541858112629e+04	7.407105583934650572e-02
1.848985192299881965e+04	7.551080121231130982e-02
1.850555694170100833e+04	7.696247000997676058e-02
1.852142929478012229e+04	7.842202101851408758e-02
1.853743742340806421e+04	7.988639491919141689e-02
1.855355816746597338e+04	8.135337328307735982e-02
1.856977508102863794e+04	8.282140069892668377e-02
1.858607677966172560e+04	8.428941601696218755e-02
1.860245554537730641e+04	8.575671258687163345e-02
1.861890624535917959e+04	8.722283133881156281e-02
1.863542553694673188e+04	8.868748296510185758e-02
1.865201130225364614e+04	9.015049305699494864e-02
1.866866225451495848e+04	9.161176420984643021e-02
1.868537766853007270e+04	9.307125027077910173e-02
1.870215719758397245e+04	9.452893898568848208e-02
1.871900074969328853e+04	9.598484037069558716e-02
1.873590840506456152e+04	9.743897902723298865e-02
1.875288036018833736e+04	9.889138900089322615e-02
1.876991689099088035e+04	1.003421104397582142e-01
1.878701832809102416e+04	1.017911873940853945e-01
1.880418504024645154e+04	1.032386663831790924e-01
1.882141742343760779e+04	1.046845954858565408e-01
1.883871589361024235e+04	1.061290237693486016e-01
1.885608088168159156e+04	1.075720009278911676e-01
1.887351283056102693e+04	1.090135771023049704e-01
1.889101219299061268e+04	1.104538027757567542e-01
1.890857942983320027e+04	1.118927287123057945e-01
1.892621500964624647e+04	1.133304060047798378e-01
1.894391940776487172e+04	1.147668860844669458e-01
1.896169310616538132e+04	1.162022207963109011e-01
1.897953659322214662e+04	1.176364624663911312e-01
1.899745036341920058e+04	1.190696639669617529e-01
1.901543491764466671e+04	1.205018788291979948e-01
1.903349076338295345e+04	1.219331613481292181e-01
1.905161841447197730e+04	1.233635666540404685e-01
1.906981839144847618e+04	1.247931508318461252e-01
1.908809122179616315e+04	1.262219710337341982e-01
1.910643744018922735e+04	1.276500855927845124e-01
1.912485758878780689e+04	1.290775541422534978e-01
1.914335221751359495e+04	1.305044377351756990e-01
1.916192188441725375e+04	1.319307989732244335e-01
1.918056715610090396e+04	1.333567021421816490e-01
1.919928860822940260e+04	1.347822133568239711e-01
1.921808682593598496e+04	1.362074007007396670e-01
1.923696240430620310e+04	1.376323343756198636e-01
1.925591594904560770e+04	1.390570868682295125e-01
1.927494807706252323e+04	1.404817331151029247e-01
1.929405941731313578e+04	1.419063506915348438e-01
1.931325061123981868e+04	1.433310199753454750e-01
1.933252231376646887e+04	1.447558243580416848e-01
1.935187519423983031e+04	1.461808504580021095e-01
1.937130993732989373e+04	1.476061883375417438e-01
1.939082724381314983e+04	1.490319317192151105e-01
1.941042783217221586e+04	1.504581782703030279e-01
1.943011243932286015e+04	1.518850298326811787e-01
1.944988182222213436e+04	1.533125927272719347e-01
1.946973675921015456e+04	1.547409780501974030e-01
1.948967805158992996e+04	1.561703019985652141e-01
1.950970652509662250e+04	1.576006862020628840e-01
1.952982303199738817e+04	1.590322581148444769e-01
1.955002845289223842e+04	1.604651514025772774e-01
1.957032369870688490e+04	1.618995063618425545e-01
1.959070971327570805e+04	1.633354704017736525e-01
1.961118747563709621e+04	1.647731985279433653e-01
1.963175800282668570e+04	1.662128538866440575e-01
1.965242235272411926e+04	1.676546083409744259e-01
1.967318162734234284e+04	1.690986431091706377e-01
1.969403697639106394e+04	1.705451494568576698e-01
1.971498960080573670e+04	1.719943294260141697e-01
1.973604075711960104e+04	1.734463966662030399e-01
1.975719176168154445e+04	1.749015773042162658e-01
1.977844399577758668e+04	1.763601109313757964e-01
1.979979891087752549e+04	1.778222516616571602e-01
1.982125803443438781e+04	1.792882692982389337e-01
1.984282297642653430e+04	1.807584506306098571e-01
1.986449543599479148e+04	1.822331008287622345e-01
1.988627720937340200e+04	1.837125450287084849e-01
1.990817019804644224e+04	1.851971300508939988e-01
1.993017641821664074e+04	1.866872263423093037e-01
1.995229801055293501e+04	1.881832300918906131e-01
1.997453725186008160e+04	1.896855656537068668e-01
1.999689656694639052e+04	1.911946881884952487e-01
2.001937854232348400e+04	1.927110866664096256e-01
