# Supplementary material for: Collective dynamics and long-range order in thermal neuristor networks
Source: Nat Commun. 2024 Aug 14;15:6986. doi: 10.1038/s41467-024-51254-4 (PMC11324871; doi:10.1038/s41467-024-51254-4)
Supplement: Supplementary file 8 — Source Data [file 41467_2024_51254_MOESM8_ESM.zip › Source Data/Fig. 13/Fig. 13b.csv]

# Temperature (K)	Resistance (kOhm)
3.250000000000000000e+02	5.184335107927903863e+01
3.250000000000000568e+02	5.184335107927885389e+01
3.250000000000022169e+02	5.184335107927329034e+01
3.250000000000868567e+02	5.184335107905511819e+01
3.250000000029847342e+02	5.184335107158245393e+01
3.250000000976314709e+02	5.184335082752164681e+01
3.250000030971119145e+02	5.184334309291434550e+01
3.250000899372938079e+02	5.184311916297870226e+01
3.250008018849638347e+02	5.184128333353312712e+01
3.250026341779598624e+02	5.183655882826126771e+01
3.250054188611227914e+02	5.182937930234204060e+01
3.250092127892029907e+02	5.181959905003726874e+01
3.250140516969179316e+02	5.180712719900382268e+01
3.250199508874216008e+02	5.179192593094084884e+01
3.250269162265724390e+02	5.177398212513300990e+01
3.250349472788265643e+02	5.175329925836472000e+01
3.250440391136303901e+02	5.172989272875647515e+01
3.250541835293258259e+02	5.170378667897440295e+01
3.250653699355344202e+02	5.167501169865747102e+01
3.250775860091282539e+02	5.164360311008114479e+01
3.250908181894574795e+02	5.160959966829934586e+01
3.251050520546550615e+02	5.157304256829998224e+01
3.251202726070797553e+02	5.153397468703369100e+01
3.251364644893316154e+02	5.149244000517153097e+01
3.251536121464566804e+02	5.144848316836788626e+01
3.251716999459827662e+02	5.140214915800393669e+01
3.251907122667149110e+02	5.135348304322491941e+01
3.252106335626380655e+02	5.130252979785578304e+01
3.252314484084673722e+02	5.124933416529797370e+01
3.252531415314958849e+02	5.119394055938104771e+01
3.252756978329902040e+02	5.113639299274969829e+01
3.252991024023439195e+02	5.107673502448827918e+01
3.253233405250692840e+02	5.101500972414428503e+01
3.253483976875573376e+02	5.095125964461202273e+01
3.253742595786598031e+02	5.088552680368789538e+01
3.254009120887764084e+02	5.081785267250477034e+01
3.254283413086455425e+02	5.074827816522375201e+01
3.254565335260658117e+02	5.067684363445250284e+01
3.254854752227318500e+02	5.060358886681941470e+01
3.255151530700998705e+02	5.052855308143222857e+01
3.255455539254749624e+02	5.045177492817837361e+01
3.255766648276740511e+02	5.037329248748807231e+01
3.256084729926398609e+02	5.029314327059123713e+01
3.256409658092460404e+02	5.021136421964785512e+01
3.256741308348625239e+02	5.012799170882718869e+01
3.257079557911529832e+02	5.004306154513097482e+01
3.257424285601668430e+02	4.995660896879498125e+01
3.257775371795175374e+02	4.986866865629084344e+01
3.258132698392470843e+02	4.977927471939050008e+01
3.258496148773393770e+02	4.968846070790723957e+01
3.258865607762025434e+02	4.959625961028236674e+01
3.259240961585699665e+02	4.950270385589118405e+01
3.259622097841912023e+02	4.940782531563372970e+01
3.260008905463374163e+02	4.931165530324021518e+01
3.260401274682911890e+02	4.921422457685670082e+01
3.260799096995717719e+02	4.911556334151821801e+01
3.261202265134072604e+02	4.901570124875371448e+01
3.261610673031314036e+02	4.891466739908434391e+01
3.262024215791964821e+02	4.881249034320585167e+01
3.262442789663426197e+02	4.870919808299619547e+01
3.262866292004537172e+02	4.860481807350365102e+01
3.263294621258611983e+02	4.849937722402648888e+01
3.263727676928091910e+02	4.839290189899735850e+01
3.264165359545821161e+02	4.828541791988989473e+01
3.264607570653532207e+02	4.817695056554660482e+01
3.265054212775067981e+02	4.806752457398839340e+01
3.265505189390426040e+02	4.795716414420652285e+01
3.265960404924778118e+02	4.784589293447759673e+01
3.266419764709364131e+02	4.773373406774441463e+01
3.266883174976265423e+02	4.762071012889537514e+01
3.267350542834158773e+02	4.750684316688341369e+01
3.267821776250627863e+02	4.739215469542790515e+01
3.268296784032847313e+02	4.727666569429987220e+01
3.268775475816074163e+02	4.716039660889606466e+01
3.269257762042354898e+02	4.704336735238423728e+01
3.269743553950452224e+02	4.692559730531245066e+01
3.270232763566485801e+02	4.680710531524663054e+01
3.270725303685550784e+02	4.668790969879292874e+01
3.271221087867272104e+02	4.656802824044465439e+01
3.271720030424943388e+02	4.644747819319117355e+01
3.272222046419376511e+02	4.632627627819658045e+01
3.272727051649349050e+02	4.620443868551326716e+01
3.273234962651953310e+02	4.608198107262316512e+01
3.273745696696509526e+02	4.595891856475562776e+01
3.274259171783901365e+02	4.583526575412287940e+01
3.274775306644420994e+02	4.571103669974431227e+01
3.275294020742248904e+02	4.558624492590905675e+01
3.275815234281374160e+02	4.546090342053035016e+01
3.276338868204710479e+02	4.533502463537906380e+01
3.276864844207917713e+02	4.520862048302497271e+01
3.277393084742329847e+02	4.508170233664488080e+01
3.277923513031147422e+02	4.495428102689258765e+01
3.278456053081721393e+02	4.482636683995921345e+01
3.278990629696450014e+02	4.469796951621763270e+01
3.279527168505484838e+02	4.456909824388009866e+01
3.280065595965151033e+02	4.443976166113902337e+01
3.280605839401281969e+02	4.430996784776683484e+01
3.281147827027149901e+02	4.417972432305764130e+01
3.281691487967243006e+02	4.404903804260141698e+01
3.282236752295223141e+02	4.391791539187761373e+01
3.282783551064267726e+02	4.378636218189598850e+01
3.283331816354073567e+02	4.365438364103376045e+01
3.283881481293407774e+02	4.352198441294685693e+01
3.284432480124289100e+02	4.338916854463419526e+01
3.284984748236198016e+02	4.325593948186684656e+01
3.285538222225684990e+02	4.312230005862614490e+01
3.286092839947394850e+02	4.298825248870963378e+01
3.286648540574390154e+02	4.285379835516201297e+01
3.287205264658695114e+02	4.271893859968719909e+01
3.287762954208155293e+02	4.258367350810179630e+01
3.288321552750113028e+02	4.244800269892777322e+01
3.288881005411726619e+02	4.231192510785297856e+01
3.289441259000891478e+02	4.217543897188530622e+01
3.290002262097592620e+02	4.203854181074864016e+01
3.290563965143207952e+02	4.190123040848886404e+01
3.291126320540435586e+02	4.176350079212831190e+01
3.291689282759722346e+02	4.162534820828339832e+01
3.292252808444364405e+02	4.148676709957566544e+01
3.292816856530905056e+02	4.134775107666434479e+01
3.293381388382616137e+02	4.120829288630297782e+01
3.293946367909557011e+02	4.106838438184500006e+01
3.294511761712948896e+02	4.092801648677469473e+01
3.295077539237403244e+02	4.078717915515112225e+01
3.295643672925551755e+02	4.064586133017448333e+01
3.296210138388346422e+02	4.050405089740727504e+01
3.296776914582703739e+02	4.036173463452855970e+01
3.297343984006396909e+02	4.021889815493540254e+01
3.297911332896295562e+02	4.007552584845154087e+01
3.298478951451950252e+02	3.993160081336502287e+01
3.299046834064484983e+02	3.978710478456022059e+01
3.299614979569792013e+02	3.964201805264708156e+01
3.300183391523275418e+02	3.949631937441629503e+01
3.300752078478322460e+02	3.934998587882478205e+01
3.301321054318215715e+02	3.920299295535591000e+01
3.301890338584349252e+02	3.905531413892956039e+01
3.302459956855759629e+02	3.890692097671101379e+01
3.303029941156525524e+02	3.875778288222229406e+01
3.303600330396068330e+02	3.860786697481861296e+01
3.304171170867838327e+02	3.845713789708683095e+01
3.304742516782188204e+02	3.830555761562548867e+01
3.305314430866482098e+02	3.815308519553746436e+01
3.305886985026868388e+02	3.799967654892633817e+01
3.306460261097573152e+02	3.784528414915995853e+01
3.307034351663333496e+02	3.768985671319183695e+01
3.307609360990451819e+02	3.753333884065374093e+01
3.308185406083429712e+02	3.737567060295545218e+01
3.308762617868245002e+02	3.721678707961738297e+01
3.309341142542782563e+02	3.705661782787986880e+01
3.309921143123689262e+02	3.689508627399480645e+01
3.310502801205214496e+02	3.673210901774914561e+01
3.311086318987915433e+02	3.656759502920371574e+01
3.311671921626604558e+02	3.640144471778144464e+01
3.312259859929790764e+02	3.623354885744807063e+01
3.312850413528143463e+02	3.606378732595277370e+01
3.313443894551966196e+02	3.589202763594472856e+01
3.314040651964059521e+02	3.571812320293097542e+01
3.314641076643378028e+02	3.554191130632152351e+01
3.315245607401168968e+02	3.536321067086505820e+01
3.315854738110630251e+02	3.518181859065619221e+01
3.316469026194426988e+02	3.499750749278601347e+01
3.317089102715366948e+02	3.481002082931282615e+01
3.317715684436453785e+02	3.461906813990276532e+01
3.318349588155210199e+02	3.442431913319275338e+01
3.318991747733852549e+02	3.422539658454189038e+01
3.319643234101799294e+02	3.402186787434423820e+01
3.320305278389134855e+02	3.381323500916678881e+01
3.320979297879866294e+02	3.359892309781628938e+01
3.321666923576125328e+02	3.337826753072291552e+01
3.322370026437722004e+02	3.315050067925717769e+01
3.323090736554803470e+02	3.291473990607013889e+01
3.323831445530085489e+02	3.266998013885572760e+01
3.324594779188646498e+02	3.241509560464806583e+01
3.325383532447133916e+02	3.214885417065118389e+01
3.326200587993259319e+02	3.186993791671404352e+01
3.327048919361798767e+02	3.157693568406405049e+01
3.327931902211099668e+02	3.126822669305080993e+01
3.328854234152870504e+02	3.094163838793187082e+01
3.329823694799584928e+02	3.059377257821750717e+01
3.330853987129577831e+02	3.021887513326457864e+01
3.331969748414747414e+02	2.980678633619196560e+01
3.333218484904616048e+02	2.933803981720428666e+01
3.334714515549592875e+02	2.876596431346492366e+01
3.336191057654585279e+02	2.819017418361634242e+01
3.337546360523880935e+02	2.765201454187316799e+01
3.339200295530686731e+02	2.698302334353475374e+01
3.340872905471504737e+02	2.629321601253658969e+01
3.342550800547817857e+02	2.558845187279261779e+01
3.344258381362013779e+02	2.485890374557738625e+01
3.346017315920428246e+02	2.409550693982468061e+01
3.347844608600788661e+02	2.329106377751222823e+01
3.349754105768193995e+02	2.243990573464055061e+01
3.351757489454342362e+02	2.153776933494609835e+01
3.353864821525595517e+02	2.058189004399002897e+01
3.356084843576560957e+02	1.957123732643792380e+01
3.358425130357398984e+02	1.850684142254240783e+01
3.360892138677555181e+02	1.739216691164303441e+01
3.363491169010753197e+02	1.623347616529771287e+01
3.366226245257506662e+02	1.504010672928200520e+01
3.369099913695472992e+02	1.382456835175465670e+01
3.372112965672450855e+02	1.260235698653982261e+01
3.375264102731727007e+02	1.139139599775217704e+01
3.378549591860416399e+02	1.021105908355239933e+01
3.381963003383213504e+02	9.080809163602912903e+00
3.385495177082173655e+02	8.018593386944212753e+00
3.389134599096958596e+02	7.039239536164404676e+00
3.392868353806127857e+02	6.153160558146351988e+00
3.396683707265029284e+02	5.365648187509250100e+00
3.400570195340042119e+02	4.676906616545204898e+00
3.404521916000278452e+02	4.082778414766078612e+00
3.408539682180783075e+02	3.575930600830257156e+00
3.412632841931608709e+02	3.147182468866314586e+00
3.416820865692897087e+02	2.786694908017845584e+00
3.421135128458582813e+02	2.484859824198208056e+00
3.425621636479532981e+02	2.232855321947768257e+00
3.430345889204136256e+02	2.022917109985368000e+00
3.435402017378127084e+02	1.848408769494494175e+00
3.440930822804329523e+02	1.703768273623843088e+00
3.447158671841557975e+02	1.584383903455590659e+00
3.454495156752133767e+02	1.486413998336651332e+00
3.463852481489218462e+02	1.406466070649509348e+00
3.478352797244662611e+02	1.340702570007121119e+00
3.494972244853724419e+02	1.308210740835828556e+00
3.508648981020256770e+02	1.296668481144723994e+00
3.522917233800512236e+02	1.291055697094135146e+00
3.538825508052145210e+02	1.288300515505901078e+00
3.557173114402905867e+02	1.287043727037750163e+00
3.579011766543896442e+02	1.286536933150644435e+00
3.605944895131208341e+02	1.286367153552772979e+00
3.640652784433980287e+02	1.286324134487872417e+00
3.687603107505817661e+02	1.286317096381162539e+00
3.748937326718394729e+02	1.286316525509206610e+00
3.811893475014284718e+02	1.286316505071207317e+00
3.870927151322560462e+02	1.286316504403562488e+00
3.925906075702851581e+02	1.286316504376467496e+00
3.976925020071387280e+02	1.286316504375093928e+00
4.024086879537251207e+02	1.286316504375027092e+00
4.067498052973749623e+02	1.286316504375027092e+00
4.107267687028038381e+02	1.286316504375027092e+00
4.143507091211010902e+02	1.286316504375027092e+00
4.176329206119975765e+02	1.286316504375027092e+00
4.205848118113790406e+02	1.286316504375027092e+00
4.232178615963396737e+02	1.286316504375027092e+00
4.255435786176938109e+02	1.286316504375027092e+00
4.275734643760725930e+02	1.286316504375027092e+00
4.293189795562415725e+02	1.286316504375027092e+00
4.307915133536376970e+02	1.286316504375027092e+00
4.320023555364960544e+02	1.286316504375027092e+00
4.329626710188295533e+02	1.286316504375027092e+00
4.336834767179435630e+02	1.286316504375027092e+00
4.341756204828215573e+02	1.286316504375027092e+00
4.344497618913267729e+02	1.286316504375027092e+00
4.345163547099933226e+02	1.286316504375027092e+00
4.343856308138121562e+02	1.286316504375027092e+00
4.340675853558207677e+02	1.286316504375001779e+00
4.335719629667177628e+02	1.286316504375001779e+00
4.329082447475274762e+02	1.286316504375001779e+00
4.320856357896086593e+02	1.286316504375001779e+00
4.311130529232025879e+02	1.286316504375001779e+00
4.299991123350453677e+02	1.286316504375001779e+00
4.287521166202986365e+02	1.286316504375001779e+00
4.273800407307280693e+02	1.286316504375001779e+00
4.258905161035652327e+02	1.286316504375001779e+00
4.242908120614686709e+02	1.286316504375001779e+00
4.225878131981568231e+02	1.286316504375001779e+00
4.207879910076694046e+02	1.286316504375001779e+00
4.188973672278269191e+02	1.286316504375001779e+00
4.169214651901318121e+02	1.286316504375001779e+00
4.148652435828215630e+02	1.286316504375001779e+00
4.127330038575941558e+02	1.286316504375001779e+00
4.105282571143858945e+02	1.286316504375001779e+00
4.082535265342486923e+02	1.286316504375001779e+00
4.059100429813790925e+02	1.286316504375001779e+00
4.034972541318880417e+02	1.286316504375001779e+00
4.010119862704027582e+02	1.286316504375001779e+00
3.984469024042659271e+02	1.286316504375007108e+00
3.957873648987012984e+02	1.286316504375093706e+00
3.930040549201737576e+02	1.286316504376590508e+00
3.900311496370478039e+02	1.286316504406198602e+00
3.866680823982259767e+02	1.286316505032222279e+00
3.836410576316895344e+02	1.286316510680034719e+00
3.807268294856638704e+02	1.286316537072856425e+00
3.781860407556989117e+02	1.286316593207074588e+00
3.758698710950428108e+02	1.286316665121361114e+00
3.737130814803158501e+02	1.286316729130319247e+00
3.716844126293856903e+02	1.286316775162729131e+00
3.697650833738372285e+02	1.286316810343783201e+00
3.679423154665838069e+02	1.286316850246298493e+00
3.662067221605302620e+02	1.286316914335446482e+00
3.645510281772170629e+02	1.286317030239102710e+00
3.629693620193302195e+02	1.286317247848085765e+00
3.614568311925386865e+02	1.286317670343607666e+00
3.600092497042028299e+02	1.286318526375215709e+00
3.586229156241967075e+02	1.286320428747527389e+00
3.572946446750745508e+02	1.286324605485928751e+00
3.560214008265484722e+02	1.286332742541679286e+00
3.548004690208468332e+02	1.286348135511361290e+00
3.536292545241554990e+02	1.286376527141383619e+00
3.525052320657782730e+02	1.286427558619104294e+00
3.514259063122871112e+02	1.286517077962063604e+00
3.503887429024684934e+02	1.286670584281885521e+00
3.493911300883066247e+02	1.286928321916930074e+00
3.484304061444059357e+02	1.287352734076099514e+00
3.475040631522781496e+02	1.288039121621034733e+00
3.466103612228830571e+02	1.289129848130372569e+00
3.457496461871466522e+02	1.290829480742743174e+00
3.449258668401714658e+02	1.293411528358019646e+00
3.441451770705790523e+02	1.297211103119111142e+00
3.434093272955618659e+02	1.302639507898144311e+00
3.427100895027741672e+02	1.310286399338152830e+00
3.420272321702326508e+02	1.321199933447166686e+00
3.413146934910803907e+02	1.337913677882121677e+00
3.407693770007346643e+02	1.355929774562784518e+00
3.402228082332460417e+02	1.380287770587115270e+00
3.397527478967888896e+02	1.407931226145899384e+00
3.393280957455719431e+02	1.439806478372134713e+00
3.389300008817063485e+02	1.477197594270322822e+00
3.385473401534817981e+02	1.521643835082369556e+00
3.381718204717573713e+02	1.575227112281531117e+00
3.377959058624047088e+02	1.640965864161840981e+00
3.374113778112740647e+02	1.723521784663777145e+00
3.370073674289744190e+02	1.830722096032734392e+00
3.365655290077399968e+02	1.977682806948594996e+00
3.360378664250970360e+02	2.204682066900575776e+00
3.355614467624715189e+02	2.470965713533829433e+00
3.350500203828794383e+02	2.839651816067946033e+00
3.345756659335483505e+02	3.277989021999017538e+00
3.341200240116981490e+02	3.807274228525117099e+00
3.336721189176044504e+02	4.452965829782735696e+00
3.332223492920360286e+02	5.250409119683106418e+00
3.327589091047940428e+02	6.255187742453790278e+00
3.322623107451864257e+02	7.569363579773774831e+00
3.316757524867172719e+02	9.478795622590778791e+00
3.310625858218194821e+02	1.192380855109428950e+01
3.305817310430580278e+02	1.416822979540213190e+01
3.301443266134917280e+02	1.644636113351284479e+01
3.297279216432625049e+02	1.880055666440002682e+01
3.293266723430473917e+02	2.120931959571723269e+01
3.289393957077273285e+02	2.363038052124116106e+01
3.285681333286062227e+02	2.600601410438369854e+01
3.282177630442895406e+02	2.826714674982515518e+01
3.278940161810714926e+02	3.034973495253639442e+01
3.276002791726761529e+02	3.221748507544874940e+01
3.273366796091725064e+02	3.386563964995259823e+01
3.271014685638275523e+02	3.530779985656703701e+01
3.268923189156353715e+02	3.656407963108941317e+01
3.267069028398946671e+02	3.765533411436678790e+01
3.265430658804992277e+02	3.860099524052500897e+01
3.263988536925181734e+02	3.941843685514989204e+01
3.262724965678000331e+02	4.012292585428701841e+01
3.261623865260464754e+02	4.072778332556585212e+01
3.260670567451256829e+02	4.124460752903167560e+01
3.259851651369397132e+02	4.168350001152500539e+01
3.259154816483322179e+02	4.205327238438663784e+01
3.258568784339734066e+02	4.236162661669443708e+01
3.258083221292549183e+02	4.261530825830038083e+01
3.257688676303416742e+02	4.282023473757077170e+01
3.257376529534649308e+02	4.298160184074951928e+01
3.257138948690937923e+02	4.310397163962488065e+01
3.256968850914578866e+02	4.319134494542990410e+01
3.256859868560197242e+02	4.324722106464114546e+01
3.256806317460894888e+02	4.327464731924691677e+01
3.256803166313587781e+02	4.327626057102350643e+01
3.256846005647470292e+02	4.325432285485545947e+01
3.256931014411291017e+02	4.321075324795069861e+01
3.257054921564899814e+02	4.314715827190705255e+01
3.257213877756676652e+02	4.311229039905834526e+01
3.257401060697518460e+02	4.307127099088598499e+01
3.257617234085361702e+02	4.302395223463623353e+01
3.257860542376358808e+02	4.297076190645537253e+01
3.258129518443585653e+02	4.291204316404478902e+01
3.258422738296499119e+02	4.284812975004711433e+01
3.258738715553236034e+02	4.277936849759552018e+01
3.259075804701483321e+02	4.270613974548300718e+01
3.259432162676465055e+02	4.262886492153261742e+01
3.259805787971548625e+02	4.254799729097691596e+01
3.260194629114819804e+02	4.246399787087546684e+01
3.260596723602060365e+02	4.237730512210308831e+01
3.261010318166055981e+02	4.228830908772187769e+01
3.261433937971908108e+02	4.219733687487919838e+01
3.261866400287377132e+02	4.210465026314968640e+01
3.262306788121654222e+02	4.201045193956366575e+01
3.262754404399597661e+02	4.191489583550777098e+01
3.263208722648233788e+02	4.181809809518562560e+01
3.263669342996720957e+02	4.172014679014113625e+01
3.264135956756632027e+02	4.162110970127278620e+01
3.264608319617027519e+02	4.152104018646344485e+01
3.265086232162191209e+02	4.141998143275162647e+01
3.265569526063342778e+02	4.131796946277150084e+01
3.266058054471121181e+02	4.121503522255844842e+01
3.266551685397841993e+02	4.111120601763938964e+01
3.267050297203752507e+02	4.100650649197640263e+01
3.267553775531083602e+02	4.090095929325156732e+01
3.268062011236597755e+02	4.079458552253610293e+01
3.268574898986966559e+02	4.068740504118799350e+01
3.269092336319698120e+02	4.057943667789414377e+01
3.269614223012140428e+02	4.047069836985448887e+01
3.270140460654696994e+02	4.036120726047906260e+01
3.270670952367202631e+02	4.025097976675735367e+01
3.271205602615802377e+02	4.014003162547531645e+01
3.271744317078197923e+02	4.002837792927593341e+01
3.272287002568120897e+02	3.991603315040845246e+01
3.272833566981104809e+02	3.980301116009514573e+01
3.273383919261317487e+02	3.968932524358097425e+01
3.273937969386234386e+02	3.957498811154125917e+01
3.274495628353515713e+02	3.946001191107124839e+01
3.275056808190055335e+02	3.934440823211910754e+01
3.275621421943877181e+02	3.922818811745712253e+01
3.276189383702754299e+02	3.911136206711834262e+01
3.276760608598328872e+02	3.899394004577220585e+01
3.277335012834023473e+02	3.887593148512988961e+01
3.277912513687231240e+02	3.875734529153834984e+01
3.278493029542970021e+02	3.863818984698001913e+01
3.279076479912079662e+02	3.851847301309768312e+01
3.279662785454258369e+02	3.839820213404589566e+01
3.280251868007657094e+02	3.827738403779382281e+01
3.280843650621052916e+02	3.815602503667059153e+01
3.281438057580661507e+02	3.803413092875793211e+01
3.282035014447986896e+02	3.791170699673953237e+01
3.282634448099793758e+02	3.778875800601414880e+01
3.283236286765238106e+02	3.766528820306226066e+01
3.283840460070684344e+02	3.754130131188328079e+01
3.284446899082682307e+02	3.741680053043201326e+01
3.285055536362107205e+02	3.729178852435900637e+01
3.285666306007241246e+02	3.716626742258971206e+01
3.286279143728097552e+02	3.704023880602456131e+01
3.286893986884041965e+02	3.691370370329111950e+01
3.287510774567026601e+02	3.678666257659923389e+01
3.288129447655853141e+02	3.665911531299970250e+01
3.288749948901632933e+02	3.653106120862989314e+01
3.289372222995434640e+02	3.640249895600292973e+01
3.289996216660063055e+02	3.627342662564807085e+01
3.290621878732890195e+02	3.614384164888722495e+01
3.291249160270738798e+02	3.601374079528406469e+01
3.291878014645843109e+02	3.588312015112265385e+01
3.292508397652057965e+02	3.575197509489297687e+01
3.293140267637219836e+02	3.562030026639814650e+01
3.293773585617735762e+02	3.548808953853764336e+01
3.294408315425028491e+02	3.535533598136382949e+01
3.295044423842860510e+02	3.522203182685644407e+01
3.295681880776755861e+02	3.508816842569934380e+01
3.296320659417497154e+02	3.495373620389713665e+01
3.296960736437491732e+02	3.481872461096467219e+01
3.297602092179009219e+02	3.468312206816076326e+01
3.298244710882888739e+02	3.454691590637017384e+01
3.298888580915491389e+02	3.441009230234756444e+01
3.299533695038605856e+02	3.427263620365765462e+01
3.300180050679854844e+02	3.413453125106499186e+01
3.300827650246478697e+02	3.399575968900446554e+01
3.301476501451696208e+02	3.385630227038103612e+01
3.302126617693826347e+02	3.371613814675146870e+01
3.302778018449601518e+02	3.357524475175485179e+01
3.303430729718671728e+02	3.343359766941122047e+01
3.304084784519808977e+02	3.329117048660827294e+01
3.304740223421019323e+02	3.314793463305981192e+01
3.305397095154602880e+02	3.300385919693782455e+01
3.306055457261867332e+02	3.285891072745416608e+01
3.306715376849755330e+02	3.271305300549043693e+01
3.307376931411569672e+02	3.256624679165555847e+01
3.308040209760635548e+02	3.241844953979351374e+01
3.308705313060469280e+02	3.226961507813032881e+01
3.309372355999447564e+02	3.211969324571654738e+01
3.310041468122467450e+02	3.196862947931875709e+01
3.310712795320835085e+02	3.181636434815583669e+01
3.311386501545999295e+02	3.166283301893048474e+01
3.312062770750239906e+02	3.150796464709414835e+01
3.312741809118754190e+02	3.135168167575674047e+01
3.313423847616919033e+02	3.119389903206460346e+01
3.314109144950031123e+02	3.103452319298309092e+01
3.314797990956175227e+02	3.087345110879916632e+01
3.315490710568148529e+02	3.071056894447606211e+01
3.316187668411926666e+02	3.054575061283530957e+01
3.316889274162799097e+02	3.037885605877530537e+01
3.317595988839203187e+02	3.020972923673082633e+01
3.318308332159380143e+02	3.003819573282349964e+01
3.319026891187107253e+02	2.986405995461733198e+01
3.319752330496720560e+02	2.968710180453502545e+01
3.320485404072397841e+02	2.950707274982344330e+01
3.321226969211392657e+02	2.932369118047806822e+01
3.321978002622913095e+02	2.913663695591052516e+01
3.322739618820471037e+02	2.894554505394399513e+01
3.323513090597693918e+02	2.874999830232136944e+01
3.324299870968752657e+02	2.854951926861760469e+01
3.325101614963518273e+02	2.834356163614343060e+01
3.325920198385290405e+02	2.813150173975360602e+01
3.326757728733033446e+02	2.791263147514220222e+01
3.327616541932156338e+02	2.768615429416772500e+01
3.328499179733866526e+02	2.745118581393691670e+01
3.329408353078904952e+02	2.720675790005040184e+01
3.330346927182562808e+02	2.695181672536602591e+01
3.331318024099364266e+02	2.668518795833601231e+01
3.332325414733994080e+02	2.640545842507542318e+01
3.333374414594809423e+02	2.611070631335397962e+01
3.334473485434250506e+02	2.579800730801279229e+01
3.335636853169476126e+02	2.546260186931562686e+01
3.336889207106638082e+02	2.509636667652873498e+01
3.338276549837389098e+02	2.468427123689069091e+01
3.339902789668825562e+02	2.419251298407938577e+01
3.341655461529616673e+02	2.365183710830784136e+01
3.343175003346572112e+02	2.317399857548515030e+01
3.345021431672254266e+02	2.258193493267209107e+01
3.346864694693878732e+02	2.197835417086611542e+01
3.348695505849036635e+02	2.136650067085152216e+01
3.350545916373399677e+02	2.073569543175900520e+01
3.352442191104329936e+02	2.007647109144135200e+01
3.354404507575404750e+02	1.938084014476757133e+01
3.356449712677443245e+02	1.864144402711413662e+01
3.358592856324697209e+02	1.785105634324503399e+01
3.360847412539158086e+02	1.700263356169214291e+01
3.363223317879953811e+02	1.609059404307486218e+01
3.365721173879126127e+02	1.511461079906964677e+01
3.368323842275959805e+02	1.408591380747121136e+01
3.370997484010882772e+02	1.302985257232450422e+01
3.373714606902460105e+02	1.197602547936265971e+01
3.376477373654360008e+02	1.094454108206277532e+01
3.379313600490159502e+02	9.944100698580195186e+00
3.382257820252133911e+02	8.978649586941626737e+00
3.385336956884294750e+02	8.053063874234002384e+00
3.388564344883629929e+02	7.175146394011391315e+00
3.391939415275607530e+02	6.354856276225095080e+00
3.395451042607206773e+02	5.602054907394952821e+00
3.399083063515876120e+02	4.924069568744058323e+00
3.402820074816463602e+02	4.324190420789194356e+00
3.406651974753859804e+02	3.801497145728400806e+00
3.410576867886222772e+02	3.351675749087786649e+00
3.414602839421559679e+02	2.968232159237542689e+00
3.418749374360889988e+02	2.643649102229263192e+00
3.423049209876503483e+02	2.370270587873144486e+00
3.427551532483041115e+02	2.140873391785750091e+00
3.432327919108710717e+02	1.948973275233024216e+00
3.437483740768641383e+02	1.788940442506694151e+00
3.443181355357505709e+02	1.655991522526573334e+00
3.449692676335936312e+02	1.546100137882666425e+00
3.457542945913118615e+02	1.455815735907003861e+00
3.468066047100091964e+02	1.381767945342992299e+00
3.482506584621774550e+02	1.329643564750090823e+00
3.497486987337238702e+02	1.305393798691348417e+00
3.510993554980704516e+02	1.295421072836389742e+00
3.525348707888141462e+02	1.290465018530896790e+00
3.541421998789202235e+02	1.288037746163803732e+00
3.560007748224928150e+02	1.286939312068234198e+00
3.582170929268850159e+02	1.286501992084336354e+00
3.609536973364124606e+02	1.286358137811873581e+00
3.644752668242106779e+02	1.286322606796894696e+00
3.691495473489655978e+02	1.286316983420110471e+00
3.747398361709169876e+02	1.286316527350319650e+00
3.801877445180334121e+02	1.286316505572666635e+00
3.852652415061677971e+02	1.286316504451709086e+00
3.899728055822781698e+02	1.286316504381027404e+00
3.943202286552799478e+02	1.286316504375577319e+00
3.983178642693499683e+02	1.286316504375067060e+00
4.019762928196726079e+02	1.286316504375027092e+00
4.053062588228611389e+02	1.286316504375027092e+00
4.083186235250129243e+02	1.286316504375027092e+00
4.110243220921278180e+02	1.286316504375027092e+00
4.134343245649860137e+02	1.286316504375027092e+00
4.155596002579509332e+02	1.286316504375027092e+00
4.174110852957243196e+02	1.286316504375027092e+00
4.189996530632885197e+02	1.286316504375027092e+00
4.203360873023829072e+02	1.286316504375027092e+00
4.214310576538931628e+02	1.286316504375027092e+00
4.222950974225753384e+02	1.286316504375027092e+00
4.229385833734866651e+02	1.286316504375027092e+00
4.233717173613507612e+02	1.286316504375027092e+00
4.236045096087502770e+02	1.286316504375027092e+00
4.236467634462258047e+02	1.286316504375027092e+00
4.235080613231245934e+02	1.286316504375027092e+00
4.231977518958599944e+02	1.286316504375001779e+00
4.227249379853415689e+02	1.286316504375001779e+00
4.220984651766437992e+02	1.286316504375001779e+00
4.213269108078384306e+02	1.286316504375001779e+00
4.204185730521976438e+02	1.286316504375001779e+00
4.193814597435118685e+02	1.286316504375001779e+00
4.182232765077317254e+02	1.286316504375001779e+00
4.169514136547466023e+02	1.286316504375001779e+00
4.155729311133819124e+02	1.286316504375001779e+00
4.140945404502074325e+02	1.286316504375001779e+00
4.125225826520502892e+02	1.286316504375001779e+00
4.108629998295697305e+02	1.286316504375001779e+00
4.091212981358644925e+02	1.286316504375001779e+00
4.073024979249948387e+02	1.286316504375001779e+00
4.054110650111553014e+02	1.286316504375001779e+00
4.034508133208348113e+02	1.286316504375001779e+00
4.014247629463318958e+02	1.286316504375001779e+00
3.993349260633597169e+02	1.286316504375003111e+00
3.971819707533182964e+02	1.286316504375023761e+00
3.949646661186947085e+02	1.286316504375214942e+00
3.926789062548056677e+02	1.286316504377216230e+00
3.903158429510400538e+02	1.286316504398649307e+00
3.878578720843362930e+02	1.286316504611135114e+00
3.852683795101235660e+02	1.286316506371336432e+00
3.824568655253099223e+02	1.286316517512843927e+00
3.790805787388655403e+02	1.286316569700924228e+00
3.760918921287315584e+02	1.286316658003868962e+00
3.736867965036532269e+02	1.286316729821416871e+00
3.715319408800364727e+02	1.286316778107063907e+00
3.695361048456201729e+02	1.286316814637173067e+00
3.676643144823407852e+02	1.286316858142052988e+00
3.658968707146625547e+02	1.286316930679793691e+00
3.642207813881094580e+02	1.286317064270706467e+00
3.626266925852087297e+02	1.286317318875406235e+00
3.611074520573593531e+02	1.286317821281449891e+00
3.596573355851733140e+02	1.286318862854727962e+00
3.582715207630759551e+02	1.286321245791637979e+00
3.569462475834727115e+02	1.286326306452611812e+00
3.556775512720820416e+02	1.286336094553663933e+00
3.544624676594090147e+02	1.286354555521910692e+00
3.532979980663473611e+02	1.286388457338968339e+00
3.521813253092511218e+02	1.286449112140097606e+00
3.511096982452464204e+02	1.286555018436560172e+00
3.500803574191479015e+02	1.286735793415913820e+00
3.490905002044068510e+02	1.287037974977025767e+00
3.481373417920758584e+02	1.287533472983300342e+00
3.472184179517350913e+02	1.288331483194153471e+00
3.463324101308464833e+02	1.289593636358335571e+00
3.454806893597095723e+02	1.291547805599246868e+00
3.446683525548232865e+02	1.294489616474719718e+00
3.439009410442728267e+02	1.298775653932692675e+00
3.431771200971055578e+02	1.304860924916024345e+00
3.424847758085783198e+02	1.313445584891052897e+00
3.417977375025043898e+02	1.325887751462208719e+00
3.410512060105444334e+02	1.345948275575149955e+00
3.405441327729438967e+02	1.365093554699832179e+00
3.400377307691067017e+02	1.390332184238418423e+00
3.395888550348906278e+02	1.419365934530651518e+00
3.391762109109237713e+02	1.453124025286864462e+00
3.387852553615124407e+02	1.492932277566763943e+00
3.384063569478669820e+02	1.540493270606978271e+00
3.380317184014334089e+02	1.598180970480614249e+00
3.376537368522808151e+02	1.669517280493674649e+00
3.372635131305472669e+02	1.760094086108553890e+00
3.368482690841274803e+02	1.879709915899044903e+00
3.363835449189730298e+02	2.048961001367136436e+00
3.357810383152852296e+02	2.340036280052251172e+00
3.352199958629519756e+02	2.706317307079432855e+00
3.347334641300667499e+02	3.120534001788703993e+00
3.342728816107047578e+02	3.616525980694576869e+00
3.338234166327952153e+02	4.219514155685259560e+00
3.333754414970174480e+02	4.960649001310624584e+00
3.329182569682270696e+02	5.887019125653114138e+00
3.324361069509079698e+02	7.079526217845629077e+00
3.318933196747403258e+02	8.722979193868441783e+00
3.313486850813911246e+02	1.072451451261936484e+01
3.308349398257137182e+02	1.295107670167294600e+01
3.303801839137749994e+02	1.519127221894010660e+01
3.299535240373169245e+02	1.750444109235579404e+01
3.295443595799994796e+02	1.988753208880783774e+01
3.291493908841773077e+02	2.230805937326408284e+01
3.287689332886905618e+02	2.471653541516169383e+01
3.284064116365099153e+02	2.704908479527819765e+01
3.280674769642404840e+02	2.923596578621540942e+01
3.277571276322009339e+02	3.122356668099926225e+01
3.274771880422134132e+02	3.299091559849699706e+01
3.272267296686112559e+02	3.454342302673767762e+01
3.270036284541710074e+02	3.589870986468830694e+01
3.268055178092569122e+02	3.707765971084692325e+01
3.266301394895876342e+02	3.810062682804873901e+01
3.264754302313992866e+02	3.898614085192878065e+01
3.263395221036398084e+02	3.975060903761820441e+01
3.262207214720822321e+02	4.040839065581896250e+01
3.261174866273086650e+02	4.097199730753861502e+01
3.260284090696959538e+02	4.145232171519435127e+01
3.259521988705608351e+02	4.185885664863081956e+01
3.258876733795993914e+02	4.219989006574076029e+01
3.258337484340836454e+02	4.248267298845495077e+01
3.257894313764369940e+02	4.271356108201291590e+01
3.257538153683487963e+02	4.289813265377771501e+01
3.257260746324029697e+02	4.304128632793253217e+01
3.257054603611663310e+02	4.314732159527170552e+01
3.256912971009347757e+02	4.322000518699462646e+01
3.256829794586169555e+02	4.326262590138922803e+01
3.256799689962822981e+02	4.327804023410084255e+01
3.256817911718790128e+02	4.326871097300193014e+01
3.256880321556074023e+02	4.323674085619459362e+01
3.256983352991573497e+02	4.318390347624391978e+01
3.257123065885275537e+02	4.315323269332208866e+01
3.257292359535413198e+02	4.311610058260470169e+01
3.257491749822579550e+02	4.307241254519166063e+01
3.257719223206423180e+02	4.302263058144130525e+01
3.257973221682795497e+02	4.296711754529270877e+01
3.258252302494420292e+02	4.290621135865070812e+01
3.258555030990658565e+02	4.284024797397783146e+01
3.258879864908478226e+02	4.276958604830998212e+01
3.259225078450857040e+02	4.269462276257340250e+01
3.259588754342354946e+02	4.261579476386933862e+01
3.259968854279630364e+02	4.253356217188208888e+01
3.260363345874899892e+02	4.244838062351193742e+01
3.260770339579362940e+02	4.236067156199460015e+01
3.261188190494150376e+02	4.227080050087994323e+01
3.261615543986819716e+02	4.217906767075728425e+01
3.262051330520998249e+02	4.208570970276913670e+01
3.262494728954205243e+02	4.199090806265702014e+01
3.262945117739436682e+02	4.189479998226106972e+01
3.263402027055632288e+02	4.179748907248783496e+01
3.263865098144296439e+02	4.169905428391622593e+01
3.264334051496943516e+02	4.159955688696983600e+01
3.264808663230038519e+02	4.149904563842089544e+01
3.265288748107473680e+02	4.139756048406356115e+01
3.265774147622418582e+02	4.129513515228832432e+01
3.266264721731476470e+02	4.119179894969993683e+01
3.266760343194354164e+02	4.108757798943062767e+01
3.267260893719305841e+02	4.098249602742993858e+01
3.267766261348863850e+02	4.087657503028629691e+01
3.268276338691953811e+02	4.076983556040067214e+01
3.268791021744037835e+02	4.066229703475458734e+01
3.269310209073129840e+02	4.055397790513883649e+01
3.269833801298752860e+02	4.044489577597263974e+01
3.270361700718856923e+02	4.033506749056120810e+01
3.270893811078591966e+02	4.022450918741524362e+01
3.271430037402320181e+02	4.011323634323429843e+01
3.271970285894861377e+02	4.000126380144066474e+01
3.272514463869855490e+02	3.988860579509367454e+01
3.273062479707948000e+02	3.977527596365621321e+01
3.273614242825457268e+02	3.966128736763608487e+01
3.274169663671753483e+02	3.954665249733417909e+01
3.274728653713550557e+02	3.943138328432697648e+01
3.275291125442714701e+02	3.931549110810222913e+01
3.275856992375923937e+02	3.919898680436566707e+01
3.276426169076867723e+02	3.908188066866924260e+01
3.276998571158015352e+02	3.896418246418674869e+01
3.277574115302711562e+02	3.884590142521831524e+01
3.278152719283459646e+02	3.872704626136980721e+01
3.278734301980197188e+02	3.860762516159535096e+01
3.279318783410452625e+02	3.848764579563805910e+01
3.279906084746123724e+02	3.836711531802871633e+01
3.280496128354871530e+02	3.824604036682011099e+01
3.281088837816471369e+02	3.812442706722315222e+01
3.281684137964865613e+02	3.800228102970621791e+01
3.282281954922969476e+02	3.787960734929436057e+01
3.282882216141499612e+02	3.775641060373374813e+01
3.283484850435760336e+02	3.763269485173538698e+01
3.284089788031234320e+02	3.750846362905479481e+01
3.284696960615107173e+02	3.738371994296253575e+01
3.285306301381233425e+02	3.725846626764867864e+01
3.285917745090678750e+02	3.713270453598718035e+01
3.286531228118599302e+02	3.700643613363769902e+01
3.287146688525003810e+02	3.687966188773840770e+01
3.287764066121776523e+02	3.675238205583230666e+01
3.288383302533734991e+02	3.662459631545898731e+01
3.289004341278653101e+02	3.649630374923813747e+01
3.289627127850035890e+02	3.636750282874157847e+01
3.290251609799686889e+02	3.623819139772331965e+01
3.290877736825976285e+02	3.610836665344692875e+01
3.291505460880982241e+02	3.597802512332233960e+01
3.292134736274488773e+02	3.584716264135035146e+01
3.292765519776771157e+02	3.571577432393163321e+01
3.293397770755145757e+02	3.558385453768759277e+01
3.294031451294185331e+02	3.545139686963435821e+01
3.294666526342626298e+02	3.531839409066808599e+01
3.295302963859123793e+02	3.518483811807247719e+01
3.295940734982698928e+02	3.505071997152871432e+01
3.296579814204983450e+02	3.491602972730535015e+01
3.297220179563000784e+02	3.478075646655992870e+01
3.297861812848903469e+02	3.464488821834277132e+01
3.298504699828342268e+02	3.450841189889274574e+01
3.299148830493518858e+02	3.437131324151838641e+01
3.299794199323069392e+02	3.423357672273402841e+01
3.300440805571602141e+02	3.409518547957575407e+01
3.301088653593801610e+02	3.395612121673723038e+01
3.301737753179113497e+02	3.381636410834419593e+01
3.302388119945534868e+02	3.367589268360134724e+01
3.303039775742266215e+02	3.353468370667936682e+01
3.303692749127186516e+02	3.339271203615389538e+01
3.304347075856115339e+02	3.324995047706414653e+01
3.305002799457826086e+02	3.310636960894407821e+01
3.305659971856287598e+02	3.296193759742418905e+01
3.306318654047446444e+02	3.281661998704402805e+01
3.306978916892131792e+02	3.267037946075824806e+01
3.307640841966164658e+02	3.252317557794012259e+01
3.308304522530181089e+02	3.237496447582471149e+01
3.308970064617410003e+02	3.222569853319759403e+01
3.309637588260899292e+02	3.207532598973973137e+01
3.310307228872259770e+02	3.192379051622569364e+01
3.310979138827221959e+02	3.177103072061393618e+01
3.311653489248126334e+02	3.161697958926252738e+01
3.312330472049007426e+02	3.146156384488913105e+01
3.313010302279295161e+02	3.130470320879471657e+01
3.313693220822188437e+02	3.114630954940981056e+01
3.314379497504151004e+02	3.098628589802643774e+01
3.315069434685921692e+02	3.082452530805405644e+01
3.315763371447826557e+02	3.066090952254004165e+01
3.316461688462892425e+02	3.049530741702187342e+01
3.317164813674460788e+02	3.032757317687146781e+01
3.317873228970091759e+02	3.015754414722776033e+01
3.318587477995786799e+02	2.998503830083036448e+01
3.319308175333721920e+02	2.980985124533523845e+01
3.320036017286598735e+02	2.963175268060793144e+01
3.320771794492654294e+02	2.945048221370515762e+01
3.321516406630245797e+02	2.926574442202070259e+01
3.322270879356511841e+02	2.907720307314748709e+01
3.323036383508935501e+02	2.888447442832932310e+01
3.323814256231307809e+02	2.868711963866731551e+01
3.324606023058772166e+02	2.848463639661819968e+01
3.325413418978799882e+02	2.827645027039153547e+01
3.326238404837063740e+02	2.806190659941784915e+01
3.327083173650740946e+02	2.784026436124799275e+01
3.327950140339321479e+02	2.761069380625241720e+01
3.328841912128516469e+02	2.737227880623834508e+01
3.329761253411784878e+02	2.712402049347584310e+01
3.330711099987639159e+02	2.686482724905463471e+01
3.331694747265157730e+02	2.659345546420099993e+01
3.332716407405381460e+02	2.630834225670857762e+01
3.333782347859548167e+02	2.600725990050398195e+01
3.334902820684726521e+02	2.568671356520580673e+01
3.336095257214800540e+02	2.534091388997714489e+01
3.337390483343385199e+02	2.495974681870674772e+01
3.338848969755989060e+02	2.452347385945672187e+01
3.340628721765419300e+02	2.398078617754311992e+01
3.342192985387825956e+02	2.349430463028233262e+01
3.343690176138330230e+02	2.302027192508366582e+01
3.345501854198500382e+02	2.243561007515545569e+01
3.347329746078490302e+02	2.183343884531437951e+01
3.349160035002680615e+02	2.121818010798015663e+01
3.351018643894793172e+02	2.058092234719754643e+01
3.352928992911266164e+02	1.991297358544852258e+01
3.354910022105933081e+02	1.920661618347541122e+01
3.356977986696838343e+02	1.845454707209117018e+01
3.359147548186165295e+02	1.764953694124127992e+01
3.361431518736196153e+02	1.678472523847863940e+01
3.363838016519627558e+02	1.585544935990564674e+01
3.366363574304439226e+02	1.486386613079668706e+01
3.368985669258352686e+02	1.382515986688065723e+01
3.371669461670222177e+02	1.276718228318530102e+01
3.374394434733110302e+02	1.171783648140827694e+01
3.377171244963902836e+02	1.069371489226212546e+01
3.380031304186154557e+02	9.701521603219925183e+00
3.383007989591780529e+02	8.745100446746999268e+00
3.386124775156826558e+02	7.830113075286797120e+00
3.389391065864195411e+02	6.965158152820078996e+00
3.392802995916986220e+02	6.160482082613991217e+00
3.396347493709549781e+02	5.425547627817106644e+00
3.400008042324670896e+02	4.766756601586277675e+00
3.403770230624227793e+02	4.186293716340445670e+00
3.407625838747717353e+02	3.682265450613632751e+00
3.411575372725933448e+02	3.249676712805475542e+00
3.415629669645520607e+02	2.881664401305224388e+00
3.419811351553844361e+02	2.570597115097337237e+00
3.424156921611763096e+02	2.308879193244064432e+00
3.428720489073886029e+02	2.089448547244438625e+00
3.433580744484905836e+02	1.906027353634449417e+00
3.438854493333578262e+02	1.753200558397395525e+00
3.444724781843291908e+02	1.626384540687549451e+00
3.451507113331047663e+02	1.521718795808848501e+00
3.459842996290804535e+02	1.435844702764923042e+00
3.471555162396882679e+02	1.365195702510729747e+00
3.485477647609716314e+02	1.323139878666312441e+00
3.499640285456122797e+02	1.303271568600931074e+00
3.513186438460032832e+02	1.294390810609030051e+00
3.527766203238343792e+02	1.289950775680728912e+00
3.544181688535852572e+02	1.287796525616800025e+00
3.563254829936261103e+02	1.286838005922617434e+00
3.586117034667583425e+02	1.286466026288874298e+00
3.614520680621897100e+02	1.286348225738228157e+00
3.651322569875677004e+02	1.286320770664280966e+00
3.700084278466057413e+02	1.286316804657704926e+00
3.756310254783479081e+02	1.286316518540232989e+00
3.810252770825496214e+02	1.286316505135896460e+00
3.860463671666499295e+02	1.286316504425283336e+00
3.906988479421618763e+02	1.286316504379072967e+00
3.949926793095038420e+02	1.286316504375401681e+00
3.989382577334437201e+02	1.286316504375047964e+00
4.025461937687034037e+02	1.286316504375027092e+00
4.058272545187572291e+02	1.286316504375027092e+00
4.087923170776903703e+02	1.286316504375027092e+00
4.114523263007233709e+02	1.286316504375027092e+00
4.138182563077555187e+02	1.286316504375027092e+00
4.159010753623137475e+02	1.286316504375027092e+00
4.177117138625080202e+02	1.286316504375027092e+00
4.192610352017338187e+02	1.286316504375027092e+00
4.205598092427313190e+02	1.286316504375027092e+00
4.216186882081177600e+02	1.286316504375027092e+00
4.224481847621327120e+02	1.286316504375027092e+00
4.230586520907544923e+02	1.286316504375027092e+00
4.234602657912103041e+02	1.286316504375027092e+00
4.236630073807945109e+02	1.286316504375027092e+00
4.236766492365225645e+02	1.286316504375027092e+00
4.235107407797973451e+02	1.286316504375027092e+00
4.231745957060355181e+02	1.286316504375001779e+00
4.226772800515049084e+02	1.286316504375001779e+00
4.220276008645164438e+02	1.286316504375001779e+00
4.212340952244766754e+02	1.286316504375001779e+00
4.203050193030981063e+02	1.286316504375001779e+00
4.192483371116651938e+02	1.286316504375001779e+00
4.180717084715834631e+02	1.286316504375001779e+00
4.167824756562474704e+02	1.286316504375001779e+00
4.153876479367768866e+02	1.286316504375001779e+00
4.138938830423093123e+02	1.286316504375001779e+00
4.123074641352824301e+02	1.286316504375001779e+00
4.106342703554745412e+02	1.286316504375001779e+00
4.088797380634951537e+02	1.286316504375001779e+00
4.070488085499431463e+02	1.286316504375001779e+00
4.051458556169507688e+02	1.286316504375001779e+00
4.031745825991358743e+02	1.286316504375001779e+00
4.011378714724751262e+02	1.286316504375001779e+00
3.990375539715359992e+02	1.286316504375004222e+00
3.968740496887571112e+02	1.286316504375031755e+00
3.946457634684282993e+02	1.286316504375297320e+00
3.923480133477959839e+02	1.286316504378103520e+00
3.899709478083921681e+02	1.286316504408071104e+00
3.874949695378908814e+02	1.286316504699975383e+00
3.848786357203272814e+02	1.286316507042499335e+00
3.820148920399346366e+02	1.286316521263897839e+00
3.784754746197266400e+02	1.286316585208930885e+00
3.756249095196758958e+02	1.286316672923430104e+00
3.732799817885697280e+02	1.286316740187512853e+00
3.711587429178888442e+02	1.286316785114036687e+00
3.691878355451044627e+02	1.286316821426650492e+00
3.673364876571178002e+02	1.286316868406355507e+00
3.655866575717519709e+02	1.286316949128308851e+00
3.639262065862847066e+02	1.286317098918705826e+00
3.623462804399435981e+02	1.286317386050630285e+00
3.608400440792582344e+02	1.286317956619172254e+00
3.594019831513063536e+02	1.286319157308375649e+00
3.580274005707697142e+02	1.286321922782520666e+00
3.567127292471045052e+02	1.286327639794891731e+00
3.554539963093914139e+02	1.286338637763712933e+00
3.542483143416433222e+02	1.286359283358973649e+00
3.530927202099602482e+02	1.286397013877313755e+00
3.519844174248133868e+02	1.286464212654952144e+00
3.509206591232583037e+02	1.286581049655401099e+00
3.498986799038038953e+02	1.286779702799827563e+00
3.489156721850220038e+02	1.287110575062136109e+00
3.479688765846763090e+02	1.287651317687181107e+00
3.470559544123292426e+02	1.288519411186729524e+00
3.461759419118087635e+02	1.289887614926830794e+00
3.453308721725069859e+02	1.291996446643731256e+00
3.445263490268375222e+02	1.295152718931091407e+00
3.437672112853206841e+02	1.299725579940555154e+00
3.430503043194980251e+02	1.306199261717918336e+00
3.423614262418234944e+02	1.315348095494579095e+00
3.416704448293028804e+02	1.328754204044438225e+00
3.409057407619494029e+02	1.350907505361574890e+00
3.403066416913973171e+02	1.376062306673942803e+00
3.398246264922156570e+02	1.403230502374163358e+00
3.393946124680691128e+02	1.434312753381843608e+00
3.389933978638517829e+02	1.470686916682995671e+00
3.386090549529644704e+02	1.513835911818856017e+00
3.382330511760098375e+02	1.565729118312332746e+00
3.378578504027938152e+02	1.629194152566335818e+00
3.374754638542181624e+02	1.708550497393090062e+00
3.370756639360764098e+02	1.810935167331986673e+00
3.366419673757209239e+02	1.949730398831703848e+00
3.361353610445407298e+02	2.157867410856377344e+00
3.356546815005798408e+02	2.413555531133228182e+00
3.351305996106675593e+02	2.775010766697203479e+00
3.346514117259003456e+02	3.200872992112957061e+00
3.341935847402114632e+02	3.713727694065108054e+00
3.337450677806802446e+02	4.338356502243186696e+00
3.332963282535966982e+02	5.107922744642899637e+00
3.328361518789333218e+02	6.073636456589361465e+00
3.323470677100399371e+02	7.326326352812004394e+00
3.317845285857417821e+02	9.093741881246742764e+00
3.312556049832853091e+02	1.110343350568627763e+01
3.307576409800872170e+02	1.331442321728465039e+01
3.303089559609105095e+02	1.556389070184607881e+01
3.298855933656979573e+02	1.788978655428046949e+01
3.294788635252235736e+02	2.028172063241880352e+01
3.290861610647020825e+02	2.270406999184541874e+01
3.287083217252565532e+02	2.510483425206189523e+01
3.283492417817884643e+02	2.741823615466704567e+01
3.280147055810451775e+02	2.957542702231034681e+01
3.277092934981915278e+02	3.152758773881699383e+01
3.274342849777304423e+02	3.325897163373544174e+01
3.271884570772916732e+02	3.477787898587340720e+01
3.269696015641734448e+02	3.610290322022247977e+01
3.267753559505886756e+02	3.725500719747043377e+01
3.266034915626424322e+02	3.825429706335535940e+01
3.264519780427276601e+02	3.911896131170275481e+01
3.263189775441631468e+02	3.986506217031708132e+01
3.262028227191696601e+02	4.050664172555939757e+01
3.261019947965537540e+02	4.105593131674630314e+01
3.260151055579273702e+02	4.152358042179123743e+01
3.259408833049041618e+02	4.191887226165192004e+01
3.258781620299110955e+02	4.224991455885570701e+01
3.258258729639179592e+02	4.252380297756413086e+01
3.257830378365364368e+02	4.274675863895335226e+01
3.257487633631687345e+02	4.292424257476525185e+01
3.257222366117861156e+02	4.306105038699780607e+01
3.257027210012277578e+02	4.316139028825460855e+01
3.256895527473450329e+02	4.322894741703397870e+01
3.256821376097398684e+02	4.326693700678488597e+01
3.256799478040898066e+02	4.327814872152039527e+01
3.256825189352132952e+02	4.326498430039077192e+01
3.256894467737232048e+02	4.322949061154278638e+01
3.257003836424476049e+02	4.317339032839272761e+01
3.257149385046284920e+02	4.314144563641188768e+01
3.257324078298455561e+02	4.310313904038414279e+01
3.257528529043150911e+02	4.305835501432886048e+01
3.257760773045430938e+02	4.300754488478077064e+01
3.258019283703663405e+02	4.295106470285971767e+01
3.258302628404279631e+02	4.288925016743005614e+01
3.258609361121808661e+02	4.282243961546000577e+01
3.258937911156849623e+02	4.275099768716937376e+01
3.259286517346349683e+02	4.267532891235042314e+01
3.259653233987642125e+02	4.259587563922672615e+01
3.260036013749390804e+02	4.251309937593027399e+01
3.260432840058940087e+02	4.242745172492018924e+01
3.260841860607825993e+02	4.233934548754199056e+01
3.261261479951838851e+02	4.224913497574521415e+01
3.261690395191852190e+02	4.215710882998966014e+01
3.262127583719614563e+02	4.206349322951697189e+01
3.262572263128310510e+02	4.196846103938020178e+01
3.263023841854499096e+02	4.187214284047562529e+01
3.263481872284893370e+02	4.177463731201873287e+01
3.263946011629197415e+02	4.167601984561982675e+01
3.264415991639326649e+02	4.157634918455973150e+01
3.264891596271045273e+02	4.147567230593487864e+01
3.265372645711428845e+02	4.137402790238694905e+01
3.265858985195135915e+02	4.127144881479982530e+01
3.266350477259015861e+02	4.116796371425657242e+01
3.266846996457894647e+02	4.106359824855705654e+01
3.267348425756900383e+02	4.095837582489582473e+01
3.267854654089316000e+02	4.085231814043915222e+01
3.268365574724388694e+02	4.074544553835210081e+01
3.268881084135829838e+02	4.063777725600643720e+01
3.269401081275815955e+02	4.052933158654450096e+01
3.269925467063216047e+02	4.042012599461689604e+01
3.270454144053323944e+02	4.031017719362827023e+01
3.270987016208622435e+02	4.019950120160702767e+01
3.271523988754536276e+02	4.008811337924289120e+01
3.272064968082538030e+02	3.997602845804639315e+01
3.272609861680649033e+02	3.986326056283371599e+01
3.273158578099211695e+02	3.974982322694212655e+01
3.273711026925168994e+02	3.963572940573433812e+01
3.274267118772002618e+02	3.952099148690467700e+01
3.274826765272030116e+02	3.940562130032561328e+01
3.275389879086653764e+02	3.928963012419771417e+01
3.275956373904502925e+02	3.917302869368085538e+01
3.276526164453409251e+02	3.905582720663267082e+01
3.277099166528440719e+02	3.893803532598322903e+01
3.277675296988410309e+02	3.881966218850232053e+01
3.278254473787652614e+02	3.870071640619700304e+01
3.278836615994286490e+02	3.858120607034770444e+01
3.279421643818800476e+02	3.846113875325605136e+01
3.280009478631883439e+02	3.834052151200972958e+01
3.280600043001290942e+02	3.821936088812034882e+01
3.281193260718258671e+02	3.809766290906640052e+01
3.281789056835952465e+02	3.797543308709856547e+01
3.282387357700304733e+02	3.785267641931680771e+01
3.282988090991112813e+02	3.772939738532360820e+01
3.283591185765814089e+02	3.760559994398926165e+01
3.284196572500314915e+02	3.748128753045337902e+01
3.284804183140805662e+02	3.735646305047917082e+01
3.285413951150552521e+02	3.723112887542034599e+01
3.286025811569388111e+02	3.710528683413296847e+01
3.286639701067863939e+02	3.697893820550633848e+01
3.287255558010884329e+02	3.685208370854138593e+01
3.287873322523738011e+02	3.672472349139600567e+01
3.288492936565981495e+02	3.659685711824025134e+01
3.289114344004325403e+02	3.646848355570688227e+01
3.289737490694017197e+02	3.633960115694222281e+01
3.290362324564792402e+02	3.621020764402171466e+01
3.290988795724819056e+02	3.608030008589942383e+01
3.291616856538986440e+02	3.594987488088187888e+01
3.292246461756912481e+02	3.581892772795338686e+01
3.292877568615798509e+02	3.568745360239907427e+01
3.293510136969912878e+02	3.555544672491826219e+01
3.294144129420876652e+02	3.542290052950990287e+01
3.294779511455625425e+02	3.528980762861795739e+01
3.295416251607922504e+02	3.515615977211571419e+01
3.296054321624131376e+02	3.502194780404160923e+01
3.296693696636118034e+02	3.488716161637893975e+01
3.297334355360908376e+02	3.475179009561466614e+01
3.297976280313045550e+02	3.461582106485647614e+01
3.298619458025512472e+02	3.447924122222823939e+01
3.299263879303072713e+02	3.434203607029267857e+01
3.299909539493345392e+02	3.420418983937072710e+01
3.300556438780274675e+02	3.406568540352300545e+01
3.301204582500370748e+02	3.392650418883256691e+01
3.301853981510335529e+02	3.378662606751588982e+01
3.302504652559367173e+02	3.364602924750099078e+01
3.303156618714783690e+02	3.350469014663005396e+01
3.303809909843042760e+02	3.336258325048528661e+01
3.304464563117343232e+02	3.321968095951606870e+01
3.305120623588862259e+02	3.307595341682603873e+01
3.305778144826325615e+02	3.293136831480989457e+01
3.306437189621133825e+02	3.278589068038014886e+01
3.307097830777088916e+02	3.263948263361808699e+01
3.307760151985038988e+02	3.249210311862651679e+01
3.308424248817852344e+02	3.234370759739411483e+01
3.309090229841197015e+02	3.219424770606448050e+01
3.309758217866165069e+02	3.204367086597329717e+01
3.310428351364799369e+02	3.189191984255808876e+01
3.311100786093052193e+02	3.173893223949480458e+01
3.311775696910124225e+02	3.158463992751025273e+01
3.312453279891810212e+02	3.142896838205386700e+01
3.313133754723253332e+02	3.127183592873483420e+01
3.313817367473153581e+02	3.111315286792264700e+01
3.314504393780721330e+02	3.095282046491758621e+01
3.315195142571675433e+02	3.079072977104746300e+01
3.315889960334224043e+02	3.062676025916659839e+01
3.316589236156511902e+02	3.046077821499269334e+01
3.317293407567108829e+02	3.029263486041827491e+01
3.318002967407900883e+02	3.012216413744593169e+01
3.318718471887715964e+02	2.994918009615963328e+01
3.319440550048194609e+02	2.977347380522486731e+01
3.320169914861501184e+02	2.959480969985171228e+01
3.320907376236024788e+02	2.941292126075535762e+01
3.321653856114080554e+02	2.922750593108730754e+01
3.322410405851784390e+02	2.903821916684756843e+01
3.323178225824453307e+02	2.884466756680804522e+01
3.323958686833580032e+02	2.864640111126175270e+01
3.324753352201244638e+02	2.844290470986069153e+01
3.325563998308703049e+02	2.823358955558994410e+01
3.326392629611363532e+02	2.801778525839931788e+01
3.327241482347222927e+02	2.779473427552414933e+01
3.328113010646588350e+02	2.756359040825366691e+01
3.329009854038260983e+02	2.732342187097201247e+01
3.329934805560477002e+02	2.707321402800819499e+01
3.330890846448435809e+02	2.681185367824737753e+01
3.331881386582464302e+02	2.653805479435450820e+01
3.332910914208782174e+02	2.625016352135528663e+01
3.333986264213218647e+02	2.594577160393587079e+01
3.335118729280026173e+02	2.562105357996416899e+01
3.336327614187756581e+02	2.526961893764968892e+01
3.337647480889004328e+02	2.488014420662405257e+01
3.339148422849807503e+02	2.442977105177189401e+01
3.341033217259883941e+02	2.385276452947435644e+01
3.342579141211971887e+02	2.336984421360936182e+01
3.344063590699753945e+02	2.289786276626414718e+01
3.345858609446611354e+02	2.231627638187686102e+01
3.347680637636187839e+02	2.171379021368689166e+01
3.349513757810742618e+02	2.109535516687619250e+01
3.351380772853477197e+02	2.045294700045082692e+01
3.353303526680928144e+02	1.977829586833164299e+01
3.355300222996221464e+02	1.906384241662947332e+01
3.357386748516425428e+02	1.830232181715456719e+01
3.359577493138296518e+02	1.748652666424273860e+01
3.361884726060685580e+02	1.660980109190607834e+01
3.364315065415144659e+02	1.566830618119159801e+01
3.366861898192244098e+02	1.466619903604845909e+01
3.369499127509420191e+02	1.362145711727333186e+01
3.372192211359164276e+02	1.256319136708689932e+01
3.374925974004221416e+02	1.151773576236996277e+01
3.377716329032019189e+02	1.049940984668180555e+01
3.380596403733930515e+02	9.513850555546508048e+00
3.383598393007849268e+02	8.564988308088024027e+00
3.386743298229285415e+02	7.659023459910605958e+00
3.390037874347583511e+02	6.804996628538079406e+00
3.393476149368436268e+02	6.013187769974112307e+00
3.397043950623857995e+02	5.292616273178636810e+00
3.400724774886148793e+02	4.648921821217786743e+00
3.404505129337683229e+02	4.083464981875533972e+00
3.408378303121630211e+02	3.593670192379482486e+00
3.412346669454582866e+02	3.174092092492212913e+00
3.416423202426580588e+02	2.817645809891145436e+00
3.420632990223327283e+02	2.516656642896028639e+00
3.425015555632735982e+02	2.263603163918989303e+00
3.429629048022035818e+02	2.051562088597401079e+00
3.434558139068171840e+02	1.874420297956824077e+00
3.439929494469263318e+02	1.726928170184291123e+00
3.445944541613830552e+02	1.604652194943023913e+00
3.452959184048923476e+02	1.503851457666472546e+00
3.461730828489089049e+02	1.421214702885412962e+00
3.474654123503150913e+02	1.352899780086308290e+00
3.488351378759613226e+02	1.317778834887675110e+00
3.502094146415865907e+02	1.301139380041822946e+00
3.515749869808039421e+02	1.293333335063091116e+00
3.530610428951072777e+02	1.289426804931877557e+00
3.547444566447225611e+02	1.287554577784118193e+00
3.567112809032402083e+02	1.286738847324243817e+00
3.590832274739471472e+02	1.286432080669672517e+00
3.620516844614517140e+02	1.286339376285646763e+00
3.659269574396456051e+02	1.286319271750595128e+00
3.710225289159670297e+02	1.286316677400447306e+00
3.766431662348701366e+02	1.286316512555165881e+00
3.819692971511641986e+02	1.286316504831389151e+00
3.869214764985011357e+02	1.286316504406331829e+00
3.915068323966731896e+02	1.286316504377633452e+00
3.957354576614051780e+02	1.286316504375269343e+00
3.996177937734249781e+02	1.286316504375033309e+00
4.031644834365956740e+02	1.286316504375027092e+00
4.063863168902068992e+02	1.286316504375027092e+00
4.092941862528696788e+02	1.286316504375027092e+00
4.118990440223650467e+02	1.286316504375027092e+00
4.142118652201338591e+02	1.286316504375027092e+00
4.162436128697901836e+02	1.286316504375027092e+00
4.180052065385557398e+02	1.286316504375027092e+00
4.195074936998063890e+02	1.286316504375027092e+00
4.207612236726421315e+02	1.286316504375027092e+00
4.217770239331605922e+02	1.286316504375027092e+00
4.225653785808082716e+02	1.286316504375027092e+00
4.231366087691042708e+02	1.286316504375027092e+00
4.235008549109257387e+02	1.286316504375027092e+00
4.236680604638457908e+02	1.286316504375027092e+00
4.236479571183526787e+02	1.286316504375027092e+00
4.234500511905809503e+02	1.286316504375001779e+00
4.230836110244943029e+02	1.286316504375001779e+00
4.225576551888809718e+02	1.286316504375001779e+00
4.218809412350572643e+02	1.286316504375001779e+00
4.210619547515177601e+02	1.286316504375001779e+00
4.201088983938251431e+02	1.286316504375001779e+00
4.190296805288882069e+02	1.286316504375001779e+00
4.178319030131851832e+02	1.286316504375001779e+00
4.165228475047190955e+02	1.286316504375001779e+00
4.151094595355741035e+02	1.286316504375001779e+00
4.135983292583135267e+02	1.286316504375001779e+00
4.119956674150356548e+02	1.286316504375001779e+00
4.103072744092744415e+02	1.286316504375001779e+00
4.085384994394853493e+02	1.286316504375001779e+00
4.066941850829699092e+02	1.286316504375001779e+00
4.047785901913837847e+02	1.286316504375001779e+00
4.027952796714772035e+02	1.286316504375001779e+00
4.007469620142205713e+02	1.286316504375001779e+00
3.986352411079070635e+02	1.286316504375005998e+00
3.964602203961740088e+02	1.286316504375047964e+00
3.942198364991954804e+02	1.286316504375459191e+00
3.919086566316406106e+02	1.286316504379843906e+00
3.895154962321626044e+02	1.286316504426211926e+00
3.870180342684851666e+02	1.286316504864830179e+00
3.843679210204935544e+02	1.286316508222301813e+00
3.814322507483821028e+02	1.286316527447373792e+00
3.785513376358333630e+02	1.286316583171521311e+00
3.757814740379403702e+02	1.286316667944452430e+00
3.734231530392942204e+02	1.286316736610330080e+00
3.712904807436908641e+02	1.286316782669360670e+00
3.693108916387211025e+02	1.286316818985603794e+00
3.674523882544374942e+02	1.286316864649629021e+00
3.656963745800580341e+02	1.286316942346334313e+00
3.640304225275763201e+02	1.286317086158626832e+00
3.624455073158919163e+02	1.286317361259992742e+00
3.609346851686842115e+02	1.286317906546237566e+00
3.594923698527722991e+02	1.286319047561692130e+00
3.581138199680588627e+02	1.286321672172806796e+00
3.567954120970556460e+02	1.286327148278824550e+00
3.555331562811105073e+02	1.286337701422727076e+00
3.543241507583863381e+02	1.286357545343034925e+00
3.531654186263505721e+02	1.286393872961732132e+00
3.520541566257626300e+02	1.286458677136251838e+00
3.509876167293608091e+02	1.286571519270504727e+00
3.499630358486464274e+02	1.286763645792156963e+00
3.489776079818718131e+02	1.287084054850548887e+00
3.480285635921880498e+02	1.287608313199793297e+00
3.471135162120064592e+02	1.288450900935428134e+00
3.462313698557205157e+02	1.289780572496194155e+00
3.453839179949879394e+02	1.291833355956270912e+00
3.445765988883217688e+02	1.294912132845020603e+00
3.438145316811484804e+02	1.299381438138505818e+00
3.430952192057723664e+02	1.305714555001445509e+00
3.424052094907866035e+02	1.314657988177956094e+00
3.417158723255387827e+02	1.327708176036650922e+00
3.409569566519138561e+02	1.349116143597477002e+00
3.403457800004274532e+02	1.374155060333284162e+00
3.398582488621071320e+02	1.401094282661875301e+00
3.394254144653652361e+02	1.431835545003805388e+00
3.390225361983277708e+02	1.467769076358523828e+00
3.386372555109385303e+02	1.510354300097831448e+00
3.382608943669916357e+02	1.561513230809816966e+00
3.378858949505664100e+02	1.623992720025749348e+00
3.375043528426891726e+02	1.701968399067541160e+00
3.371062974568760637e+02	1.802291792725408959e+00
3.366759792429909908e+02	1.937652138307088157e+00
3.361775964374721184e+02	2.138317348956249475e+00
3.356939036007431696e+02	2.390217920554767783e+00
3.351633879259265996e+02	2.749453193064626433e+00
3.346819888427653495e+02	3.170551705716949886e+00
3.342231928121487385e+02	3.676998783436131735e+00
3.337743553449014939e+02	4.293423444737394234e+00
3.333259400350390251e+02	5.052188527168869570e+00
3.328669385993596279e+02	6.002900665199347507e+00
3.323805679022288473e+02	7.232454964775086204e+00
3.318259972892515179e+02	8.950733997062235048e+00
3.312913451653091101e+02	1.095665449477122522e+01
3.307877277595945884e+02	1.317213174198075087e+01
3.303367741867035647e+02	1.541769034942971572e+01
3.299121478265690826e+02	1.773863164299590167e+01
3.295044731157011597e+02	2.012721278327897778e+01
3.291108810963557971e+02	2.254901048883074566e+01
3.287320043334357251e+02	2.495300401573476634e+01
3.283715571653343090e+02	2.727413333669691298e+01
3.280352822155128933e+02	2.944312055396079941e+01
3.277279317293023837e+02	3.140921722392387494e+01
3.274509957299721350e+02	3.315466159454584982e+01
3.272033612902779396e+02	3.468666954757087950e+01
3.269828504114843213e+02	3.602347964151011439e+01
3.267870980863527848e+02	3.718603402970335026e+01
3.266138638623331758e+02	3.819453940557577454e+01
3.264611045163356380e+02	3.906731853628565432e+01
3.263269704908384483e+02	3.982056844441363097e+01
3.262097842132654932e+02	4.046845477775624289e+01
3.261080179866303865e+02	4.102331791021926222e+01
3.260202756937512731e+02	4.149590190180067140e+01
3.259452785308569105e+02	4.189557143478465662e+01
3.258818539989064220e+02	4.223050430045832826e+01
3.258289273211412933e+02	4.250785657078709789e+01
3.257855146096476915e+02	4.273390169697998431e+01
3.257507172860029527e+02	4.291414634037773368e+01
3.257237173996228989e+02	4.305342620396661601e+01
3.257037735918875114e+02	4.315598504540085401e+01
3.256902175183063264e+02	4.322553979034465499e+01
3.256824505799569351e+02	4.326533434398535860e+01
3.256799408294033924e+02	4.327818442638217533e+01
3.256822199072730086e+02	4.326651558278560117e+01
3.256888798351264995e+02	4.323239646749183862e+01
3.256995694354428110e+02	4.317756960082319750e+01
3.257138965317619750e+02	4.314612199382525404e+01
3.257311548640866476e+02	4.310827421033286555e+01
3.257514021373129367e+02	4.306391844465316865e+01
3.257744400170064978e+02	4.301351016092893786e+01
3.258001146546482119e+02	4.295740798492987267e+01
3.258282824371820539e+02	4.289594838820257650e+01
3.258587992505665625e+02	4.282946868231953630e+01
3.258915091666813169e+02	4.275833110602005149e+01
3.259262374565655591e+02	4.268293730949163489e+01
3.259627906354292577e+02	4.260372747176322861e+01
3.260009642743339668e+02	4.252116266630763164e+01
3.260405560441505486e+02	4.243569618980849611e+01
3.260813792172527883e+02	4.234774431009478235e+01
3.261232722947382285e+02	4.225766576248049233e+01
3.261661029618542784e+02	4.216575372189472404e+01
3.262097671320144627e+02	4.207223843296036847e+01
3.262541850638622805e+02	4.197729609236664317e+01
3.262992964427177185e+02	4.188105985039461387e+01
3.263450556509813509e+02	4.178363028798772660e+01
3.263914277949046436e+02	4.168508416720550258e+01
3.264383856162468192e+02	4.158548120450058150e+01
3.264859072092364727e+02	4.148486906162149523e+01
3.265339743841232689e+02	4.138328691346331567e+01
3.265825715204086919e+02	4.128076794294539553e+01
3.266316847728023731e+02	4.117734106559710483e+01
3.266813015274445320e+02	4.107303210940336413e+01
3.267314100328098903e+02	4.096786461564459358e+01
3.267819991476433756e+02	4.086186038637880102e+01
3.268330581734871316e+02	4.075503984964912263e+01
3.268845767393568735e+02	4.064742231241331183e+01
3.269365447255680124e+02	4.053902612968006736e+01
3.269889522122072663e+02	4.042986882103355128e+01
3.270417894450997665e+02	4.031996715000997966e+01
3.270950468118737717e+02	4.020933718208837604e+01
3.271487148272804575e+02	4.009799432325968382e+01
3.272027841229986507e+02	3.998595334923216882e+01
3.272572454411366607e+02	3.987322842697373915e+01
3.273120896298933076e+02	3.975983313181761503e+01
3.273673076418554047e+02	3.964578045915918381e+01
3.274228905314912481e+02	3.953108283785574883e+01
3.274788294557530435e+02	3.941575213722791204e+01
3.275351156739848193e+02	3.929979967551002318e+01
3.275917405486475786e+02	3.918323622659865180e+01
3.276486955455738439e+02	3.906607202773083998e+01
3.277059722372507053e+02	3.894831678086782745e+01
3.277635623026563962e+02	3.882997966108384702e+01
3.278214575303562697e+02	3.871106931813326923e+01
3.278796498198728955e+02	3.859159388142858660e+01
3.279381311842541891e+02	3.847156096238941814e+01
3.279968937529923210e+02	3.835097765588213292e+01
3.280559297749967982e+02	3.822985054133343397e+01
3.281152316211711764e+02	3.810818568441698773e+01
3.281747917879925467e+02	3.798598863641559120e+01
3.282346029014439637e+02	3.786326443257227936e+01
3.282946577205556764e+02	3.774001759092742958e+01
3.283549491414226509e+02	3.761625210984050938e+01
3.284154702021550634e+02	3.749197146323164986e+01
3.284762140867416633e+02	3.736717859766589100e+01
3.285371741313271627e+02	3.724187592406165237e+01
3.285983438285665557e+02	3.711606531290539124e+01
3.286597168340270514e+02	3.698974808478598675e+01
3.287212869723889526e+02	3.686292500083723667e+01
3.287830482434407600e+02	3.673559625306921106e+01
3.288449948303475594e+02	3.660776144944763644e+01
3.289071211061570352e+02	3.647941960199676714e+01
3.289694216418542965e+02	3.635056911106802602e+01
3.290318912159584670e+02	3.622120774573136259e+01
3.290945248225227715e+02	3.609133262673036313e+01
3.291573176823029030e+02	3.596094020209663000e+01
3.292202652526718225e+02	3.583002622451081010e+01
3.292833632395847303e+02	3.569858572350518955e+01
3.293466076086968428e+02	3.556661297845600700e+01
3.294099945997641612e+02	3.543410148369183332e+01
3.294735207408702991e+02	3.530104391281128073e+01
3.295371828624225259e+02	3.516743208226529305e+01
3.296009781149813307e+02	3.503325690557728223e+01
3.296649039868523801e+02	3.489850834659025480e+01
3.297289583230279959e+02	3.476317536829377985e+01
3.297931393463080099e+02	3.462724587532169096e+01
3.298574456796558252e+02	3.449070665193462304e+01
3.299218763718500895e+02	3.435354329092024273e+01
3.299864309233371955e+02	3.421574011975106089e+01
3.300511093158816607e+02	3.407728011612002916e+01
3.301159120445332746e+02	3.393814481569914676e+01
3.301808401528118679e+02	3.379831420987071056e+01
3.302458952710931044e+02	3.365776663309407724e+01
3.303110796583410433e+02	3.351647863918230996e+01
3.303763962492693054e+02	3.337442486150009557e+01
3.304418487052318483e+02	3.323157786019352500e+01
3.305074414722179199e+02	3.308790794847890737e+01
3.305731798413651745e+02	3.294338300727801538e+01
3.306390700213545415e+02	3.279796826687833544e+01
3.307051192162658708e+02	3.265162606862876515e+01
3.307713357111975370e+02	3.250431560056843949e+01
3.308377289727536663e+02	3.235599258988798965e+01
3.309043097576084165e+02	3.220660896568707443e+01
3.309710902368860843e+02	3.205611247304574363e+01
3.310380841377830166e+02	3.190444623296079740e+01
3.311053069014917583e+02	3.175154824774655893e+01
3.311727758670847948e+02	3.159735082704097664e+01
3.312405104775700124e+02	3.144177993935293003e+01
3.313085325188005186e+02	3.128475446054806142e+01
3.313768663926172167e+02	3.112618531086075180e+01
3.314455394333994036e+02	3.096597445306791840e+01
3.315145822744345878e+02	3.080401372934129611e+01
3.315840292718477258e+02	3.064018350961278259e+01
3.316539190016442831e+02	3.047435110378481227e+01
3.317242948379215477e+02	3.030636890499914671e+01
3.317952056315396021e+02	3.013607220147093457e+01
3.318667065068816555e+02	2.996327659400350640e+01
3.319388597962385461e+02	2.978777494674358906e+01
3.320117361373627318e+02	2.960933377802069444e+01
3.320854157590184741e+02	2.942768899210388511e+01
3.321599899743377478e+02	2.924254085616309240e+01
3.322355629025676649e+02	2.905354811479784871e+01
3.323122534137795583e+02	2.886032118827856863e+01
3.323901972579703283e+02	2.866241447483325899e+01
3.324695492758108344e+02	2.845931793524971454e+01
3.325504854745047396e+02	2.825044843550666229e+01
3.326332045855310753e+02	2.803514178261513479e+01
3.327179285417514052e+02	2.781264692286342566e+01
3.328049012299921969e+02	2.758212410057214115e+01
3.328943853509974815e+02	2.734264765505360373e+01
3.329866590783619813e+02	2.709320917831149345e+01
3.330820186716252920e+02	2.683270418943935098e+01
3.331808003852788147e+02	2.655986402630356480e+01
3.332834417228401662e+02	2.627307200457157776e+01
3.333906030916888312e+02	2.596999324467116566e+01
3.335033715967212515e+02	2.564693628949022397e+01
3.336236016421431714e+02	2.529775485996781015e+01
3.337545962947197040e+02	2.491162130114836515e+01
3.339029626550620833e+02	2.446698114289177539e+01
3.340870083436049640e+02	2.390444413217889874e+01
3.342424459291658536e+02	2.341975023564072700e+01
3.343913610544732933e+02	2.294707205962061636e+01
3.345714715043462775e+02	2.236444333434728193e+01
3.347538761660736100e+02	2.176219818677734352e+01
3.349370562411854735e+02	2.114510769539629464e+01
3.351234071636733347e+02	2.050482261192311384e+01
3.353151728897449857e+02	1.983291549673463194e+01
3.355142020919037691e+02	1.912176778105807173e+01
3.357220977926634760e+02	1.836410096596247499e+01
3.359403100633262511e+02	1.755269762380599019e+01
3.361700890321597512e+02	1.668081117576974393e+01
3.364121603515546894e+02	1.574424865204238344e+01
3.366659936491158760e+02	1.474632865899155831e+01
3.369291206542808936e+02	1.370390111236361363e+01
3.371980621739284629e+02	1.264563014822334530e+01
3.374710777497090248e+02	1.159853300642986973e+01
3.377495519204283596e+02	1.057783556833296856e+01
3.380367361650806401e+02	9.589574958892988832e+00
3.383359024384408258e+02	8.637628474951368318e+00
3.386492524055108220e+02	7.727975404907691193e+00
3.389775682980904890e+02	6.869484063156229503e+00
3.393203362835305938e+02	6.072431693433411048e+00
3.396761811002161835e+02	5.346026599490977027e+00
3.400434494962269696e+02	4.696220960263258526e+00
3.404207533443208149e+02	4.124707260545416254e+00
3.408073594853143504e+02	3.629181023722378274e+00
3.412034290498414180e+02	3.204373442838309494e+00
3.416101723780287784e+02	2.843284576984716150e+00
3.420299975956284584e+02	2.538253859877092289e+00
3.424667331525039344e+02	2.281727818172091027e+00
3.429260273994843828e+02	2.066726067552959289e+00
3.434160994369739797e+02	1.887068635299875119e+00
3.439492043044235743e+02	1.737439201436340674e+00
3.445447116762135806e+02	1.613344067139904858e+00
3.452364938249990587e+02	1.510994938353632522e+00
3.460952658490398903e+02	1.427064322993092382e+00
3.473346126872650075e+02	1.357837363154285715e+00
3.487128024051070838e+02	1.319958476036845241e+00
3.501019474569731074e+02	1.302038019248106471e+00
3.514620875024126008e+02	1.293780831382834728e+00
3.529355304007093537e+02	1.289648000608306866e+00
3.546002446226924576e+02	1.287656205829586176e+00
3.565404969160858855e+02	1.286780173803040439e+00
3.588741103273314934e+02	1.286446062460805839e+00
3.617851737367791429e+02	1.286342954925758564e+00
3.655731844027658326e+02	1.286319859772776963e+00
3.705748528299524196e+02	1.286316725069273748e+00
3.762003730701340487e+02	1.286316514775973641e+00
3.815565353758423726e+02	1.286316504945675510e+00
3.865388850375761081e+02	1.286316504413529627e+00
3.911536218309234982e+02	1.286316504378186343e+00
3.954107862339570829e+02	1.286316504375320857e+00
3.993208004280536443e+02	1.286316504375039083e+00
4.028942932256238691e+02	1.286316504375027092e+00
4.061420448900780684e+02	1.286316504375027092e+00
4.090749411057096836e+02	1.286316504375027092e+00
4.117039311592830586e+02	1.286316504375027092e+00
4.140399898005906607e+02	1.286316504375027092e+00
4.160940824581252286e+02	1.286316504375027092e+00
4.178771335478525089e+02	1.286316504375027092e+00
4.193999976088246058e+02	1.286316504375027092e+00
4.206734330438692950e+02	1.286316504375027092e+00
4.217080782469276414e+02	1.286316504375027092e+00
4.225144299010048030e+02	1.286316504375027092e+00
4.231028232555102591e+02	1.286316504375027092e+00
4.234834141951819220e+02	1.286316504375027092e+00
4.236661629043979929e+02	1.286316504375027092e+00
4.236608189474340520e+02	1.286316504375027092e+00
4.234769075705397654e+02	1.286316504375027092e+00
4.231237170299724539e+02	1.286316504375001779e+00
4.226102867326056298e+02	1.286316504375001779e+00
4.219453959566542380e+02	1.286316504375001779e+00
4.211375528916945541e+02	1.286316504375001779e+00
4.201949836865391603e+02	1.286316504375001779e+00
4.191256211360934003e+02	1.286316504375001779e+00
4.179370925504384786e+02	1.286316504375001779e+00
4.166367062124598988e+02	1.286316504375001779e+00
4.152314356642951907e+02	1.286316504375001779e+00
4.137279007682447514e+02	1.286316504375001779e+00
4.121323441319481162e+02	1.286316504375001779e+00
4.104506008333228806e+02	1.286316504375001779e+00
4.086880585005563375e+02	1.286316504375001779e+00
4.068496032888087939e+02	1.286316504375001779e+00
4.049395448871041481e+02	1.286316504375001779e+00
4.029615095354384948e+02	1.286316504375001779e+00
4.009182827700450957e+02	1.286316504375001779e+00
3.988115699361302404e+02	1.286316504375005110e+00
3.966416156820126844e+02	1.286316504375039971e+00
3.944065665258162880e+02	1.286316504375379255e+00
3.921013277918402764e+02	1.286316504378986147e+00
3.897153187752352324e+02	1.286316504417305717e+00
3.872274627598711163e+02	1.286316504784621229e+00
3.845926090559244699e+02	1.286316507656063868e+00
3.816901444793672908e+02	1.286316524525473959e+00
3.780527318858736976e+02	1.286316597003790196e+00
3.752843333697084631e+02	1.286316683628426327e+00
3.729776317317263192e+02	1.286316747489124390e+00
3.708796564193879135e+02	1.286316790212780115e+00
3.689265379695075353e+02	1.286316826794755341e+00
3.670900036465522476e+02	1.286316876906294260e+00
3.653530643418234831e+02	1.286316964584341083e+00
3.637041387586019709e+02	1.286317128103113605e+00
3.621347045934903122e+02	1.286317442984572734e+00
3.606381400419145962e+02	1.286318072210285157e+00
3.592090710375866820e+02	1.286319414262139027e+00
3.578428983238807177e+02	1.286322500416921422e+00
3.565361201946969913e+02	1.286328766590774997e+00
3.552848698223721726e+02	1.286340779606726770e+00
3.540862502848123654e+02	1.286363248677890203e+00
3.529373283014709273e+02	1.286404162186289168e+00
3.518353192234959010e+02	1.286476781571760597e+00
3.507774768212311756e+02	1.286602642615310987e+00
3.497610296080831063e+02	1.286816010658198728e+00
3.487831671475065605e+02	1.287170432414636023e+00
3.478411563319697848e+02	1.287748214282355974e+00
3.469327739220656213e+02	1.288673505186370694e+00
3.460573642836758381e+02	1.290127857664568500e+00
3.452174882460154777e+02	1.292361406465095008e+00
3.444190412415971991e+02	1.295689281327100817e+00
3.436661466998285164e+02	1.300491249015284900e+00
3.429542041154319350e+02	1.307277413236545005e+00
3.422673555110171151e+02	1.316888183125718426e+00
3.415718055202905248e+02	1.331117352912930540e+00
3.409797377446220139e+02	1.348335362131900528e+00
3.403864678390663130e+02	1.372215172823404661e+00
3.398950072728796954e+02	1.398803319849355020e+00
3.394590821096557534e+02	1.429175094056964523e+00
3.390543241255870726e+02	1.464638295738180274e+00
3.386679702188913552e+02	1.506622507665557054e+00
3.382911735191099183e+02	1.557000122341653636e+00
3.379163440055403953e+02	1.618433790053173782e+00
3.375356588573045542e+02	1.694950059354154215e+00
3.371394062772001234e+02	1.793107775416072469e+00
3.367125656777006952e+02	1.924900591822866991e+00
3.362223546683552513e+02	2.118066828006897051e+00
3.357327727664924168e+02	2.367552778261777569e+00
3.351948620046996439e+02	2.725316616750881327e+00
3.347111711511172985e+02	3.142038947523911663e+00
3.342514033768159152e+02	3.642487731075746638e+00
3.338022239073830519e+02	4.251232782944240007e+00
3.333540742603466356e+02	4.999913290902699536e+00
3.328961275870484542e+02	5.936680200690457987e+00
3.324122020823497792e+02	7.144938551142160144e+00
3.318645420770391183e+02	8.819669395717168570e+00
3.313242656941306450e+02	1.082287238685690234e+01
3.308150064185768997e+02	1.304407557422671182e+01
3.303618950139189678e+02	1.528640668142984183e+01
3.299361014286691898e+02	1.760285392638201785e+01
3.295275670372302557e+02	1.998829504616961827e+01
3.291331767816168963e+02	2.240941724886928554e+01
3.287533797083930267e+02	2.481608637946645146e+01
3.283917233510244387e+02	2.714391902813652635e+01
3.280539011479118585e+02	2.932333898590159293e+01
3.277448111870311891e+02	3.130191781156039355e+01
3.274661362699512210e+02	3.306004481718712640e+01
3.272168682827071393e+02	3.460390800634104380e+01
3.269948594063606606e+02	3.595139824548201091e+01
3.267977433535621685e+02	3.712342783606225538e+01
3.266232692828700692e+02	3.814029031306764495e+01
3.264693823664176193e+02	3.902042857937628639e+01
3.263342224284725148e+02	3.978016134482114552e+01
3.262161026172592528e+02	4.043376619201646349e+01
3.261134871389727437e+02	4.099368242782812644e+01
3.260249727193308900e+02	4.147073998481663182e+01
3.259492741222334189e+02	4.187437752579665329e+01
3.258852129769954900e+02	4.221283647491807756e+01
3.258317090768201183e+02	4.249332775031290765e+01
3.257877734592872798e+02	4.272217229847404241e+01
3.257525027658163594e+02	4.290491817672088359e+01
3.257250745157419374e+02	4.304643744946373118e+01
3.257047430387442546e+02	4.315100608827139439e+01
3.256908358750938532e+02	4.322236981156061830e+01
3.256827504929814836e+02	4.326379848172377507e+01
3.256799511879217448e+02	4.327813139897303074e+01
3.256819660220212995e+02	4.326781564739893327e+01
3.256883836307330853e+02	4.323493959300737544e+01
3.256988496716816144e+02	4.318126372340028496e+01
3.257129709137085456e+02	4.315026550867945332e+01
3.257300388267859148e+02	4.311283193714800888e+01
3.257501076523760730e+02	4.306886267822325465e+01
3.257729773139899407e+02	4.301881696717858716e+01
3.257984928478501843e+02	4.296305584574172798e+01
3.258265102741225405e+02	4.290191658887466986e+01
3.258568858711344660e+02	4.283573568587563329e+01
3.258894647077199807e+02	4.276487327760101209e+01
3.259240733018291394e+02	4.268972842250351363e+01
3.259605191762867094e+02	4.261073927728215693e+01
3.259985982308800203e+02	4.252836640284392189e+01
3.260381075894183596e+02	4.244306449536080805e+01
3.260788592187914787e+02	4.235525285346009383e+01
3.261206898807906782e+02	4.226529415280290891e+01
3.261634654364254402e+02	4.217348565561881912e+01
3.262070801421759256e+02	4.208006129704553189e+01
3.262514528885354252e+02	4.198520031166589206e+01
3.262965223004408699e+02	4.188903820187888982e+01
3.263422419750283439e+02	4.179167729244424834e+01
3.263885764534704776e+02	4.169319560477585895e+01
3.264354980791134153e+02	4.159365374938832360e+01
3.264829846685897792e+02	4.149310001809830339e+01
3.265310178407933108e+02	4.139157402797566476e+01
3.265795818426120718e+02	4.128910927634597527e+01
3.266286627372295470e+02	4.118573490398064507e+01
3.266782478476711731e+02	4.108147690255845674e+01
3.267283253771931300e+02	4.097635893821713893e+01
3.267788841536936957e+02	4.087040290682409704e+01
3.268299134551389784e+02	4.076362931432889525e+01
3.268814028934046974e+02	4.065605753158439484e+01
3.269333423356540607e+02	4.054770596870342558e+01
3.269857218513362795e+02	4.043859219471161737e+01
3.270385316769815063e+02	4.032873301939425659e+01
3.270917621926874403e+02	4.021814455042167680e+01
3.271454039059514685e+02	4.010684223501608869e+01
3.271994474420298502e+02	3.999484088800167569e+01
3.272538835371040591e+02	3.988215471403898249e+01
3.273087030330452194e+02	3.976879732658011335e+01
3.273638968763675052e+02	3.965478175819530549e+01
3.274194561158238344e+02	3.954012047375893246e+01
3.274753719025856071e+02	3.942482537831710232e+01
3.275316354902301441e+02	3.930890782536877026e+01
3.275882382347078874e+02	3.919237862517053372e+01
3.276451715962709841e+02	3.907524804896484483e+01
3.277024271412051917e+02	3.895752583355717036e+01
3.277599965422979835e+02	3.883922118840493454e+01
3.278178715812821906e+02	3.872034279852739758e+01
3.278760441510889905e+02	3.860089882767185543e+01
3.279345062582017363e+02	3.848089692111062732e+01
3.279932500252904788e+02	3.836034420767072817e+01
3.280522676939001485e+02	3.823924730143994566e+01
3.281115516275503978e+02	3.811761230239043385e+01
3.281710943151335869e+02	3.799544479612533365e+01
3.282308883747210757e+02	3.787274985250110859e+01
3.282909265571611854e+02	3.774953202436415722e+01
3.283512017500601132e+02	3.762579534516412849e+01
3.284117069824879422e+02	3.750154332471631591e+01
3.284724354295579474e+02	3.737677894483589114e+01
3.285333804179926460e+02	3.725150465252897192e+01
3.285945354305510477e+02	3.712572235508176988e+01
3.286558941123996647e+02	3.699943341068596681e+01
3.287174502774853977e+02	3.687263861855494440e+01
3.287791979149647545e+02	3.674533820839026532e+01
3.288411311954612870e+02	3.661753182963969522e+01
3.289032444801279098e+02	3.648921853436736029e+01
3.289655323271658744e+02	3.636039676472602622e+01
3.290279895013836722e+02	3.623106433347069810e+01
3.290906109831733488e+02	3.610121840493955148e+01
3.291533919785238709e+02	3.597085547310466325e+01
3.292163279289969751e+02	3.583997133886567354e+01
3.292794145240248440e+02	3.570856108161963505e+01
3.293426477126312761e+02	3.557661903105535828e+01
3.294060237161631903e+02	3.544413873580593588e+01
3.294695390433091688e+02	3.531111292619666386e+01
3.295331905047038390e+02	3.517753347662865337e+01
3.295969752296249453e+02	3.504339136225666351e+01
3.296608906834534309e+02	3.490867661261533783e+01
3.297249346871699345e+02	3.477337825938698757e+01
3.297891054384344329e+02	3.463748427909538208e+01
3.298534015333894445e+02	3.450098153238032239e+01
3.299178219919862727e+02	3.436385569373268112e+01
3.299823662838797418e+02	3.422609117772350373e+01
3.300470343582666715e+02	3.408767105430937505e+01
3.301118266754316437e+02	3.394857695767706218e+01
3.301767442414865172e+02	3.380878898514399822e+01
3.302417886470753956e+02	3.366828558407424765e+01
3.303069621083255925e+02	3.352704343009931165e+01
3.303722675139420062e+02	3.338503728776007051e+01
3.304377084755413989e+02	3.324223985927546465e+01
3.305032893848738809e+02	3.309862161290297422e+01
3.305690154752825265e+02	3.295415059592517792e+01
3.306348928928302939e+02	3.280879221954815250e+01
3.307009287725816193e+02	3.266250902461776917e+01
3.307671313256454937e+02	3.251526041472183692e+01
