# Supplementary material for: Collective dynamics and long-range order in thermal neuristor networks
Source: Nat Commun. 2024 Aug 14;15:6986. doi: 10.1038/s41467-024-51254-4 (PMC11324871; doi:10.1038/s41467-024-51254-4)
Supplement: Supplementary file 8 — Source Data [file 41467_2024_51254_MOESM8_ESM.zip › Source Data/Fig. 13/Fig. 13c.csv]

# Time (ns)	Current (mA)
0.000000000000000000e+00	0.000000000000000000e+00
1.000000000000000021e-02	1.478903258696139217e-06
4.184684741037084099e-02	6.188670254138309068e-06
1.432742195296514698e-01	2.118781584327946138e-05
4.663059325569061664e-01	6.895037921426737772e-05
1.495109419530060491e+00	2.209895635786949370e-04
4.770770880678271375e+00	7.042974012635032149e-04
1.497100386184360588e+01	2.201751718098388533e-03
3.126987022526889604e+01	4.571192976127762785e-03
4.786139822700586421e+01	6.954548131781299915e-03
6.274002497502019082e+01	9.068200019892063909e-03
7.701774272263742205e+01	1.107629040622535969e-02
9.102774483759570501e+01	1.302824671291360863e-02
1.049017444952528422e+02	1.494391250858509955e-02
1.187093934352461702e+02	1.683394607620924271e-02
1.324919252444269944e+02	1.870478821583885717e-02
1.462752619169973798e+02	2.056060699572626049e-02
1.600762781531202847e+02	2.240422955417591122e-02
1.739061823071470769e+02	2.423764529230880427e-02
1.877724966223130707e+02	2.606230025220069441e-02
2.016802849691968618e+02	2.787927916319193899e-02
2.156329445872152917e+02	2.968942243996185518e-02
2.296327313146337303e+02	3.149340350483081918e-02
2.436811144553112172e+02	3.329178085653301117e-02
2.577790196318392759e+02	3.508503362698055933e-02
2.719269962607484672e+02	3.687358610384475210e-02
2.861253332848394280e+02	3.865782474411905145e-02
3.003741397468257333e+02	4.043811012094814666e-02
3.146734004464024110e+02	4.221478532269013623e-02
3.290230143973083159e+02	4.398818192691873047e-02
3.434228213336940598e+02	4.575862430901857236e-02
3.578726198121884181e+02	4.752643279721421171e-02
3.723721795096325309e+02	4.929192604451019394e-02
3.869212491483551162e+02	5.105542282840569435e-02
4.015195621511560375e+02	5.281724355925202646e-02
4.161668395135486662e+02	5.457771145283143999e-02
4.308627921103023368e+02	5.633715364896679095e-02
4.456071214846384692e+02	5.809590217103436510e-02
4.603995202031850340e+02	5.985429486548727446e-02
4.752396716820625215e+02	6.161267631703620101e-02
4.901272498557768245e+02	6.337139879038716783e-02
5.050619185964038138e+02	6.513082319389379427e-02
5.200433308468496989e+02	6.689132006766379535e-02
5.350711279884909573e+02	6.865327066429123548e-02
5.501449388233332911e+02	7.041706805661133994e-02
5.652643788018192481e+02	7.218311835480734073e-02
5.804290493448892221e+02	7.395184202376096916e-02
5.956385369343014418e+02	7.572367527261612830e-02
6.108924124406353258e+02	7.749907158260073425e-02
6.261902306020826927e+02	7.927850337542446946e-02
6.415315294935226120e+02	8.106246381785871258e-02
6.569158301017575923e+02	8.285146879225940841e-02
6.723426363403413006e+02	8.464605909033817710e-02
6.878114347911347295e+02	8.644680276855148948e-02
7.033216950222782771e+02	8.825429778837466654e-02
7.188728699601194876e+02	9.006917490890938016e-02
7.344643967348349634e+02	9.189210091342447928e-02
7.500956974950471476e+02	9.372378214888235637e-02
7.657661808295108585e+02	9.556496849707935004e-02
7.814752437074401996e+02	9.741645781912078306e-02
7.972222734600300100e+02	9.927910087773662851e-02
8.130066506509047031e+02	1.011538069084995939e-01
8.288277523183851372e+02	1.030415498637434202e-01
8.446849558808373786e+02	1.049433754636235200e-01
8.605776436977276944e+02	1.068604091727138328e-01
8.765052086458352960e+02	1.087938652880906798e-01
8.924670602388533780e+02	1.107450572533835442e-01
9.084626321770207369e+02	1.127154095126873812e-01
9.244913906038725600e+02	1.147064710670853693e-01
9.405528436979097933e+02	1.167199311143890528e-01
9.566465528321690499e+02	1.187576371747599696e-01
9.727721449916741676e+02	1.208216161222987889e-01
9.889293270611543676e+02	1.229140987666992313e-01
1.005117901800933964e+03	1.250375486683066584e-01
1.021337785871720598e+03	1.271946961164995005e-01
1.037589029905356711e+03	1.293885783849545168e-01
1.053871840400548081e+03	1.316225876449156063e-01
1.070186604266476024e+03	1.339005284513584415e-01
1.086533914188811195e+03	1.362266868719986534e-01
1.102914595577184400e+03	1.386059143629875534e-01
1.119329732264722452e+03	1.410437299077024753e-01
1.135780689475561076e+03	1.435464453391560313e-01
1.152269128943035867e+03	1.461213198864612095e-01
1.168797008653010153e+03	1.487767518298351022e-01
1.185366554655490972e+03	1.515225173597117281e-01
1.201980184046293061e+03	1.543700694141808827e-01
1.218640345903767866e+03	1.573329125570193110e-01
1.235349226897320705e+03	1.604270734399325937e-01
1.252108239423148916e+03	1.636716898753297067e-01
1.268917175770986205e+03	1.670897453197197624e-01
1.285772877873761445e+03	1.707089800421542347e-01
1.302667284809574767e+03	1.745630245209384979e-01
1.319584878388792049e+03	1.786928527367636910e-01
1.336500041793453647e+03	1.831488211171983516e-01
1.353375883913402276e+03	1.879940110625157312e-01
1.370167507559383921e+03	1.933105934237414614e-01
1.386833516894397235e+03	1.992128174253154638e-01
1.403358794967927906e+03	2.058738429573863105e-01
1.419791885555869840e+03	2.135830357865293183e-01
1.436308234445445123e+03	2.228808414861266352e-01
1.453234876460852547e+03	2.348513957777590144e-01
1.465670892380584519e+03	2.461091660371442225e-01
1.478279523419482075e+03	2.610007272918584142e-01
1.488614334841679238e+03	2.775226831742267919e-01
1.497007996509772511e+03	2.958151705247070717e-01
1.503895341789570466e+03	3.163586744947006757e-01
1.509581468537323644e+03	3.396563502477196739e-01
1.514296599567369867e+03	3.662676057952236608e-01
1.518223737893425096e+03	3.968561791148488838e-01
1.521508872696613025e+03	4.322156650429854752e-01
1.524267914630715723e+03	4.732828991141873609e-01
1.526593008155943835e+03	5.211445806355486932e-01
1.528557953747978218e+03	5.770350790229902271e-01
1.530222514456667568e+03	6.423194654558225247e-01
1.531635687680315868e+03	7.184544626959766811e-01
1.532838143295752616e+03	8.069209457638827354e-01
1.533864028619109376e+03	9.091254497101541876e-01
1.534742300852960170e+03	1.026274991320776486e+00
1.535497708152180621e+03	1.159237876122181321e+00
1.536151513359024420e+03	1.308409594639135642e+00
1.536722039302632538e+03	1.473603735713549634e+00
1.537225104980035667e+03	1.653981973956494267e+00
1.537674411925542699e+03	1.848027583032123333e+00
1.538081928506613167e+03	2.053558650546176700e+00
1.538458311992460267e+03	2.267773700863170649e+00
1.538813414558571822e+03	2.487323905751765540e+00
1.539156958075758666e+03	2.708410874563436543e+00
1.539499579438940373e+03	2.926917790236074346e+00
1.539854805848431624e+03	3.138605542843655005e+00
1.540243877667881179e+03	3.339508768635210512e+00
1.540713239561166802e+03	3.527387356770924409e+00
1.541570257359657035e+03	3.726269029241603636e+00
1.542221232600873464e+03	3.792009338713176358e+00
1.542861366853768004e+03	3.818712427043673863e+00
1.543520135597721719e+03	3.826184848244778003e+00
1.544251378593237860e+03	3.823087216563475721e+00
1.545094616503557972e+03	3.812921175657044248e+00
1.546097733632187328e+03	3.797204597293530437e+00
1.547327667008430808e+03	3.776160424936188864e+00
1.548875728710419935e+03	3.749027381279593563e+00
1.550808213388821514e+03	3.715189252767187256e+00
1.552998945168835235e+03	3.677214480346755465e+00
1.555277058195058999e+03	3.638228951769309827e+00
1.557597496939522443e+03	3.599053429718298780e+00
1.559954284941926517e+03	3.559810949563408933e+00
1.562347235692082450e+03	3.520522659289185619e+00
1.564777025199536183e+03	3.481195133789704244e+00
1.567244514688101390e+03	3.441832350428745801e+00
1.569750651385381616e+03	3.402437493388970502e+00
1.572296455554446311e+03	3.363013253538959635e+00
1.574883022274957284e+03	3.323561877763780537e+00
1.577511526484206570e+03	3.284085169534476822e+00
1.580183229324149579e+03	3.244584476153344443e+00
1.582899485476563541e+03	3.205060669719338229e+00
1.585661751584608737e+03	3.165514122075923975e+00
1.588471595881730764e+03	3.125944673795200579e+00
1.591330709246828519e+03	3.086351596110184836e+00
1.594240917961256855e+03	3.046733544345420430e+00
1.597204198485665984e+03	3.007088501348878395e+00
1.600222694656969452e+03	2.967413708450146181e+00
1.603298737871489720e+03	2.927705583512754117e+00
1.606434870776937714e+03	2.887959617345700281e+00
1.609633875541216412e+03	2.848170250193408748e+00
1.612898807582863810e+03	2.808330718397876069e+00
1.616233036305265159e+03	2.768432864667835336e+00
1.619640294746817972e+03	2.728466900985828225e+00
1.623124740696830486e+03	2.688421110137265480e+00
1.626691032888378459e+03	2.648281465100253307e+00
1.630344427176331692e+03	2.608031138659835602e+00
1.634090899798654618e+03	2.567649862244331338e+00
1.637937308007400361e+03	2.527113074245802338e+00
1.641891603371818064e+03	2.486390768061253809e+00
1.645963121499815998e+03	2.445445897625133203e+00
1.650162985919134826e+03	2.404232112005708188e+00
1.654504688869297752e+03	2.362690434783992544e+00
1.659004957300242040e+03	2.320744221740086211e+00
1.663685102191326905e+03	2.278291167376212289e+00
1.668573239563869720e+03	2.235189925589742721e+00
1.673708214663867011e+03	2.191236074631774944e+00
1.679147219295538662e+03	2.146114690557911153e+00
1.684982640778848463e+03	2.099293783438513472e+00
1.691387240672964708e+03	2.049734576826015342e+00
1.698775245706128771e+03	1.994852253356380167e+00
1.707621819783277260e+03	1.932216645983338754e+00
1.714980610142760270e+03	1.882556864407036512e+00
1.721630899076328660e+03	1.839500861908284879e+00
1.728008790327570296e+03	1.799768331733046178e+00
1.734243496235913881e+03	1.762347282401356408e+00
1.740395371544501586e+03	1.726746030495942330e+00
1.746500844909360239e+03	1.692661468673575254e+00
1.752585061630440578e+03	1.659882416930446691e+00
1.758666892744741972e+03	1.628249688842467791e+00
1.764761584445543576e+03	1.597634676592397884e+00
1.770882265510362686e+03	1.567926800614097171e+00
1.777040857541329842e+03	1.539025505685930995e+00
1.783248582542913255e+03	1.510835019419078051e+00
1.789516075883323083e+03	1.483261278219093482e+00
1.795852969705181295e+03	1.456211152403262377e+00
1.802266694159204235e+03	1.429594595017272374e+00
1.808760267030716022e+03	1.403330267170254109e+00
1.815329358281982650e+03	1.377353416438967137e+00
1.821960393691265153e+03	1.351619854043260016e+00
1.828633271556049522e+03	1.326094203280611783e+00
1.835331205559866703e+03	1.300714895328879406e+00
1.842054780487045718e+03	1.275346210339222575e+00
1.848835058758852938e+03	1.249732070745463552e+00
1.855748730838104620e+03	1.223433855804810788e+00
1.862956677520840458e+03	1.195661615737620753e+00
1.870846827265594584e+03	1.164651637541965323e+00
1.877846527462148288e+03	1.136443818124165839e+00
1.884943407117782954e+03	1.107025884183496345e+00
1.891168682885724593e+03	1.080436178894243371e+00
1.896878399372666536e+03	1.055329238715827955e+00
1.902264015350998761e+03	1.030963954787317949e+00
1.907421612430902769e+03	1.006969726141649923e+00
1.912410329210916188e+03	9.831185655745007246e-01
1.917271705972998916e+03	9.592497787181967217e-01
1.922037548478993585e+03	9.352397991707577241e-01
1.926733852085836361e+03	9.109874443079429840e-01
1.931383052922624984e+03	8.864057431510991014e-01
1.936005469616202390e+03	8.614170199239750136e-01
1.940620326758531974e+03	8.359497741858348263e-01
1.945246561734951001e+03	8.099366558610227029e-01
1.949903532989783798e+03	7.833131873037382231e-01
1.954611707713612986e+03	7.560170881902695816e-01
1.959393388287242942e+03	7.279882043010922343e-01
1.964273522123070279e+03	6.991692214130625915e-01
1.969280617665612681e+03	6.695076301561342369e-01
1.974447725943892692e+03	6.389599925351636678e-01
1.979813267641274024e+03	6.075008095449497825e-01
1.985420993166762401e+03	5.751410030441176380e-01
1.991317124284635156e+03	5.419664385117868299e-01
1.997540129328758667e+03	5.082146957415791810e-01
2.004095909822998010e+03	4.744035986632990642e-01
2.010920267407322171e+03	4.414463160604327752e-01
2.017871532059691617e+03	4.105042982107922067e-01
2.024805110445986884e+03	3.824667997342170445e-01
2.031656127728973388e+03	3.576115719623823574e-01
2.038437434236607487e+03	3.357803229189474936e-01
2.045199329713144607e+03	3.166667745929072630e-01
2.052004362123601368e+03	2.999643104765839507e-01
2.058919529309341215e+03	2.854108150227364082e-01
2.066016966759815659e+03	2.727955231655679325e-01
2.073379000112446647e+03	2.619566595403253761e-01
2.081107802992189590e+03	2.527797378128344152e-01
2.089344345774703015e+03	2.452010309965648727e-01
2.098312797058077194e+03	2.392226642431410366e-01
2.108459860634904544e+03	2.349616132185780581e-01
2.121242176097774063e+03	2.328898150535181066e-01
2.134642877507604680e+03	2.342004510447066867e-01
2.146168664577158324e+03	2.379508691722136693e-01
2.157384681154197551e+03	2.438715434268464988e-01
2.168780745569641113e+03	2.522570410434372135e-01
2.177260740325717506e+03	2.561313466203462563e-01
2.185782340092044706e+03	2.600718875263595131e-01
2.194603815702286283e+03	2.641899525058132303e-01
2.203718830601881109e+03	2.684768539426449219e-01
2.213129641133597943e+03	2.729282467043482874e-01
2.222834324949660640e+03	2.775382675921948539e-01
2.232826766916101406e+03	2.822995678526832863e-01
2.243096323937041234e+03	2.872032057289298779e-01
2.253627860519752176e+03	2.922387182182741849e-01
2.264402197987096770e+03	2.973943861823618029e-01
2.275396966107885419e+03	3.026576799227682080e-01
2.286587751492170810e+03	3.080158281651591556e-01
2.297949365547819980e+03	3.134564221052159039e-01
2.309457034735398338e+03	3.189679605915066163e-01
2.321087355792470134e+03	3.245402653374610535e-01
2.332818932925982153e+03	3.301647328524612846e-01
2.344632694792309394e+03	3.358344288247140375e-01
2.356511945319930874e+03	3.415440565003958762e-01
2.368442227774865842e+03	3.472898409362418226e-01
2.380411082266367885e+03	3.530693695972513257e-01
2.392407759468718723e+03	3.588814200495067386e-01
2.404422935212430275e+03	3.647257959696272311e-01
2.416448451425488656e+03	3.706031831093986040e-01
2.428477096247906047e+03	3.765150307223592008e-01
2.440502425689273878e+03	3.824634590564292558e-01
2.452518626421187491e+03	3.884511924319296594e-01
2.464520414501392224e+03	3.944815153751433101e-01
2.476502965271029097e+03	4.005582497902179240e-01
2.488461869365079565e+03	4.066857513049935147e-01
2.500393110378176516e+03	4.128689235328367180e-01
2.512293060446642812e+03	4.191132496854453882e-01
2.524158490249616534e+03	4.254248414581403015e-01
2.535986591605656940e+03	4.318105064176752661e-01
2.547775011007766352e+03	4.382778357799577140e-01
2.559521892966977703e+03	4.448353154614012039e-01
2.571225934089219209e+03	4.514924653842022351e-01
2.582886448394646322e+03	4.582600131444400371e-01
2.594503446875120517e+03	4.651501114119614422e-01
2.606077735402664985e+03	4.721766117684239594e-01
2.617611037786555244e+03	4.793554131373716776e-01
2.629106153725258537e+03	4.867049104380853364e-01
2.640567167097287893e+03	4.942465811736995729e-01
2.651999726511415247e+03	5.020057649209856976e-01
2.663411433624375604e+03	5.100127202302713325e-01
2.674812392541365625e+03	5.183040889970079723e-01
2.686216009673514236e+03	5.269249796470563130e-01
2.697640190915210496e+03	5.359320201053451305e-01
2.709109193753120962e+03	5.453979933384176526e-01
2.720656596578078734e+03	5.554191715790913753e-01
2.732330242456523592e+03	5.661274852712051553e-01
2.744200690811928325e+03	5.777117352056992949e-01
2.756375134103695018e+03	5.904556692940652329e-01
2.769010498767191166e+03	6.047980338208601703e-01
2.782218092942572184e+03	6.212942162099162058e-01
2.795367842504869714e+03	6.396625159055371324e-01
2.807425420272968040e+03	6.587237850656016969e-01
2.818469168359419200e+03	6.786375620762039595e-01
2.828852716513702035e+03	7.002086721409328529e-01
2.838949153477454274e+03	7.247570365422024707e-01
2.849419221389643553e+03	7.553989446436482069e-01
2.856925814761510537e+03	7.819032795177178752e-01
2.864687804058672100e+03	8.149101324180972883e-01
2.871060532347576554e+03	8.478644936621833050e-01
2.876444633252862786e+03	8.813307795845553017e-01
2.881147522947965172e+03	9.161723256509016755e-01
2.885337426606051849e+03	9.529561985468432139e-01
2.889117987549648660e+03	9.920978548460118729e-01
2.892561337536155406e+03	1.033946574152164510e+00
2.895721978995878544e+03	1.078822665082201260e+00
2.898643368427396581e+03	1.127036974026964788e+00
2.901360997757307814e+03	1.178895960906133356e+00
2.903902735273525650e+03	1.234661002681417541e+00
2.906286122631066519e+03	1.294374882133259685e+00
2.908515373565016944e+03	1.357493332681372733e+00
2.910592100012051560e+03	1.422726951689675001e+00
2.912549883607461197e+03	1.488925486492662875e+00
2.914483413284867311e+03	1.556393007888511315e+00
2.916576312047574447e+03	1.627722495337265318e+00
2.919420527541707543e+03	1.714391407071281126e+00
2.922106980637189281e+03	1.780090774212206295e+00
2.924503031735966488e+03	1.824097508979771076e+00
2.927012347674482044e+03	1.856376851734546030e+00
2.929962504759045714e+03	1.879150359764550693e+00
2.933318654465088912e+03	1.889988564310944863e+00
2.936295248500037815e+03	1.890215679549305472e+00
2.939240789504552595e+03	1.884591069919361761e+00
2.942314180129028045e+03	1.874555849371320804e+00
2.945592663993572387e+03	1.860758479849648817e+00
2.949129695888491824e+03	1.843576914026404667e+00
2.952939875652555202e+03	1.823414965271516142e+00
2.956956956339967746e+03	1.801048562248437346e+00
2.961066602978841274e+03	1.777487103221204734e+00
2.965203563620274963e+03	1.753377569570035766e+00
2.969352314284036765e+03	1.728971611567317490e+00
2.973511438660342719e+03	1.705695612445435883e+00
2.977591865191802754e+03	1.683337878684484812e+00
2.981777441124063444e+03	1.660893678332099999e+00
2.986069489335126036e+03	1.638388118909826829e+00
2.990475374319523326e+03	1.615813258476550773e+00
2.995003174392477376e+03	1.593157651059741831e+00
2.999661940462162420e+03	1.570405178109555155e+00
3.004461801677992298e+03	1.547534810924586779e+00
3.009414089291557048e+03	1.524520355219967982e+00
3.014531473574510983e+03	1.501330160081804088e+00
3.019828109083263371e+03	1.477926746442587369e+00
3.025319773813643224e+03	1.454266326860082170e+00
3.031023969619537638e+03	1.430298229001221166e+00
3.036959917557820063e+03	1.405964319469640067e+00
3.043148315916770116e+03	1.381198705813368788e+00
3.049610593637696638e+03	1.355928398778326827e+00
3.056367108691642898e+03	1.330076525139179955e+00
3.063433185269387650e+03	1.303571557345763354e+00
3.070811066908142493e+03	1.276368944428494023e+00
3.078475649995340063e+03	1.248492893878397458e+00
3.086354339865903967e+03	1.220099648495864608e+00
3.094306370670612523e+03	1.191550628616477425e+00
3.102121219057159578e+03	1.163435661669730559e+00
3.109590721818702605e+03	1.136349983910367456e+00
3.116616547496537805e+03	1.110531613499196490e+00
3.123204102669582426e+03	1.085871706100476120e+00
3.129390617457497683e+03	1.062153690638138359e+00
3.135206971151646030e+03	1.039187337716711568e+00
3.140680468351549735e+03	1.016808654427036718e+00
3.145852805236751919e+03	9.948224587396448104e-01
3.150787476828034869e+03	9.729719109723535819e-01
3.155560542019210516e+03	9.509645132524722211e-01
3.160245811172884260e+03	9.285240143672529589e-01
3.164902935099295519e+03	9.054391429454464735e-01
3.169570318488304565e+03	8.815981683359533916e-01
3.174264587899967410e+03	8.569946180110620260e-01
3.178988306596007988e+03	8.316897705110817274e-01
3.183741979627386172e+03	8.057499533377954215e-01
3.188532419903550363e+03	7.792024489751214755e-01
3.193374563381823009e+03	7.520288251166546978e-01
3.198289880362134681e+03	7.241797001850140969e-01
3.203304771606708073e+03	6.955917215083359251e-01
3.208450082188198394e+03	6.661999855487360511e-01
3.213761513565859786e+03	6.359475208284780523e-01
3.219280279480510671e+03	6.047965929711648370e-01
3.225052893215307449e+03	5.727491461541875939e-01
3.231127627074591601e+03	5.398891569929349377e-01
3.237542213097950935e+03	5.064677915915181128e-01
3.244294765964437829e+03	4.730437955582185161e-01
3.251303264479710833e+03	4.405920391983422779e-01
3.258407999071510403e+03	4.102953982195258198e-01
3.265463265564647827e+03	3.829768078670868769e-01
3.272415676237028038e+03	3.588261240000770180e-01
3.279287784069920690e+03	3.376398084583233650e-01
3.286134119845585701e+03	3.191033669295761377e-01
3.293017806851727983e+03	3.029178393492768517e-01
3.300004153362029683e+03	2.888333739145772516e-01
3.307161494175418738e+03	2.766521075191073487e-01
3.314565255887891453e+03	2.662247953320883154e-01
3.322304880359350136e+03	2.574490488193506565e-01
3.330495760847025394e+03	2.502727106265051349e-01
3.339302730134841113e+03	2.447071925422914518e-01
3.348995620264496665e+03	2.408643553597845377e-01
3.360119653596671924e+03	2.390710727626909060e-01
3.374094154892338793e+03	2.403698711212348127e-01
3.387804437080840671e+03	2.452136503897848485e-01
3.400544466663892763e+03	2.528467858059468276e-01
3.408543617743844152e+03	2.564085032599968672e-01
3.416599789157281521e+03	2.600597872727898885e-01
3.424940696079304871e+03	2.638945006819630734e-01
3.433565183512421754e+03	2.679056507253206876e-01
3.442480142419554795e+03	2.720902371228014482e-01
3.451689517458584760e+03	2.764442964053215324e-01
3.461194075316820545e+03	2.809628104985275043e-01
3.470990741862065533e+03	2.856394280519083950e-01
3.481072105503646981e+03	2.904662735869645851e-01
3.491426185806854846e+03	2.954338893846096270e-01
3.502036572006255483e+03	3.005313551040136866e-01
3.512882983213929492e+03	3.057466029608293390e-01
3.523942213036088560e+03	3.110669031232721760e-01
3.535189331552149724e+03	3.164794524780069063e-01
3.546598956041122165e+03	3.219719737319096109e-01
3.558146398217106707e+03	3.275332341688082516e-01
3.569808546912949168e+03	3.331534213639242847e-01
3.581564424649685407e+03	3.388243530686426142e-01
3.593395432875222923e+03	3.445395350476154195e-01
3.605285349632666566e+03	3.502941027933940688e-01
3.617220161232820374e+03	3.560846897299736469e-01
3.629187804689267978e+03	3.619092604819849068e-01
3.641177880041190292e+03	3.677669380636227614e-01
3.653181370990538653e+03	3.736578431594833050e-01
3.665190396772621170e+03	3.795829559238554363e-01
3.677198004157216928e+03	3.855440039627480719e-01
3.689198001703995942e+03	3.915433770710410322e-01
3.701184833753385192e+03	3.975840673113807400e-01
3.713153489206307313e+03	4.036696321285248579e-01
3.725099439944864116e+03	4.098041783970245988e-01
3.737018604377014526e+03	4.159923659323498946e-01
3.748907330883123905e+03	4.222394289487949592e-01
3.760762398272801420e+03	4.285512154830520837e-01
3.772581029907541961e+03	4.349342449761847695e-01
3.784360919839364215e+03	4.413957855858269830e-01
3.796100269637724523e+03	4.479439536164780411e-01
3.807797835709493029e+03	4.545878389131544073e-01
3.819452988081081457e+03	4.613376618706614418e-01
3.831065782837299139e+03	4.682049700266533443e-01
3.842637051838462867e+03	4.752028853194129598e-01
3.854168515429691524e+03	4.823464176031850292e-01
3.865662928203083084e+03	4.896528674817252624e-01
3.877124269613882007e+03	4.971423498174313282e-01
3.888558000610518775e+03	5.048384860713951428e-01
3.899971416822743777e+03	5.127693369279979763e-01
3.911374145704810417e+03	5.209686853831426712e-01
3.922778863437558357e+03	5.294778455283967178e-01
3.934202360058465729e+03	5.383482882009351655e-01
3.945667167917391453e+03	5.476455795072783239e-01
3.957204142436754864e+03	5.574555270310100896e-01
3.968856703622683199e+03	5.678942130608409800e-01
3.980688021701682374e+03	5.791251848733016683e-01
3.992793052693553363e+03	5.913900075393063727e-01
4.005313661538865745e+03	6.050593475695512646e-01
4.018401204151684396e+03	6.206526918979377028e-01
4.031731742644765745e+03	6.382547611653353048e-01
4.044156360371740448e+03	6.566642160993125810e-01
4.055480608784686865e+03	6.756344156675792023e-01
4.066022049233645248e+03	6.957556957784254426e-01
4.076099255778658062e+03	7.179311820343106110e-01
4.086099267304179648e+03	7.437745619639851702e-01
4.096977193174583590e+03	7.779994492041394372e-01
4.103870072219806389e+03	8.043107860640985596e-01
4.110911311290230515e+03	8.363653780694997320e-01
4.116872045851912844e+03	8.690098099298581014e-01
4.122007997043486284e+03	9.025658416843986842e-01
4.126544332800543089e+03	9.376834629721079173e-01
4.130616433998632601e+03	9.748401611917973941e-01
4.134312810364795041e+03	1.014410223774758091e+00
4.137697318719470786e+03	1.056719746967013096e+00
4.140819363582854749e+03	1.102074388228183599e+00
4.143718866970088129e+03	1.150773631250039619e+00
4.146428232097071486e+03	1.203102767559640407e+00
4.148971446113486309e+03	1.259252819451523342e+00
4.151360550054298074e+03	1.319074865092130899e+00
4.153596206138087837e+03	1.381731310395557966e+00
4.155689446199501617e+03	1.445904219259028789e+00
4.157699969063699427e+03	1.510998012342412711e+00
4.159763085542797853e+03	1.578270239356224680e+00
4.162192443743952026e+03	1.652955853158252220e+00
4.165241779123615743e+03	1.732605910663307824e+00
4.167746556539505036e+03	1.783278407626640805e+00
4.170215114118262136e+03	1.820045358009510839e+00
4.172946572082235434e+03	1.847114007683935633e+00
4.176363891739732935e+03	1.864824773493976906e+00
4.179558520924852019e+03	1.869503048881196783e+00
4.182555970768778025e+03	1.866704913873241667e+00
4.185616591360329039e+03	1.858957212778626022e+00
4.188848887044206094e+03	1.847160221990980844e+00
4.192324666090242317e+03	1.831745679619798839e+00
4.196094704629465923e+03	1.812980525991923386e+00
4.200142616709400500e+03	1.791363549389225041e+00
4.204336374566149971e+03	1.767999107151719596e+00
4.208548778336451505e+03	1.743934153450115820e+00
4.212743622382165995e+03	1.719595773816351425e+00
4.216921510175309777e+03	1.696478399235541223e+00
4.221006824741419223e+03	1.674335893389871988e+00
4.225197186374214652e+03	1.652099412178689608e+00
4.229493499036857429e+03	1.629797023571325276e+00
4.233903085653611015e+03	1.607421773273332244e+00
4.238433956397206202e+03	1.584963063464752686e+00
4.243095066923730883e+03	1.562405450544504193e+00
4.247896406642261354e+03	1.539728452233040557e+00
4.252849097913234800e+03	1.516906370665045412e+00
4.257965498399300486e+03	1.493908121575802328e+00
4.263259298645186391e+03	1.470697033356741512e+00
4.268745596188444324e+03	1.447230599623958058e+00
4.274440909164862205e+03	1.423460210636179335e+00
4.280363059172496833e+03	1.399330975120325338e+00
4.286530792015186307e+03	1.374781916769988843e+00
4.292962884080757249e+03	1.349747201370894878e+00
4.299676235893922239e+03	1.324159860942062172e+00
4.306681985272038219e+03	1.297961105131308690e+00
4.313977993825176782e+03	1.271120812469255235e+00
4.321535831290114402e+03	1.243676231300051338e+00
4.329282426046849650e+03	1.215790716845543962e+00
4.337083024581717837e+03	1.187815195584115857e+00
4.344748365208071846e+03	1.160278979946687050e+00
4.352101089629577473e+03	1.133682489180808606e+00
4.359055652123604887e+03	1.108230659026396614e+00
4.365614306188633236e+03	1.083839445552194469e+00
4.371813441165642871e+03	1.060310160314033467e+00
4.377687533960819565e+03	1.037448747205412580e+00
4.383260450633175424e+03	1.015098704839088262e+00
4.388554026069111387e+03	9.931189150847005154e-01
4.393601549229721059e+03	9.713415326403748162e-01
4.398453642940110512e+03	9.495498455812080296e-01
4.403173078722808896e+03	9.274927178366138003e-01
4.407824417652519514e+03	9.049208567580979690e-01
4.412464021296362262e+03	8.816275100666829401e-01
4.417132339809936639e+03	8.574853016414215601e-01
4.421850344575728741e+03	8.324664465702898974e-01
4.426623184055321872e+03	8.066257842337700712e-01
4.431450552733840595e+03	7.800460602446604996e-01
4.436337020870079868e+03	7.527822823147091169e-01
4.441296516291712578e+03	7.248399452834510814e-01
4.446351833800870736e+03	6.961843440266324290e-01
4.451532880932727494e+03	6.667602979488129744e-01
4.456875696175016856e+03	6.365104273819075509e-01
4.462422258158102522e+03	6.053921876312708950e-01
4.468219900424831394e+03	5.734010467712760128e-01
4.474317687577891775e+03	5.406135745646143409e-01
4.480754204976595247e+03	5.072721132109833109e-01
4.487528622561679185e+03	4.739244986004770843e-01
4.494559930777750196e+03	4.415347021103726011e-01
4.501688321412224468e+03	4.112815912818862385e-01
4.508766564043276958e+03	3.839931410649523036e-01
4.515739820454622532e+03	3.598655321798452933e-01
4.522630024854531257e+03	3.386985325861077145e-01
4.529491502670995942e+03	3.201790702857804094e-01
4.536387154082562120e+03	3.040090226536640294e-01
4.543381826930622992e+03	2.899392388396243581e-01
4.550542986473878955e+03	2.777725059423288290e-01
4.557944511988494924e+03	2.673601509743409044e-01
4.565673078995065225e+03	2.586001630324264444e-01
4.573838861318678937e+03	2.514402550612158116e-01
4.582595803526000054e+03	2.458902419205697409e-01
4.592186937638075506e+03	2.420553845650722236e-01
4.603070377775387897e+03	2.402329520728610779e-01
4.616324347914174723e+03	2.412784122875138160e-01
4.630573522292154848e+03	2.461168879557421862e-01
4.643714552513738454e+03	2.539464742600218150e-01
4.651703033580689407e+03	2.575094224041451496e-01
4.659752210642905084e+03	2.611641023102136971e-01
4.668085483391684647e+03	2.650025789127509745e-01
4.676701910205270906e+03	2.690179039335478528e-01
4.685608404982162938e+03	2.732070430959827045e-01
4.694808965677479137e+03	2.775660113237537474e-01
4.704304434930107163e+03	2.820897774601955343e-01
4.714091837707006562e+03	2.867719851449540558e-01
4.724163881130718437e+03	2.916047598463081814e-01
4.734508715319778275e+03	2.965786470006470665e-01
4.745110060734106810e+03	3.016827267907067345e-01
4.755947754761711622e+03	3.069049238841218830e-01
4.766998684118946585e+03	3.122324885429418884e-01
4.778237977644285820e+03	3.176525827920764766e-01
4.789640274319889613e+03	3.231528799446497513e-01
4.801180873282094581e+03	3.287220860130387057e-01
4.812836623703455189e+03	3.343503196051068049e-01
4.824586490765328563e+03	3.400293264075923694e-01
4.836411810144889387e+03	3.457525409898671298e-01
4.848296293194224745e+03	3.515150312493147133e-01
4.860225864413312593e+03	3.573133682936166511e-01
4.872188407154296328e+03	3.631454600808395328e-01
4.884173477685848411e+03	3.690103782519523201e-01
4.896172026741668560e+03	3.749081967200814658e-01
4.908176150933813005e+03	3.808398521968764938e-01
4.920178884496746832e+03	3.868070310814803459e-01
4.932174032862999411e+03	3.928120829626841060e-01
4.944156045697453919e+03	3.988579593613367225e-01
4.956119924952660767e+03	4.049481756272868549e-01
4.968061162829958448e+03	4.110867938757768458e-01
4.979975704089855753e+03	4.172784249206545337e-01
4.991859928964685423e+03	4.235282483889522553e-01
5.003710652875060077e+03	4.298420505231362321e-01
5.015525139452652184e+03	4.362262797045108886e-01
5.027301125696139025e+03	4.426881214290522837e-01
5.039036857854430309e+03	4.492355949765655110e-01
5.050731137367980409e+03	4.558776752099500396e-01
5.062383378499264836e+03	4.626244453266808998e-01
5.073993678896603342e+03	4.694872877302963543e-01
5.085562907332247050e+03	4.764791240749550738e-01
5.097092814417966110e+03	4.836147196371716195e-01
5.108586174853385273e+03	4.909110734222884576e-01
5.120046974205354672e+03	4.983879249843169434e-01
5.131480659839693544e+03	5.060684235287455923e-01
5.142894485792778141e+03	5.139800276828319081e-01
5.154297997247553212e+03	5.221557408411884316e-01
5.165703728645984484e+03	5.306358493414473632e-01
5.177128237249199628e+03	5.394704382216206628e-01
5.188593679943658572e+03	5.487231540587232947e-01
5.200130303595847181e+03	5.584770554106951446e-01
5.211780522937578098e+03	5.688441219510453895e-01
5.223605809622896231e+03	5.799814707658956792e-01
5.235698246593277872e+03	5.921200665536018315e-01
5.248195654667957569e+03	6.056130729952877711e-01
5.261253549120082425e+03	6.209626416527095349e-01
5.274614948574842856e+03	6.383208535379740756e-01
5.287138661794686413e+03	6.565274403466520026e-01
5.298545970427171596e+03	6.752237809772032584e-01
5.309140218582844682e+03	6.949421210555557504e-01
5.319229711600804876e+03	7.164975099221105870e-01
5.329157989305879710e+03	7.412512378860895979e-01
5.339651203264633295e+03	7.727098268460715902e-01
5.346958694634275162e+03	7.990788922439361341e-01
5.354474279328028388e+03	8.315212910643683397e-01
5.360724349686744972e+03	8.640798981027292269e-01
5.366054013531796045e+03	8.972407036512046741e-01
5.370738431147648953e+03	9.317831063861294894e-01
5.374932448644557553e+03	9.682326956550008079e-01
5.378733270929974424e+03	1.006980731863014178e+00
5.382209385622748414e+03	1.048358822581308525e+00
5.385412999715005753e+03	1.092672659823121784e+00
5.388385963043509946e+03	1.140219216091950205e+00
5.391162373013516117e+03	1.191286137400833889e+00
5.393768377736884759e+03	1.246095995902893216e+00
5.396219085309174261e+03	1.304609380230872029e+00
5.398516996925941385e+03	1.366176946258061076e+00
5.400667769760742885e+03	1.429541453183519994e+00
5.402717939671925706e+03	1.493848695912880498e+00
5.404785760941720582e+03	1.559889203300704130e+00
5.407131571272363544e+03	1.631675626459379691e+00
5.409724458847975257e+03	1.701737607299584676e+00
5.412235749529268105e+03	1.756995769359133819e+00
5.414681614148154040e+03	1.798061520437065131e+00
5.417288548165137399e+03	1.828853717927442446e+00
5.420367844061976029e+03	1.850653398641462832e+00
5.423816122266539423e+03	1.860780858830521689e+00
5.426884047184754309e+03	1.860811301409327490e+00
5.429922939859639882e+03	1.855145367104123144e+00
5.433093638022609412e+03	1.845119173244128996e+00
5.436480449317427883e+03	1.831306302301768385e+00
5.440149737298798755e+03	1.813984501636101365e+00
5.444129366256310277e+03	1.793446186159330713e+00
5.448328958147735648e+03	1.770557245507639710e+00
5.452578468761013028e+03	1.746622438361471907e+00
5.456801868919318622e+03	1.722349762680372098e+00
5.460994653906631356e+03	1.699122338838941593e+00
5.465054679016045156e+03	1.677082766015513426e+00
5.469219045441608614e+03	1.654940993402554961e+00
5.473487365504143781e+03	1.632732499773643431e+00
5.477866755449159427e+03	1.610451685370455799e+00
5.482364958609018686e+03	1.588089519415244455e+00
5.486990630113758925e+03	1.565632150945820422e+00
5.491753417347517825e+03	1.543060715497081237e+00
5.496664050003159900e+03	1.520351171730852657e+00
5.501734431009105720e+03	1.497474168128637650e+00
5.506977721488457973e+03	1.474394903585612759e+00
5.512408403213182282e+03	1.451072962454116544e+00
5.518042286011118449e+03	1.427462139790448115e+00
5.523896399809339528e+03	1.403510342865564420e+00
5.529988660408057513e+03	1.379159796554126682e+00
5.536337101850568615e+03	1.354348072571971207e+00
5.542958273817257577e+03	1.329011098850003014e+00
5.549864024194465856e+03	1.303090610656562065e+00
5.557055283043694544e+03	1.276550705451358070e+00
5.564511021646747395e+03	1.249410158724321152e+00
5.572171749295689551e+03	1.221794434880505653e+00
5.579922113142441958e+03	1.193996093774123413e+00
5.587590160136422128e+03	1.166488873498470635e+00
5.594995799498300585e+03	1.139781104213295704e+00
5.602030619046568063e+03	1.114153960771691709e+00
5.608677130527062218e+03	1.089592133964210285e+00
5.614965209026661796e+03	1.065923549993828212e+00
5.620931460210738805e+03	1.042951623289951835e+00
5.626602994516782928e+03	1.020510094342529595e+00
5.631999406189702313e+03	9.984615204728891635e-01
5.637144281692932964e+03	9.766642241609189146e-01
5.642075619987167556e+03	9.549382829424291064e-01
5.646846971218830731e+03	9.330589796452293250e-01
5.651520256798195987e+03	9.107796491738261446e-01
5.656156035761471685e+03	8.878679612550509637e-01
5.660804653860118378e+03	8.641444988309994191e-01
5.665499607583952638e+03	8.395163895001700460e-01
5.670255704046881874e+03	8.139891688701889061e-01
5.675074916971911989e+03	7.876374061780443414e-01
5.679957577582431441e+03	7.605446025670912213e-01
5.684911386085538652e+03	7.327549174164195156e-01
5.689954167879322085e+03	7.042623344511105277e-01
5.695112677178689410e+03	6.750258388879647464e-01
5.700420934568403936e+03	6.449907637183328601e-01
5.705919404482952814e+03	6.141087374092757400e-01
5.711654389245593848e+03	5.823601876902136931e-01
5.717675483269151300e+03	5.497911882571437925e-01
5.724026426673737660e+03	5.165846795386590529e-01
5.730721371722763251e+03	4.831865869913988809e-01
5.737704565479590201e+03	4.504446548659037375e-01
5.744832017123403602e+03	4.195245581630098197e-01
5.751941443527927731e+03	3.914027015590599290e-01
5.758950597196148010e+03	3.664392799365294162e-01
5.765865110066873967e+03	3.445090198891308519e-01
5.772733808256740303e+03	3.253113394068986031e-01
5.779618347455652838e+03	3.085386967271389058e-01
5.786583036629028356e+03	2.939280624065800929e-01
5.793694107343075302e+03	2.812687103009243184e-01
5.801022750064309548e+03	2.703993798982657903e-01
5.808650575309704436e+03	2.612055608332449763e-01
5.816678516416463935e+03	2.536208251882119957e-01
5.825242872086379975e+03	2.476357809992859871e-01
5.834548871181053073e+03	2.433228843807996866e-01
5.844955717148232907e+03	2.409039829873164951e-01
5.857242309887741612e+03	2.409780880352229426e-01
5.871912380746264716e+03	2.448808484741188118e-01
5.885367358310993041e+03	2.519964420614556055e-01
5.893180413419510842e+03	2.554234308875186210e-01
5.901055065412200747e+03	2.589488416085011235e-01
5.909207268899192968e+03	2.626595777335611892e-01
5.917637442674685190e+03	2.665491143595180024e-01
5.926353807830733786e+03	2.706147646258360018e-01
5.935362126491026174e+03	2.748531054375725757e-01
5.944665455638754793e+03	2.792598709779604005e-01
5.954263446863687022e+03	2.838296493077729354e-01
5.964151734439314168e+03	2.885556301982490357e-01
5.974321504172215100e+03	2.934294473912281709e-01
5.984759363362102704e+03	2.984411693790186004e-01
5.995447604598350154e+03	3.035794773498809440e-01
6.006364890843168723e+03	3.088320361505700329e-01
6.017487297024431427e+03	3.141860200149018678e-01
6.028789556781488500e+03	3.196287154347588477e-01
6.040246318178516049e+03	3.251481057543037512e-01
6.051833225619800032e+03	3.307333525312595723e-01
6.063527709401175343e+03	3.363751225030676140e-01
6.075309445595259604e+03	3.420657491727263633e-01
6.087160519492959793e+03	3.477992513376405026e-01
6.099065364515089641e+03	3.535712478562498262e-01
6.111010559765397375e+03	3.593788114811277135e-01
6.122984557565959221e+03	3.652202973005021502e-01
6.134977394834427287e+03	3.710951718469223670e-01
6.146980421450008180e+03	3.770038583881036853e-01
6.158986063300692877e+03	3.829476062863210184e-01
6.170987627399574194e+03	3.889283874199671032e-01
6.182979148539798189e+03	3.949488190336977733e-01
6.194955274477805688e+03	4.010121114648585450e-01
6.206911184673833304e+03	4.071220385404576980e-01
6.218842536933951124e+03	4.132829284012188298e-01
6.230745437536393183e+03	4.194996734446121978e-01
6.242616430919199047e+03	4.257777586728593300e-01
6.254452504356177087e+03	4.321233077461018590e-01
6.266251106574633923e+03	4.385431483175064038e-01
6.278010177203989770e+03	4.450448976941827062e-01
6.289728187681451345e+03	4.516370725812453579e-01
6.301404192730954492e+03	4.583292268357651578e-01
6.313037893892772445e+03	4.651321237605659520e-01
6.324629718673943898e+03	4.720579525548697641e-01
6.336180919635025930e+03	4.791206016815415247e-01
6.347693699803149684e+03	4.863360069734067315e-01
6.359171376240267819e+03	4.937226013051449480e-01
6.370618597609599419e+03	5.013019038367929614e-01
6.382041638664779384e+03	5.090993045275863382e-01
6.393448811395452140e+03	5.171451315742611188e-01
6.404851048596697183e+03	5.254761344003681112e-01
6.416262757107941979e+03	5.341376008846064893e-01
6.427703100731650920e+03	5.431864734797462457e-01
6.439197992599900317e+03	5.526961027617727229e-01
6.450783303493084532e+03	5.627638094217011222e-01
6.462510213711211691e+03	5.735234936401703010e-01
6.474454316543167806e+03	5.851676587104643890e-01
6.486730003584004407e+03	5.979863843575119464e-01
6.499497944686132541e+03	6.124214886673788882e-01
6.512809829227232512e+03	6.289484693046474284e-01
6.525850184782263568e+03	6.469892414256335211e-01
6.537755404258169619e+03	6.655238598869839262e-01
6.548692148731688576e+03	6.848152482081260040e-01
6.558985939714246342e+03	7.055752358298857940e-01
6.568955375398412798e+03	7.288839790552557041e-01
6.579094928225837066e+03	7.570051557193208103e-01
6.587235497117171690e+03	7.840229774025170295e-01
6.593966799875330253e+03	8.104479080019632020e-01
6.600792988214905563e+03	8.423458947364741434e-01
6.606616023245417637e+03	8.749978330168557417e-01
6.611660626229191621e+03	9.086848287011689562e-01
6.616130535407656680e+03	9.440045950034918754e-01
6.620151666122582355e+03	9.814107510262903844e-01
6.623807912401008252e+03	1.021266630501975525e+00
6.627160537547466447e+03	1.063892763921115758e+00
6.630257316668350541e+03	1.109591996926883040e+00
6.633136995956298961e+03	1.158661636557938523e+00
6.635830853903350544e+03	1.211379109754165961e+00
6.638361348250817173e+03	1.267903916146977839e+00
6.640738498726394027e+03	1.328005124317220620e+00
6.642962507119377733e+03	1.390741874682905665e+00
6.645049496582422762e+03	1.454826154382085734e+00
6.647069455637715691e+03	1.519892454812208582e+00
6.649174465840751509e+03	1.587584091578036372e+00
6.651760176777618653e+03	1.664839680795967558e+00
6.654609795109883635e+03	1.736397967487097294e+00
6.657075913328414572e+03	1.784459467997096649e+00
6.659567272716713887e+03	1.820032171582302905e+00
6.662352433873797963e+03	1.846126047729421904e+00
6.665851804047405494e+03	1.862658302389143650e+00
6.669022686598873406e+03	1.866287459242397917e+00
6.672029145953258194e+03	1.862889685422095765e+00
6.675114308234828059e+03	1.854685164256904217e+00
6.678380432756903247e+03	1.842492643152572995e+00
6.681898731743874123e+03	1.826704243418401985e+00
6.685718055847541109e+03	1.807573741698219161e+00
6.689810206062720681e+03	1.785651924452406281e+00
6.694028274915061047e+03	1.762121540160102917e+00
6.698250489707530505e+03	1.737990963885342799e+00
6.702448838468780195e+03	1.713627582774356117e+00
6.706626545269275994e+03	1.690645392404074521e+00
6.710732897372306070e+03	1.668519029381586360e+00
6.714944849809964580e+03	1.646300756669264231e+00
6.719264019071331859e+03	1.624014846421296232e+00
6.723697867349199441e+03	1.601653799316056226e+00
6.728254575828681482e+03	1.579206263558329493e+00
6.732943284883593151e+03	1.556655945539913377e+00
6.737774180554560189e+03	1.533981435206818622e+00
6.742758589978633609e+03	1.511156050197549394e+00
6.747909077041038472e+03	1.488147687571397926e+00
6.753239528345489816e+03	1.464918649576371745e+00
6.758765207337219181e+03	1.441425434638500480e+00
6.764502733791132414e+03	1.417618533556366467e+00
6.770469909161508440e+03	1.393442368062182357e+00
6.776685239384164561e+03	1.368835708652687888e+00
6.783166870435230521e+03	1.343733336274191004e+00
6.789930376239829457e+03	1.318070634244120409e+00
6.796984331541664687e+03	1.291794576155055330e+00
6.804321948943426833e+03	1.264887054394751909e+00
6.811907110702095451e+03	1.237407121933723486e+00
6.819655867377873619e+03	1.209551357533886984e+00
6.827422427109604541e+03	1.181707133823909350e+00
6.835016734199020902e+03	1.154409407773360874e+00
6.842279150137516808e+03	1.128103353906629414e+00
6.849145535492310955e+03	1.102925505422265529e+00
6.855628276504958194e+03	1.078760680410106643e+00
6.861765199388638393e+03	1.055407954717061392e+00
6.867589633236837471e+03	1.032679352134895145e+00
6.873124388481178357e+03	1.010423465999821024e+00
6.878390379413593109e+03	9.885028010206241555e-01
6.883419347581650982e+03	9.667543351309086930e-01
6.888259655695095717e+03	9.449681873128943366e-01
6.892971828607203861e+03	9.228999216847808551e-01
6.897618955845436176e+03	9.003040970946049049e-01
6.902257071372248902e+03	8.769733849394628633e-01
6.906927373392670233e+03	8.527756156121616415e-01
6.911652084841363830e+03	8.276768083283464472e-01
6.916437201908266616e+03	8.017289555605515705e-01
6.921282366158358855e+03	7.750179271800894387e-01
6.926191582749149347e+03	7.476055538460613104e-01
6.931178407629164212e+03	7.195038284007416740e-01
6.936265812035223462e+03	6.906823479054478021e-01
6.941484416878805860e+03	6.610885293873962620e-01
6.946871360930963419e+03	6.306674479636423802e-01
6.952469889666034760e+03	5.993810497896497891e-01
6.958328311168190339e+03	5.672348435626344276e-01
6.964495208699908289e+03	5.343275141837228182e-01
6.971004611481087522e+03	5.009462895410395911e-01
6.977843387255012203e+03	4.677132515506332577e-01
6.984912554503588581e+03	4.356624785175262082e-01
6.992045583639786855e+03	4.059506363719826427e-01
6.999109668982418953e+03	3.792857297962969332e-01
7.006068056439381508e+03	3.557613709284428993e-01
7.012951897898115021e+03	3.351386692057313210e-01
7.019818287566938125e+03	3.171019584998892027e-01
7.026730631520237694e+03	3.013617371446347670e-01
7.033753989167471445e+03	2.876792789169771991e-01
7.040956486034036061e+03	2.758672417692540901e-01
7.048413515203775205e+03	2.657861855328854661e-01
7.056214614460989651e+03	2.573433891705628196e-01
7.064475143489795300e+03	2.504971887088450755e-01
7.073358846835639270e+03	2.452718393980436451e-01
7.083129509285586209e+03	2.417969881124985010e-01
7.094298216980669167e+03	2.404247960235070536e-01
7.108023710930034213e+03	2.421687856936463323e-01
7.122049556158195628e+03	2.476166158759893487e-01
7.135215962771776503e+03	2.561059311022328422e-01
7.143345871515820363e+03	2.597818927729900196e-01
7.151537788687392094e+03	2.635453657994217269e-01
7.160018367545805631e+03	2.674914405782403692e-01
7.168785496530280398e+03	2.716127616100299513e-01
7.177844808773787008e+03	2.759058851839107374e-01
7.187198652634176142e+03	2.803662438493705888e-01
7.196845877539737558e+03	2.849880699693607689e-01
7.206781238223200489e+03	2.897641532126734587e-01
7.216995024726195879e+03	2.946857139967398176e-01
7.227473012358344022e+03	2.997424344324119416e-01
7.238196812196963037e+03	3.049226792693714994e-01
7.249144631227769423e+03	3.102139036163809038e-01
7.260292358106140455e+03	3.156031998472764166e-01
7.271614812433384031e+03	3.210779010363671304e-01
7.283086962479855174e+03	3.266261463332037485e-01
7.294684941793267171e+03	3.322373299801996138e-01
7.306386763860673454e+03	3.379023915431344505e-01
7.318172714257618281e+03	3.436139444720436864e-01
7.330025462588942901e+03	3.493662696188407635e-01
7.341929969686173536e+03	3.551552146026111245e-01
7.353873270281796977e+03	3.609780403241418800e-01
7.365844198097676781e+03	3.668332479777771660e-01
7.377833102704694284e+03	3.727204104165416365e-01
7.389831587006464360e+03	3.786400212999906922e-01
7.401832281067532676e+03	3.845933689645977815e-01
7.413828657112017027e+03	3.905824367642456441e-01
7.425814885603163020e+03	3.966098294674629821e-01
7.437785727600249629e+03	4.026787232555150697e-01
7.449736459519424898e+03	4.087928376284312160e-01
7.461662824251743587e+03	4.149564267318034405e-01
7.473561004898321698e+03	4.211742890759438418e-01
7.485427615925767896e+03	4.274517941763996687e-01
7.497259709525212202e+03	4.337949265131950116e-01
7.509054794219498945e+03	4.402103472348610214e-01
7.520810864259866321e+03	4.467054753155726976e-01
7.532526439199580636e+03	4.532885909900575272e-01
7.544200613494920617e+03	4.599689654189730303e-01
7.555833117984495402e+03	4.667570228599979276e-01
7.567424395371512219e+03	4.736645434807298383e-01
7.578975694183217456e+03	4.807049186929400753e-01
7.590489188453750103e+03	4.878934760305180807e-01
7.601968132601611615e+03	4.952478970725058827e-01
7.613417065956918123e+03	5.027887625978694208e-01
7.624842090936203931e+03	5.105402769744569191e-01
7.636251256649705283e+03	5.185312472888448099e-01
7.647655102891509159e+03	5.267964378312718354e-01
7.659067450280883349e+03	5.353784916166386409e-01
7.670506580704935004e+03	5.443307384815818661e-01
7.681997056467380389e+03	5.537214427965349017e-01
7.693572624566826562e+03	5.636404941601710350e-01
7.705281021389656416e+03	5.742104396822601542e-01
7.717192114458800461e+03	5.856055418738388418e-01
7.729411103609419115e+03	5.980854597613121104e-01
7.742090294767887826e+03	6.120463867324213991e-01
7.755337815048659650e+03	6.279776948718117646e-01
7.768559826746306499e+03	6.455962910617792927e-01
7.780716794213662070e+03	6.637329653478640790e-01
7.791840278728371231e+03	6.824317224611843313e-01
7.802244495181093043e+03	7.022911303825363216e-01
7.812220451711515125e+03	7.241632979846926998e-01
7.822125987184605947e+03	7.495575684564148577e-01
7.832842425433294011e+03	7.827840596047385135e-01
7.839862033747554960e+03	8.090593644043871935e-01
7.847040489713657735e+03	8.410617149794927805e-01
7.853096399989432030e+03	8.734861545691359197e-01
7.858307910305871701e+03	9.067035657443003327e-01
7.862912036853498648e+03	9.413936413731682773e-01
7.867048394620707768e+03	9.780405859687529846e-01
7.870807184301138477e+03	1.017017097879582943e+00
7.874253072074298871e+03	1.058644765134511445e+00
7.877435910908480764e+03	1.103223297959369908e+00
7.880395904691294163e+03	1.151045030656056678e+00
7.883165674134539586e+03	1.202387595008163723e+00
7.885769466617342005e+03	1.257438866977999892e+00
7.888219758850394101e+03	1.316067315422308592e+00
7.890517713433053359e+03	1.377491644580684627e+00
7.892674383773105546e+03	1.440459975435541384e+00
7.894749967607332110e+03	1.504395680374352562e+00
7.896885702284233048e+03	1.570591551001385699e+00
7.899437150820835086e+03	1.644962692242067481e+00
7.902383349575978173e+03	1.718126313875471434e+00
7.904886918250596864e+03	1.766875480364245243e+00
7.907392916586836691e+03	1.803128097043343647e+00
7.910162248636657750e+03	1.830040875392606070e+00
7.913609745417968043e+03	1.847904493736118869e+00
7.916880488074088134e+03	1.852992956954766735e+00
7.919932864894266459e+03	1.850492380198370590e+00
7.923039748396085997e+03	1.843011312639264210e+00
7.926317128615959518e+03	1.831450848212228255e+00
7.929843960501423680e+03	1.816211203754265036e+00
7.933683576629682648e+03	1.797484440572912234e+00
7.937829373104544175e+03	1.775692388186975057e+00
7.942118031912147671e+03	1.752088410745353819e+00
7.946389757296412427e+03	1.727905900521474969e+00
7.950612689105619211e+03	1.703555859983262977e+00
7.954796392155061767e+03	1.680793672804876238e+00
7.958925157454710643e+03	1.658786245028011974e+00
7.963159870003068136e+03	1.636685401604735857e+00
7.967502709323036470e+03	1.614512841878238181e+00
7.971961239662586195e+03	1.592261101026538617e+00
7.976543761081063167e+03	1.569918582445558153e+00
7.981259527586448712e+03	1.547468579343001860e+00
7.986118821403630136e+03	1.524889145700768722e+00
7.991133029793370042e+03	1.502153008648019927e+00
7.996314713749993643e+03	1.479227512297204283e+00
8.001677654875817097e+03	1.456074567878957504e+00
8.007236853151902324e+03	1.432650613589258493e+00
8.013008425772234659e+03	1.408906643301756523e+00
8.019009317664607806e+03	1.384788472377872504e+00
8.025256661586590781e+03	1.360237627480120448e+00
8.031766481967833897e+03	1.335193714380309427e+00
8.038551152950368305e+03	1.309600093080618199e+00
8.045614530161709808e+03	1.283416459318941660e+00
8.052943145351032399e+03	1.256644066614255539e+00
8.060492271013275058e+03	1.229368799346816088e+00
8.068169219471092219e+03	1.201817080453808861e+00
8.075825947896721118e+03	1.174388231707857999e+00
8.083287672889301575e+03	1.147572938143976762e+00
8.090422902746558975e+03	1.121728754474414336e+00
8.097185972706172834e+03	1.096937058896755079e+00
8.103593097865059462e+03	1.073077857124023815e+00
8.109680973277908379e+03	1.049962971449146298e+00
8.115482776487111551e+03	1.027412957292365814e+00
8.121021473369400155e+03	1.005280097772913717e+00
8.126314297944352802e+03	9.834379586933820194e-01
8.131383002287149793e+03	9.617519316978450084e-01
8.136262448915291316e+03	9.400517021522900585e-01
8.141001711666282063e+03	9.181258292028013912e-01
8.145658379496595444e+03	8.957401272941554193e-01
8.150290297678923707e+03	8.726687640527606149e-01
8.154947396497645968e+03	8.487302503074101168e-01
8.159664726805359351e+03	8.238229235386362870e-01
8.164459207803763093e+03	7.979442686806567098e-01
8.169333772182536450e+03	7.711706792087649198e-01
8.174288207715527278e+03	7.435990178993455713e-01
8.179329472311172140e+03	7.152909052197546913e-01
8.184475821185482346e+03	6.862545372055744997e-01
8.189756038118636752e+03	6.564586725208232387e-01
8.195207500407153930e+03	6.258576759700900105e-01
8.200874680848177377e+03	5.944182003427911365e-01
8.206807062403402597e+03	5.621529829492970531e-01
8.213052886542183842e+03	5.291785579839823894e-01
8.219641688339439497e+03	4.958207241254468656e-01
8.226548714969485445e+03	4.627632417598441794e-01
8.233660044399763137e+03	4.310862584422120447e-01
8.240806730144282483e+03	4.019037211319941849e-01
8.247870236120170375e+03	3.758140204117431105e-01
8.254828182388280766e+03	3.528327219982170804e-01
8.261718285860613832e+03	3.326963274931855619e-01
8.268599377338454360e+03	3.150907060104417012e-01
8.275534981218956091e+03	2.997352524363171566e-01
8.282590018250395588e+03	2.864009674029494024e-01
8.289832668578956145e+03	2.749095731810606846e-01
8.297338727045445921e+03	2.651301124982233803e-01
8.305198564637508753e+03	2.569783699236165009e-01
8.313528874820349301e+03	2.504221893180893499e-01
8.322495185445712195e+03	2.454979924832194904e-01
8.332362448451565797e+03	2.423534994320255542e-01
8.343632116721415514e+03	2.413711147884439190e-01
8.357318962018103775e+03	2.435782047692401919e-01
8.371449251870801163e+03	2.495613425449146328e-01
8.384884390540317327e+03	2.587864065564220439e-01
8.393144492492012432e+03	2.625711876728953897e-01
8.401469245137735925e+03	2.664404744539714542e-01
8.410086163206988203e+03	2.704912690216549898e-01
8.418991986731803991e+03	2.747157738081079104e-01
8.428190981879011815e+03	2.791100534071671579e-01
8.437683803622128835e+03	2.836688953281716885e-01
8.447467324608918716e+03	2.883857607160814629e-01
8.457534131990802052e+03	2.932525904087511237e-01
8.467872307481547978e+03	2.982597536689762241e-01
8.478465570047032088e+03	3.033961729148532682e-01
8.489293830353542944e+03	3.086496409641789618e-01
8.500334120120103762e+03	3.140073052023123479e-01
8.511561771416203555e+03	3.194562520007106499e-01
8.522951662980400215e+03	3.249841000878176400e-01
8.534479346358073599e+03	3.305795137235765790e-01
8.546121914267387183e+03	3.362325741118428746e-01
8.557858551308105234e+03	3.419349869748977144e-01
8.569670780506850861e+03	3.476801397231927271e-01
8.581542466646711546e+03	3.534630432621376772e-01
8.593459656244096550e+03	3.592802007310619272e-01
8.605410328368283444e+03	3.651294409389240769e-01
8.617384114524811594e+03	3.710097452090859171e-01
8.629372025930973905e+03	3.769210859242853595e-01
8.641366209806312327e+03	3.828642866233175068e-01
8.653359744858440536e+03	3.888409079203105079e-01
8.665346478127059527e+03	3.948531597738660359e-01
8.677320899665734032e+03	4.009038380844739402e-01
8.689278051889048584e+03	4.069962840616339617e-01
8.701213467541121645e+03	4.131343636559175470e-01
8.713123132305650870e+03	4.193224656695625496e-01
8.725003466315432888e+03	4.255655165355900493e-01
8.736851322416425319e+03	4.318690118936093780e-01
8.748663997192004899e+03	4.382390644763993759e-01
8.760439253566175466e+03	4.446824696903141083e-01
8.772175352962512989e+03	4.512067903428813587e-01
8.783871097189155989e+03	4.578204638159838469e-01
8.795525880446597512e+03	4.645329360352740133e-01
8.807139753526016648e+03	4.713548287871698883e-01
8.818713502122722275e+03	4.782981486071946065e-01
8.830248746335995747e+03	4.853765509922791099e-01
8.841748066277059479e+03	4.926056761196698774e-01
8.853215167112010022e+03	5.000035826931010785e-01
8.864655098307346634e+03	5.075913156578898411e-01
8.876074552291485816e+03	5.153936625937404203e-01
8.887482280123713281e+03	5.234401814603276692e-01
8.898889683407443954e+03	5.317666289905140786e-01
8.910311678833797487e+03	5.404169987399164432e-01
8.921767997699702391e+03	5.494465195527870049e-01
8.933285202619406846e+03	5.589262272204413851e-01
8.944899929414907092e+03	5.689502293425191537e-01
8.956664278442249270e+03	5.796477937719892726e-01
8.968654917404708613e+03	5.912043540261743280e-01
8.980987104602547333e+03	6.038981027468083296e-01
8.993819297895737691e+03	6.181468483993619589e-01
9.007182200210283554e+03	6.343653775623012692e-01
9.020234429694997743e+03	6.519115534190624839e-01
9.032155771265157455e+03	6.698153082288157423e-01
9.043110991096828002e+03	6.883030127904771200e-01
9.053399733486390687e+03	7.079641734945812948e-01
9.063291049062883758e+03	7.296123098415486785e-01
9.073121811137241821e+03	7.546851218920244131e-01
9.083722850845462744e+03	7.872237397745986964e-01
9.090833350942202742e+03	8.134732769071474356e-01
9.098110299787680560e+03	8.454268181141659788e-01
9.104234748487300749e+03	8.776733921204290523e-01
9.109501892932241390e+03	9.106236687404133390e-01
9.114157267907730784e+03	9.449792986373926063e-01
9.118343314312640359e+03	9.812286331201661715e-01
9.122151271240034475e+03	1.019742463805879629e+00
9.125646265134639179e+03	1.060838495038114671e+00
9.128878387134011064e+03	1.104811646745594844e+00
9.131887977275044250e+03	1.151948605468849252e+00
9.134707739357856553e+03	1.202520505697525888e+00
9.137361996498480949e+03	1.256710210939827599e+00
9.139863395984084491e+03	1.314392702088036824e+00
9.142213487706741944e+03	1.374821685039604668e+00
9.144423934756752715e+03	1.436801475193021371e+00
9.146556612225796925e+03	1.499796640528833436e+00
9.148760132181379959e+03	1.565177437156897389e+00
9.151442959227641040e+03	1.639748456552677425e+00
9.154322982053854503e+03	1.707876981196899902e+00
9.156831262077659630e+03	1.754706552368454409e+00
9.159374508701404920e+03	1.790131195755643834e+00
9.162192085952492562e+03	1.816566264269902975e+00
9.165698275125214423e+03	1.834144676122058115e+00
9.169018312129439437e+03	1.839140971658486334e+00
9.172116176839781474e+03	1.836642672481162197e+00
9.175268088262140736e+03	1.829195343612116442e+00
9.178593370605116434e+03	1.817666700633423282e+00
9.182176978183939354e+03	1.802413327959117018e+00
9.186093666432603641e+03	1.783550567258842312e+00
9.190341782307663379e+03	1.761445751302463281e+00
9.194713730037765345e+03	1.737570568883147315e+00
9.199025241634326449e+03	1.713299613947155020e+00
9.203260129683230844e+03	1.690121086335691247e+00
9.207321875119539982e+03	1.668323604412909944e+00
9.211488269273662809e+03	1.646410228346770532e+00
9.215757724240613243e+03	1.624423874069241602e+00
9.220137296139044338e+03	1.602360396162114675e+00
9.224634616533321605e+03	1.580212181535869398e+00
9.229258198796351280e+03	1.557966600273016367e+00
9.234017500368228866e+03	1.535605848954314512e+00
9.238922987740015742e+03	1.513106858232913909e+00
9.243986192533640860e+03	1.490441276414011362e+00
9.249219749269004751e+03	1.467575500771771679e+00
9.254637395649029713e+03	1.444470744369456439e+00
9.260253900443576640e+03	1.421083161486494051e+00
9.266084858172560416e+03	1.397364122023908362e+00
9.272146244711379040e+03	1.373260855625898724e+00
9.278453544769676228e+03	1.348717948315881099e+00
9.285020098173192309e+03	1.323680729248229326e+00
9.291854000932426061e+03	1.298102689506643426e+00
9.298952420323495971e+03	1.271960863366574435e+00
9.306291882196339429e+03	1.245284578940565767e+00
9.313814271733835994e+03	1.218200023001640986e+00
9.321413459995050289e+03	1.190977199520128593e+00
9.328938601805093640e+03	1.164028207986986585e+00
9.336235345299528490e+03	1.137782075422875350e+00
9.343205891961441012e+03	1.112490506250049638e+00
9.349826634221981294e+03	1.088167345347704540e+00
9.356119311954131263e+03	1.064680104405882233e+00
9.362118625137723939e+03	1.041853029707558997e+00
9.367854896578161060e+03	1.019521414890340205e+00
9.373349231779222464e+03	9.975475601335960230e-01
9.378616984543374201e+03	9.758127377089944599e-01
9.383676251789767775e+03	9.541935321921481972e-01
9.388556143863388570e+03	9.325364864950171917e-01
9.393299528950006788e+03	9.106482048182323874e-01
9.397959471498039420e+03	8.883064262449767989e-01
9.402592373918203521e+03	8.652851823467754278e-01
9.407250368828641513e+03	8.413873744338398186e-01
9.411973923890162041e+03	8.164815873952452341e-01
9.416786423036532142e+03	7.905325437173043035e-01
9.421694769876743521e+03	7.636003781743161412e-01
9.426698291159977089e+03	7.357932353284775129e-01
9.431800799848346287e+03	7.072015126712190014e-01
9.437017810449213357e+03	6.778616520441048676e-01
9.442377278232519529e+03	6.477615246429290208e-01
9.447917477103757847e+03	6.168674654635911692e-01
9.453684574048706054e+03	5.851578091840909934e-01
9.459729062440819689e+03	5.526663241983240660e-01
9.466096656422771048e+03	5.195542351298627626e-01
9.472805593454837435e+03	4.862334360980151149e-01
9.479806923285646917e+03	4.535089070108355158e-01
9.486962133595701744e+03	4.225229382364890096e-01
9.494106459038779576e+03	3.942756856672006704e-01
9.501150359270886838e+03	3.691694300845573817e-01
9.508094512420726460e+03	3.471030887671284759e-01
9.514985873013160017e+03	3.277830157827388846e-01
9.521885451931864736e+03	3.109016759647356132e-01
9.528856962138908784e+03	2.961942915833591372e-01
9.535965531338111759e+03	2.834481945970959149e-01
9.543280307402261315e+03	2.725002369669046187e-01
9.550879263365697625e+03	2.632338513803630931e-01
9.558856766466757108e+03	2.555797827579537329e-01
9.567336506239626033e+03	2.495236229465474243e-01
9.576496607649181897e+03	2.451266107885585743e-01
9.586626410443870554e+03	2.425785746059998804e-01
9.598274294154300151e+03	2.423509633516999218e-01
9.612293623994999507e+03	2.455971827289009368e-01
9.626335422139163711e+03	2.525631342080594810e-01
9.634067491688341761e+03	2.559373396660065136e-01
9.641866034364731604e+03	2.594153462347745798e-01
9.649938605885432480e+03	2.630797616627980062e-01
9.658286346309194414e+03	2.669242430525914367e-01
9.666917924759542075e+03	2.709461528651940787e-01
9.675839758088455710e+03	2.751422133274482040e-01
9.685055761549418094e+03	2.795083951772825426e-01
9.694566648349547904e+03	2.840396108011313814e-01
9.704369288051395415e+03	2.887294446874054121e-01
9.714456209768073677e+03	2.935699618579420966e-01
9.724815371311224226e+03	2.985516495119635016e-01
9.735430298534627582e+03	3.036635367442043765e-01
9.746280645432567326e+03	3.088935095896008232e-01
9.757343139537033494e+03	3.142287968906481432e-01
9.768592784000571555e+03	3.196565592798588651e-01
9.780004129304375965e+03	3.251644888474078399e-01
9.791552421743794184e+03	3.307413283824965355e-01
9.803214487670420567e+03	3.363772474268068025e-01
9.814969292061427041e+03	3.420640524072415811e-01
9.826798185442241447e+03	3.477952443212141143e-01
9.838684903113698965e+03	3.535659600862133267e-01
9.850615398517164067e+03	3.593728403933103555e-01
9.862577586607947524e+03	3.652138622998829520e-01
9.874561057180555508e+03	3.710881658773665381e-01
9.886556796561313604e+03	3.769958931237690769e-01
9.898556939956935821e+03	3.829380492826399696e-01
9.910554564434851272e+03	3.889163907719623836e-01
9.922543523660746359e+03	3.949333398089051594e-01
9.934518322426385566e+03	4.009919245875531724e-01
9.946474026044223137e+03	4.070957427161949749e-01
9.958406199202101561e+03	4.132489456830837904e-01
9.970310869724362419e+03	4.194562428608746285e-01
9.982184512255440495e+03	4.257229236552954044e-01
9.994024048560509982e+03	4.320548976056134971e-01
1.000582686194633789e+04	4.384587530837156799e-01
1.001759082281646079e+04	4.449418354645271467e-01
1.002931432581179615e+04	4.515123481294862628e-01
1.004099633714736956e+04	4.581794795498970729e-01
1.005263645403654482e+04	4.649535626722341441e-01
1.006423497806666637e+04	4.718462744945390863e-01
1.007579300706940558e+04	4.788708876133850323e-01
1.008731255155497638e+04	4.860425898381696141e-01
1.009879668536241661e+04	4.933788951028413861e-01
1.011024974477320575e+04	5.009001792040194134e-01
1.012167759773456237e+04	5.086303899802769868e-01
1.013308801522873910e+04	5.165980061302734017e-01
1.014449119685597907e+04	5.248373610028582714e-01
1.015590053170749525e+04	5.333905156051781393e-01
1.016733373269363437e+04	5.423099885401594378e-01
1.017881457973128090e+04	5.516628721813708891e-01
1.019037569394611637e+04	5.615372917664606112e-01
1.020206311617784377e+04	5.720530142438109422e-01
1.021394406605202857e+04	5.833797165571477095e-01
1.022611970241286508e+04	5.957693601974726194e-01
1.023873855552847817e+04	6.096075286698680040e-01
1.025192929330795778e+04	6.253985787277315245e-01
1.026520489099973383e+04	6.430061370026746159e-01
1.027746544127066409e+04	6.612233892385193101e-01
1.028866540837566026e+04	6.799923813147467078e-01
1.029912153892007336e+04	6.999074181745938983e-01
1.030913346377909875e+04	7.218305819201015217e-01
1.031906491706231463e+04	7.472837846346889190e-01
1.032980108901859239e+04	7.806011043671354788e-01
1.033681134566461697e+04	8.068908409656001535e-01
1.034398108793936626e+04	8.389378067061034061e-01
1.035002839359757672e+04	8.714283147712661437e-01
1.035523029096529535e+04	9.047279610567935393e-01
1.035982359737887600e+04	9.395160099950454757e-01
1.036394805580366119e+04	9.762781827989598371e-01
1.036769401796292004e+04	1.015389138833477256e+00
1.037112626964338961e+04	1.057172493720804685e+00
1.037429475358241507e+04	1.101930011639267182e+00
1.037723974775121678e+04	1.149956300034329582e+00
1.037999395425341208e+04	1.201532014096620804e+00
1.038258173731699208e+04	1.256849505406916423e+00
1.038501570944227024e+04	1.315782119044520693e+00
1.038729698516538701e+04	1.377546166838139241e+00
1.038943600336373493e+04	1.440869385512868250e+00
1.039149145610360938e+04	1.505141154059596031e+00
1.039360061440509344e+04	1.571593633323302264e+00
1.039609608597573424e+04	1.645728026227866847e+00
1.039909534141070799e+04	1.721696078851219891e+00
1.040160351352067482e+04	1.771337844892824753e+00
1.040409565977107741e+04	1.807917788792410274e+00
1.040684657747437996e+04	1.835021900807302098e+00
1.041027124418461062e+04	1.853008252089252350e+00
1.041352441787969838e+04	1.858148286502044888e+00
1.041656007498092731e+04	1.855656464163951691e+00
1.041965016151030432e+04	1.848169846167373453e+00
1.042290960810022625e+04	1.836602902248227753e+00
1.042641534610895178e+04	1.821371630627628857e+00
1.043022706613652372e+04	1.802693560337913059e+00
1.043433682235527340e+04	1.781007141689928464e+00
1.043859434011434678e+04	1.757501904206428156e+00
1.044284887355167848e+04	1.733360180343471058e+00
1.044706485551272090e+04	1.709013106281960459e+00
1.045124836857919945e+04	1.686122038304685766e+00
1.045536142575153644e+04	1.664074279989327998e+00
1.045958013459840004e+04	1.641932429287539685e+00
1.046390615385945239e+04	1.619720818040424559e+00
1.046834695963036756e+04	1.597432206784432651e+00
1.047291074449299595e+04	1.575055401910127051e+00
1.047760665192289525e+04	1.552574186593336014e+00
1.048244485546265241e+04	1.529967168551135792e+00
1.048743664343842647e+04	1.507207660704903196e+00
1.049259449959023186e+04	1.484263584859568441e+00
1.049793216786073572e+04	1.461097369828894710e+00
1.050346467732329074e+04	1.437665839430116499e+00
1.050920828176705982e+04	1.413920138287018791e+00
1.051518023176652605e+04	1.389805841675580300e+00
1.052139822845300114e+04	1.365263598086051688e+00
1.052787927388799835e+04	1.340231081380553135e+00
1.053463736368109312e+04	1.314647942069999909e+00
1.054167898378239261e+04	1.288467166411471743e+00
1.054899477827694136e+04	1.261678557859557293e+00
1.055654590620274757e+04	1.234350355134312016e+00
1.056424654173700765e+04	1.206686866601814234e+00
1.057195257771578508e+04	1.179072880090151765e+00
1.057948303171731823e+04	1.152016611916469646e+00
1.058669081988969083e+04	1.125924356106582813e+00
1.059351784280421271e+04	1.100915892111361094e+00
1.059997616472013578e+04	1.076881761386846881e+00
1.060610255285685707e+04	1.053630042146936230e+00
1.061193081529375195e+04	1.030975966440871527e+00
1.061748427686789364e+04	1.008768514553584517e+00
1.062278124215918251e+04	9.868773807511758145e-01
1.062784635445932327e+04	9.651595681072475674e-01
1.063271885280997412e+04	9.434319820113042931e-01
1.063745205118583908e+04	9.214708628033381199e-01
1.064210613374754939e+04	8.990356427293343389e-01
1.064673915496571317e+04	8.759035940111000729e-01
1.065139875174884219e+04	8.519071885736677618e-01
1.065611583861912732e+04	8.269669088913863542e-01
1.066090321378748195e+04	8.011009225521259491e-01
1.066576198314880821e+04	7.743922620806298340e-01
1.067069295453063751e+04	7.469272099757462424e-01
1.067570532376836854e+04	7.187490201443652582e-01
1.068081902624519171e+04	6.898502346141185404e-01
1.068606337394416551e+04	6.601901497510143102e-01
1.069147535824819715e+04	6.297180836043552166e-01
1.069709862436745971e+04	5.983966113242176199e-01
1.070298198129240336e+04	5.662312797522742747e-01
1.070917420587446395e+04	5.333226332638975054e-01
1.071570861931660329e+04	4.999639505525967920e-01
1.072256979424221754e+04	4.667882802593679714e-01
1.072965550473753865e+04	4.348380477098329200e-01
1.073679836702853027e+04	4.052601859674265228e-01
1.074386842715480452e+04	3.787383267634106820e-01
1.075083207947941082e+04	3.553483552919741717e-01
1.075772198022044176e+04	3.348457938968070757e-01
1.076459561462050988e+04	3.169155135950508795e-01
1.077151635297000212e+04	3.012703048269451123e-01
1.077854907999106399e+04	2.876739302004925891e-01
1.078576167373499447e+04	2.759413626763538296e-01
1.079322916722127957e+04	2.659353030227675774e-01
1.080104048909051744e+04	2.575650969124001488e-01
1.080930980102187095e+04	2.507911941318107241e-01
1.081819812670257488e+04	2.456400725000833229e-01
1.082796187086984719e+04	2.422432939632401250e-01
1.083908584623196293e+04	2.409503902444492807e-01
1.085262061815076595e+04	2.427278424575563254e-01
1.086679022289054046e+04	2.482932348251661037e-01
1.088012325822881940e+04	2.570023148881871999e-01
1.088827807467210550e+04	2.607021635327307907e-01
1.089649643697700776e+04	2.644894494841399935e-01
1.090500408278187751e+04	2.684592169496072267e-01
1.091379872405685273e+04	2.726040331494000157e-01
1.092288572335484241e+04	2.769203469982004506e-01
1.093226709612625382e+04	2.814034536712516910e-01
1.094194130146383031e+04	2.860474218475259067e-01
1.095190266323990727e+04	2.908448600395625583e-01
1.096214102868811824e+04	2.957868044242890626e-01
1.097264175570920816e+04	3.008627681309262170e-01
1.098338610427703316e+04	3.060609818097730916e-01
1.099435203169628585e+04	3.113688176692439025e-01
1.100551529959065556e+04	3.167733455437794499e-01
1.101685072510096506e+04	3.222619359186743582e-01
1.102833338238174110e+04	3.278228161414755149e-01
1.103993959038844514e+04	3.334455044302828686e-01
1.105164759440830858e+04	3.391210833697524407e-01
1.106343792833588122e+04	3.448423136700953240e-01
1.107529350381776567e+04	3.506036165813301020e-01
1.108719950293238071e+04	3.564009663268204453e-01
1.109914315387867282e+04	3.622317334013859247e-01
1.111111345487293693e+04	3.680945111773403222e-01
1.112310089284267087e+04	3.739889482986137326e-01
1.113509718496840105e+04	3.799155998958380631e-01
1.114709505703798459e+04	3.858758037131824192e-01
1.115908806300497599e+04	3.918715826945957659e-01
1.117107044483009304e+04	3.979055732167744441e-01
1.118303702872583744e+04	4.039809769859094568e-01
1.119498315232618188e+04	4.101015341086370891e-01
1.120690461856740694e+04	4.162715157770015550e-01
1.121879767051378258e+04	4.224957345045788348e-01
1.123065898438936165e+04	4.287795716977962912e-01
1.124248567625059331e+04	4.351290217341254318e-01
1.125427532176734894e+04	4.415507542279760722e-01
1.126602598564250366e+04	4.480521951145294834e-01
1.127773626132676509e+04	4.546416300193820703e-01
1.128940532113391419e+04	4.613283340004237787e-01
1.130103297751026912e+04	4.681227332935766206e-01
1.131261975879125384e+04	4.750366078326780372e-01
1.132416700399294677e+04	4.820833464571988025e-01
1.133567698270587607e+04	4.892782710751897302e-01
1.134715305101208287e+04	4.966390540676353660e-01
1.135859985859386143e+04	5.041862635583587160e-01
1.137002362850077770e+04	5.119440868400522149e-01
1.138143254526086821e+04	5.199413098516457721e-01
1.139283730482600913e+04	5.282126723217408504e-01
1.140425191429333609e+04	5.368007916478489960e-01
1.141569488635662856e+04	5.457589755764591377e-01
1.142719108233278894e+04	5.551554809216312503e-01
1.143877465593449051e+04	5.650802270254626780e-01
1.145049392431949127e+04	5.756558738235288963e-01
1.146241961388461823e+04	5.870569617588236033e-01
1.147465813517778406e+04	5.995436431950278422e-01
1.148736253192414733e+04	6.135118179491021451e-01
1.150063236317254814e+04	6.294383034019007672e-01
1.151384098930559958e+04	6.469897668432355031e-01
1.152597358329044073e+04	6.650177908478994704e-01
1.153708077975614651e+04	6.835883357247698466e-01
1.154747248817007858e+04	7.032854732772062523e-01
1.155743164242753119e+04	7.249273727367899767e-01
1.156729836290201092e+04	7.499339513233954646e-01
1.157787290650467548e+04	7.821954874651563250e-01
1.158503274774357669e+04	8.084838728415526532e-01
1.159237008228159175e+04	8.405888383241990613e-01
1.159852486679958565e+04	8.729502393451123998e-01
1.160380477820560554e+04	9.059956115555241052e-01
1.160846314216472638e+04	9.404470130087217994e-01
1.161264581862375235e+04	9.768035235416276940e-01
1.161644574926106725e+04	1.015442372276397220e+00
1.161992904004156844e+04	1.056685923421540885e+00
1.162314640753733875e+04	1.100832894652580496e+00
1.162613864719159938e+04	1.148173783162717898e+00
1.162893889917543129e+04	1.198985826235438257e+00
1.163157207321417081e+04	1.253465640845616846e+00
1.163405158042460971e+04	1.311515366980645414e+00
1.163637912529202549e+04	1.372413992057453180e+00
1.163856414460507949e+04	1.434934607872008883e+00
1.164066311774813221e+04	1.498430658980551389e+00
1.164281305298848019e+04	1.564062902817129785e+00
1.164535594626572311e+04	1.637391871992546655e+00
1.164834772940941184e+04	1.711241235467150679e+00
1.165086700283690698e+04	1.760167587554822388e+00
1.165338004376464596e+04	1.796603114104629029e+00
1.165614733067135239e+04	1.823770139471929452e+00
1.165957310420515751e+04	1.842038561591860635e+00
1.166288452063866680e+04	1.847667530578430028e+00
1.166595684971867922e+04	1.845489839257445919e+00
1.166907408460004444e+04	1.838266947609562552e+00
1.167235789650988227e+04	1.826931890725115748e+00
1.167589019284913957e+04	1.811887759520314667e+00
1.167973975146154953e+04	1.793303486446184758e+00
1.168390905383349855e+04	1.771546845236111611e+00
1.168822798304574644e+04	1.747898051047247492e+00
1.169251942700362451e+04	1.723690472304027388e+00
1.169675109131211866e+04	1.699346603888510332e+00
1.170093602094409835e+04	1.676682534923555012e+00
1.170507473304308769e+04	1.654721645965258503e+00
1.170931951816551009e+04	1.632666997040904233e+00
1.171367284941643084e+04	1.610538911639191051e+00
1.171814233584913927e+04	1.588329920028282771e+00
1.172273633074647114e+04	1.566028296096791061e+00
1.172746413846801079e+04	1.543617135915390515e+00
1.173233608325294881e+04	1.521074249510502074e+00
1.173736357765508546e+04	1.498372104086649559e+00
1.174255917922191293e+04	1.475477808629338305e+00
1.174793662000295444e+04	1.452353118687611744e+00
1.175351077955489018e+04	1.428954469472428768e+00
1.175929754854297244e+04	1.405233105143244510e+00
1.176531348963879464e+04	1.381135485078901937e+00
1.177157512755365860e+04	1.356604377076637391e+00
1.177809755291599868e+04	1.331581532420665459e+00
1.178489173731555820e+04	1.306013837014381451e+00
1.179195947509903817e+04	1.279866590074538957e+00
1.179928440150067581e+04	1.253149507432627763e+00
1.180681814778939588e+04	1.225959897163426016e+00
1.181446466194750428e+04	1.198535765208384785e+00
1.182207590761247047e+04	1.171278200417339876e+00
1.182948419680675215e+04	1.144656775725719999e+00
1.183656886490317083e+04	1.118995376402148745e+00
1.184329074678963298e+04	1.094356214729865329e+00
1.184966724419619823e+04	1.070618292671007721e+00
1.185573442090844583e+04	1.047598874096717037e+00
1.186152516337935958e+04	1.025122726815638874e+00
1.186706255039863572e+04	1.003044003749639312e+00
1.187236309843562412e+04	9.812390837277538136e-01
1.187744579072335000e+04	9.595812958696694484e-01
1.188234093031064549e+04	9.379135246217752409e-01
1.188709293863728089e+04	9.160378376412433576e-01
1.189175635903762122e+04	8.937278527655895255e-01
1.189638849676687096e+04	8.707556783369164721e-01
1.190104150955693513e+04	8.469257028247116903e-01
1.190575502382116611e+04	8.221112692820468082e-01
1.191055117483136200e+04	7.962826386937840173e-01
1.191543601985223722e+04	7.695017905201945174e-01
1.192040891328690486e+04	7.418723824114509258e-01
1.192547415576512140e+04	7.134763321787076507e-01
1.193064743053002894e+04	6.843419136896694566e-01
1.193595615754711253e+04	6.544508992609610054e-01
1.194143746904416548e+04	6.237642029803993626e-01
1.194713620441344574e+04	5.922519350498521851e-01
1.195310225769763383e+04	5.599309057042871629e-01
1.195938356131837099e+04	5.269264547456962156e-01
1.196600735730599808e+04	4.935825669718146846e-01
1.197294342849837813e+04	4.606104355918374527e-01
1.198007158313585933e+04	4.291068546472809886e-01
1.198722294294877611e+04	4.001611924101384776e-01
1.199428575305595405e+04	3.743230941826526381e-01
1.200124360344238994e+04	3.515769272637299103e-01
1.200813673769831803e+04	3.316504741558061187e-01
1.201502459585160977e+04	3.142309926048873492e-01
1.202197070797728338e+04	2.990419220164798331e-01
1.202903992453598403e+04	2.858585086182873214e-01
1.203630044847039972e+04	2.745064051751797685e-01
1.204382824685313426e+04	2.648583450715480403e-01
1.205171403940599339e+04	2.568338421271098015e-01
1.206007505578826931e+04	2.504049442641446688e-01
1.206907746504860734e+04	2.456134812374724807e-01
1.207898627534775551e+04	2.426151581070290775e-01
1.209029689342386519e+04	2.418051252437221355e-01
1.210395840774352837e+04	2.442115411544818482e-01
1.211812495552773180e+04	2.504255265452372536e-01
1.213167027386124573e+04	2.599731697033806355e-01
1.213999032916494980e+04	2.638074619476949434e-01
1.214837569804781015e+04	2.677246697220734828e-01
1.215705467163272078e+04	2.718228221211143047e-01
1.216602340325863042e+04	2.760938892124725763e-01
1.217528548809800668e+04	2.805336872960769168e-01
1.218484076618209656e+04	2.851366883620466419e-01
1.219468518001334269e+04	2.898959876334051833e-01
1.220481032268722629e+04	2.948031361350966773e-01
1.221520329393876273e+04	2.998481272692646304e-01
1.222584693377964868e+04	3.050195655138548956e-01
1.223672046541151394e+04	3.103050250254721920e-01
1.224780049045568194e+04	3.156915628709738852e-01
1.225906219511427116e+04	3.211663127080314761e-01
1.227048057924244131e+04	3.267170658657336246e-01
1.228203152983311520e+04	3.323327556202460009e-01
1.229369261797627769e+04	3.380037916557427913e-01
1.230544357701379704e+04	3.437222313061921164e-01
1.231726648865439165e+04	3.494818072884339766e-01
1.232914574416613868e+04	3.552778496499640615e-01
1.234106786021989319e+04	3.611071437613627144e-01
1.235302122012530162e+04	3.669677601858997718e-01
1.236499579427279605e+04	3.728588828393049615e-01
1.237698287370643811e+04	3.787806515136368235e-01
1.238897483585056943e+04	3.847340273391560705e-01
1.240096494975547648e+04	3.907206840983598606e-01
1.241294722196474504e+04	3.967429254309008946e-01
1.242491627991674250e+04	4.028036261671022467e-01
1.243686728801540266e+04	4.089061954245507557e-01
1.244879589128989028e+04	4.150545592690864649e-01
1.246069818230598139e+04	4.212531613943977793e-01
1.247257068647190317e+04	4.275069802797186180e-01
1.248441036276444720e+04	4.338215625391856900e-01
1.249621461688491945e+04	4.402030725039043912e-01
1.250798132498283849e+04	4.466583590661945546e-01
1.251970886736614921e+04	4.531950420253508804e-01
1.253139617115022520e+04	4.598216205997163186e-01
1.254304276340199976e+04	4.665476091187109042e-01
1.255464883595743049e+04	4.733837059919654977e-01
1.256621532597575060e+04	4.803420054953350116e-01
1.257774401643757665e+04	4.874362645814311890e-01
1.258923766589751722e+04	4.946822437011288986e-01
1.260070017694813214e+04	5.020981462567603026e-01
1.261213682245152631e+04	5.097051955505554899e-01
1.262355455321864065e+04	5.175284039223336796e-01
1.263496242763930422e+04	5.255976199588335840e-01
1.264637222505067439e+04	5.339489871254305964e-01
1.265779934319317545e+04	5.426270296397774917e-01
1.266926415091235503e+04	5.516877301254008437e-01
1.268079409266771108e+04	5.612032368283594863e-01
1.269242708170783590e+04	5.712693716556900281e-01
1.270421715127919379e+04	5.820181662513296272e-01
1.271624396626772250e+04	5.936396784898215762e-01
1.272862702834145421e+04	6.064196100529275490e-01
1.274152550200221958e+04	6.207821524103405153e-01
1.275492422997670838e+04	6.370917706045005069e-01
1.276789385929716445e+04	6.545695880649797793e-01
1.277972427105242059e+04	6.723592470631494233e-01
1.279061617894765732e+04	6.907381497650724178e-01
1.280086078825788536e+04	7.102852214200855441e-01
1.281071744277251673e+04	7.317912892476492459e-01
1.282051112391059178e+04	7.566454902342376609e-01
1.283103274687809972e+04	7.886834288185863295e-01
1.283821539529563779e+04	8.149312521515870156e-01
1.284557298290374092e+04	8.469024490396388494e-01
1.285174957612616345e+04	8.790711315095660616e-01
1.285705554704995666e+04	9.118803776992961962e-01
1.286174430353932075e+04	9.460525722016477346e-01
1.286596107327119717e+04	9.820819393187323332e-01
1.286979822438316660e+04	1.020339933330174587e+00
1.287332143990167788e+04	1.061143160186814205e+00
1.287658112951683142e+04	1.104784651438101672e+00
1.287961784083210114e+04	1.151548697104522789e+00
1.288246444468063237e+04	1.201704107771731866e+00
1.288514546209655782e+04	1.255434201908977698e+00
1.288767383950447220e+04	1.312624555363492540e+00
1.289005141264778285e+04	1.372556087857637497e+00
1.289228969742811205e+04	1.434059912956177074e+00
1.289445032253552563e+04	1.496599809258398972e+00
1.289668373637795958e+04	1.561543706081922389e+00
1.289941674950986817e+04	1.635962589760834751e+00
1.290228793540489642e+04	1.702530350769786427e+00
1.290480331638448661e+04	1.748685061342414970e+00
1.290736282169780497e+04	1.783806669018694668e+00
1.291019951099599530e+04	1.810090262512032089e+00
1.291372619430454870e+04	1.827623234513228168e+00
1.291707308568049302e+04	1.832670698383221497e+00
1.292019277120888364e+04	1.830226852090279577e+00
1.292336472912102363e+04	1.822835956938970270e+00
1.292671061291221304e+04	1.811356998509246141e+00
1.293031850877667421e+04	1.796128242204631853e+00
1.293426953909654367e+04	1.777225564100472166e+00
1.293856645835215204e+04	1.754978833128668203e+00
1.294297675176835037e+04	1.730982080338142159e+00
1.294730400576815919e+04	1.706682114555041041e+00
1.295154179235887568e+04	1.683649613637569820e+00
1.295562170540333864e+04	1.661905763949699466e+00
1.295980663982623264e+04	1.640046249539555134e+00
1.296409550995130121e+04	1.618111430639130432e+00
1.296849546838224705e+04	1.596096990502167579e+00
1.297301426138227180e+04	1.573994945116170774e+00
1.297766051969674481e+04	1.551792183050551222e+00
1.298244381487571263e+04	1.529470336704571443e+00
1.298737471497100523e+04	1.507005729048442211e+00
1.299246482707784889e+04	1.484369406342299413e+00
1.299772681531653507e+04	1.461527231909693025e+00
1.300317437229907046e+04	1.438440034568144732e+00
1.300882210519976979e+04	1.415063844793330139e+00
1.301468526995548564e+04	1.391350325572948021e+00
1.302077923941355948e+04	1.367247646503825909e+00
1.302711850175974905e+04	1.342702339533229372e+00
1.303371481075569318e+04	1.317663277882628048e+00
1.304057378702828646e+04	1.292090083394201283e+00
1.304768882003897306e+04	1.265969998176537326e+00
1.305503099656659288e+04	1.239348186727528001e+00
1.306253546343255402e+04	1.212371822611394201e+00
1.307009063231679647e+04	1.185329434247695879e+00
1.307754737260959519e+04	1.158629888103567707e+00
1.308476380896893170e+04	1.132664186423845809e+00
1.309165749133003374e+04	1.107636393356278504e+00
1.309821333355675597e+04	1.083535387547636786e+00
1.310445484531965485e+04	1.060226338497118448e+00
1.311041591911660726e+04	1.037539872822007103e+00
1.311612606495398904e+04	1.015317553044707388e+00
1.312160606050197202e+04	9.934255315477074078e-01
1.312687056870214292e+04	9.717485354738474301e-01
1.313193544742974700e+04	9.501699612274626672e-01
1.313682579842154882e+04	9.285479581046390818e-01
1.314157988461938294e+04	9.067024186584224932e-01
1.314624719267630098e+04	8.844206394686462414e-01
1.315088272365889134e+04	8.614777481077694476e-01
1.315553996932615155e+04	8.376659508558282896e-01
1.316026353437801481e+04	8.128304431441530919e-01
1.316508254228787519e+04	7.869056293870080321e-01
1.317000847200451608e+04	7.599295936551487829e-01
1.317504150502363336e+04	7.320112738783074446e-01
1.318018299167252553e+04	7.032624321045483073e-01
1.318544534241196379e+04	6.737457200016977454e-01
1.319085471145163501e+04	6.434685362624485983e-01
1.319644910208312103e+04	6.124089888872721321e-01
1.320227523887015195e+04	5.805541998541317028e-01
1.320838386862581501e+04	5.479506873186057447e-01
1.321481878440766741e+04	5.147853506232945575e-01
1.322159120615254324e+04	4.815173639376881254e-01
1.322863899909068277e+04	4.490102726658760646e-01
1.323581351436786281e+04	4.184183171551305036e-01
1.324295623938034078e+04	3.906648191792211899e-01
1.324999283461572122e+04	3.660570737297153543e-01
1.325693390539252505e+04	3.444472206404000647e-01
1.326382989783681842e+04	3.255329039963090754e-01
1.327074248652239839e+04	3.090119885576458336e-01
1.327773534364865191e+04	2.946281353446520979e-01
1.328487363113951142e+04	2.821769549850010605e-01
1.329222688219297197e+04	2.715029336442072450e-01
1.329987396534231812e+04	2.624968375018128519e-01
1.330791085715226836e+04	2.550971427208990061e-01
1.331646392784253658e+04	2.492987062868850801e-01
1.332571569173704302e+04	2.451756828672769506e-01
1.333596226471204318e+04	2.429391276493614860e-01
1.334775400410273505e+04	2.431000508749288913e-01
1.336179469461342705e+04	2.468187652724807557e-01
1.337585467785356923e+04	2.542795006491963550e-01
1.338366903272846685e+04	2.577240721907029242e-01
1.339155094082739743e+04	2.612700247069574266e-01
1.339971001721423454e+04	2.650018819475804532e-01
1.340814687687073638e+04	2.689131323503149429e-01
1.341686962844834670e+04	2.730009834660299672e-01
1.342588392105493040e+04	2.772619036494018419e-01
1.343519268703878879e+04	2.816915107776322147e-01
1.344479544744340637e+04	2.862842708622505561e-01
1.345468770811536706e+04	2.910332492935620574e-01
1.346486053841363719e+04	2.959299577801651759e-01
1.347530045196410538e+04	3.009643507770441428e-01
1.348598967984349292e+04	3.061250089767203475e-01
1.349690686112516414e+04	3.113995144352956768e-01
1.350802808451475539e+04	3.167749781577466339e-01
1.351932812935415859e+04	3.222386420350276115e-01
1.353078171172186921e+04	3.277784603072727565e-01
1.354236455530462263e+04	3.333835765129474216e-01
1.355405417100915656e+04	3.390446458597701218e-01
1.356583031004953955e+04	3.447539930367154448e-01
1.357767512346270087e+04	3.505056277902177109e-01
1.358957310060554846e+04	3.562951580502746185e-01
1.360151086809558001e+04	3.621196427889734060e-01
1.361347691974913687e+04	3.679774199140704027e-01
1.362546133116137207e+04	3.738679352525023925e-01
1.363745549064839179e+04	3.797915874941484304e-01
1.364945186540297436e+04	3.857495975701038526e-01
1.366144380831724084e+04	3.917439045004869058e-01
1.367342540655351877e+04	3.977770878464025883e-01
1.368539136819594569e+04	4.038523148584322597e-01
1.369733694140441185e+04	4.099733097589515207e-01
1.370925786183770288e+04	4.161443435765015963e-01
1.372115032286134920e+04	4.223702426231418783e-01
1.373301096437938213e+04	4.286564146814938470e-01
1.374483687744390045e+04	4.350088930036715706e-01
1.375662562148569668e+04	4.414343984724195535e-01
1.376837525290484518e+04	4.479404217854099923e-01
1.378008436401526160e+04	4.545353283394998889e-01
1.379175213272335714e+04	4.612284901505878110e-01
1.380337838423280118e+04	4.680304509051271822e-01
1.381496366797058181e+04	4.749531330819746766e-01
1.382650935293812290e+04	4.820100985613584021e-01
1.383801775087405258e+04	4.892168814105372077e-01
1.384949227476522174e+04	4.965914157778523186e-01
1.386093765101112149e+04	5.041545963861572277e-01
1.387236020609654770e+04	5.119310230713035592e-01
1.388376826576902022e+04	5.199500111607217034e-01
1.389517272124876035e+04	5.282469919236916223e-01
1.390658785384038492e+04	5.368655050363246861e-01
1.391803257219695843e+04	5.458601214608176377e-01
1.392953232408438271e+04	5.553008813987162506e-01
1.394112216199045724e+04	5.652803186028230176e-01
1.395285183035277259e+04	5.759251000700503775e-01
1.396479438658796607e+04	5.874162165815368652e-01
1.397705991789178006e+04	6.000245425036776492e-01
1.398980473296729724e+04	6.141616472219711964e-01
1.400310614029055068e+04	6.302956908199480734e-01
1.401624614236234993e+04	6.479716479854578104e-01
1.402827862753835871e+04	6.660968531633675305e-01
1.403931082610291196e+04	6.848224008946705021e-01
1.404965464648235684e+04	7.047630519370279290e-01
1.405959712930321803e+04	7.267910874325609338e-01
1.406950655088089843e+04	7.524917620811311103e-01
1.408034604061302525e+04	7.865970039365542954e-01
1.408724425197742130e+04	8.128480666124547893e-01
1.409428489684371198e+04	8.447088197009665622e-01
1.410025724231296772e+04	8.771121317796588546e-01
1.410541513827518611e+04	9.103877415203764922e-01
1.410998109020608899e+04	9.451782190060976641e-01
1.411408866301705530e+04	9.819519627025233843e-01
1.411782519866763869e+04	1.021074637078331238e+00
1.412125378264846222e+04	1.062864249895179913e+00
1.412442328459309101e+04	1.107618616310341420e+00
1.412737320668484426e+04	1.155628602305059260e+00
1.413013551140392701e+04	1.207167371822131186e+00
1.413273356741436692e+04	1.262405731054958347e+00
1.413517868195601659e+04	1.321167785730821720e+00
1.413747167624346548e+04	1.382614491594973183e+00
1.413962648600981447e+04	1.445507112538254368e+00
1.414170960235839266e+04	1.509400060275000843e+00
1.414387323075229870e+04	1.575825202075871845e+00
1.414653189429980557e+04	1.651895128415725500e+00
1.414938162308870051e+04	1.720814373359726090e+00
1.415186883765190760e+04	1.767936177471902459e+00
1.415439251129116565e+04	1.803297860996873725e+00
1.415720232121720801e+04	1.829470423835692472e+00
1.416072083153590938e+04	1.846468294095801044e+00
1.416396960301073341e+04	1.850708674024263312e+00
1.416702709047345343e+04	1.847730164857169566e+00
1.417015230853630601e+04	1.839886181716153590e+00
1.417345583074578281e+04	1.828009822956169428e+00
1.417701645214842029e+04	1.812467038297947974e+00
1.418089677931785809e+04	1.793434032295466496e+00
1.418507941171946732e+04	1.771379988457802090e+00
1.418938415046288901e+04	1.747649719261268775e+00
1.419365867067544241e+04	1.723430786188459241e+00
1.419788022112681028e+04	1.699071902166999548e+00
1.420206062750008459e+04	1.676427191621203239e+00
1.420620579212521989e+04	1.654429660427436888e+00
1.421045723964425270e+04	1.632340779278588450e+00
1.421481780636956682e+04	1.610178794675340308e+00
1.421929516110521399e+04	1.587935811755155857e+00
1.422389773476408845e+04	1.565599629856193165e+00
1.422863491997445453e+04	1.543152872464220726e+00
1.423351714283461115e+04	1.520572875949377289e+00
1.423855593490582760e+04	1.497831624078771684e+00
1.424376399416717140e+04	1.474895716321419137e+00
1.424915521932381671e+04	1.451726348223382645e+00
1.425474468716266347e+04	1.428279314307407066e+00
1.426054851834837609e+04	1.404505105349250771e+00
1.426658353440455176e+04	1.380349291641001619e+00
1.427286652929072261e+04	1.355753626802633560e+00
1.427941282195434906e+04	1.330658824280909869e+00
1.428623344998058019e+04	1.305011022580486069e+00
1.429332985751160231e+04	1.278775804842402941e+00
1.430068447003629808e+04	1.251965591096108055e+00
1.430824628790921270e+04	1.224684710702762747e+00
1.431591491498430150e+04	1.197183815598307222e+00
1.432353722182151432e+04	1.169879759757033399e+00
1.433094314863777436e+04	1.143249815776211209e+00
1.433801506474171583e+04	1.117607885893491027e+00
1.434471904411527794e+04	1.092998384064274742e+00
1.435107588784494692e+04	1.069287941923861229e+00
1.435712255967048623e+04	1.046289185312083925e+00
1.436289131286990050e+04	1.023827215172500305e+00
1.436840432490406783e+04	1.001758069043971799e+00
1.437367828720004763e+04	9.799577098059695235e-01
1.437873423557811839e+04	9.582938892034624789e-01
1.438360586929390774e+04	9.365997241338204216e-01
1.438834087248064316e+04	9.146677956158295597e-01
1.439299569524294020e+04	8.922669696170395515e-01
1.439762767827852804e+04	8.691720161270742873e-01
1.440228704780950102e+04	8.451988257400014914e-01
1.440700983039384300e+04	8.202404622543464363e-01
1.441181408305559853e+04	7.942892231879480347e-01
1.441670332698438506e+04	7.674203069267275801e-01
1.442167714877098661e+04	7.397347049090691185e-01
1.442674199843493079e+04	7.113007288116856008e-01
1.443191592021337055e+04	6.821324337299042861e-01
1.443722800680315777e+04	6.522025889818988675e-01
1.444271636578339712e+04	6.214688120289350026e-01
1.444842635343463917e+04	5.899024897010343160e-01
1.445440795758062632e+04	5.575261562319571151e-01
1.446070833587676498e+04	5.244773396724555781e-01
1.446735194883831900e+04	4.911224961165762681e-01
1.447430273882139045e+04	4.582047176913600084e-01
1.448143433640543481e+04	4.268404427130694234e-01
1.448857844254671909e+04	3.980960986875832219e-01
1.449563019419670673e+04	3.724751208491027810e-01
1.450257887575166751e+04	3.499328273491282837e-01
1.450946706992910913e+04	3.301887812167001446e-01
1.451635482357546061e+04	3.129311692922444599e-01
1.452330582088797382e+04	2.978867484002912791e-01
1.453038514482129540e+04	2.848342874194029206e-01
1.453766154354282844e+04	2.736027239330540706e-01
1.454521204483456859e+04	2.640679483574669417e-01
1.455312928574649231e+04	2.561528507731780091e-01
1.456153399871659713e+04	2.498337272104991791e-01
1.457059923871484716e+04	2.451589553349682871e-01
1.458060550232022797e+04	2.422970966003802906e-01
1.459209015690300475e+04	2.416775632118474126e-01
1.460603429137183048e+04	2.444205627916325452e-01
1.462007007698840061e+04	2.508775269710220024e-01
1.463356068394543036e+04	2.606644717602243921e-01
1.464195251999162610e+04	2.645520788196711881e-01
1.465040934245724748e+04	2.685201242408227773e-01
1.465916150790827669e+04	2.726682465753486606e-01
1.466820440281814081e+04	2.769881325111244741e-01
1.467754081048381522e+04	2.814753159013905770e-01
1.468716959022857191e+04	2.861239092596420397e-01
1.469708557653902062e+04	2.909265946795150937e-01
1.470727919385808309e+04	2.958744906395117114e-01
1.471773640669062843e+04	3.009571850194417419e-01
1.472843906133298697e+04	3.061629553971005890e-01
1.473936562962935386e+04	3.114791738447647007e-01
1.475049227300750135e+04	3.168928491741556108e-01
1.476179406988115625e+04	3.223912256632294748e-01
1.477324621520671280e+04	3.279623446728213709e-01
1.478482502649500566e+04	3.335954920708429916e-01
1.479650865526119378e+04	3.392814886484982750e-01
1.480827748267906463e+04	3.450128204008055532e-01
1.482011423877844936e+04	3.507836341917639489e-01
1.483200391851970016e+04	3.565896390965787588e-01
1.484393357267845386e+04	3.624279540176756909e-01
1.485589204029845678e+04	3.682969351440384953e-01
1.486786967103538700e+04	3.741960068000773632e-01
1.487985806625347323e+04	3.801255092022265414e-01
1.489184985578533451e+04	3.860865706606834702e-01
1.490383851411320938e+04	3.920810054043211146e-01
1.491581821668124940e+04	3.981112369259666717e-01
1.492778373244740396e+04	4.041802447453359259e-01
1.493973034768891921e+04	4.102915322173873447e-01
1.495165381618660831e+04	4.164491133419821467e-01
1.496355033088812343e+04	4.226575167817953615e-01
1.497541651359953539e+04	4.289218063093035993e-01
1.498724941856697296e+04	4.352476168358870856e-01
1.499904654827379818e+04	4.416412067901250849e-01
1.501080587932922390e+04	4.481095278005219895e-01
1.502252589782920404e+04	4.546603139680341910e-01
1.503420564366843610e+04	4.613021937705852893e-01
1.504584476542817902e+04	4.680448297885120290e-01
1.505744358732699402e+04	4.748990927128968753e-01
1.506900319222304825e+04	4.818772794017781580e-01
1.508052552621570794e+04	4.889933883861210528e-01
1.509201353274430585e+04	4.962634715519465556e-01
1.510347132861575847e+04	5.037060892981447546e-01
1.511490444005692007e+04	5.113429088184340277e-01
1.512632012569853214e+04	5.191995043760323503e-01
1.513772782834920145e+04	5.273064498102444375e-01
1.514913982208014750e+04	5.357008455089495857e-01
1.516057216357537072e+04	5.444285116225252574e-01
1.517204613123515264e+04	5.535472388852551440e-01
1.518359047578395257e+04	5.631317890695832773e-01
1.519524506565512274e+04	5.732819200259969827e-01
1.520706698036752823e+04	5.841358714132562913e-01
1.521914071408498421e+04	5.958939084736258884e-01
1.523159258779572701e+04	6.088582526259730399e-01
1.524458095285889613e+04	6.234684487553395771e-01
1.525800429471637472e+04	6.400002887186710954e-01
1.527082268527753513e+04	6.574931583813630187e-01
1.528250259971234118e+04	6.752816961657875927e-01
1.529328782052626593e+04	6.937173610854285855e-01
1.530346148782177806e+04	7.133914824202927107e-01
1.531327979454190427e+04	7.351235729364792304e-01
1.532308294898217900e+04	7.604042718202901341e-01
1.533377179622248332e+04	7.936183741873930053e-01
1.534077937793765523e+04	8.198157603110447500e-01
1.534793539858123222e+04	8.515569879715446655e-01
1.535399278438502370e+04	8.836843520231052462e-01
1.535922331748631768e+04	9.165718342139947961e-01
1.536385836561531505e+04	9.508840661978711362e-01
1.536803435832009382e+04	9.870919893311094206e-01
1.537183963207748457e+04	1.025557247502909552e+00
1.537533767897027792e+04	1.066591715193365486e+00
1.537857755901507153e+04	1.110486066208580702e+00
1.538159886286483925e+04	1.157522828787632019e+00
1.538443357012883462e+04	1.207965180674360095e+00
1.538710502540921334e+04	1.261974716002214780e+00
1.538962462993273039e+04	1.319380666754384590e+00
1.539199379824161588e+04	1.379390072342479012e+00
1.539422799915536416e+04	1.440849148113377387e+00
1.539639778909891174e+04	1.503394494723761854e+00
1.539867063316791791e+04	1.568746263439234179e+00
1.540159192030237136e+04	1.646332147630936493e+00
1.540438100791671786e+04	1.708468201212664850e+00
1.540688803160345742e+04	1.752386605197831182e+00
1.540948081392202403e+04	1.785985162169059226e+00
1.541239461789873349e+04	1.810930410400928503e+00
1.541604371659477511e+04	1.826782749243503812e+00
1.541934065911564721e+04	1.830246702461451269e+00
1.542246448843980397e+04	1.826884582867923434e+00
1.542566668059496442e+04	1.818781339793562823e+00
1.542905878845150073e+04	1.806670938484784550e+00
1.543272915654054850e+04	1.790824325511144233e+00
1.543675758978046724e+04	1.771285898260040570e+00
1.544111512605477037e+04	1.748535434200875427e+00
1.544553035967858159e+04	1.724388528077437366e+00
1.544984496819429296e+04	1.700076384603535162e+00
1.545407043193405480e+04	1.677251835381536882e+00
1.545817561382687927e+04	1.655509509606354124e+00
1.546238615906284213e+04	1.633656634113083372e+00
1.546670217575051902e+04	1.611727106015077293e+00
1.547113097022519287e+04	1.589715889777442603e+00
1.547568048714316501e+04	1.567613996517373431e+00
1.548035956749510842e+04	1.545407218501544389e+00
1.548517800151854317e+04	1.523076030813169446e+00
1.549014657797337895e+04	1.500595574452751491e+00
1.549527711679728964e+04	1.477935726036976760e+00
1.550058247135307829e+04	1.455061232667847149e+00
1.550607647472998178e+04	1.431931913054679928e+00
1.551177378574775867e+04	1.408502971744417298e+00
1.551768955932112112e+04	1.384725559126850580e+00
1.552383881163643673e+04	1.360547875390718753e+00
1.553023524729803830e+04	1.335917459069958291e+00
1.553688911457066388e+04	1.310786005927139231e+00
1.554380330129485628e+04	1.285119359161366992e+00
1.555096646130415866e+04	1.258917002764362580e+00
1.555834211377600877e+04	1.232245483328620939e+00
1.556585514346804484e+04	1.205282961776318551e+00
1.557338437939044707e+04	1.178348743495592599e+00
1.558077986347513433e+04	1.151856116999622426e+00
1.558791276855734759e+04	1.126155938699106240e+00
1.559471873403923746e+04	1.101395330126941019e+00
1.560119427914840708e+04	1.077527198767587624e+00
1.560736669583219191e+04	1.054406080216331976e+00
1.561326953203330231e+04	1.031865063620640566e+00
1.561893073475350502e+04	1.009751811898390361e+00
1.562436970654809738e+04	9.879377926919590269e-01
1.562960044014945743e+04	9.663106383248846187e-01
1.563463875880496380e+04	9.447543439209316052e-01
[truncated: 555 more rows]
