# Supplementary material for: Collective dynamics and long-range order in thermal neuristor networks
Source: Nat Commun. 2024 Aug 14;15:6986. doi: 10.1038/s41467-024-51254-4 (PMC11324871; doi:10.1038/s41467-024-51254-4)
Supplement: Supplementary file 8 — Source Data [file 41467_2024_51254_MOESM8_ESM.zip › Source Data/Fig. 13/Fig. 13d.csv]

# Temperature (K)	Resistance (kOhm)
3.300000000000000000e+02	3.954338801916338042e+01
3.300000000000000568e+02	3.954338801916326673e+01
3.300000000000028422e+02	3.954338801915607604e+01
3.300000000001138005e+02	3.954338801887148946e+01
3.300000000039131578e+02	3.954338800912619689e+01
3.300000001279984190e+02	3.954338769085030236e+01
3.300000040593069457e+02	3.954337760712967054e+01
3.300001165550868336e+02	3.954308905677751085e+01
3.300009495700435878e+02	3.954095231525050735e+01
3.300030577836748762e+02	3.953554406470144045e+01
3.300062868841920363e+02	3.952725888636854279e+01
3.300106994286073245e+02	3.951593432409151774e+01
3.300163380781749538e+02	3.950145810423629200e+01
3.300232234134729197e+02	3.948377372514789840e+01
3.300313649750503942e+02	3.946285212757382510e+01
3.300407648446274038e+02	3.943868251096152733e+01
3.300514197498254134e+02	3.941126694330313285e+01
3.300633225023796626e+02	3.938061668355467759e+01
3.300764630409331062e+02	3.934674951894239570e+01
3.300908292118705276e+02	3.930968777325180952e+01
3.301064073646767838e+02	3.926945678887226876e+01
3.301231828095384913e+02	3.922608375956139071e+01
3.301411401704580726e+02	3.917959682824072587e+01
3.301602636571550420e+02	3.913002438998701393e+01
3.301805372737057951e+02	3.907739455417240748e+01
3.302019449777139926e+02	3.902173473046298824e+01
3.302244708005268308e+02	3.896307131185348283e+01
3.302480989381373888e+02	3.890142943013227494e+01
3.302728138188227263e+02	3.883683276843721899e+01
3.302986001533538456e+02	3.876930341606246344e+01
3.303254429722434793e+02	3.869886175417254748e+01
3.303533276533242429e+02	3.862552636407564677e+01
3.303822399424344667e+02	3.854931395099154656e+01
3.304121659685694681e+02	3.847023927992625403e+01
3.304430922567919993e+02	3.838831511510031902e+01
3.304750057373009895e+02	3.830355216724353085e+01
3.305078937548878457e+02	3.821595903762574409e+01
3.305417440766241270e+02	3.812554216453361278e+01
3.305765448999696901e+02	3.803230576637546534e+01
3.306122848610904157e+02	3.793625178191610559e+01
3.306489530442691489e+02	3.783737980519083521e+01
3.306865389922671739e+02	3.773568701535720038e+01
3.307250327175934785e+02	3.763116810146284763e+01
3.307644247161027806e+02	3.752381517810169242e+01
3.308047059814877571e+02	3.741361769561897432e+01
3.308458680224256341e+02	3.730056233983033565e+01
3.308879028822199189e+02	3.718463292134520515e+01
3.309308031602345181e+02	3.706581025607145818e+01
3.309745620366137473e+02	3.694407203238608872e+01
3.310191733003533727e+02	3.681939266427443869e+01
3.310646313805601721e+02	3.669174313032342383e+01
3.311109313815504152e+02	3.656109079611854185e+01
3.311580691231910691e+02	3.642739921532299974e+01
3.312060411847855903e+02	3.629062791335226024e+01
3.312548449555540628e+02	3.615073214403110313e+01
3.313044786907192929e+02	3.600766262083539004e+01
3.313549415751683114e+02	3.586136521573385494e+01
3.314062337938452742e+02	3.571178062649906337e+01
3.314583566117851205e+02	3.555884400228823239e+01
3.315113124645877747e+02	3.540248452297881698e+01
3.315651050589178794e+02	3.524262493105339189e+01
3.316197394872427253e+02	3.507918100080090795e+01
3.316752223567324336e+02	3.491206094165566753e+01
3.317315619352178260e+02	3.474116472317778204e+01
3.317887683164523764e+02	3.456638331035566836e+01
3.318468536086649010e+02	3.438759779176482567e+01
3.319058321479230358e+02	3.420467838962331797e+01
3.319657207433629083e+02	3.401748332261628605e+01
3.320265389562811151e+02	3.382585750638729394e+01
3.320883094209441992e+02	3.362963105678585407e+01
3.321510582148190451e+02	3.342861755898985621e+01
3.322148152853073952e+02	3.322261206497345398e+01
3.322796149454702004e+02	3.301138876134643851e+01
3.323454964505461362e+02	3.279469824758027841e+01
3.324125046721842978e+02	3.257226434309182395e+01
3.324806908897225526e+02	3.234378032739062547e+01
3.325501137217952419e+02	3.210890449675889613e+01
3.326208402323494511e+02	3.186725487490516429e+01
3.326929472422022513e+02	3.161840291259083102e+01
3.327665228989135926e+02	3.136186592253545413e+01
3.328416685563173019e+02	3.109709798090073107e+01
3.329185010391146875e+02	3.082347891939450335e+01
3.329971553757592915e+02	3.054030097389857801e+01
3.330777881027266289e+02	3.024675254886053821e+01
3.331605812598184002e+02	2.994189845375345627e+01
3.332457472067120534e+02	2.962465588062401523e+01
3.333335343919666229e+02	2.929376533805013594e+01
3.334242341743582188e+02	2.894775583257762364e+01
3.335181887148761462e+02	2.858490388681435590e+01
3.336157998198621613e+02	2.820318656862704287e+01
3.337175384153181881e+02	2.780022966134405138e+01
3.338239542969804461e+02	2.737325259283761625e+01
3.339356866086272362e+02	2.691900897358303268e+01
3.340534789126186297e+02	2.643370790159940498e+01
3.341782120177612114e+02	2.591286139910844000e+01
3.343109865411621513e+02	2.535091880554768906e+01
3.344533166045471830e+02	2.474041006387446373e+01
3.346075412532649125e+02	2.407010083051783056e+01
3.347776758797012917e+02	2.332112188025332600e+01
3.349713113924032086e+02	2.245827599661115315e+01
3.352030291310954908e+02	2.141435538906584313e+01
3.354043040011090966e+02	2.050083820607760998e+01
3.356483825520554092e+02	1.938955254717115650e+01
3.358934299531197780e+02	1.827594746686727589e+01
3.361379821697454418e+02	1.717329341438077961e+01
3.363847720072126890e+02	1.607620832421183721e+01
3.366354683129770820e+02	1.498486990795754537e+01
3.368912039792267024e+02	1.390265096160774760e+01
3.371530184305553917e+02	1.283412760938735175e+01
3.374219120826451785e+02	1.178479529743234089e+01
3.376987852099521774e+02	1.076117031938310120e+01
3.379843794556511511e+02	9.770711277048754084e+00
3.382792417918070100e+02	8.821484258682623647e+00
3.385837065203331235e+02	7.921635936866809224e+00
3.388978928918913880e+02	7.078761490403090662e+00
3.392217222135071779e+02	6.299258423481030711e+00
3.395549624771888375e+02	5.587761240690920950e+00
3.398973084738607895e+02	4.946748529242591452e+00
3.402485005497541692e+02	4.376392599285405360e+00
3.406084771854546602e+02	3.874678387533896817e+00
3.409775498702833829e+02	3.437760886049612719e+00
3.413565888293633748e+02	3.060478674655711107e+00
3.417472184857457478e+02	2.736916052968703994e+00
3.421520420301312129e+02	2.460916015273475033e+00
3.425749448373456403e+02	2.226481401909218061e+00
3.430215743266895743e+02	2.028042749840265113e+00
3.435001894818855135e+02	1.860602320454935121e+00
3.440233118651163409e+02	1.719777138408614903e+00
3.446113270410255041e+02	1.601756780261666790e+00
3.453019205426726899e+02	1.503142769305247928e+00
3.461851610367114063e+02	1.420328739904485715e+00
3.478779720758404892e+02	1.339446778705996044e+00
3.491849817483968650e+02	1.312293731432778054e+00
3.504613844866711361e+02	1.299228686857191617e+00
3.517535089577973508e+02	1.292679863479557545e+00
3.531553043318439222e+02	1.289270400633323321e+00
3.547253651621433050e+02	1.287567575520180529e+00
3.565266888609505145e+02	1.286783686849933828e+00
3.586376975067041144e+02	1.286463918472987578e+00
3.611464199885213020e+02	1.286353982101491100e+00
3.640565710517652178e+02	1.286324170781503184e+00
3.670749579290113616e+02	1.286317985588676160e+00
3.699179257990591623e+02	1.286316819803927425e+00
3.725251118171205462e+02	1.286316580852031377e+00
3.748962526221176290e+02	1.286316525480322159e+00
3.770390924393549312e+02	1.286316510974409910e+00
3.789623580551647137e+02	1.286316506701399964e+00
3.806748528995781840e+02	1.286316505294915258e+00
3.821853149728785866e+02	1.286316504781020775e+00
3.835023802394492236e+02	1.286316504574057884e+00
3.846345634018967417e+02	1.286316504482888812e+00
3.855902428770278902e+02	1.286316504439346309e+00
3.863776477102022113e+02	1.286316504417038153e+00
3.870048459029219998e+02	1.286316504404951599e+00
3.874797339666086486e+02	1.286316504398172134e+00
3.878100275505722152e+02	1.286316504394384719e+00
3.880032530229706822e+02	1.286316504392462923e+00
3.880667398799044463e+02	1.286316504391874060e+00
3.880076138505417589e+02	1.286316504392421844e+00
3.878327905613182907e+02	1.286316504616451306e+00
3.875489696095902445e+02	1.286316504685012463e+00
3.871626288805978220e+02	1.286316504808036054e+00
3.866800189005226116e+02	1.286316505025731693e+00
3.861071570002811200e+02	1.286316505414030420e+00
3.854498209928109418e+02	1.286316506114151936e+00
3.847135419882702081e+02	1.286316507382859520e+00
3.839035958656239700e+02	1.286316509669525487e+00
3.830249927290963115e+02	1.286316513715342946e+00
3.820824634475656580e+02	1.286316520640842676e+00
3.810804419735608235e+02	1.286316531938520136e+00
3.800230415492774227e+02	1.286316549244324925e+00
3.789140219736815993e+02	1.286316573795112550e+00
3.777567434858510751e+02	1.286316605663126555e+00
3.765541001193844863e+02	1.286316643150393624e+00
3.753084204758648639e+02	1.286316682878119400e+00
3.740213149083854773e+02	1.286316720836743865e+00
3.726934302375268544e+02	1.286316754045505384e+00
3.713240348358284564e+02	1.286316782042023377e+00
3.699102666753814219e+02	1.286316807672594376e+00
3.684456386895074615e+02	1.286316837504945854e+00
3.669166599686228096e+02	1.286316883337001338e+00
3.652936044790037045e+02	1.286316968753314915e+00
3.634973111042716027e+02	1.286317157950926271e+00
3.614574995689135903e+02	1.286317670079724529e+00
3.598542619421371000e+02	1.286318665799432104e+00
3.584781162456380343e+02	1.286320744241106873e+00
3.572221966679200591e+02	1.286324933341161270e+00
3.560535525048083514e+02	1.286332460147405099e+00
3.549561040482222438e+02	1.286345556178914773e+00
3.539198669091807119e+02	1.286367703045230071e+00
3.529378394709581812e+02	1.286404137659612923e+00
3.520047380211781842e+02	1.286462577811777752e+00
3.511163389552128251e+02	1.286554152150173769e+00
3.502691123335062002e+02	1.286694579916563441e+00
3.494600059436369293e+02	1.286905646463785802e+00
3.486863201621648614e+02	1.287217019311876820e+00
3.479456501143114338e+02	1.287668437011557865e+00
3.472358907942556812e+02	1.288312252452951778e+00
3.465553097874127957e+02	1.289216170577526688e+00
3.459026829710343804e+02	1.290465721978868219e+00
3.452774374873474130e+02	1.292165610718118751e+00
3.446796365516191258e+02	1.294439110757874767e+00
3.441095620579913543e+02	1.297426378825922155e+00
3.435668481835086254e+02	1.301286118192911623e+00
3.430495628778776336e+02	1.306207363916750408e+00
3.425536471767142643e+02	1.312438097999617082e+00
3.420724055736747573e+02	1.320344768519568390e+00
3.415946625881634304e+02	1.330558309902692748e+00
3.410971036647451911e+02	1.344463879646200066e+00
3.406757102849462626e+02	1.359603595424088596e+00
3.402656933106161432e+02	1.378102003734773096e+00
3.399188877802642992e+02	1.397339461113500381e+00
3.396103353535413021e+02	1.417808317363198567e+00
3.393268813864136746e+02	1.439908639402649015e+00
3.390617073646312178e+02	1.463918850254793513e+00
3.388105393120775375e+02	1.490093670969303785e+00
3.385703702509961204e+02	1.518699498443201401e+00
3.383389254286342407e+02	1.550031512772553022e+00
3.381143904450929085e+02	1.584426311331034176e+00
3.378952546410383206e+02	1.622274228808325169e+00
3.376802123705206782e+02	1.664033217981717439e+00
3.374680959517825158e+02	1.710245625934411207e+00
3.372578269423148072e+02	1.761559200680918869e+00
3.370483783182205570e+02	1.818753935925525589e+00
3.368387432267798545e+02	1.882776820739969548e+00
3.366279077547695806e+02	1.954787210994825886e+00
3.364148266828017313e+02	2.036216257904095883e+00
3.361984031473054415e+02	2.128844325081144628e+00
3.359774771086143232e+02	2.234899411342315734e+00
3.357508365998274940e+02	2.357173781776623400e+00
3.355172872613514414e+02	2.499135067508174046e+00
3.352758636883697250e+02	2.664945360098074367e+00
3.350263525326850527e+02	2.859143574026084433e+00
3.347703392728960239e+02	3.085481339355758745e+00
3.345125056516076825e+02	3.344529645220799541e+00
3.342603420609458453e+02	3.631650379045774812e+00
3.340207181407506027e+02	3.938895446143351187e+00
3.337968552953296921e+02	4.259317818257079225e+00
3.335889232044073651e+02	4.588470953609339986e+00
3.333958856203204277e+02	4.923431715250810470e+00
3.332165626348039495e+02	5.261752339920279908e+00
3.330499864156950593e+02	5.600926232028263563e+00
3.328954714298023987e+02	5.938159832981090958e+00
3.327526040531329841e+02	6.270267317697607368e+00
3.326212216985012446e+02	6.593602091123364595e+00
3.325014023372407337e+02	6.903987545380850577e+00
3.323934641033092134e+02	7.196645816839222221e+00
3.322979147944961937e+02	7.466297655203743666e+00
3.322146303335429707e+02	7.709615455638597403e+00
3.321678713800882861e+02	7.849655525584348759e+00
3.321581664766234780e+02	7.879033254276828657e+00
3.321741718267914507e+02	7.830641027192934089e+00
3.322153164062742690e+02	7.707579186924096604e+00
3.322582507740406186e+02	7.689563134462394700e+00
3.323067934841057536e+02	7.669253097545524867e+00
3.323617433482027650e+02	7.646332031249607475e+00
3.324226574649251233e+02	7.621000763819433033e+00
3.324891727488909510e+02	7.593421874538024419e+00
3.325609303627483655e+02	7.563750328515721932e+00
3.326375711664385904e+02	7.532134609672413994e+00
3.327187298336517642e+02	7.498718679607316417e+00
3.328040322532364712e+02	7.463642882393960676e+00
3.328930967439279698e+02	7.427043611109729326e+00
3.329855390582974337e+02	7.389051748977219169e+00
3.330809802775264643e+02	7.349790213642258152e+00
3.331790560139233435e+02	7.309371171235267362e+00
3.332794251202824967e+02	7.267893550503451650e+00
3.333817764456434816e+02	7.225441348210677184e+00
3.334858328514267214e+02	7.182082964354473020e+00
3.335913524487108361e+02	7.137871534909456805e+00
3.336981275455058267e+02	7.092846047098990248e+00
3.338059820344894320e+02	7.047032947240677636e+00
3.339147679617618110e+02	7.000447959281273391e+00
3.340243618552868270e+02	6.953097901688463089e+00
3.341346612198692014e+02	6.904982357988017405e+00
3.342455814245338388e+02	6.856095125553265390e+00
3.343570530882661842e+02	6.806425410911666418e+00
3.344690199724445847e+02	6.755958775743469147e+00
3.345814373631930039e+02	6.704677843860441300e+00
3.346942708845299421e+02	6.652562794947285418e+00
3.348074956900329084e+02	6.599591665967489362e+00
3.349210959812943429e+02	6.545740479810479684e+00
3.350350648106747258e+02	6.490983216078526574e+00
3.351494041364239251e+02	6.435291633840350300e+00
3.352641251044617547e+02	6.378634953323608414e+00
3.353792485514464374e+02	6.320979393730918439e+00
3.354948057304887925e+02	6.262287560744804082e+00
3.356108392719364701e+02	6.202517671365609608e+00
3.357274044194200542e+02	6.141622588678334438e+00
3.358445705875287786e+02	6.079548634144433805e+00
3.359624233258078334e+02	6.016234122624085856e+00
3.360810668044404679e+02	5.951607545104224961e+00
3.362006269917923760e+02	5.885585289133381970e+00
3.363212557646392042e+02	5.818068740456523003e+00
3.364431363113390034e+02	5.748940531885795124e+00
3.365664903487098627e+02	5.678059598817875475e+00
3.366915879628271568e+02	5.605254512106921716e+00
3.368187613111119845e+02	5.530314276320027034e+00
3.369484242105488079e+02	5.452975266072631833e+00
3.370811009619299625e+02	5.372902100751743681e+00
3.372174702607351264e+02	5.289658616392383550e+00
3.373584347979289078e+02	5.202661969118397067e+00
3.375052366494541616e+02	5.111106660476368191e+00
3.376596570075998898e+02	5.013833108011756856e+00
3.378243659459502624e+02	4.909097338032981206e+00
3.380034146808185938e+02	4.794245260769551820e+00
3.382013397429751649e+02	4.666289841613041389e+00
3.384120510177834831e+02	4.529208465912152093e+00
3.386204688939938023e+02	4.393073977543425102e+00
3.388277187348790562e+02	4.257510725314809008e+00
3.390409416269885696e+02	4.118218722217199534e+00
3.392704642546408991e+02	3.968938472198463963e+00
3.395392755223219297e+02	3.795651451666949061e+00
3.397576913089334880e+02	3.656627053271537697e+00
3.400136929628406506e+02	3.496350024481754915e+00
3.402538866452167099e+02	3.349186792633012999e+00
3.404842738742616461e+02	3.211487097065987228e+00
3.407116978532207554e+02	3.079335026507683537e+00
3.409400500445517537e+02	2.950830423833968208e+00
3.411717967412026837e+02	2.825077733753114551e+00
3.414087828917674301e+02	2.701667954483859102e+00
3.416525829486453745e+02	2.580453123242900659e+00
3.419046750712224139e+02	2.461431805818341534e+00
3.421665008766261735e+02	2.344699342323569802e+00
3.424393176645214112e+02	2.230497027379085839e+00
3.427235982330958564e+02	2.119451511737258098e+00
3.430180261000985524e+02	2.012956375112566310e+00
3.433200854686215848e+02	1.912958472933353971e+00
3.436312864849718380e+02	1.820381567520618749e+00
3.439641846835120873e+02	1.733795064868518310e+00
3.443509852469532575e+02	1.649265621812992411e+00
3.449107462386400016e+02	1.553958784520672820e+00
3.454589012866520079e+02	1.484978037959819641e+00
3.459483590298116837e+02	1.438554371115656760e+00
3.464479627498837431e+02	1.402295166663669823e+00
3.470038090810512017e+02	1.371962375736328399e+00
3.475800849005721034e+02	1.348831230236771761e+00
3.480334611266014804e+02	1.335103762878167011e+00
3.484257827803162400e+02	1.325678461618262638e+00
3.487754282296517658e+02	1.318822141514060187e+00
3.490833672927486191e+02	1.313778925158555877e+00
3.493445466667801611e+02	1.310119339420313445e+00
3.495497198725969383e+02	1.307589726249660966e+00
3.496885212954940698e+02	1.306032618267955359e+00
3.497570763861637033e+02	1.305306117947579558e+00
3.497599196379485420e+02	1.305276572001519364e+00
3.497044333503266671e+02	1.305861555090836124e+00
3.495985401521575682e+02	1.305996132364277473e+00
3.494534040841257365e+02	1.306182545031058462e+00
3.492685897289557033e+02	1.306424010264420676e+00
3.490473706783365628e+02	1.306720625889116194e+00
3.487926718649053441e+02	1.307075025703878568e+00
3.485072438535115680e+02	1.307492708640044965e+00
3.481936582194204561e+02	1.307982639647113254e+00
3.478543114985579905e+02	1.308557903324143235e+00
3.474914305880625989e+02	1.309236464688242840e+00
3.471070798932495904e+02	1.310042109587470582e+00
3.467031705890634612e+02	1.311005669774325533e+00
3.462814730252994195e+02	1.312166675371909896e+00
3.458436344419795887e+02	1.313575621177734964e+00
3.453912060672901703e+02	1.315297080041126554e+00
3.449256871311488908e+02	1.317413931247403358e+00
3.444486001365010566e+02	1.320032942375170215e+00
3.439616255834446861e+02	1.323291694203805546e+00
3.434668497084620071e+02	1.327365962662197640e+00
3.429672074131849513e+02	1.332474330974205978e+00
3.424671730511952319e+02	1.338872124803087482e+00
3.419735602875505833e+02	1.346820843685428093e+00
3.414960424072713749e+02	1.356516564490871657e+00
3.410463924265011997e+02	1.367985459023395078e+00
3.406339911600678647e+02	1.381072761496016987e+00
3.402607318391066542e+02	1.395620367051990884e+00
3.399228240116402731e+02	1.411592257630000624e+00
3.396153347964947784e+02	1.429040770123740423e+00
3.393341911153426622e+02	1.448043549418766007e+00
3.390759335334967091e+02	1.468691877877415619e+00
3.388368277037955067e+02	1.491137826415025458e+00
3.386125526872902469e+02	1.515649565808492971e+00
3.383986287564772510e+02	1.542623490935723485e+00
3.381910303562046920e+02	1.572553521886824512e+00
3.379866315639299046e+02	1.605977567510617599e+00
3.377834350393205227e+02	1.643415059932606948e+00
3.375805264849931859e+02	1.685324177269897028e+00
3.373776892010812389e+02	1.732124016529839494e+00
3.371748551786112671e+02	1.784287425463212617e+00
3.369717330850695589e+02	1.842446351640658397e+00
3.367677304662304323e+02	1.907460526171529613e+00
3.365620290117363993e+02	1.980457044354465346e+00
3.363536669851484930e+02	2.062871471652134581e+00
3.361415827609429243e+02	2.156510573857868263e+00
3.359246324485094988e+02	2.263642903604829559e+00
3.357016138921972583e+02	2.387111666390947740e+00
3.354713481851653682e+02	2.530439447917803175e+00
3.352329190603894631e+02	2.697822287822456921e+00
3.349862638428000423e+02	2.893730130137118106e+00
3.347333337623650209e+02	3.121550613028794885e+00
3.344793998754742574e+02	3.380995610262694129e+00
3.342323340573545352e+02	3.666398464641981381e+00
3.339987081832173317e+02	3.969451305215182746e+00
3.337811519746944668e+02	4.283530894685820378e+00
3.335794730962558106e+02	4.604571636142180679e+00
3.333925298123918424e+02	4.929840095211935669e+00
3.332191614122865531e+02	5.256931416209041252e+00
3.330584651610374749e+02	5.583300719688937264e+00
3.329098388040507643e+02	5.906063850401313431e+00
3.327729669365920131e+02	6.221891206617358172e+00
3.326478105248899055e+02	6.526910904862863738e+00
3.325346234002385017e+02	6.816565236255359039e+00
3.324340202468178518e+02	7.085342524170517464e+00
3.323471558916515960e+02	7.326197536743164207e+00
3.322762461459440715e+02	7.528966456541660968e+00
3.322274418607422604e+02	7.671784573943503105e+00
3.322198868843537412e+02	7.694132729550459793e+00
3.322466645020320470e+02	7.615212981164420469e+00
3.322772053009973661e+02	7.602568518618126880e+00
3.323146035443256210e+02	7.587119146520511670e+00
3.323591447478993359e+02	7.568765058871965934e+00
3.324103534542985017e+02	7.547720437848616903e+00
3.324678282327632814e+02	7.524166093448937609e+00
3.325311875770923962e+02	7.498270505573924716e+00
3.326000633606599877e+02	7.470191418767619496e+00
3.326740921502648689e+02	7.440078540267951901e+00
3.327529079000157708e+02	7.408075919100690854e+00
3.328361370315726049e+02	7.374323634960039620e+00
3.329233969102341462e+02	7.338958424931559144e+00
3.330142982557712799e+02	7.302113049347743079e+00
3.331084512106326656e+02	7.263914492593767314e+00
3.332054739414388109e+02	7.224481392626858067e+00
3.333050020553930040e+02	7.183921296391105216e+00
3.334066970533152130e+02	7.142328347747239903e+00
3.335102524997723208e+02	7.099781840860259763e+00
3.336153973262347563e+02	7.056345805797205273e+00
3.337218963982584228e+02	7.012069540954873226e+00
3.338295489409943002e+02	6.966988850622438001e+00
3.339381855871544076e+02	6.921127696677372931e+00
3.340476647655957549e+02	6.874499999791183313e+00
3.341578689802204281e+02	6.827111393369745151e+00
3.342687013307241273e+02	6.778960809329396930e+00
3.343800824774824605e+02	6.730041829125668507e+00
3.344919481198737117e+02	6.680343782220454329e+00
3.346042469934665746e+02	6.629852595506570800e+00
3.347169393494674523e+02	6.578551411073589428e+00
3.348299958595235353e+02	6.526420995940638292e+00
3.349433968901910816e+02	6.473439965369070848e+00
3.350571321009537655e+02	6.419584836229000224e+00
3.351712003167588136e+02	6.364829928111998214e+00
3.352856096520722531e+02	6.309147117851109599e+00
3.354003778634459536e+02	6.252505453124983958e+00
3.355155329285240668e+02	6.194870620795564164e+00
3.356311138581328919e+02	6.136204260993381787e+00
3.357471717659236674e+02	6.076463108430212756e+00
3.358637712403560727e+02	6.015597930800684168e+00
3.359809920879152969e+02	5.953552219567576742e+00
3.360989315472132830e+02	5.890260569170195915e+00
3.362177071180160510e+02	5.825646652601364828e+00
3.363374602276597898e+02	5.759620652342142044e+00
3.364583610258755471e+02	5.692075958497973431e+00
3.365806147723350819e+02	5.622884836888004223e+00
3.367044704999385090e+02	5.551892626753202720e+00
3.368302330075692907e+02	5.478909787459895320e+00
3.369582798589665913e+02	5.403700710058076062e+00
3.370890861862840211e+02	5.325967484850568923e+00
3.372232620391154114e+02	5.245325555469004364e+00
3.373616108298522249e+02	5.161265725433666240e+00
3.375052247757106443e+02	5.073092217863324649e+00
3.376556476604484942e+02	4.979817124299968256e+00
3.378151589826993586e+02	4.879976074534553732e+00
3.379872159625490440e+02	4.771340654385382685e+00
3.381763403000795165e+02	4.650984957632492645e+00
3.383810090363512018e+02	4.519875662689553764e+00
3.385855132518123582e+02	4.388272899089875168e+00
3.387865740703645656e+02	4.258612836783972178e+00
3.389897609612791030e+02	4.127633037401343685e+00
3.392025252684788370e+02	3.990904250746300175e+00
3.394369466397748738e+02	3.841234910516172274e+00
3.397273632553635707e+02	3.658028442938980440e+00
3.399369298222281373e+02	3.527891084352699824e+00
3.401782281870709994e+02	3.380755281000805024e+00
3.404101842880833715e+02	3.242552053077412122e+00
3.406361375032969931e+02	3.111438617903263371e+00
3.408609898905273212e+02	2.984816304773407758e+00
3.410878717833670635e+02	2.861316554822437741e+00
3.413189429785307993e+02	2.740272071189173264e+00
3.415559194315923719e+02	2.621382507043254595e+00
3.418003313770900604e+02	2.504550932340583902e+00
3.420536502102093550e+02	2.389799504833113097e+00
3.423172817881908259e+02	2.277254245629701579e+00
3.425922733752904037e+02	2.167257040744582142e+00
3.428785188283416119e+02	2.060675180919624427e+00
3.431740769200356453e+02	1.959150098611335933e+00
3.434774894800044649e+02	1.864343892407509973e+00
3.437943766433174915e+02	1.776224308745791625e+00
3.441447845106985710e+02	1.692259430627307992e+00
3.445855466075925051e+02	1.605806202065990007e+00
3.451673869415879494e+02	1.519094247979093426e+00
3.456534810097954278e+02	1.465031592344242739e+00
3.461259831302359657e+02	1.424522039048037092e+00
3.466281925428442605e+02	1.391439424653037937e+00
3.472100321139072321e+02	1.362839674975229398e+00
3.476962241098278241e+02	1.344984671687097455e+00
3.480966964493942442e+02	1.333444537820936304e+00
3.484486950495506221e+02	1.325187773680401637e+00
3.487590989163797417e+02	1.319113921297200065e+00
3.490257357028492606e+02	1.314659260223524972e+00
3.492415714382938745e+02	1.311500051292889379e+00
3.493957001683879753e+02	1.309461801889612476e+00
3.494793718501445028e+02	1.308425225118757806e+00
3.494945395744520056e+02	1.308242347912276671e+00
3.494495123255103977e+02	1.308789708094231452e+00
3.493534422624854301e+02	1.308930166857949606e+00
3.492177653039172469e+02	1.309130451613582879e+00
3.490422528587913007e+02	1.309393646169062730e+00
3.488301917608605436e+02	1.309719377114319849e+00
3.485845210083090819e+02	1.310110000808835551e+00
3.483080051243862272e+02	1.310570946227254785e+00
3.480032300702500265e+02	1.311111362283078341e+00
3.476726082221265415e+02	1.311744811990216197e+00
3.473183853209310996e+02	1.312490065426406005e+00
3.469426497613342235e+02	1.313372059588352903e+00
3.465473446515585465e+02	1.314423123829726148e+00
3.461342837225825519e+02	1.315684602842952078e+00
3.457051731972723587e+02	1.317209044388656602e+00
3.452616434549276505e+02	1.319063150580738641e+00
3.448052972967097389e+02	1.321331701329130803e+00
3.443377873537093592e+02	1.324122592190905889e+00
3.438609467225826961e+02	1.327572837281476348e+00
3.433770176408177122e+02	1.331854503546813229e+00
3.428890463243422460e+02	1.337177341991156787e+00
3.424014920280137062e+02	1.343780614354379122e+00
3.419209424897977669e+02	1.351901361833919735e+00
3.414564860806788715e+02	1.361707142378758340e+00
3.410185806941949522e+02	1.373213929482565820e+00
3.406150673234101873e+02	1.386292957155627947e+00
3.402475470140706761e+02	1.400811221831510966e+00
3.399128042932940161e+02	1.416734364304350402e+00
3.396062837219952257e+02	1.434116453219473231e+00
3.393240120732045284e+02	1.453054619180809359e+00
3.390629115629201920e+02	1.473660303653262060e+00
3.388202973650402328e+02	1.496065501547569010e+00
3.385932394695174708e+02	1.520463847506039023e+00
3.383783268670391635e+02	1.547156955716612048e+00
3.381719126865421003e+02	1.576573290451333431e+00
3.379705437063742011e+02	1.609254484187687018e+00
3.377713440120020891e+02	1.645817536867597353e+00
3.375722928259259561e+02	1.686898492686345064e+00
3.373723292913538216e+02	1.733096445910039973e+00
3.371711587368326377e+02	1.784965923715387426e+00
3.369687869431954823e+02	1.843094408671928530e+00
3.367650712753524544e+02	1.908230078680293262e+00
3.365595321584205522e+02	1.981390734032454803e+00
3.363513843864085970e+02	2.063934527281462650e+00
3.361396314782764989e+02	2.157620549582804692e+00
3.359231401803141921e+02	2.264687166818360353e+00
3.357006988331952471e+02	2.387953841771909058e+00
3.354711134782969566e+02	2.530918942904849978e+00
3.352334492459193598e+02	2.697751945219370118e+00
3.349876148004327661e+02	2.892899904425598745e+00
3.347355122553342994e+02	3.119749156235774645e+00
3.344823488759305405e+02	3.378048643025934439e+00
3.342359642117234557e+02	3.662177386792596856e+00
3.340029569457436196e+02	3.963828257025837853e+00
3.337859966505430975e+02	4.276351453329196417e+00
3.335849114794921775e+02	4.595664183541610548e+00
3.333985670692571830e+02	4.919027632885965673e+00
3.332258063576045402e+02	5.244036090302943265e+00
3.330657302407929592e+02	5.568144426791788781e+00
3.329177412556301761e+02	5.888467065455269989e+00
3.327815306208942161e+02	6.201670256041410312e+00
3.326570685802277580e+02	6.503873102852176125e+00
3.325446223242926749e+02	6.790500427577551790e+00
3.324448264593331146e+02	7.056008686339453995e+00
3.323588660442646301e+02	7.293298603503324706e+00
3.322889881323954455e+02	7.492166768619095585e+00
3.322407148691958128e+02	7.632724182625617360e+00
3.322306237057005660e+02	7.662437400467802640e+00
3.322575704781716013e+02	7.583348807942680736e+00
3.322880263659420734e+02	7.570800154321490893e+00
3.323253724720468654e+02	7.555446475216391455e+00
3.323698762367202448e+02	7.537195930220407014e+00
3.324210616028531717e+02	7.516261962386568740e+00
3.324785256986763216e+02	7.492825151157994412e+00
3.325418857567808573e+02	7.467053725902402128e+00
3.326107725371795141e+02	7.439105160357128987e+00
3.326848216480308338e+02	7.409128850615650741e+00
3.327636662183116414e+02	7.377268488389294276e+00
3.328469319258958876e+02	7.343663760991001155e+00
3.329342353975385436e+02	7.308451005003174572e+00
3.330251865275100727e+02	7.271762612920643853e+00
3.331193944684950452e+02	7.233725276023908357e+00
3.332164761825844721e+02	7.194457450916456054e+00
3.333160658602831745e+02	7.154066633457239810e+00
3.334178234178484104e+02	7.112647047906464515e+00
3.335214407419174449e+02	7.070278185903561941e+00
3.336266450773406973e+02	7.027024368270312848e+00
3.337331996693465044e+02	6.982935251850926228e+00
3.338409022421930672e+02	6.938047045293806114e+00
3.339495820810467990e+02	6.892384142950945147e+00
3.340590964299311736e+02	6.845960915918727352e+00
3.341693267660281208e+02	6.798783460371068621e+00
3.342801753092426225e+02	6.750851180120070794e+00
3.343915619647931408e+02	6.702158139479954535e+00
3.345034217826200802e+02	6.652694162831265245e+00
3.346157029331803869e+02	6.602445687117635131e+00
3.347283651640107109e+02	6.551396384417141228e+00
3.348413786845254663e+02	6.499527576326862288e+00
3.349547234233194786e+02	6.446818461740758899e+00
3.350683886015526696e+02	6.393246179317071842e+00
3.351823725868129600e+02	6.338785716239009993e+00
3.352966829953850834e+02	6.283409673164532805e+00
3.354113370177347520e+02	6.227087892321897300e+00
3.355263619689068832e+02	6.169786942847127698e+00
3.356417960688289099e+02	6.111469455387211980e+00
3.357576894711227169e+02	6.052093290740170772e+00
3.358741055900916308e+02	5.991610510433636350e+00
3.359911227832402574e+02	5.929966111036768517e+00
3.361088364920806839e+02	5.867096457596655767e+00
3.362273619822399269e+02	5.802927326730307200e+00
3.363468378841233744e+02	5.737371431324137738e+00
3.364674308287094391e+02	5.670325239124325734e+00
3.365893416142167212e+02	5.601664806764734550e+00
3.367128135587593079e+02	5.531240209355131832e+00
3.368381440426518907e+02	5.458867920637858084e+00
3.369657008462516501e+02	5.384320111362674410e+00
3.370959459202408084e+02	5.307309168992310866e+00
3.372294710885674363e+02	5.227464541116231267e+00
3.373670537237804865e+02	5.144296724971831658e+00
3.375097472977694792e+02	5.057138798805861590e+00
3.376590351687595444e+02	4.965047198523467209e+00
3.378170983837295580e+02	4.866628885039432362e+00
3.379872381716677978e+02	4.759767958964392420e+00
3.381738724688380557e+02	4.641622062747514654e+00
3.383763791457942602e+02	4.512575611281552490e+00
3.385794606569446046e+02	4.382557026593405958e+00
3.387785860057022660e+02	4.254781884942185677e+00
3.389788672100661984e+02	4.126288247074697324e+00
3.391871566164430760e+02	3.993028891662328661e+00
3.394137275230693263e+02	3.848935883712087058e+00
3.396841360967767969e+02	3.678804458830849278e+00
3.398973594903866910e+02	3.546580243612909911e+00
3.401449830614699295e+02	3.395738334690799665e+00
3.403792794936772452e+02	3.256230972375825594e+00
3.406053069531814117e+02	3.125085295399160579e+00
3.408291437968509285e+02	2.998950944071149038e+00
3.410543711644535279e+02	2.876160016271982034e+00
3.412833295949145622e+02	2.755910502772377590e+00
3.415178142658163551e+02	2.637828568874209800e+00
3.417593875224274598e+02	2.521772616937782985e+00
3.420095320081957766e+02	2.407734609078849619e+00
3.422696819725509272e+02	2.295806853390702784e+00
3.425410196948397470e+02	2.186255760582739516e+00
3.428238115308269016e+02	2.079781436663831418e+00
3.431165586291589875e+02	1.977832800838456695e+00
3.434173156347572444e+02	1.882172673144517416e+00
3.437295255166804964e+02	1.793262578862988121e+00
3.440693955719160613e+02	1.709136838107947476e+00
3.444818521513741416e+02	1.624369697055032313e+00
3.449619906657160868e+02	1.546613586971432586e+00
3.454387243755417103e+02	1.487164530531140505e+00
3.459014934339413117e+02	1.442478626706247713e+00
3.463806690283823286e+02	1.406621527150709206e+00
3.469139240137418483e+02	1.376266360008107981e+00
3.474551256089682170e+02	1.353248905599733432e+00
3.478796147234913292e+02	1.339386378180717818e+00
3.482444828762508564e+02	1.329783711611657315e+00
3.485663173155729737e+02	1.322764125290170290e+00
3.488459352653072187e+02	1.317591227032408163e+00
3.490784249398841439e+02	1.313853265642372259e+00
3.492542912957551380e+02	1.311325240674233505e+00
3.493621627023938458e+02	1.309890783778493883e+00
3.493991404738773099e+02	1.309418227791619538e+00
3.493726644860365127e+02	1.309755602925422480e+00
3.492925804562595431e+02	1.309877680371169806e+00
3.491716814127566977e+02	1.310063481832912213e+00
3.490100044306859672e+02	1.310315381485369635e+00
3.488108975446830300e+02	1.310632280718837972e+00
3.485773527806872494e+02	1.311015730022517367e+00
3.483121880707881246e+02	1.311470247927669419e+00
3.480180421924141001e+02	1.312003970845353917e+00
3.476973794803448641e+02	1.312629341210215461e+00
3.473524966276606278e+02	1.313363878974995735e+00
3.469855319655291055e+02	1.314231095236255698e+00
3.465984775522159111e+02	1.315261636004683821e+00
3.461931949599938889e+02	1.316494775233928882e+00
3.457714365374970384e+02	1.317980408628714795e+00
3.453348753445495731e+02	1.319781728943868249e+00
3.448851493836237410e+02	1.321978774981747540e+00
3.444239302228416477e+02	1.324672998951377911e+00
3.439530351284131484e+02	1.327992776691035770e+00
3.434746187625007678e+02	1.332099109192171893e+00
3.429915034753331042e+02	1.337189038488403536e+00
3.425077064972642802e+02	1.343490745937212294e+00
3.420291163638596572e+02	1.351239290503011947e+00
3.415639745990759479e+02	1.360620662924598712e+00
3.411222313965936337e+02	1.371693236147092154e+00
3.407124105013320445e+02	1.384364546270983709e+00
3.403376882601675106e+02	1.398497943411448619e+00
3.399959783468696060e+02	1.414032363501062317e+00
3.396830317792643541e+02	1.431000156047270488e+00
3.393947325855675672e+02	1.449490744033948397e+00
3.391278265980083120e+02	1.469617203194251598e+00
3.388797128883629171e+02	1.491506396177685545e+00
3.386478574601684386e+02	1.515322142654979221e+00
3.384293342015460553e+02	1.541310923638322006e+00
3.382208037477179801e+02	1.569838731886530780e+00
3.380188300912407158e+02	1.601398675099988900e+00
3.378202713349464261e+02	1.636591181538484818e+00
3.376226136182378923e+02	1.676081772823322380e+00
3.374242082962658742e+02	1.720541486331082615e+00
3.372243108154999049e+02	1.770598251670776335e+00
3.370228028958033519e+02	1.826854134080614589e+00
3.368197020537234039e+02	1.889990249695061797e+00
3.366147767685685608e+02	1.960903984397229793e+00
3.364074366130962517e+02	2.040814837661781844e+00
3.361967988141799424e+02	2.131336829475750427e+00
3.359817863913693827e+02	2.234550362818653824e+00
3.357612071089535561e+02	2.353094302736653098e+00
3.355338438869115976e+02	2.490266435568913472e+00
3.352986469374900480e+02	2.650059413527732666e+00
3.350552004367788754e+02	2.836915327427823375e+00
3.348047080528149309e+02	3.054712139896480050e+00
3.345513891399164663e+02	3.304470926372365280e+00
3.343026342546760361e+02	3.581988707118265225e+00
3.340658022234067062e+02	3.879203756437415773e+00
3.338446526993825501e+02	4.188755553626879902e+00
3.336395798828939405e+02	4.505953991337999121e+00
3.334495797894285261e+02	4.827820405291400441e+00
3.332734579486156576e+02	5.151922695107652217e+00
3.331102375460666281e+02	5.475780094942447107e+00
3.329592417017997263e+02	5.796611307362891097e+00
3.328200872826873820e+02	6.111211969905103736e+00
3.326926715794771781e+02	6.415858609311495542e+00
3.325771811418835000e+02	6.706179691240691909e+00
3.324741449251132508e+02	6.976926322092931620e+00
3.323845767623945449e+02	7.221501411509557933e+00
3.323103504060024989e+02	7.430815491760407454e+00
3.322555134038382221e+02	7.589375068045550066e+00
3.322330943525807925e+02	7.655169191226280923e+00
3.322511681774157637e+02	7.602083020045474981e+00
3.322761067075662140e+02	7.591776559918900880e+00
3.323084393204435969e+02	7.578439402685626547e+00
3.323482402566989435e+02	7.562058438100804914e+00
3.323950149628701638e+02	7.542855604238204670e+00
3.324483402698074315e+02	7.521021601663780309e+00
3.325078192121766847e+02	7.496733086091922793e+00
3.325730743167333117e+02	7.470154193680494714e+00
3.326437386312032345e+02	7.441439207976600301e+00
3.327194474190351343e+02	7.410735182153089795e+00
3.327998314517225253e+02	7.378184168356565209e+00
3.328845130345667371e+02	7.343924632504782224e+00
3.329731056725221379e+02	7.308091720823385984e+00
3.330652176919749081e+02	7.270816258874582161e+00
3.331604592791509845e+02	7.232222668819003886e+00
3.332584515758898078e+02	7.192426277798782408e+00
3.333588360316015837e+02	7.151530638140427776e+00
3.334612823130223092e+02	7.109625433174258546e+00
3.335654936586479948e+02	7.066785326238145259e+00
3.336712093221289024e+02	7.023069839875117459e+00
3.337782044120426121e+02	6.978524120881418824e+00
3.338862878028296564e+02	6.933180326163550511e+00
3.339952988980463715e+02	6.887059336462358239e+00
3.341051039145261825e+02	6.840172555110229702e+00
3.342155921871939199e+02	6.792523614694290224e+00
3.343266727958292108e+02	6.744109889449908302e+00
3.344382716666116835e+02	6.694923765313260056e+00
3.345503292030973057e+02	6.644953653874521748e+00
3.346627984274953178e+02	6.594184762687731904e+00
3.347756435914740791e+02	6.542599640036980801e+00
3.348888392001834404e+02	6.490178516751819338e+00
3.350023693900479316e+02	6.436899467956773258e+00
3.351162276162309581e+02	6.382738410198244061e+00
3.352304166143782709e+02	6.327668945148234414e+00
3.353449485990253720e+02	6.271662062412912242e+00
3.354598456992358138e+02	6.214685695898920947e+00
3.355751406173264968e+02	6.156704135040540038e+00
3.356908775386965544e+02	6.097677271172797120e+00
3.358071133138796540e+02	6.037559661563127733e+00
3.359239189668516019e+02	5.976299375635689692e+00
3.360413816182255005e+02	5.913836567338281114e+00
3.361596069388180013e+02	5.850101699499897556e+00
3.362787222971081746e+02	5.785013315272017564e+00
3.363988808596408262e+02	5.718475192504043569e+00
3.365202670055435306e+02	5.650372649391285584e+00
3.366431035819986732e+02	5.580567661928211187e+00
3.367676618505897750e+02	5.508892248331476615e+00
3.368942753831087771e+02	5.435139306445116780e+00
3.370233600117986157e+02	5.359049547587721563e+00
3.371554433281916090e+02	5.280292270455164250e+00
3.372912098415876585e+02	5.198436028015861687e+00
3.374315729545776321e+02	5.112901978583187734e+00
3.375777948141463298e+02	5.022886303155540411e+00
3.377316937883841206e+02	4.927225940805118221e+00
3.378960000247427615e+02	4.824168241700259152e+00
3.380747675393496934e+02	4.711101898584311165e+00
3.382715654390111695e+02	4.585713682082504405e+00
3.384771786626784547e+02	4.453954942071626455e+00
3.386788950068414010e+02	4.324244828296881060e+00
3.388791713488727737e+02	4.195332443542533873e+00
3.390843779561916449e+02	4.063449014331112608e+00
3.393029887091250316e+02	3.923571896099363965e+00
3.395516428125391712e+02	3.765796572909948292e+00
3.397766106750107156e+02	3.624786297343447927e+00
3.399849199310956465e+02	3.496121070343926718e+00
3.402227840524909084e+02	3.351931094198297156e+00
3.404528582587925030e+02	3.215718605750089498e+00
3.406779826479167355e+02	3.085983760942974552e+00
3.409025767465548142e+02	2.960450769725621711e+00
3.411295610814435690e+02	2.837896899137180462e+00
3.413610059740138354e+02	2.717723227307404343e+00
3.415985892845914691e+02	2.599664651882712896e+00
3.418438286034375437e+02	2.483642835762918111e+00
3.420981915058314371e+02	2.369691492395640697e+00
3.423630598151136155e+02	2.257955058368215973e+00
3.426393740017343248e+02	2.148826638246445153e+00
3.429267794774826257e+02	2.043277633105094804e+00
3.432231689349333692e+02	1.943023403763384449e+00
3.435277042281318813e+02	1.849566801391992588e+00
3.438477225183600012e+02	1.762514753147272240e+00
3.442065371345594258e+02	1.678911529222613774e+00
3.446767378479507897e+02	1.590334521437986925e+00
3.452186552786761240e+02	1.512694365007982045e+00
3.456932081411551962e+02	1.461211647625406673e+00
3.461647438010296014e+02	1.421635586457453693e+00
3.466694927987172150e+02	1.389097985183900485e+00
3.472540117582195194e+02	1.361023126678080120e+00
3.477255100358146933e+02	1.344052638385345499e+00
3.481169904479192496e+02	1.332924137814915699e+00
3.484615277820672077e+02	1.324915697713116458e+00
3.487644727268812517e+02	1.319017564487968031e+00
3.490230830077056225e+02	1.314700446163765246e+00
3.492298510082206917e+02	1.311662187474395669e+00
3.493735541091335222e+02	1.309744194122771432e+00
3.494462724937218923e+02	1.308829610650823927e+00
3.494513625216605988e+02	1.308766945866756348e+00
3.493976097771210334e+02	1.309437606741338911e+00
3.492942516856247153e+02	1.309593150087668967e+00
3.491518669477035246e+02	1.309809648398988058e+00
3.489702602274416563e+02	1.310090424079161320e+00
3.487526770772709597e+02	1.310435423741994398e+00
3.485020243214864877e+02	1.310847465985381710e+00
3.482210339609204652e+02	1.311332610826154266e+00
3.479122600751691721e+02	1.311900826349102545e+00
3.475780844283794409e+02	1.312566706898093294e+00
3.472207241748843671e+02	1.313350298701959629e+00
3.468422420778611581e+02	1.314278105837528132e+00
3.464445597618091597e+02	1.315384380319162938e+00
3.460294752374047107e+02	1.316712833059025867e+00
3.455986870629097893e+02	1.318318935996952490e+00
3.451538293514641396e+02	1.320273012363692322e+00
3.446965251262257652e+02	1.322664308434565505e+00
3.442284719273372389e+02	1.325606139575106424e+00
3.437515863524289443e+02	1.329241827487319449e+00
3.432682559769027648e+02	1.333750072092915406e+00
3.427817665199872295e+02	1.339345867343187502e+00
3.422969338354265005e+02	1.346268511289008929e+00
3.418207813232493777e+02	1.354743577784728981e+00
3.413627042433798806e+02	1.364910460199531883e+00
3.409328043494188591e+02	1.376751019208049653e+00
3.405376571562700292e+02	1.390126988915000528e+00
3.401776713907079284e+02	1.404923209345613211e+00
3.398492211108917331e+02	1.421124754569759840e+00
3.395478272546685616e+02	1.438796670141101686e+00
3.392696995515354956e+02	1.458042342575101680e+00
3.390119098811309186e+02	1.478979319232337275e+00
3.387718953491144021e+02	1.501746979216388223e+00
3.385468602967812899e+02	1.526546191027306154e+00
3.383335448499993845e+02	1.553684581161723477e+00
3.381284381451409899e+02	1.583597080818200054e+00
3.379281768635023013e+02	1.616835706092493830e+00
3.377299162972797717e+02	1.654035248510806078e+00
3.375316142920587481e+02	1.695858850769773163e+00
3.373321633438347931e+02	1.742939676089251932e+00
3.371312382984814349e+02	1.795865969338754198e+00
3.369288542260617874e+02	1.855252870481419958e+00
3.367249027941048212e+02	1.921873813985516710e+00
3.365189348115334269e+02	1.996779534492098218e+00
3.363101772832888514e+02	2.081377428842255739e+00
3.360976295344759706e+02	2.177497103016251767e+00
3.358801463161173047e+02	2.287471460585041694e+00
3.356565088366351688e+02	2.414238290117558083e+00
3.354255439504096330e+02	2.561426928884390719e+00
3.351864150050252533e+02	2.733304703106044009e+00
3.349393018865648628e+02	2.934252527060217108e+00
3.346866537733644122e+02	3.167177660226675684e+00
3.344343391375793999e+02	3.430828284549785945e+00
3.341903046317005419e+02	3.718714905381302671e+00
3.339604687698071075e+02	4.022585369129996202e+00
3.337467959365481533e+02	4.336328044831658346e+00
3.335488089841149417e+02	4.656225095564156646e+00
3.333653258075462418e+02	4.979660527471543752e+00
3.331952301039362965e+02	5.304226148144857156e+00
3.330376821450337275e+02	5.627321634833540642e+00
3.328921431560429482e+02	5.945981214411707683e+00
3.327583603031123403e+02	6.256772357741068546e+00
3.326363610542848050e+02	6.555691416517480441e+00
3.325264791366145687e+02	6.837999048475600361e+00
3.324294404852345224e+02	7.097905289861546230e+00
3.323465833917649661e+02	7.327876140220796586e+00
3.322804970807002860e+02	7.516713074314535170e+00
3.322380288846709959e+02	7.640633256687242358e+00
3.322356378145909162e+02	7.647670546497018051e+00
3.322692183890350179e+02	7.549426579545570171e+00
3.323039980261195865e+02	7.535172279800646855e+00
3.323452883909446314e+02	7.518291182312559329e+00
3.323934994835784664e+02	7.498633785600990365e+00
3.324481678724187077e+02	7.476406725982431389e+00
3.325089038852104295e+02	7.451782969787662303e+00
3.325753329076500222e+02	7.424924614025544045e+00
3.326470891156292282e+02	7.395984451914222824e+00
3.327238073637399793e+02	7.365108524358756625e+00
3.328051170303502317e+02	7.332438143907775263e+00
3.328906387897372383e+02	7.298111040636131364e+00
3.329799851089564982e+02	7.262261340546789512e+00
3.330727646149160250e+02	7.225018321512858499e+00
3.331685896087896595e+02	7.186504197984522335e+00
3.332670852588545358e+02	7.146831441821134057e+00
3.333678986714918437e+02	7.106100252160626241e+00
3.334707062578501109e+02	7.064396698594904933e+00
3.335752184460621947e+02	7.021791831340180146e+00
3.336811815400310479e+02	6.978341786849640016e+00
3.337883771197091960e+02	6.934088714528266806e+00
3.338966196926932071e+02	6.889062249606507926e+00
3.340057533521980417e+02	6.843281252544617388e+00
3.341156480689177783e+02	6.796755590064915253e+00
3.342261960739933784e+02	6.749487798254911297e+00
3.343373085937496967e+02	6.701474541944648422e+00
3.344489130700529245e+02	6.652707829518273108e+00
3.345609508968567525e+02	6.603175979079231261e+00
3.346733756577812642e+02	6.552864346205538482e+00
3.347861518073133311e+02	6.501755838468465498e+00
3.348992537495826696e+02	6.449831234804694446e+00
3.350126652516379977e+02	6.397069334333455259e+00
3.351263791534012739e+02	6.343446947432457961e+00
3.352403973263920989e+02	6.288938746529818324e+00
3.353547308654225390e+02	6.233516979377254685e+00
3.354694004946648533e+02	6.177151048841155401e+00
3.355844371884437010e+02	6.119806954211767902e+00
3.356998830208825098e+02	6.061446581859080140e+00
3.358157922699371625e+02	6.002026826595391107e+00
3.359322328300426648e+02	5.941498509205639600e+00
3.360492880026757234e+02	5.879805045482597414e+00
3.361670587745152261e+02	5.816880797891840871e+00
3.362856667453975206e+02	5.752649008243554185e+00
3.364052579266769385e+02	5.687019171351414215e+00
3.365260077345256491e+02	5.619883643577081145e+00
3.366481276831607374e+02	5.551113166418325306e+00
3.367718744921161260e+02	5.480550847414045634e+00
3.368975627719980821e+02	5.408003855747623767e+00
3.370255831282480017e+02	5.333231655317262287e+00
3.371564287540097098e+02	5.255928809539105018e+00
3.372907358168249630e+02	5.175698960391049930e+00
3.374293472301282577e+02	5.092013837367263207e+00
3.375734177608235314e+02	5.004145787045092497e+00
3.377245943579302434e+02	4.911052066163312801e+00
3.378853268800298224e+02	4.811175308109428173e+00
3.380592861134464897e+02	4.702173746705988755e+00
3.382504823326558494e+02	4.581477239862889128e+00
3.384531940945767019e+02	4.452741945617837871e+00
3.386527236215779908e+02	4.325537183578439304e+00
3.388492408035065182e+02	4.200068867815182294e+00
3.390483477715663980e+02	4.073066856484513387e+00
3.392569746804331317e+02	3.940468461480902018e+00
3.394863315750131392e+02	3.795698488231491030e+00
3.397677184895183018e+02	3.620246509554753800e+00
3.399769444751767651e+02	3.491847623333231176e+00
3.402179357254259457e+02	3.346676938095253906e+00
3.404485929777313231e+02	3.210952673302383875e+00
3.406727404203492711e+02	3.082524330426442027e+00
3.408955613345336246e+02	2.958634649692351459e+00
3.411202867134272196e+02	2.837854891854738604e+00
3.413491166998398398e+02	2.719486133671953798e+00
3.415837878789637330e+02	2.603204190446796851e+00
3.418258427221473994e+02	2.488891604315671913e+00
3.420767599164499302e+02	2.376552903515334325e+00
3.423379526175266960e+02	2.266297937185860700e+00
3.426104945414175518e+02	2.158445370133426522e+00
3.428943723924770666e+02	2.053811910494527826e+00
3.431878286460412824e+02	1.953953762810610950e+00
3.434895245711621214e+02	1.860478937026591506e+00
3.438049953423284251e+02	1.773388066374298466e+00
3.441545242676551766e+02	1.690136879483682408e+00
3.446002629111271176e+02	1.603276615844511754e+00
3.451399601974186453e+02	1.522594902351424473e+00
3.456054514749513942e+02	1.469756894762025645e+00
3.460648430036233094e+02	1.429195234532726122e+00
3.465523214508024239e+02	1.395876619728388945e+00
3.471140842882875859e+02	1.366955164004894918e+00
3.475897789523945676e+02	1.348499501723643412e+00
3.479783355156382640e+02	1.336596662034760907e+00
3.483175740191833825e+02	1.328079433104540241e+00
3.486149267023732250e+02	1.321807099217888304e+00
3.488685905205476274e+02	1.317205688990788159e+00
3.490718252826560501e+02	1.313952928349341409e+00
3.492133654734653874e+02	1.311891991565637516e+00
3.492835559440497946e+02	1.310927661895001650e+00
3.492854107044104808e+02	1.310902678699884527e+00
3.492287719085931030e+02	1.311677142489798165e+00
3.491236210830488176e+02	1.311850826952931648e+00
3.489796941260433982e+02	1.312091069121480880e+00
3.487970288793209761e+02	1.312401159614060564e+00
3.485788363474028984e+02	1.312781114449530273e+00
3.483280017688176144e+02	1.313234055779716636e+00
3.480472352033371521e+02	1.313766621738518214e+00
3.477390698623622143e+02	1.314389674461123425e+00
3.474058689163937856e+02	1.315119060700254972e+00
3.470498348153942629e+02	1.315976482597882580e+00
3.466730215829683743e+02	1.316990553025671584e+00
3.462773507212487516e+02	1.318198139422083859e+00
3.458646320933381730e+02	1.319646129595405393e+00
3.454365922861186391e+02	1.321393779289449455e+00
3.449949148179837835e+02	1.323515813581432887e+00
3.445412998575251891e+02	1.326106422670465967e+00
3.440775576766964718e+02	1.329284137244262975e+00
3.436057628662832713e+02	1.333197087925349411e+00
3.431285164156067253e+02	1.338026903851541771e+00
3.426493744756106139e+02	1.343986787869071664e+00
3.421734462782964101e+02	1.351304947079283725e+00
3.417079418507951232e+02	1.360181723644579233e+00
3.412619828768949333e+02	1.370720188416178598e+00
3.408444700394853157e+02	1.382879038058340226e+00
3.404603505850249121e+02	1.396531670803016878e+00
3.401092282739058419e+02	1.411587479038243442e+00
3.397875529902923972e+02	1.428044730008019014e+00
3.394911549624432610e+02	1.445973025993396277e+00
3.392164606917475567e+02	1.465482055807907358e+00
3.389607068704274866e+02	1.486700803979334573e+00
3.387216336811964084e+02	1.509776227040222629e+00
3.384969818640617518e+02	1.534898222742079543e+00
3.382841259910065332e+02	1.562342180256927282e+00
3.380800538809510840e+02	1.592504595731067729e+00
3.378816178394939698e+02	1.625915176357246361e+00
3.376858659490819150e+02	1.663224865527075158e+00
3.374903535716451302e+02	1.705170711089393443e+00
3.372934013411450564e+02	1.752517805114191640e+00
3.370942009199949325e+02	1.806001306127748229e+00
3.368926173608478507e+02	1.866327766780811803e+00
3.366887212042344686e+02	1.934277124690830574e+00
3.364823547974376652e+02	2.010860593124664586e+00
3.362729689821993588e+02	2.097455753720570026e+00
3.360596761807489088e+02	2.195900718828147635e+00
3.358413670368281601e+02	2.308578199321938751e+00
3.356168283038223876e+02	2.438507999264002635e+00
3.353849073728803205e+02	2.589412798703150553e+00
3.351448619710400862e+02	2.765610634731066053e+00
3.348971309683148547e+02	2.971358082058097150e+00
3.346446558699029197e+02	3.209046432150675088e+00
3.343938102243402568e+02	3.476515607717830747e+00
3.341524684065450970e+02	3.766656904112079207e+00
3.339258917911521394e+02	4.071407042372317875e+00
3.337154931874592307e+02	4.385122980414005944e+00
3.335205900382146069e+02	4.704359742509612197e+00
3.333399850856014837e+02	5.026580337107621865e+00
3.331726070182432409e+02	5.349361709624655070e+00
3.330176722635012538e+02	5.670048869581561846e+00
3.328746970483716723e+02	5.985600781721699626e+00
3.327434823862409417e+02	6.292491728972054332e+00
3.326241130563370803e+02	6.586599646931484919e+00
3.325169920280683868e+02	6.863022617596665320e+00
3.324229423068782694e+02	7.115722458050488086e+00
3.323434630326277102e+02	7.336731392194693058e+00
3.322814700277777433e+02	7.513942807024921677e+00
3.322444801626464823e+02	7.621721790308521705e+00
3.322473824426655256e+02	7.613209779995106175e+00
3.322871286641843653e+02	7.497590035630715910e+00
3.323258315542412902e+02	7.481855428418742626e+00
3.323707174260288753e+02	7.463656141967465629e+00
3.324223149506725576e+02	7.442795603726086284e+00
3.324801703351330389e+02	7.419474150607573648e+00
3.325439033037318382e+02	7.393858156979606022e+00
3.326131439825564939e+02	7.366104531595816240e+00
3.326875271194531365e+02	7.336362174990751051e+00
3.327666847952543208e+02	7.304774296818648871e+00
3.328502416520204292e+02	7.271480006665889562e+00
3.329378134802938121e+02	7.236614880635786839e+00
3.330290096755453533e+02	7.200310320588456214e+00
3.331234392797985606e+02	7.162691803695157233e+00
3.332207194901775438e+02	7.123876407516765319e+00
3.333204849532809817e+02	7.083970182472085320e+00
3.334223961027873315e+02	7.043065952449214961e+00
3.335261452476879640e+02	7.001241956220313867e+00
3.336314598431226841e+02	6.958561484567256983e+00
3.337381030680060121e+02	6.915073429477532230e+00
3.338458722844591193e+02	6.870813513789825855e+00
3.339545961334750928e+02	6.825805918134119743e+00
3.340641309664218852e+02	6.780065052313733354e+00
3.341743571569466553e+02	6.733597280112979533e+00
3.342851756457525312e+02	6.686402478843883834e+00
3.343965049093574748e+02	6.638475373656305578e+00
3.345082784338766828e+02	6.589806624982573524e+00
3.346204426992115373e+02	6.540383673258966191e+00
3.347329556268211945e+02	6.490191363232468369e+00
3.348457854496096502e+02	6.439212365079257872e+00
3.349589099386315070e+02	6.387427418414799440e+00
3.350723159440193513e+02	6.334815414534703315e+00
3.351859991943794626e+02	6.281353338061891556e+00
3.352999643365449174e+02	6.227016072134751390e+00
3.354142251838158586e+02	6.171776077676291550e+00
3.355288051716862014e+02	6.115602942981919199e+00
3.356437380166169646e+02	6.058462801273539533e+00
3.357590686000937126e+02	6.000317600560048703e+00
3.358748541095461064e+02	5.941124204412455256e+00
3.359911654934178387e+02	5.880833287729609005e+00
3.361080892987902757e+02	5.819387983509402673e+00
3.362257300291054776e+02	5.756722197293282051e+00
3.363442131636688828e+02	5.692758498214130825e+00
3.364636891028072796e+02	5.627405423705036824e+00
3.365843383739781984e+02	5.560553985232167484e+00
3.367063786276260657e+02	5.492073041904814268e+00
3.368300742169258228e+02	5.421803039266678503e+00
3.369557496048234384e+02	5.349547325024748723e+00
3.370838086104533886e+02	5.275059765127254607e+00
3.372147628726677908e+02	5.198026516056015289e+00
3.373492754190791061e+02	5.118038213401377767e+00
3.374882300478225261e+02	5.034545773000754565e+00
3.376328466131463983e+02	4.946787026833595391e+00
3.377848794425578944e+02	4.853660473246137919e+00
3.379469509894207704e+02	4.753512703809422923e+00
3.381228933496200852e+02	4.643918782076221774e+00
3.383157009945941240e+02	4.522972988364506897e+00
3.385156996948776964e+02	4.396833038301039664e+00
3.387109947979846538e+02	4.273259544189382808e+00
3.389038441057551267e+02	4.151121949555005131e+00
3.390996911973742272e+02	4.027262370963576643e+00
3.393050643130962385e+02	3.897898683761623406e+00
3.395305676698006323e+02	3.756887028038936371e+00
3.398054549702421809e+02	3.587129642290423970e+00
3.400142427120804882e+02	3.460255747651864500e+00
3.402547391498904403e+02	3.316853600759471998e+00
3.404841787320642652e+02	3.183258637974180960e+00
3.407067630243080885e+02	3.057087152342046643e+00
3.409278782262340997e+02	2.935473124819560464e+00
3.411508232523601691e+02	2.816949606338988943e+00
3.413778244848761574e+02	2.700797443344412851e+00
3.416106324897257309e+02	2.586675985232375741e+00
3.418507989594803007e+02	2.474452568226681137e+00
3.420998085238085196e+02	2.364118182353093456e+00
3.423590784069311894e+02	2.255770907831458061e+00
3.426296940975328198e+02	2.149715177265361099e+00
3.429116939142991782e+02	2.046737164973459588e+00
3.432034529777935745e+02	1.948332774300463921e+00
3.435037960310876883e+02	1.856050140332918152e+00
3.438183806520340795e+02	1.769874755165506297e+00
3.441680801859549774e+02	1.687194257668728881e+00
3.446222592391735589e+02	1.599518563082359179e+00
3.451320628729109785e+02	1.523614640941141074e+00
3.455815874808607191e+02	1.472150277671992580e+00
3.460303962784819305e+02	1.431896169238553673e+00
3.465071638611472622e+02	1.398604831127509440e+00
3.470552332045119215e+02	1.369587343917940014e+00
3.475171588042211965e+02	1.351016911773310847e+00
3.478931543134459616e+02	1.338994386021644445e+00
3.482198907703647706e+02	1.330372301827907666e+00
3.485045896288826839e+02	1.324016420854803755e+00
3.487455002676264257e+02	1.319358846145696207e+00
3.489359034773850681e+02	1.316088017403228339e+00
3.490639689061654849e+02	1.314072029998682556e+00
3.491195688786950200e+02	1.313239802091057395e+00
3.491076522719837953e+02	1.313416046382638314e+00
3.490400893673687506e+02	1.313535176074136279e+00
3.489310533721513821e+02	1.313728786619235311e+00
3.487808993011845473e+02	1.313998671164391840e+00
3.485930072099002359e+02	1.314342924748609365e+00
3.483703946030237262e+02	1.314762485454703755e+00
3.481159050246309903e+02	1.315261445327149614e+00
3.478322028876484069e+02	1.315847752672879789e+00
3.475217790424208602e+02	1.316533945239835024e+00
3.471869589532558962e+02	1.317337955534710003e+00
3.468299139524622774e+02	1.318284039994891854e+00
3.464526759320948486e+02	1.319403911191389556e+00
3.460571563129025208e+02	1.320738179254305145e+00
3.456451709064398869e+02	1.322338233507266869e+00
3.452184734786771401e+02	1.324268711730080872e+00
3.447788028023865650e+02	1.326610696464340933e+00
3.443279516078976030e+02	1.329465704229429113e+00
3.438678731550964471e+02	1.332960289583301483e+00
3.434008547189141609e+02	1.337250425234640661e+00
3.429298049005553821e+02	1.342523258355215354e+00
3.424586984557577694e+02	1.348990821303952314e+00
3.419931266632329994e+02	1.356866448024622418e+00
3.415406130891051362e+02	1.366315607518321817e+00
3.411098655179160914e+02	1.377394269703986707e+00
3.407081747281833373e+02	1.390035349316853575e+00
3.403385202980104509e+02	1.404128659196422380e+00
3.399995139591246129e+02	1.419615508573506490e+00
3.396876073303513976e+02	1.436515551494936815e+00
3.393989951775867553e+02	1.454908506186893158e+00
3.391304543392956248e+02	1.474910517109516039e+00
3.388794751644631447e+02	1.496658660196747981e+00
3.386440149517500231e+02	1.520309777677328666e+00
3.384220792626121579e+02	1.546060778033311101e+00
3.382113686352532227e+02	1.574187195186916854e+00
3.380091878775872942e+02	1.605081619729024300e+00
3.378126121491576441e+02	1.639274946332595739e+00
3.376187669939910165e+02	1.677436254231740032e+00
3.374251226356551570e+02	1.720350375967875989e+00
3.372297745282332357e+02	1.768868391635324055e+00
3.370316436530557098e+02	1.823840199807810203e+00
3.368304311954963737e+02	1.886080560971890696e+00
3.366262360033341565e+02	1.956437567687391743e+00
3.364190515665350176e+02	2.035958161256022247e+00
3.362084761886239335e+02	2.126062463385220536e+00
3.359937049127363480e+02	2.228670427082256378e+00
3.357736565927733068e+02	2.346297040866615724e+00
3.355471346898326033e+02	2.482136943845747012e+00
3.353130572157487563e+02	2.640091732534684432e+00
3.350709185782738473e+02	2.824544736465449457e+00
3.348217348145967094e+02	3.039421940412034395e+00
3.345694292151782179e+02	3.286003139315246901e+00
3.343211657132807204e+02	3.560473700281224119e+00
3.340843954280871912e+02	3.854932074556402188e+00
3.338631457999462668e+02	4.161882860635529369e+00
3.336579837594296691e+02	4.476476085419335504e+00
3.334679604416576808e+02	4.795660074563983244e+00
3.332918851675656811e+02	5.116988018444786235e+00
3.331287712086300985e+02	5.437989617035989376e+00
3.329779307365849945e+02	5.755904098422430337e+00
3.328389718363058023e+02	6.067552183459198112e+00
3.327117854345648880e+02	6.369238752052224228e+00
3.325965531815846248e+02	6.656625810478768557e+00
3.324937979080780792e+02	6.924511366650754951e+00
3.324045171627245168e+02	7.166387706832276550e+00
3.323305172452459146e+02	7.373426963464098982e+00
3.322754112929189887e+02	7.531530323676233429e+00
3.322486074054669984e+02	7.609657871932369311e+00
3.322623515966669743e+02	7.569495892531398873e+00
3.322849133118276086e+02	7.560216971817009579e+00
3.323151129676621167e+02	7.547818367449036003e+00
3.323529285921578662e+02	7.532326125221636026e+00
3.323978564631084964e+02	7.513964857205988501e+00
3.324494625115204940e+02	7.492929222688466062e+00
3.325073413904374320e+02	7.469399232580870240e+00
3.325711097518878319e+02	7.443541712410891797e+00
3.326403972909517961e+02	7.415512890265810952e+00
3.327148381936609667e+02	7.385461042752828220e+00
3.327940638562200775e+02	7.353528874352161182e+00
3.328776980120494500e+02	7.319855208617802589e+00
3.329653552741846738e+02	7.284575621448391658e+00
3.330566436180083656e+02	7.247821821886038407e+00
3.331511705340437857e+02	7.209719868780828378e+00
3.332485517038917919e+02	7.170387619466180418e+00
3.333484204841336123e+02	7.129931999121443376e+00
3.334504364081652170e+02	7.088446696693981863e+00
3.335542913845444559e+02	7.046010718718624055e+00
3.336597130112197078e+02	7.002687967227411825e+00
3.337664651350355598e+02	6.958527760161989484e+00
3.338743462584965300e+02	6.913566053534843547e+00
3.339831865657801586e+02	6.867827074912962182e+00
3.340928442822279294e+02	6.821325108228865730e+00
3.342032019270079104e+02	6.774066230964391977e+00
3.343141628118028166e+02	6.726049883252582795e+00
3.344256479824944677e+02	6.677270205039916640e+00
3.345375936830345722e+02	6.627717119256478107e+00
3.346499493374145118e+02	6.577377168444481725e+00
3.347626760178023915e+02	6.526234119995796945e+00
3.348757453417792931e+02	6.474269363422152423e+00
3.349891387401965517e+02	6.421462122330252598e+00
3.351028470488491848e+02	6.367789497826033873e+00
3.352168703769145850e+02	6.313226360074893684e+00
3.353312182249875377e+02	6.257745095690061099e+00
3.354459098376669886e+02	6.201315212878835581e+00
3.355609747756016645e+02	6.143902806412719464e+00
3.356764537307377623e+02	6.085469865269220513e+00
3.357923995977143932e+02	6.025973410150848864e+00
3.359088788553048630e+02	5.965364426375787232e+00
3.360259733238573858e+02	5.903586549052655563e+00
3.361437824081825738e+02	5.840574431647841180e+00
3.362624259748235431e+02	5.776251703288929562e+00
3.363820480838671756e+02	5.710528375253985267e+00
3.365028218946141010e+02	5.643297493414649146e+00
3.366249562204085350e+02	5.574430733389524661e+00
3.367487044405779670e+02	5.503772484764366091e+00
3.368743768892632602e+02	5.431131707342173875e+00
3.370023584846376821e+02	5.356270426696791986e+00
3.371331345578601031e+02	5.278886969584359434e+00
3.372673299547275860e+02	5.198590679457174346e+00
3.374057705515454586e+02	5.114862236888289893e+00
3.375495842871613377e+02	5.026988586530108272e+00
3.377003741069270859e+02	4.933951607004966711e+00
3.378605177274014864e+02	4.834235024829016680e+00
3.380335985257334528e+02	4.725545740800444428e+00
3.382238687530335710e+02	4.605150921139464337e+00
3.384272728572973961e+02	4.475642964513097510e+00
3.386284477517644405e+02	4.347025302359742049e+00
3.388263755515981757e+02	4.220267399166232281e+00
3.390266491514977929e+02	4.092100742290110560e+00
3.392363266937802564e+02	3.958369401914540564e+00
3.394667493860373497e+02	3.812390897493511677e+00
3.397494299485626925e+02	3.635448255570576048e+00
3.399590765401181329e+02	3.506268864237144456e+00
3.402006784393739736e+02	3.360115253164310367e+00
3.404319814172951624e+02	3.223415319651854904e+00
3.406567673201647040e+02	3.094041697547750047e+00
3.408802128048135955e+02	2.969233461268447893e+00
3.411055503847129557e+02	2.847558227378039764e+00
3.413349812348501473e+02	2.728316643429519850e+00
3.415702413726913278e+02	2.611186515078131265e+00
3.418128715838037692e+02	2.496053715702420295e+00
3.420643489237874064e+02	2.382926304679030327e+00
3.423260870348269691e+02	2.271916586296690355e+00
3.425991643677261891e+02	2.163343827897278082e+00
3.428835715236427859e+02	2.058026253910115067e+00
3.431775236471909238e+02	1.957533332774071377e+00
3.434795786121719061e+02	1.863505827209472443e+00
3.437950791221109057e+02	1.775981795385790374e+00
3.441438219585139109e+02	1.692478199162920971e+00
3.445844488837976201e+02	1.606011315107753079e+00
3.451406198333215229e+02	1.522509292384766288e+00
3.456133071059815620e+02	1.468976019502950203e+00
3.460766108444865949e+02	1.428284136209402311e+00
3.465679651170856346e+02	1.394947003165090127e+00
3.471346767129076625e+02	1.366053844811180307e+00
3.476156780424025783e+02	1.347625505332044948e+00
3.480090104533030058e+02	1.335760123782758324e+00
3.483529869861523593e+02	1.327277945345371579e+00
3.486551425941913749e+02	1.321034394376683352e+00
3.489136612718752986e+02	1.316452835438229219e+00
3.491217951861048618e+02	1.313207046639833342e+00
3.492684562147572933e+02	1.311132007292272750e+00
3.493441489045619619e+02	1.310124472225217884e+00
3.493512914984157760e+02	1.310031535362351729e+00
3.492991920202254050e+02	1.310717848329676638e+00
3.491976070866284090e+02	1.310879233213219752e+00
3.490569843076958705e+02	1.311104915487540490e+00
3.488772205712258483e+02	1.311398185615130663e+00
3.486615566182234147e+02	1.311758885152530363e+00
3.484128975298975774e+02	1.312189831911438898e+00
3.481339734688850740e+02	1.312697201995133511e+00
3.478273370561842626e+02	1.313291217483895990e+00
3.474953695203784605e+02	1.313986884232575036e+00
3.471402891750851154e+02	1.314804835383079018e+00
3.467641626513999427e+02	1.315772352651249921e+00
3.463689194585060136e+02	1.316924667407082250e+00
3.459563711239823078e+02	1.318306674605425721e+00
3.455282372947578438e+02	1.319975222232192102e+00
3.450861829501490661e+02	1.322002158551322859e+00
3.446318740651823305e+02	1.324478303403209489e+00
3.441670652470764367e+02	1.327518388317312503e+00
3.436937451758497559e+02	1.331266601446909004e+00
3.432143860667139279e+02	1.335901261163193077e+00
3.427323599532061849e+02	1.341634606577611910e+00
3.422525429920626721e+02	1.348699309008441594e+00
3.417819342331071084e+02	1.357309371736256542e+00
3.413296871347673118e+02	1.367590321514607021e+00
3.409052984083379556e+02	1.379518567150663344e+00
3.405146812663504079e+02	1.392964876178538924e+00
3.401580504076294460e+02	1.407824414441343652e+00
3.398319439298282987e+02	1.424084856298901469e+00
3.395320611503499890e+02	1.441810710345835522e+00
3.392546917796260573e+02	1.461107943009795296e+00
3.389969698854840203e+02	1.482100458244854702e+00
3.387565184501887643e+02	1.504930027039958595e+00
3.385308980632214002e+02	1.529785579968174769e+00
3.383172581003514665e+02	1.556947953594802314e+00
3.381123854591832014e+02	1.586821931259016383e+00
3.379130149647172630e+02	1.619941119467639634e+00
3.377161860433645870e+02	1.656947949155288757e+00
3.375195548552963487e+02	1.698550860205214619e+00
3.373216216988828933e+02	1.745463362911281457e+00
3.371217562351577044e+02	1.798357357859993844e+00
3.369199019048292030e+02	1.857889490356123607e+00
3.367160832038190392e+02	1.924818726902482569e+00
3.365100394955236993e+02	2.000152975448377113e+00
3.363011358790532199e+02	2.085261112882067724e+00
3.360884409645553319e+02	2.181952462280082550e+00
3.358708327549413184e+02	2.292557220451286515e+00
3.356470950837185683e+02	2.420022353203071575e+00
3.354160553906461928e+02	2.567990684482264196e+00
3.351768916242446039e+02	2.740734242051774405e+00
3.349298320378485982e+02	2.942601851848345440e+00
3.346774228381235048e+02	3.176386857167827760e+00
3.344256354212096198e+02	3.440638587384352132e+00
3.341824010398847236e+02	3.728725283110399857e+00
3.339534936252464945e+02	4.032430606369618253e+00
3.337407522038549814e+02	4.345748179031730274e+00
3.335436520842191044e+02	4.665024049547051632e+00
3.333610080534236317e+02	4.987661533491901444e+00
3.331917151606520520e+02	5.311249539435722866e+00
3.330349479511335744e+02	5.633175218867225276e+00
3.328901819418609875e+02	5.950455113793234219e+00
3.327571786986517282e+02	6.259634275424552641e+00
3.326359814186594122e+02	6.556679904650869695e+00
3.325269430723849382e+02	6.836811995523561336e+00
3.324308162086951484e+02	7.094178791025278485e+00
3.323489805633669221e+02	7.321143905288499454e+00
3.322840930749867425e+02	7.506337997050319011e+00
3.322429149073361714e+02	7.626297102243823289e+00
3.322411309146058329e+02	7.631537200274816968e+00
3.322761663413950828e+02	7.529282350025072290e+00
3.323117813296746021e+02	7.514730986382200939e+00
3.323538443684271897e+02	7.497588204057663575e+00
3.324027864014316265e+02	7.477696440916003162e+00
3.324581460808348083e+02	7.455260719925594692e+00
3.325195355608239538e+02	7.430452456123602722e+00
3.325865810987771169e+02	7.403432488130864186e+00
3.326589168627590425e+02	7.374352628399303278e+00
3.327361769703601908e+02	7.343358169671009961e+00
3.328179895997455446e+02	7.310589823823951505e+00
3.329039741193276427e+02	7.276184753317969545e+00
3.329937419855419876e+02	7.240276424147834788e+00
3.330869014670587376e+02	7.202993256625965124e+00
3.331830653928288939e+02	7.164456351769263875e+00
3.332818603998896947e+02	7.124776817387106220e+00
3.333829358863308130e+02	7.084053301083756971e+00
3.334859711361568770e+02	7.042370234220970637e+00
3.335906797427185779e+02	6.999797051847671980e+00
3.336968112036260550e+02	6.956388391627479351e+00
3.338041501199714958e+02	6.912185085667118756e+00
3.339125137224947366e+02	6.867215667795644407e+00
3.340217484736551796e+02	6.821498120671193099e+00
3.341317263571722265e+02	6.775041644820428921e+00
3.342423412864501415e+02	6.727848300614410526e+00
3.343535058846328525e+02	6.679914440217424421e+00
3.344651487536486911e+02	6.631231895067210225e+00
3.345772122585836428e+02	6.581788916145120183e+00
3.346896508044418965e+02	6.531570880334045981e+00
3.348024295565696207e+02	6.480560783961478499e+00
3.349155235437864349e+02	6.428739548123319381e+00
3.350289170984669909e+02	6.376086152592846723e+00
3.351426035767158851e+02	6.322577619839168328e+00
3.352565853340689159e+02	6.268188855969118123e+00
3.353708739185981358e+02	6.212892361854879475e+00
3.354854904859472526e+02	6.156657807733537879e+00
3.356004664172687058e+02	6.099451475635496500e+00
3.357158441661736674e+02	6.041235551986019026e+00
3.358316783626354436e+02	5.981967250563590355e+00
3.359480372169788893e+02	5.921597737051273569e+00
3.360650043046923088e+02	5.860070805037257635e+00
3.361826808421905639e+02	5.797321234416568103e+00
3.363011886031251834e+02	5.733272737568176680e+00
3.364206737094473851e+02	5.667835346691792786e+00
3.365413116283625641e+02	5.600902032933147368e+00
3.366633138521607975e+02	5.532344253737251805e+00
3.367869370133743132e+02	5.462005951069148324e+00
3.369124955817138130e+02	5.389695269627018170e+00
3.370403800012117586e+02	5.315172810413130833e+00
3.371710833409713359e+02	5.238134457970835101e+00
3.373052418153443455e+02	5.158185363337269180e+00
3.374436988168844209e+02	5.074798923900639913e+00
3.375876105230265125e+02	4.987249217513928912e+00
3.377386270499207512e+02	4.894495145459086594e+00
3.378992033369601131e+02	4.794981434497907813e+00
3.380730043812374106e+02	4.686377841469139938e+00
3.382638928626574284e+02	4.566216959053251756e+00
3.384656155140670535e+02	4.438486017178278509e+00
3.386638111223876422e+02	4.312515584501070975e+00
3.388589316773260407e+02	4.188327100950472115e+00
3.390564608435040554e+02	4.062729753640286212e+00
3.392630665511106827e+02	3.931831386204833745e+00
3.394892980340748068e+02	3.789475130342236486e+00
3.397633808072309876e+02	3.619051530215683599e+00
3.399735714255766084e+02	3.490376492037560396e+00
3.402162717420872582e+02	3.344529735916085045e+00
3.404473306644699164e+02	3.208894047752683942e+00
3.406711506129390727e+02	3.080945096645398618e+00
3.408932976363138891e+02	2.957687827256224367e+00
3.411171470971912640e+02	2.837599968710576626e+00
3.413449566773803099e+02	2.719939844726632305e+00
3.415784886052439902e+02	2.604358750262170563e+00
3.418192964674573204e+02	2.490723123238563375e+00
3.420688636572600672e+02	2.379025687861810123e+00
3.423286133754921252e+02	2.269363477155766251e+00
3.425996630277893473e+02	2.162029365311022744e+00
3.428821190956951455e+02	2.057784944716646525e+00
3.431743709530355204e+02	1.958121027978199535e+00
3.434749495672480748e+02	1.864667304903956824e+00
3.437887523886055874e+02	1.777566315979071110e+00
3.441349446587649936e+02	1.694437208680890095e+00
3.445721439772687518e+02	1.608173227753244339e+00
3.451120421813220673e+02	1.526211577815397513e+00
3.455739924760235340e+02	1.472920793161871744e+00
3.460286777987278128e+02	1.432034173715430070e+00
3.465098934632559349e+02	1.398439134394405148e+00
3.470621742751502552e+02	1.369273008294897620e+00
3.475390833709049616e+02	1.350246532731744775e+00
3.479262204493298327e+02	1.338050439191064145e+00
3.482630865024980267e+02	1.329343322945671702e+00
3.485579212879530360e+02	1.322931917626670062e+00
3.488092602441920462e+02	1.318225450275065880e+00
3.490106416381223084e+02	1.314894400482669257e+00
3.491508162875269932e+02	1.312783097340659566e+00
3.492194715211725793e+02	1.311806613276143452e+00
3.492195463601595407e+02	1.311805568729110583e+00
3.491613673783368199e+02	1.312630633394870960e+00
3.490552036016483726e+02	1.312812634406941736e+00
3.489103517240772021e+02	1.313063605431652237e+00
3.487269795466199298e+02	1.313386761931012892e+00
3.485082813578027867e+02	1.313782171164467494e+00
3.482571326810679579e+02	1.314253106321361608e+00
3.479762337145117499e+02	1.314806477186051037e+00
3.476681083570259716e+02	1.315453555275062580e+00
3.473351115523387307e+02	1.316210752165635878e+00
3.469794393251538622e+02	1.317100509151626575e+00
3.466031419810671537e+02	1.318152373250901066e+00
3.462081411583326940e+02	1.319404363348041898e+00
3.457962521383931289e+02	1.320904758173479410e+00
3.453692139761558906e+02	1.322714460712036244e+00
3.449287318560470794e+02	1.324910099374206007e+00
3.444765394260190874e+02	1.327587981961205754e+00
3.440144955074727022e+02	1.330868838224353645e+00
3.435447424151693099e+02	1.334902759066185940e+00
3.430699723372495100e+02	1.339872415249033777e+00
3.425938560105600459e+02	1.345989858370720604e+00
3.421216220480941388e+02	1.353478015517046495e+00
3.416605368720903471e+02	1.362526188197075161e+00
3.412195561846691589e+02	1.373223127943826949e+00
3.408070549513455489e+02	1.385520164598751824e+00
3.404273680314033754e+02	1.399296361953270562e+00
3.400798287226672301e+02	1.414470477416701177e+00
3.397609305825761794e+02	1.431045726468940682e+00
3.394666306923214165e+02	1.449093217462527505e+00
3.391934484352698291e+02	1.468724214005917794e+00
3.389386804236959279e+02	1.490071145347745540e+00
3.387001523224670336e+02	1.513284444741117563e+00
3.384757663273700246e+02	1.538552565442552478e+00
3.382631176963750477e+02	1.566141445417735589e+00
3.380594009334109273e+02	1.596433169630036231e+00
3.378615942310034939e+02	1.629945525038975385e+00
3.376667594702574888e+02	1.667328733635719651e+00
3.374723472634560153e+02	1.709339522757957086e+00
3.372764750567308738e+02	1.756789474168727327e+00
3.370781062239856851e+02	1.810479859047927631e+00
3.368769684517747010e+02	1.871175588476619023e+00
3.366731484867248696e+02	1.939680058499650306e+00
3.364666034061992832e+02	2.016995552571789752e+00
3.362569009035561294e+02	2.104483619951472484e+00
3.360432251397227787e+02	2.203979666194394671e+00
3.358244969136953273e+02	2.317883043086006012e+00
3.355995130410812521e+02	2.449246121549016664e+00
3.353671349806566013e+02	2.601829113869903676e+00
3.351266686677488451e+02	2.779965004836910669e+00
3.348786778486292519e+02	2.987838703654977834e+00
3.346263287465985741e+02	3.227588820341349862e+00
3.343761975199286667e+02	3.496651748583967212e+00
3.341360828622681538e+02	3.787690209306456168e+00
3.339109452662478930e+02	4.092759316255906832e+00
3.337019735241335638e+02	4.406418361900647618e+00
3.335084095943881266e+02	4.725329669160649892e+00
3.333290551814058063e+02	5.046983741976946547e+00
3.331628601260404707e+02	5.368947930086997111e+00
3.330090656094776023e+02	5.688541936215140815e+00
3.328672118697637643e+02	6.002690931094566196e+00
3.327371235197164197e+02	6.307827560448593829e+00
3.326189106980283441e+02	6.599776722654278061e+00
3.325130073248541862e+02	6.873563423744821321e+00
3.324202801140189081e+02	7.123037698841526044e+00
3.323423005801231511e+02	7.340037409094600562e+00
3.322821278573601944e+02	7.512060924128218353e+00
3.322475197019088569e+02	7.612827781214588363e+00
3.322527172560197641e+02	7.597608599752560643e+00
3.322951587441736478e+02	7.474466633357276457e+00
3.323355974939668727e+02	7.458085810118760151e+00
3.323820732271931320e+02	7.439311970760623893e+00
3.324351679185507464e+02	7.417927552206855069e+00
3.324944314275877559e+02	7.394130280111258280e+00
3.325594870201565527e+02	7.368083799764219677e+00
3.326299662876980392e+02	7.339942919873847060e+00
3.327055036704029476e+02	7.309854990703455790e+00
3.327857296324102663e+02	7.277962083117763825e+00
3.328702665975187642e+02	7.244402356303970336e+00
3.329587284000186287e+02	7.209310350359625197e+00
3.330507235998146029e+02	7.172816079012176438e+00
3.331458621866092926e+02	7.135043086396931855e+00
3.332437643951207633e+02	7.096105905901753275e+00
3.333440698947953820e+02	7.056107507318736261e+00
3.334464456864237150e+02	7.015137281289289817e+00
3.335505915667513364e+02	6.973269916337148544e+00
3.336562427589538515e+02	6.930565264577842832e+00
3.337631699597124566e+02	6.887069069713061431e+00
3.338711774378087966e+02	6.842814307736784230e+00
3.339800999370842760e+02	6.797822861322816657e+00
3.340897990508300381e+02	6.752107289365572917e+00
3.342001595700460825e+02	6.705672517379300146e+00
3.343110861159083242e+02	6.658517346175101714e+00
3.344225002224196714e+02	6.610635727801036587e+00
3.345343379236884402e+02	6.562017797020798682e+00
3.346465478411859635e+02	6.512650665861170474e+00
3.347590897284476910e+02	6.462519000968748095e+00
3.348719334163774306e+02	6.411605407321831152e+00
3.349850581032833929e+02	6.359890640167648712e+00
3.350984519441624911e+02	6.307353661822006075e+00
3.352121118922926826e+02	6.253971560579775435e+00
3.353260437675322123e+02	6.199719339462417267e+00
3.354402625292943867e+02	6.144569581004757808e+00
3.355547927468951457e+02	6.088491987513081405e+00
3.356696692769638730e+02	6.031452787840049901e+00
3.357849381586002551e+02	5.973414000714665661e+00
3.359006577693189683e+02	5.914332527797718342e+00
3.360169002905564071e+02	5.854159044932746525e+00
3.361337535727889758e+02	5.792836636614201673e+00
3.362513235097916890e+02	5.730299104825786749e+00
3.363697371087747570e+02	5.666468837725759045e+00
3.364891464827727532e+02	5.601254094854390075e+00
3.366097341467205410e+02	5.534545471716557863e+00
3.367317201346829734e+02	5.466211216430263420e+00
3.368553717697060392e+02	5.396090875326530423e+00
3.369810173695403819e+02	5.323986456781767629e+00
3.371090659655081936e+02	5.249649799781228587e+00
3.372400365506992443e+02	5.172763923971270827e+00
3.373746029877928549e+02	5.092914481699962970e+00
3.375136657794870416e+02	5.009544220105174084e+00
3.376584716710780754e+02	4.921877163980578729e+00
3.378108195310874748e+02	4.828788107178255906e+00
3.379734011009219330e+02	4.728586275246478010e+00
3.381500846014992590e+02	4.618832854953698330e+00
3.383432294014869512e+02	4.498030709276447325e+00
3.385417135541576386e+02	4.373243337614811210e+00
3.387351313900765035e+02	4.251277054993173543e+00
3.389263146043203960e+02	4.130635948147106440e+00
3.391205820937701674e+02	4.008245909807836682e+00
3.393242524934325957e+02	3.880466204419029008e+00
3.395475468482816268e+02	3.741408994978987046e+00
3.398181873532199120e+02	3.574962374505331386e+00
3.400270986113124536e+02	3.448536123866614567e+00
3.402679207411496236e+02	3.305549705583886499e+00
3.404970388958786316e+02	3.172724515740359852e+00
3.407189687035104271e+02	3.047480290297524430e+00
3.409392822525664997e+02	2.926843214097015089e+00
3.411613438272850658e+02	2.809306689635185705e+00
3.413874051258624149e+02	2.694132801431268653e+00
3.416192287709802144e+02	2.580968466877026302e+00
3.418583728998330571e+02	2.469671248694690568e+00
3.421063257151246262e+02	2.360224048263815266e+00
3.423645086122710950e+02	2.252717256053563766e+00
3.426340222478032160e+02	2.147443628124494186e+00
3.429149529789253279e+02	2.045164869219886050e+00
3.432057602303096360e+02	1.947339260639453729e+00
3.435052993488073980e+02	1.855497598832253514e+00
3.438191223675880224e+02	1.769652333344916784e+00
3.441680521641193877e+02	1.687203490374832526e+00
3.446234378851148676e+02	1.599324685554377012e+00
3.451232755777051580e+02	1.524753106934323865e+00
3.455663011582035438e+02	1.473700383870823805e+00
3.460100227065928493e+02	1.433517922718463344e+00
3.464813686153050867e+02	1.400193660037084120e+00
3.470223790475371288e+02	1.371093852949891279e+00
3.474789190515631958e+02	1.352383066670021394e+00
3.478496121981843885e+02	1.340263726684532752e+00
3.481709381056600137e+02	1.331568159804227713e+00
3.484501569720346197e+02	1.325156396920900814e+00
3.486855902170543686e+02	1.320460418802914981e+00
3.488705656535270236e+02	1.317172232201023974e+00
3.489929774450942546e+02	1.315172084887707760e+00
3.490423855476491326e+02	1.314401957796159870e+00
3.490247191795898516e+02	1.314674937122778831e+00
3.489525454945538172e+02	1.314808170226335005e+00
3.488395277980829405e+02	1.315018354073062001e+00
3.486858660426694314e+02	1.315307767201802314e+00
3.484949152149082465e+02	1.315674611871366473e+00
3.482696698701567470e+02	1.316120098827801677e+00
3.480129504437138053e+02	1.316648773071408263e+00
3.477273988771535187e+02	1.317269240753195181e+00
3.474154849443049784e+02	1.317994927256056492e+00
3.470795153960786479e+02	1.318844910193579745e+00
3.467216464140245762e+02	1.319844881298062322e+00
3.463438997907574617e+02	1.321028318126439061e+00
3.459481837518737848e+02	1.322437972054972155e+00
3.455363201302739640e+02	1.324127800589230075e+00
3.451100808216044129e+02	1.326165481922383371e+00
3.446712384737925845e+02	1.328635628818358949e+00
3.442216402244714004e+02	1.331643719041259555e+00
3.437633210276907221e+02	1.335320462044785383e+00
3.432986869031236665e+02	1.339825557299543890e+00
3.428308136408784321e+02	1.345348081933312123e+00
3.423638926411153989e+02	1.352097657097571570e+00
3.419037356396809173e+02	1.360277339667906427e+00
3.414579319513859446e+02	1.370032798432447185e+00
3.410348149628313763e+02	1.381398034780922268e+00
3.406407933195375222e+02	1.394298244993986469e+00
3.402779951708607769e+02	1.408633345107361823e+00
3.399446870491592563e+02	1.424358332425796458e+00
3.396373680362491427e+02	1.441501088659271845e+00
3.393523979507402260e+02	1.460145095254637093e+00
3.390866956054904335e+02	1.480409375209059686e+00
3.388378508168281087e+02	1.502435307443328538e+00
3.386039207504659885e+02	1.526384862454601254e+00
3.383830630356785036e+02	1.552457187504211911e+00
3.381731885697267899e+02	1.580923731758069106e+00
3.379718197528400765e+02	1.612168001667362738e+00
3.377761917321259943e+02	1.646713115623975154e+00
3.375834900598857189e+02	1.685230531235745621e+00
3.373911252512513101e+02	1.728528115429592171e+00
3.371970153836718964e+02	1.777510830552627041e+00
3.369998371972100699e+02	1.833113164863618749e+00
3.367990978466010574e+02	1.896241082710706571e+00
3.365948610873999201e+02	1.967802993623539054e+00
3.363872301222297097e+02	2.048864038069910354e+00
3.361759486356154412e+02	2.140847386627323434e+00
3.359603130386437329e+02	2.245693405436123946e+00
3.357392909493073603e+02	2.365968607997048778e+00
3.355117124905623882e+02	2.504944648493683257e+00
3.352765477217149623e+02	2.666597418069310166e+00
3.350334392120437315e+02	2.855305132808551694e+00
3.347837387983445296e+02	3.074745183576184093e+00
3.345318774508763227e+02	3.325537743756655562e+00
3.342853008274781246e+02	3.603065630138150510e+00
3.340510898863827265e+02	3.899213256306820696e+00
3.338326495077830600e+02	4.206860365255884915e+00
3.336301961977410997e+02	4.521521363060677423e+00
3.334426931173931052e+02	4.840299080702807011e+00
3.332689689317833199e+02	5.160770160239898985e+00
3.331080836507605909e+02	5.480431071312104940e+00
3.329593986208616343e+02	5.796462980279491362e+00
3.328225689297698295e+02	6.105613152177580716e+00
3.326975324054710654e+02	6.404096221754605800e+00
3.325845226808160078e+02	6.687457547823152382e+00
3.324841287328328008e+02	6.950330330226539566e+00
3.323974463045258290e+02	7.185945867858255731e+00
3.323264549062251376e+02	7.384998898689127955e+00
3.322751415825752588e+02	7.532342835116406121e+00
3.322535063543127762e+02	7.595348068076507531e+00
3.322723131010369571e+02	7.540550031594182911e+00
3.322977206025674377e+02	7.530147748928009754e+00
3.323305198601769916e+02	7.516744769168491658e+00
3.323707802162340386e+02	7.500330280906664093e+00
3.324180078740619138e+02	7.481123914755093196e+00
3.324717793727275534e+02	7.459314681954754889e+00
3.325316970564171015e+02	7.435077739836798649e+00
3.325973823347518419e+02	7.408575916634635661e+00
3.326684667567085398e+02	7.379962341216441679e+00
3.327445837852803265e+02	7.349383018890561559e+00
3.328253622025212621e+02	7.316979009726980010e+00
3.329104222747030803e+02	7.282887794055509900e+00
3.329993755630798660e+02	7.247243502029574458e+00
3.330918286687415275e+02	7.210175898144962403e+00
3.331873903499724179e+02	7.171808311136198988e+00
3.332856806392811109e+02	7.132254980785845078e+00
3.333863401668514257e+02	7.091618431760967844e+00
3.334890380087844619e+02	7.049987435679930137e+00
3.335934769691317570e+02	7.007435907206139625e+00
3.336993959613625407e+02	6.964022812728178913e+00
3.338065697992803393e+02	6.919792948690414391e+00
3.339148070829642165e+02	6.874778323484739495e+00
3.340239469497338973e+02	6.828999857820402752e+00
3.341338553543885155e+02	6.782469165159636937e+00
3.342444213782387124e+02	6.735190236964095689e+00
3.343555538559174352e+02	6.687160936807488021e+00
3.344671784836490360e+02	6.638374251158420947e+00
3.345792354455712143e+02	6.588819291027590452e+00
3.346916775534738804e+02	6.538482050709618854e+00
3.348044688526787240e+02	6.487345944437629797e+00
3.349175836314379353e+02	6.435392146416284653e+00
3.350310057871848812e+02	6.382599751392819876e+00
3.351447284948923198e+02	6.328945776071492446e+00
3.352587541390013826e+02	6.274405014397661517e+00
3.353730944869445807e+02	6.218949752083428706e+00
3.354877710835880862e+02	6.162549345251051136e+00
3.356028158688765188e+02	6.105169657090995017e+00
3.357182720291904729e+02	6.046772341958256192e+00
3.358341951135358840e+02	5.987313955300225921e+00
3.359506544640175889e+02	5.926744857017438584e+00
3.360677350416495415e+02	5.865007857261934632e+00
3.361855397461986854e+02	5.802036541062332908e+00
3.363041924163467797e+02	5.737753157004251925e+00
3.364238417150095870e+02	5.672065937562516424e+00
3.365446662698581690e+02	5.604865619412388256e+00
3.366668815508739385e+02	5.536020854958937143e+00
3.367907492789747721e+02	5.465372011161754529e+00
3.369165905514992687e+02	5.392722597265875883e+00
3.370448046266956226e+02	5.317827081112588061e+00
3.371758966260767920e+02	5.240373011823731275e+00
3.373105197527921746e+02	5.159953866698803182e+00
3.374495422728451786e+02	5.076026068468287633e+00
3.375941584031870093e+02	4.987837913458793793e+00
3.377460791257807387e+02	4.894307310631954344e+00
3.379078584973607349e+02	4.793812494308966166e+00
3.380832924491182894e+02	4.683934572863269530e+00
3.382760465967147638e+02	4.562325665573722766e+00
3.384784467239012997e+02	4.433892764620503080e+00
3.386769050869465900e+02	4.307508655023220889e+00
3.388727916450080784e+02	4.182612550512798677e+00
3.390717908222246706e+02	4.055884633417896623e+00
3.392809168659387637e+02	3.923221807861584587e+00
3.395118877987546284e+02	3.777762315996893161e+00
3.397990290381889622e+02	3.599237189470060994e+00
3.400067584691812499e+02	3.472200816466411322e+00
3.402453491040105860e+02	3.329017917148531680e+00
3.404747358147294563e+02	3.194585712877926031e+00
3.406983009003587313e+02	3.067046957298241061e+00
3.409208931830298184e+02	2.943864118569489818e+00
3.411456074538544385e+02	2.823701231077448970e+00
3.413745877321412650e+02	2.705901168437943038e+00
3.416095469781198517e+02	2.590160800770909155e+00
3.418520196730661382e+02	2.476373631183229396e+00
3.421034821933225771e+02	2.364550843051118179e+00
3.423653350064763004e+02	2.254812346226295450e+00
3.426385948070849850e+02	2.147504341389503413e+00
3.429231133847133037e+02	2.043500166026795295e+00
3.432170358327693407e+02	1.944399406692040699e+00
3.435193589299369137e+02	1.851726348216438778e+00
3.438366129821680488e+02	1.765273085781112083e+00
3.441910875037783057e+02	1.682225771166682593e+00
3.446556978691725703e+02	1.593854368585858383e+00
3.451761777906543216e+02	1.517986195262956084e+00
3.456357389404949458e+02	1.466760107879405028e+00
3.460945029170852081e+02	1.426906692450879977e+00
3.465837620878813254e+02	1.394014474792848901e+00
3.471487699171034933e+02	1.365442047269749049e+00
3.476128540244498026e+02	1.347719984596644105e+00
3.479943875659479318e+02	1.336157074194798788e+00
3.483279190607700571e+02	1.327843656473526535e+00
3.486196174952958700e+02	1.321716076681239693e+00
3.488672226555070779e+02	1.317228821081345869e+00
3.490635953505507700e+02	1.314077737052632866e+00
3.491971086710340728e+02	1.312120667220685544e+00
3.492588168861325926e+02	1.311263323235197564e+00
3.492530615596223811e+02	1.311342066506391735e+00
3.491899981246801303e+02	1.312221330570572331e+00
3.490795840303850355e+02	1.312407686036498156e+00
3.489306617170649929e+02	1.312661820099533250e+00
3.487434643441665116e+02	1.312986936902706514e+00
3.485211660455652805e+02	1.313383344860737267e+00
3.482666280672931407e+02	1.313854567105416482e+00
3.479825361756672919e+02	1.314407783925251483e+00
3.476714000279185370e+02	1.315054555659948665e+00
3.473355605389183438e+02	1.315811602536756109e+00
3.469771998919775342e+02	1.316701701488358855e+00
3.465983546732314835e+02	1.317754777829627910e+00
3.462009328444212883e+02	1.319009298951524745e+00
3.457867360439400386e+02	1.320514105785183467e+00
3.453574899014039943e+02	1.322330841564771875e+00
3.449148870206510651e+02	1.324537143483552448e+00
3.444606508622151750e+02	1.327230716356526896e+00
3.439966358959617878e+02	1.330534216330582220e+00
3.435249930814355253e+02	1.334600310157752157e+00
3.430484497299352142e+02	1.339614862069324674e+00
3.425707588143055204e+02	1.345793255459603932e+00
3.420972981255350192e+02	1.353360506953683595e+00
3.416355458690338764e+02	1.362504244041893964e+00
3.411946582255518479e+02	1.373305539615747861e+00
3.407830162192863668e+02	1.385705224897240795e+00
3.404046778730888718e+02	1.399577962588371527e+00
3.400586404051693989e+02	1.414846249031152636e+00
3.397412069320167234e+02	1.431519623224558169e+00
3.394482904199466589e+02	1.449674088264206517e+00
3.391764419706162812e+02	1.469423207285372790e+00
3.389229979116453251e+02	1.490899702432926022e+00
3.386857730326650540e+02	1.514255240997227192e+00
3.384625807578495937e+02	1.539685031841768970e+00
3.382508797677469943e+02	1.567469520653507864e+00
3.380477437945384622e+02	1.598010344349219958e+00
3.378500929805128408e+02	1.631844365499511396e+00
3.376550103492770063e+02	1.669634447176109759e+00
3.374600479601188567e+02	1.712137042970304668e+00
3.372634914951261180e+02	1.760145283577638109e+00
3.370644892791023608e+02	1.814427869398666182e+00
3.368628862438415013e+02	1.875723098121359733e+00
3.366587679620906215e+02	1.944836710576032246e+00
3.364520082996198198e+02	2.022805130879166136e+00
3.362420819678393968e+02	2.111040777341813612e+00
3.360281093998972324e+02	2.211433751083555332e+00
3.358089792068809629e+02	2.326438851520635787e+00
3.355834797412291550e+02	2.459165779999564982e+00
3.353504881389682737e+02	2.613429906810159853e+00
3.351093684592418072e+02	2.793593894328403771e+00
3.348608244746349101e+02	3.003782385072286232e+00
3.346082655110653832e+02	3.245886873284301366e+00
3.343584817722870071e+02	3.516947469663247894e+00
3.341191999995794504e+02	3.809413429473185175e+00
3.338950934447060490e+02	4.115459302677707321e+00
3.336871425850401920e+02	4.429833142717180650e+00
3.334945197717078713e+02	4.749294195101300353e+00
3.333160246287955033e+02	5.071356665078681658e+00
3.331506246258355191e+02	5.393578146966512499e+00
3.329975815185675856e+02	5.713254488885677773e+00
3.328564550434057878e+02	6.027279593746456499e+00
3.327270884178840333e+02	6.332048167816147100e+00
3.326096113054958892e+02	6.623337409679183274e+00
3.325044815729992820e+02	6.896106411999855190e+00
3.324126016981599605e+02	7.144100390637662557e+00
3.323356113606586746e+02	7.358952977472996260e+00
3.322767557535336778e+02	7.527605583748391282e+00
3.322446405227549349e+02	7.621262670930673444e+00
3.322530449300254531e+02	7.596641238937363205e+00
3.322981116832741009e+02	7.465964376977020756e+00
3.323404686543085518e+02	7.448830161654421467e+00
3.323886902771203040e+02	7.429380023956969836e+00
3.324434229077059513e+02	7.407370441313098297e+00
3.325042203739092770e+02	7.382996731659612344e+00
3.325707099908865985e+02	7.356419845426114712e+00
3.326425250524114290e+02	7.327792603657100834e+00
3.327192997666504084e+02	7.297260965168717917e+00
3.328006630315456391e+02	7.264966027871274434e+00
3.328862352384202268e+02	7.231045123270254393e+00
3.329756287366855076e+02	7.195631785835081118e+00
3.330684521117201484e+02	7.158854542868002824e+00
3.331643175677757540e+02	7.120834770139166991e+00
3.332628499860584270e+02	7.081684101182468716e+00
3.333636958861919197e+02	7.041501984935188752e+00
3.334665307385093342e+02	7.000373896205741353e+00
3.335710636738658081e+02	6.958370487262676818e+00
3.336770393864450170e+02	6.915547707133336885e+00
3.337842376000840545e+02	6.871947722770806344e+00
3.338924707915402905e+02	6.827600374676696227e+00
3.340015809078527127e+02	6.782524896743241882e+00
3.341114357059476561e+02	6.736731677566569765e+00
3.342219251639194226e+02	6.690223909142847702e+00
3.343329582255470314e+02	6.642999038570078341e+00
3.344444600232173457e+02	6.595049978469540441e+00
3.345563695998610569e+02	6.546366077093670910e+00
3.346686381216178461e+02	6.496933856184772260e+00
3.347812275316972546e+02	6.446737538647100862e+00
3.348941095881286287e+02	6.395759389433087527e+00
3.350072652322273825e+02	6.343979890159098467e+00
3.351206842377032444e+02	6.291377766214776734e+00
3.352343651074900208e+02	6.237929877352833330e+00
3.353483151823240860e+02	6.183610984356855411e+00
3.354625509521929985e+02	6.128393392076011637e+00
3.355770985615660607e+02	6.072246469106625355e+00
3.356919945184031917e+02	6.015136035127870429e+00
3.358072866235169727e+02	5.957023603102024722e+00
3.359230351650480202e+02	5.897865448550244416e+00
3.360393144312275808e+02	5.837611471969123222e+00
3.361562146325710501e+02	5.776203798563974701e+00
3.362738443591681516e+02	5.713575037570120863e+00
3.363923337494429120e+02	5.649646091342700238e+00
3.365118386326727773e+02	5.584323350927697938e+00
3.366325460259685087e+02	5.517495039662857259e+00
3.367546815505180007e+02	5.449026349612342557e+00
3.368785196356190568e+02	5.378752823816491890e+00
3.370043978814690036e+02	5.306471119738602304e+00
3.371327378163605886e+02	5.231925742714011562e+00
3.372640758177630005e+02	5.154789368051266862e+00
3.373991108540133155e+02	5.074632545715450860e+00
3.375387812219712487e+02	4.990875089036481249e+00
3.376843931484373229e+02	4.902704673272427982e+00
3.378378423337890695e+02	4.808936580463839761e+00
3.380019710342132839e+02	4.707787192168117585e+00
3.381807404547158740e+02	4.596761387303748059e+00
3.383753673631748597e+02	4.475084558892520548e+00
3.385728140303693294e+02	4.351041983744337038e+00
3.387650618624124945e+02	4.229945870642948691e+00
3.389557024064333177e+02	4.109818109376482731e+00
3.391500701382291254e+02	3.987579355885798371e+00
3.393546214315920793e+02	3.859518949996232351e+00
3.395802637498819081e+02	3.719363418251251829e+00
3.398586706188887092e+02	3.548724439362203942e+00
3.400654588164812822e+02	3.424109785428939734e+00
3.403027965213256607e+02	3.283834251466323906e+00
3.405301610444156495e+02	3.152667642296664852e+00
3.407513498894577992e+02	3.028497574091895128e+00
3.409714230530648820e+02	2.908678977592807247e+00
3.411935451311370571e+02	2.791838019750410460e+00
3.414198879232851596e+02	2.677295038588994647e+00
3.416521806972608033e+02	2.564726237410450249e+00
3.418919699296172894e+02	2.454004827730537741e+00
3.421407400141608264e+02	2.345123620517835850e+00
3.423998953131521716e+02	2.238187180461447046e+00
3.426704627750711438e+02	2.133524598082582990e+00
3.429523563929004126e+02	2.031970818473794793e+00
3.432439125605657750e+02	1.935041499120327302e+00
3.435444270076426392e+02	1.844163113629311956e+00
3.438608044836976205e+02	1.759070968109215372e+00
3.442168341143002976e+02	1.676758991551206890e+00
3.447044669937256458e+02	1.585814204809697259e+00
3.451888378442027943e+02	1.516398855041160454e+00
3.456271406098569514e+02	1.467602017997266861e+00
3.460715477829851920e+02	1.428670155333159553e+00
3.465479279442658935e+02	1.396136205214644654e+00
3.470947421296270363e+02	1.367809766004707273e+00
3.475313094909018901e+02	1.350518129008338786e+00
3.478903444604077322e+02	1.339075226236273508e+00
3.482023641062176580e+02	1.330796715063601532e+00
3.484723772254885148e+02	1.324686906476801873e+00
3.486978287575845457e+02	1.320232428071515862e+00
3.488711741738572982e+02	1.317161945905399589e+00
3.489794450634549889e+02	1.315386664161547925e+00
3.490143480377243463e+02	1.314836417780063993e+00
3.489844726047275003e+02	1.315306755783276715e+00
3.489024238502122444e+02	1.315461672495289003e+00
3.487804345098489875e+02	1.315693920325980093e+00
3.486185687593815032e+02	1.316006377197565191e+00
3.484201306084590897e+02	1.316397699573820912e+00
3.481880746906604145e+02	1.316869721865836063e+00
3.479251811656588984e+02	1.317427818607180834e+00
3.476340527501246243e+02	1.318081649883328543e+00
3.473171219008160051e+02	1.318845941757355478e+00
3.469766609732151892e+02	1.319741349727402868e+00
3.466147958493841656e+02	1.320795464622710913e+00
3.462335235414820431e+02	1.322044046923756211e+00
3.458347348238146992e+02	1.323532599849501334e+00
3.454202438042757990e+02	1.325318410154788129e+00
3.449918276803065282e+02	1.327473188663530035e+00
3.445512822010964555e+02	1.330086406170552182e+00
3.441005028284777723e+02	1.333269284472435645e+00
3.436416104595755883e+02	1.337159022277387033e+00
3.431771552492211868e+02	1.341921898575042071e+00
3.427104438248749716e+02	1.347751896148095652e+00
3.422460038566806020e+02	1.354858227062232467e+00
3.417900400377066035e+02	1.363432830220598024e+00
3.413503733344462034e+02	1.373596478718231761e+00
3.409350078196354730e+02	1.385353769727064366e+00
3.405493458976999364e+02	1.398617280262347107e+00
3.401944518299425795e+02	1.413297080511900283e+00
3.398680475645737147e+02	1.429365790955354543e+00
3.395665575546792638e+02	1.446864930800267901e+00
3.392864718280007992e+02	1.465886483257757833e+00
3.390248751475373865e+02	1.486555106059879616e+00
3.387794913464016986e+02	1.509017266055079132e+00
3.385484634113418565e+02	1.533441573945520275e+00
3.383299977412643216e+02	1.560036968584310069e+00
[truncated: 555 more rows]
