# Supplementary material for: Collective dynamics and long-range order in thermal neuristor networks
Source: Nat Commun. 2024 Aug 14;15:6986. doi: 10.1038/s41467-024-51254-4 (PMC11324871; doi:10.1038/s41467-024-51254-4)
Supplement: Supplementary file 8 — Source Data [file 41467_2024_51254_MOESM8_ESM.zip › Source Data/Fig. 14/Fig. 14a/020_difference.csv]

1.627579331398010254e-02	9.407222270965576172e-03	-8.335769176483154297e-03	-1.556062698364257812e-02	1.542472839355468750e-02	-6.271004676818847656e-04	-1.313257217407226562e-02	-2.106207609176635742e-02	-2.303791046142578125e-02	-1.721990108489990234e-02	-1.683187484741210938e-02	-1.285880804061889648e-02	-2.398431301116943359e-03	3.280460834503173828e-03	7.410764694213867188e-03	1.416605710983276367e-02
1.627323031425476074e-02	5.174338817596435547e-03	-2.617180347442626953e-03	-4.547834396362304688e-04	-1.548469066619873047e-02	-1.366132497787475586e-02	-1.047459244728088379e-02	-1.710298657417297363e-02	-2.225130796432495117e-02	-1.636245846748352051e-02	-6.319344043731689453e-03	-1.077234745025634766e-03	-3.156304359436035156e-03	-9.040832519531250000e-04	8.707284927368164062e-03	1.547670364379882812e-02
8.081734180450439453e-03	4.469037055969238281e-03	7.185935974121093750e-03	2.259254455566406250e-03	-1.346415281295776367e-02	-1.469868421554565430e-02	-1.107072830200195312e-02	-1.403704285621643066e-02	-1.582366228103637695e-02	-9.410083293914794922e-03	5.756318569183349609e-04	3.758728504180908203e-03	-5.484700202941894531e-03	-1.015090942382812500e-02	2.446413040161132812e-03	1.022082567214965820e-02
1.225978136062622070e-02	8.508771657943725586e-03	6.902873516082763672e-03	3.084272146224975586e-03	1.162350177764892578e-03	-6.895542144775390625e-03	-8.912444114685058594e-03	-1.192733645439147949e-02	-1.339089870452880859e-02	-9.741395711898803711e-03	-5.722045898437500000e-04	1.664847135543823242e-03	-8.142292499542236328e-03	-1.814234256744384766e-02	-5.107820034027099609e-03	1.125979423522949219e-02
8.486926555633544922e-03	6.580621004104614258e-03	2.350032329559326172e-03	5.678236484527587891e-04	4.949390888214111328e-03	2.513945102691650391e-03	-7.108867168426513672e-03	-1.274079084396362305e-02	-1.348817348480224609e-02	-8.144468069076538086e-03	6.514787673950195312e-05	1.262784004211425781e-03	-1.012063026428222656e-02	-1.647120714187622070e-02	-5.827307701110839844e-03	7.140457630157470703e-03
3.230839967727661133e-03	2.727031707763671875e-03	-2.687737345695495605e-03	-6.101712584495544434e-03	2.623498439788818359e-04	3.632843494415283203e-03	-5.528628826141357422e-03	-1.714020967483520508e-02	-1.388520002365112305e-02	-2.596676349639892578e-03	4.438221454620361328e-03	1.587688922882080078e-03	-3.230273723602294922e-03	-2.532601356506347656e-03	-1.755654811859130859e-03	-3.927111625671386719e-03
-2.097249031066894531e-03	1.632690429687500000e-03	-4.543408751487731934e-03	-6.830990314483642578e-03	-2.510160207748413086e-03	8.366107940673828125e-04	-2.359807491302490234e-03	-1.134902238845825195e-02	-2.424120903015136719e-04	9.963512420654296875e-03	7.284641265869140625e-03	2.737700939178466797e-03	2.466201782226562500e-03	3.572642803192138672e-03	1.550972461700439453e-03	-4.683375358581542969e-03
-9.268522262573242188e-05	3.534138202667236328e-03	-1.685529947280883789e-03	-4.496484994888305664e-03	-3.413885831832885742e-03	-2.247214317321777344e-03	-4.183411598205566406e-03	1.034706830978393555e-02	2.214878797531127930e-02	1.761570572853088379e-02	8.602708578109741211e-03	4.189401865005493164e-03	4.487216472625732422e-03	3.357678651809692383e-03	4.443228244781494141e-04	-9.997487068176269531e-04
-3.016650676727294922e-03	1.908540725708007812e-04	5.956888198852539062e-04	-1.204580068588256836e-03	-2.391636371612548828e-03	-5.669236183166503906e-03	-1.447558403015136719e-03	1.637125015258789062e-02	2.039575576782226562e-02	1.782360672950744629e-02	1.081351935863494873e-02	7.213681936264038086e-03	3.776356577873229980e-03	8.817613124847412109e-04	-2.745628356933593750e-03	-4.162967205047607422e-03
-7.150739431381225586e-03	-8.397161960601806641e-03	-2.729475498199462891e-03	-6.745338439941406250e-03	-1.375073194503784180e-02	-1.275992393493652344e-02	-5.209326744079589844e-03	4.763603210449218750e-04	8.767783641815185547e-03	1.271943747997283936e-02	1.120176911354064941e-02	7.660582661628723145e-03	5.385309457778930664e-03	2.165049314498901367e-03	-1.955419778823852539e-03	-4.712671041488647461e-03
-4.961758852005004883e-03	-9.625971317291259766e-03	-1.059621572494506836e-02	-3.010022640228271484e-02	-3.199815750122070312e-02	-1.123338937759399414e-02	-1.127761602401733398e-02	-1.517313718795776367e-02	-4.777818918228149414e-03	5.619436502456665039e-03	9.156897664070129395e-03	8.292198181152343750e-03	7.562071084976196289e-03	6.045162677764892578e-03	2.850145101547241211e-03	-5.686730146408081055e-04
2.081573009490966797e-03	-2.306640148162841797e-03	-1.489591598510742188e-02	-3.460407257080078125e-02	-2.532583475112915039e-02	1.845180988311767578e-03	-1.384800672531127930e-02	-2.541464567184448242e-02	-1.219090819358825684e-02	8.807182312011718750e-04	7.648766040802001953e-03	7.175058126449584961e-03	7.652014493942260742e-03	7.921114563941955566e-03	6.447896361351013184e-03	4.830941557884216309e-03
7.015407085418701172e-03	4.134178161621093750e-03	2.269983291625976562e-03	-3.112375736236572266e-03	9.027719497680664062e-04	8.903264999389648438e-03	-1.515555381774902344e-02	-2.147847414016723633e-02	-7.828608155250549316e-03	3.760620951652526855e-03	7.930859923362731934e-03	6.925582885742187500e-03	4.423514008522033691e-03	4.848584532737731934e-03	5.067825317382812500e-03	6.669700145721435547e-03
2.624809741973876953e-03	1.140230894088745117e-02	3.979218006134033203e-02	4.093587398529052734e-02	1.905429363250732422e-02	1.519680023193359375e-03	-1.059079170227050781e-02	1.945495605468750000e-03	5.193501710891723633e-03	7.186323404312133789e-03	9.449392557144165039e-03	4.669755697250366211e-03	2.790391445159912109e-04	-1.971036195755004883e-03	3.258705139160156250e-03	5.901515483856201172e-03
-1.140415668487548828e-03	1.074606180191040039e-02	4.161459207534790039e-02	5.434072017669677734e-02	2.782678604125976562e-02	2.951681613922119141e-03	5.343258380889892578e-03	1.405555009841918945e-02	1.365995407104492188e-02	1.017484068870544434e-02	3.362178802490234375e-03	-2.579867839813232422e-03	-7.163703441619873047e-03	-5.552679300308227539e-03	1.927375793457031250e-03	2.081990242004394531e-03
9.958654642105102539e-03	1.116681098937988281e-02	9.247779846191406250e-03	1.499164104461669922e-02	2.567410469055175781e-02	2.856796979904174805e-02	-1.510286331176757812e-02	-1.327145099639892578e-02	2.122581005096435547e-03	2.116858959197998047e-03	-5.703628063201904297e-03	-1.049435138702392578e-02	-1.040822267532348633e-02	-2.376556396484375000e-03	3.583908081054687500e-03	5.769193172454833984e-03
