# Supplementary material for: Collective dynamics and long-range order in thermal neuristor networks
Source: Nat Commun. 2024 Aug 14;15:6986. doi: 10.1038/s41467-024-51254-4 (PMC11324871; doi:10.1038/s41467-024-51254-4)
Supplement: Supplementary file 8 — Source Data [file 41467_2024_51254_MOESM8_ESM.zip › Source Data/Fig. 14/Fig. 14a/020_ground_truth.csv]

3.953829705715179443e-01	4.692346751689910889e-01	6.726469993591308594e-01	9.433973431587219238e-01	9.205020070075988770e-01	6.570172309875488281e-01	5.303565859794616699e-01	5.601798892021179199e-01	6.279317140579223633e-01	6.530820727348327637e-01	6.638054847717285156e-01	7.005957961082458496e-01	7.285596132278442383e-01	6.661573648452758789e-01	5.273076891899108887e-01	4.196628630161285400e-01
4.536844193935394287e-01	5.776611566543579102e-01	7.726305127143859863e-01	8.932619094848632812e-01	7.515411376953125000e-01	5.226565599441528320e-01	4.187067151069641113e-01	4.246554374694824219e-01	4.663949906826019287e-01	4.906558990478515625e-01	5.129145979881286621e-01	5.829159617424011230e-01	6.793220639228820801e-01	6.579068303108215332e-01	5.117937922477722168e-01	4.248835742473602295e-01
6.045019030570983887e-01	6.266096234321594238e-01	6.225787997245788574e-01	6.365887522697448730e-01	6.464856266975402832e-01	5.396788716316223145e-01	4.305802285671234131e-01	3.859151899814605713e-01	3.735860884189605713e-01	3.623223304748535156e-01	3.612267673015594482e-01	4.126925468444824219e-01	5.392004251480102539e-01	6.562646031379699707e-01	6.317247748374938965e-01	5.846791267395019531e-01
5.842930078506469727e-01	4.158718287944793701e-01	3.399336040019989014e-01	3.947919905185699463e-01	5.550015568733215332e-01	6.045166850090026855e-01	4.894681870937347412e-01	3.912727534770965576e-01	3.571406304836273193e-01	3.541770875453948975e-01	3.614132106304168701e-01	4.012666642665863037e-01	5.125851631164550781e-01	6.961372494697570801e-01	8.243550658226013184e-01	7.636765837669372559e-01
4.463670849800109863e-01	2.540200352668762207e-01	2.015496343374252319e-01	2.710951864719390869e-01	4.565701484680175781e-01	6.209694147109985352e-01	5.568273663520812988e-01	4.356041848659515381e-01	4.064074456691741943e-01	4.426181912422180176e-01	4.845136702060699463e-01	5.188732147216796875e-01	5.809339880943298340e-01	7.118352055549621582e-01	8.493599891662597656e-01	7.410566210746765137e-01
4.289048314094543457e-01	2.437328398227691650e-01	1.905977278947830200e-01	2.416320890188217163e-01	3.861621022224426270e-01	5.739290118217468262e-01	6.225119829177856445e-01	5.503426790237426758e-01	5.306960344314575195e-01	5.626465082168579102e-01	5.850847363471984863e-01	5.705944299697875977e-01	5.430647134780883789e-01	5.546100735664367676e-01	6.305088400840759277e-01	6.400673985481262207e-01
5.119487047195434570e-01	3.371957838535308838e-01	2.488633245229721069e-01	2.627741992473602295e-01	3.548541963100433350e-01	5.206217169761657715e-01	6.826845407485961914e-01	7.026395201683044434e-01	6.176792383193969727e-01	5.232660174369812012e-01	4.610292613506317139e-01	4.175656437873840332e-01	3.743135631084442139e-01	3.554656207561492920e-01	4.188304841518402100e-01	5.473403930664062500e-01
5.842043757438659668e-01	4.861569404602050781e-01	3.553809225559234619e-01	3.212013244628906250e-01	3.750221431255340576e-01	5.302479863166809082e-01	7.412117123603820801e-01	7.225888371467590332e-01	4.920082092285156250e-01	3.321068882942199707e-01	2.767100334167480469e-01	2.684734463691711426e-01	2.612445950508117676e-01	2.568781971931457520e-01	3.078981339931488037e-01	4.564417004585266113e-01
5.511475801467895508e-01	6.207292675971984863e-01	5.116610527038574219e-01	4.388402998447418213e-01	4.733714163303375244e-01	6.272946596145629883e-01	7.638101577758789062e-01	5.789243578910827637e-01	3.283519744873046875e-01	2.127100974321365356e-01	1.964055150747299194e-01	2.194525748491287231e-01	2.385340780019760132e-01	2.433739751577377319e-01	2.684946060180664062e-01	3.697137832641601562e-01
4.436224997043609619e-01	6.501380801200866699e-01	6.819254755973815918e-01	6.185391545295715332e-01	6.382705569267272949e-01	7.498583197593688965e-01	7.224676012992858887e-01	4.571042060852050781e-01	2.620875537395477295e-01	1.958870887756347656e-01	2.055532485246658325e-01	2.414998114109039307e-01	2.641003727912902832e-01	2.583212852478027344e-01	2.499469816684722900e-01	2.931528091430664062e-01
3.607139587402343750e-01	6.166296005249023438e-01	7.879542708396911621e-01	7.600352168083190918e-01	7.511910796165466309e-01	7.933036684989929199e-01	6.721267104148864746e-01	4.199676513671875000e-01	2.660731375217437744e-01	2.232229262590408325e-01	2.422850579023361206e-01	2.770617604255676270e-01	2.864128053188323975e-01	2.581549584865570068e-01	2.236877530813217163e-01	2.365920096635818481e-01
3.588761389255523682e-01	6.439703106880187988e-01	8.303249478340148926e-01	7.639738321304321289e-01	7.247972488403320312e-01	7.589120864868164062e-01	6.573139429092407227e-01	4.259563386440277100e-01	2.736090719699859619e-01	2.266919165849685669e-01	2.415297478437423706e-01	2.716991603374481201e-01	2.755938470363616943e-01	2.419615834951400757e-01	2.050617188215255737e-01	2.215862274169921875e-01
4.645335376262664795e-01	7.543336153030395508e-01	8.400020003318786621e-01	7.077566981315612793e-01	6.654677391052246094e-01	7.417098879814147949e-01	6.942133307456970215e-01	4.425381720066070557e-01	2.548652589321136475e-01	1.887129843235015869e-01	1.945877075195312500e-01	2.249299138784408569e-01	2.444053739309310913e-01	2.383845299482345581e-01	2.316646575927734375e-01	2.838820517063140869e-01
6.365411877632141113e-01	8.050976991653442383e-01	8.008468747138977051e-01	6.966207623481750488e-01	6.871978044509887695e-01	8.189124464988708496e-01	8.134950995445251465e-01	5.049433708190917969e-01	2.637708783149719238e-01	1.738570183515548706e-01	1.681267768144607544e-01	1.958009749650955200e-01	2.353734076023101807e-01	2.799754142761230469e-01	3.393924832344055176e-01	4.499672949314117432e-01
6.483221054077148438e-01	6.633478403091430664e-01	7.062892317771911621e-01	7.451325654983520508e-01	8.192125558853149414e-01	9.610123038291931152e-01	9.372156262397766113e-01	6.554346084594726562e-01	3.963222503662109375e-01	2.773597836494445801e-01	2.483452856540679932e-01	2.621811926364898682e-01	3.114093840122222900e-01	4.024270176887512207e-01	5.166966319084167480e-01	6.090618968009948730e-01
4.858926832675933838e-01	5.003170371055603027e-01	6.290531158447265625e-01	8.334701657295227051e-01	9.728261828422546387e-01	9.147726297378540039e-01	7.975927591323852539e-01	7.337984442710876465e-01	6.336317062377929688e-01	5.325984954833984375e-01	4.830307960510253906e-01	4.820334613323211670e-01	5.222309231758117676e-01	5.846632122993469238e-01	5.998636484146118164e-01	5.435061454772949219e-01
