# Supplementary material for: Collective dynamics and long-range order in thermal neuristor networks
Source: Nat Commun. 2024 Aug 14;15:6986. doi: 10.1038/s41467-024-51254-4 (PMC11324871; doi:10.1038/s41467-024-51254-4)
Supplement: Supplementary file 8 — Source Data [file 41467_2024_51254_MOESM8_ESM.zip › Source Data/Fig. 14/Fig. 14a/020_predicted.csv]

4.116587638854980469e-01	4.786418974399566650e-01	6.643112301826477051e-01	9.278367161750793457e-01	9.359267354011535645e-01	6.563901305198669434e-01	5.172240138053894043e-01	5.391178131103515625e-01	6.048938035964965820e-01	6.358621716499328613e-01	6.469736099243164062e-01	6.877369880676269531e-01	7.261611819267272949e-01	6.694378256797790527e-01	5.347184538841247559e-01	4.338289201259613037e-01
4.699576497077941895e-01	5.828354954719543457e-01	7.700133323669433594e-01	8.928071260452270508e-01	7.360564470291137695e-01	5.089952349662780762e-01	4.082321226596832275e-01	4.075524508953094482e-01	4.441436827182769775e-01	4.742934405803680420e-01	5.065952539443969727e-01	5.818387269973754883e-01	6.761657595634460449e-01	6.570027470588684082e-01	5.205010771751403809e-01	4.403602778911590576e-01
6.125836372375488281e-01	6.310786604881286621e-01	6.297647356986999512e-01	6.388480067253112793e-01	6.330214738845825195e-01	5.249801874160766602e-01	4.195095002651214600e-01	3.718781471252441406e-01	3.577624261379241943e-01	3.529122471809387207e-01	3.618023991584777832e-01	4.164512753486633301e-01	5.337157249450683594e-01	6.461136937141418457e-01	6.341711878776550293e-01	5.948999524116516113e-01
5.965527892112731934e-01	4.243806004524230957e-01	3.468364775180816650e-01	3.978762626647949219e-01	5.561639070510864258e-01	5.976211428642272949e-01	4.805557429790496826e-01	3.793454170227050781e-01	3.437497317790985107e-01	3.444356918334960938e-01	3.608410060405731201e-01	4.029315114021301270e-01	5.044428706169128418e-01	6.779949069023132324e-01	8.192472457885742188e-01	7.749363780021667480e-01
4.548540115356445312e-01	2.606006562709808350e-01	2.038996666669845581e-01	2.716630101203918457e-01	4.615195393562316895e-01	6.234833598136901855e-01	5.497184991836547852e-01	4.228633940219879150e-01	3.929192721843719482e-01	4.344737231731414795e-01	4.845788180828094482e-01	5.201359987258911133e-01	5.708133578300476074e-01	6.953639984130859375e-01	8.435326814651489258e-01	7.481970787048339844e-01
4.321356713771820068e-01	2.464598715305328369e-01	1.879099905490875244e-01	2.355303764343261719e-01	3.864244520664215088e-01	5.775618553161621094e-01	6.169833540916442871e-01	5.332024693489074707e-01	5.168108344078063965e-01	5.600498318672180176e-01	5.895229578018188477e-01	5.721821188926696777e-01	5.398344397544860840e-01	5.520774722099304199e-01	6.287531852722167969e-01	6.361402869224548340e-01
5.098514556884765625e-01	3.388284742832183838e-01	2.443199157714843750e-01	2.559432089328765869e-01	3.523440361022949219e-01	5.214583277702331543e-01	6.803247332572937012e-01	6.912904977798461914e-01	6.174368262290954590e-01	5.332295298576354980e-01	4.683139026165008545e-01	4.203033447265625000e-01	3.767797648906707764e-01	3.590382635593414307e-01	4.203814566135406494e-01	5.426570177078247070e-01
5.841116905212402344e-01	4.896910786628723145e-01	3.536953926086425781e-01	3.167048394680023193e-01	3.716082572937011719e-01	5.280007719993591309e-01	7.370283007621765137e-01	7.329359054565429688e-01	5.141569972038269043e-01	3.497225940227508545e-01	2.853127419948577881e-01	2.726628482341766357e-01	2.657318115234375000e-01	2.602358758449554443e-01	3.083424568176269531e-01	4.554419517517089844e-01
5.481309294700622559e-01	6.209201216697692871e-01	5.122567415237426758e-01	4.376357197761535645e-01	4.709797799587249756e-01	6.216254234313964844e-01	7.623625993728637695e-01	5.952956080436706543e-01	3.487477302551269531e-01	2.305337041616439819e-01	2.072190344333648682e-01	2.266662567853927612e-01	2.423104345798492432e-01	2.442557364702224731e-01	2.657489776611328125e-01	3.655508160591125488e-01
4.364717602729797363e-01	6.417409181594848633e-01	6.791960000991821289e-01	6.117938160896301270e-01	6.245198249816894531e-01	7.370983958244323730e-01	7.172582745552062988e-01	4.575805664062500000e-01	2.708553373813629150e-01	2.086065262556076050e-01	2.167550176382064819e-01	2.491603940725326538e-01	2.694856822490692139e-01	2.604863345623016357e-01	2.479915618896484375e-01	2.884401381015777588e-01
3.557521998882293701e-01	6.070036292076110840e-01	7.773580551147460938e-01	7.299349904060363770e-01	7.191929221153259277e-01	7.820702791213989258e-01	6.608490943908691406e-01	4.047945141792297363e-01	2.612953186035156250e-01	2.288423627614974976e-01	2.514419555664062500e-01	2.853539586067199707e-01	2.939748764038085938e-01	2.642001211643218994e-01	2.265378981828689575e-01	2.360233366489410400e-01
3.609577119350433350e-01	6.416636705398559570e-01	8.154290318489074707e-01	7.293697595596313477e-01	6.994714140892028809e-01	7.607572674751281738e-01	6.434659361839294434e-01	4.005416929721832275e-01	2.614181637763977051e-01	2.275726348161697388e-01	2.491785138845443726e-01	2.788742184638977051e-01	2.832458615303039551e-01	2.498826980590820312e-01	2.115096151828765869e-01	2.264171689748764038e-01
4.715489447116851807e-01	7.584677934646606445e-01	8.422719836235046387e-01	7.046443223953247070e-01	6.663705110549926758e-01	7.506131529808044434e-01	6.790577769279479980e-01	4.210596978664398193e-01	2.470366507768630981e-01	1.924736052751541138e-01	2.025185674428939819e-01	2.318554967641830444e-01	2.488288879394531250e-01	2.432331144809722900e-01	2.367324829101562500e-01	2.905517518520355225e-01
6.391659975051879883e-01	8.165000081062316895e-01	8.406390547752380371e-01	7.375566363334655762e-01	7.062520980834960938e-01	8.204321265220642090e-01	8.029043078422546387e-01	5.068888664245605469e-01	2.689643800258636475e-01	1.810433417558670044e-01	1.775761693716049194e-01	2.004707306623458862e-01	2.356524467468261719e-01	2.780043780803680420e-01	3.426511883735656738e-01	4.558688104152679443e-01
6.471816897392272949e-01	6.740939021110534668e-01	7.479038238525390625e-01	7.994732856750488281e-01	8.470393419265747070e-01	9.639639854431152344e-01	9.425588846206665039e-01	6.694901585578918457e-01	4.099822044372558594e-01	2.875346243381500244e-01	2.517074644565582275e-01	2.596013247966766357e-01	3.042456805706024170e-01	3.968743383884429932e-01	5.186240077018737793e-01	6.111438870429992676e-01
4.958513379096984863e-01	5.114838480949401855e-01	6.383008956909179688e-01	8.484618067741394043e-01	9.985002875328063965e-01	9.433405995368957520e-01	7.824898958206176758e-01	7.205269932746887207e-01	6.357542872428894043e-01	5.347153544425964355e-01	4.773271679878234863e-01	4.715391099452972412e-01	5.118227005004882812e-01	5.822866559028625488e-01	6.034475564956665039e-01	5.492753386497497559e-01
