# Supplementary material for: Collective dynamics and long-range order in thermal neuristor networks
Source: Nat Commun. 2024 Aug 14;15:6986. doi: 10.1038/s41467-024-51254-4 (PMC11324871; doi:10.1038/s41467-024-51254-4)
Supplement: Supplementary file 8 — Source Data [file 41467_2024_51254_MOESM8_ESM.zip › Source Data/Fig. 14/Fig. 14a/100_difference.csv]

-5.567681789398193359e-02	-5.041909217834472656e-02	-8.458599448204040527e-02	-1.125484406948089600e-01	-1.019668579101562500e-01	-5.376875400543212891e-02	2.056503295898437500e-02	6.315290927886962891e-02	8.462655544281005859e-02	1.244886517524719238e-01	1.518422961235046387e-01	9.831583499908447266e-02	-3.920537233352661133e-02	-1.212919354438781738e-01	-1.212370097637176514e-01	-9.132060408592224121e-02
-7.463282346725463867e-02	-7.473585009574890137e-02	-7.829552888870239258e-02	-7.487505674362182617e-02	-7.079029083251953125e-02	-6.987172365188598633e-02	-4.496341943740844727e-02	3.182941675186157227e-02	1.279577016830444336e-01	1.822265982627868652e-01	1.356454491615295410e-01	-3.606259822845458984e-02	-1.447032988071441650e-01	-1.296110004186630249e-01	-9.796294569969177246e-02	-8.108596503734588623e-02
-4.681740701198577881e-02	-4.108637571334838867e-02	-3.793886303901672363e-02	-3.758105635643005371e-02	-3.946590423583984375e-02	-4.198798537254333496e-02	-3.959503769874572754e-02	-7.297933101654052734e-03	6.010323762893676758e-02	1.413218379020690918e-01	2.208471298217773438e-03	-1.148637533187866211e-01	-1.313833445310592651e-01	-9.969463199377059937e-02	-6.918487697839736938e-02	-5.531197786331176758e-02
-3.744639456272125244e-02	-2.106401324272155762e-02	-1.115933060646057129e-02	-7.512658834457397461e-03	-6.068050861358642578e-03	-4.192352294921875000e-03	-8.392721414566040039e-03	-1.571291685104370117e-02	-1.677757501602172852e-02	1.522920131683349609e-01	-5.280441045761108398e-02	-1.136445701122283936e-01	-1.076047867536544800e-01	-8.390540629625320435e-02	-6.479358673095703125e-02	-5.039310455322265625e-02
-3.655852377414703369e-02	-1.547262072563171387e-02	8.716791868209838867e-03	2.678644657135009766e-02	2.642080187797546387e-02	1.037386059761047363e-02	-1.971092820167541504e-02	-5.757659673690795898e-02	-3.979915380477905273e-02	9.063732624053955078e-02	8.485019207000732422e-03	-1.072317361831665039e-01	-1.152885407209396362e-01	-8.627739548683166504e-02	-6.499423831701278687e-02	-5.251578986644744873e-02
-3.619194030761718750e-02	-1.143932342529296875e-02	2.023428678512573242e-02	3.870049118995666504e-02	2.396449446678161621e-02	-1.804199814796447754e-02	-7.477548718452453613e-02	-1.003435254096984863e-01	3.764897584915161133e-02	2.034566998481750488e-01	1.443464159965515137e-01	-4.034250974655151367e-02	-1.215816438198089600e-01	-9.417857229709625244e-02	-6.650105118751525879e-02	-5.076256394386291504e-02
-3.136521577835083008e-02	-1.156958937644958496e-02	6.925016641616821289e-03	8.011996746063232422e-03	-1.361063122749328613e-02	-6.147745251655578613e-02	-1.219780147075653076e-01	-8.974647521972656250e-02	1.124372482299804688e-01	2.123247385025024414e-01	1.849769353866577148e-01	8.047026395797729492e-02	-5.753117799758911133e-02	-9.271091222763061523e-02	-7.033920288085937500e-02	-4.837417602539062500e-02
-6.174445152282714844e-03	-5.583584308624267578e-03	-2.290666103363037109e-02	-4.517823457717895508e-02	-6.556779146194458008e-02	-1.014726758003234863e-01	-1.323879361152648926e-01	-3.491324186325073242e-02	1.313661336898803711e-01	1.724456846714019775e-01	1.623543202877044678e-01	1.296102404594421387e-01	4.333573579788208008e-02	-3.723639249801635742e-02	-4.334163665771484375e-02	-2.161240577697753906e-02
2.425974607467651367e-02	2.360117435455322266e-02	-1.122796535491943359e-02	-6.938362121582031250e-02	-1.139576137065887451e-01	-1.320671141147613525e-01	-1.032823324203491211e-01	1.619172096252441406e-02	9.620857238769531250e-02	1.166431307792663574e-01	1.249668002128601074e-01	1.123592257499694824e-01	5.815601348876953125e-02	5.766093730926513672e-03	-1.681149005889892578e-03	9.422123432159423828e-03
5.239099264144897461e-03	3.609162569046020508e-02	5.684605240821838379e-02	1.721018552780151367e-02	-7.529449462890625000e-02	-1.149747371673583984e-01	-5.993217229843139648e-02	7.184386253356933594e-03	3.312438726425170898e-02	5.223488807678222656e-02	7.635724544525146484e-02	6.941127777099609375e-02	1.243609189987182617e-02	-1.904183626174926758e-02	-1.914575695991516113e-02	-1.325857639312744141e-02
-2.317389845848083496e-02	1.133042573928833008e-02	6.557312607765197754e-02	1.155695021152496338e-01	8.718109130859375000e-02	-2.214336395263671875e-02	-6.613028049468994141e-02	-4.177093505859375000e-02	-2.054744958877563477e-02	-7.536172866821289062e-03	1.684266328811645508e-02	2.313882112503051758e-02	-1.751005649566650391e-02	-4.013139009475708008e-02	-4.161873459815979004e-02	-3.960342705249786377e-02
-3.139400482177734375e-02	4.034042358398437500e-04	5.119686573743820190e-02	1.284631788730621338e-01	1.696897745132446289e-01	3.410679101943969727e-02	-8.034038543701171875e-02	-7.043609023094177246e-02	-4.429605603218078613e-02	-3.193342685699462891e-02	-7.373094558715820312e-03	1.030218601226806641e-02	-2.732145786285400391e-02	-4.944610595703125000e-02	-5.513267219066619873e-02	-4.972725361585617065e-02
-1.909236609935760498e-02	1.028480753302574158e-02	5.940704420208930969e-02	1.361699998378753662e-01	1.664707362651824951e-01	2.676963806152343750e-02	-6.355550885200500488e-02	-5.652180314064025879e-02	-3.591459989547729492e-02	-1.856404542922973633e-02	1.582187414169311523e-02	3.289550542831420898e-02	-2.210980653762817383e-02	-5.351886153221130371e-02	-4.892559349536895752e-02	-3.597640246152877808e-02
1.969928294420242310e-02	4.629153758287429810e-02	9.676208347082138062e-02	1.631517410278320312e-01	1.380039453506469727e-01	1.048314571380615234e-02	-2.817690372467041016e-02	-2.220210433006286621e-02	-1.422822475433349609e-02	3.787994384765625000e-03	4.374521970748901367e-02	6.623667478561401367e-02	1.301574707031250000e-02	-2.991163730621337891e-02	-1.384621858596801758e-02	4.832461476325988770e-03
7.215996086597442627e-02	9.506055712699890137e-02	1.297693252563476562e-01	1.352067887783050537e-01	5.509567260742187500e-02	1.445597410202026367e-02	1.795786619186401367e-02	1.385325193405151367e-02	6.952852010726928711e-03	2.388304471969604492e-02	6.895428895950317383e-02	9.852468967437744141e-02	7.226604223251342773e-02	2.323687076568603516e-02	3.319054841995239258e-02	5.589562654495239258e-02
5.876350402832031250e-02	7.383614778518676758e-02	3.894996643066406250e-02	-4.457587003707885742e-02	-6.748235225677490234e-02	6.144702434539794922e-03	5.230900645256042480e-02	4.483166337013244629e-02	3.345853090286254883e-02	6.015413999557495117e-02	1.067582964897155762e-01	1.274148821830749512e-01	8.144342899322509766e-02	-2.912759780883789062e-03	-2.382373809814453125e-02	1.765763759613037109e-02
