# Supplementary material for: Collective dynamics and long-range order in thermal neuristor networks
Source: Nat Commun. 2024 Aug 14;15:6986. doi: 10.1038/s41467-024-51254-4 (PMC11324871; doi:10.1038/s41467-024-51254-4)
Supplement: Supplementary file 8 — Source Data [file 41467_2024_51254_MOESM8_ESM.zip › Source Data/Fig. 14/Fig. 14a/100_ground_truth.csv]

5.589094161987304688e-01	5.657305121421813965e-01	5.408462882041931152e-01	4.965616166591644287e-01	4.962490200996398926e-01	5.688957571983337402e-01	6.180850863456726074e-01	5.923768877983093262e-01	5.497011542320251465e-01	5.288446545600891113e-01	5.566759109497070312e-01	6.360608935356140137e-01	6.732946634292602539e-01	6.030279397964477539e-01	5.423046350479125977e-01	5.392179489135742188e-01
3.960367143154144287e-01	4.536159634590148926e-01	4.278038144111633301e-01	3.677001893520355225e-01	3.678083419799804688e-01	4.670351147651672363e-01	6.265869140625000000e-01	7.310510873794555664e-01	7.067007422447204590e-01	6.578685641288757324e-01	6.866537332534790039e-01	6.899835467338562012e-01	5.207985043525695801e-01	3.379989564418792725e-01	2.723699510097503662e-01	3.100261688232421875e-01
2.619489729404449463e-01	3.387266099452972412e-01	3.700319230556488037e-01	3.577764630317687988e-01	3.595049083232879639e-01	4.131286740303039551e-01	5.273872613906860352e-01	6.939920783042907715e-01	8.512722253799438477e-01	9.142634272575378418e-01	8.543629050254821777e-01	6.106817126274108887e-01	3.446275889873504639e-01	2.000102996826171875e-01	1.596149504184722900e-01	1.890178769826889038e-01
2.281120270490646362e-01	3.060857951641082764e-01	3.807066082954406738e-01	4.193046689033508301e-01	4.248354136943817139e-01	4.286289215087890625e-01	4.695571959018707275e-01	6.010120511054992676e-01	8.555099368095397949e-01	1.070509552955627441e+00	9.113775491714477539e-01	5.360032916069030762e-01	2.799917161464691162e-01	1.737194061279296875e-01	1.508924514055252075e-01	1.731929779052734375e-01
2.394378632307052612e-01	3.154008984565734863e-01	4.055677354335784912e-01	4.703889787197113037e-01	4.822542369365692139e-01	4.688312709331512451e-01	4.914962947368621826e-01	6.095930337905883789e-01	8.099886178970336914e-01	9.083228111267089844e-01	8.261697888374328613e-01	5.908256769180297852e-01	3.441276550292968750e-01	2.130100280046463013e-01	1.761199980974197388e-01	1.915512084960937500e-01
2.799453735351562500e-01	3.460001051425933838e-01	4.168422818183898926e-01	4.602665007114410400e-01	4.705164134502410889e-01	4.859203398227691650e-01	5.553724169731140137e-01	6.852974295616149902e-01	7.457143664360046387e-01	6.698282361030578613e-01	6.533060073852539062e-01	6.588956713676452637e-01	5.049095153808593750e-01	3.236604630947113037e-01	2.418695539236068726e-01	2.393318265676498413e-01
3.887169063091278076e-01	4.223247468471527100e-01	4.402540326118469238e-01	4.281494319438934326e-01	4.216581284999847412e-01	4.744821488857269287e-01	6.112350821495056152e-01	7.438175082206726074e-01	6.780797839164733887e-01	5.335265994071960449e-01	5.127311944961547852e-01	6.183452606201171875e-01	6.708647012710571289e-01	5.440706610679626465e-01	4.198738038539886475e-01	3.762085139751434326e-01
5.564602017402648926e-01	5.436630249023437500e-01	5.078670382499694824e-01	4.486992061138153076e-01	4.217765927314758301e-01	4.911583065986633301e-01	6.619300842285156250e-01	7.601677179336547852e-01	6.391443610191345215e-01	4.982971251010894775e-01	4.649625718593597412e-01	5.602764487266540527e-01	7.369190454483032227e-01	7.928302884101867676e-01	6.907097101211547852e-01	5.934633612632751465e-01
5.805481076240539551e-01	5.709179043769836426e-01	5.560161471366882324e-01	5.277862548828125000e-01	5.179571509361267090e-01	5.907467007637023926e-01	7.295820116996765137e-01	7.428151965141296387e-01	6.258573532104492188e-01	5.306871533393859863e-01	5.142191052436828613e-01	6.009185910224914551e-01	7.499896883964538574e-01	7.755407691001892090e-01	6.856151819229125977e-01	6.106969714164733887e-01
3.763832151889801025e-01	3.835939466953277588e-01	4.232225418090820312e-01	5.107302069664001465e-01	6.290651559829711914e-01	7.425758242607116699e-01	7.788442969322204590e-01	6.915975809097290039e-01	6.126787066459655762e-01	5.977136492729187012e-01	6.450117230415344238e-01	7.305727005004882812e-01	7.126798629760742188e-01	5.405325293540954590e-01	4.196363389492034912e-01	3.821184337139129639e-01
1.994731873273849487e-01	1.851413697004318237e-01	2.115406095981597900e-01	3.327917158603668213e-01	5.746048092842102051e-01	7.910358309745788574e-01	7.519851922988891602e-01	6.202926635742187500e-01	5.815525054931640625e-01	6.473097205162048340e-01	7.851970791816711426e-01	8.372575640678405762e-01	6.224191784858703613e-01	3.722786009311676025e-01	2.549636960029602051e-01	2.189399749040603638e-01
1.155019775032997131e-01	8.318500965833663940e-02	9.074860066175460815e-02	1.998472213745117188e-01	4.582603573799133301e-01	7.025810480117797852e-01	6.580162048339843750e-01	5.475246310234069824e-01	5.392038226127624512e-01	6.402032971382141113e-01	8.143486380577087402e-01	8.460252881050109863e-01	5.802721381187438965e-01	3.243316709995269775e-01	2.036384642124176025e-01	1.531490385532379150e-01
8.262405544519424438e-02	5.040740966796875000e-02	6.221046671271324158e-02	1.794542372226715088e-01	4.344942271709442139e-01	6.131071448326110840e-01	5.442609786987304688e-01	4.727380871772766113e-01	4.960246980190277100e-01	5.931020975112915039e-01	7.255086898803710938e-01	7.798252105712890625e-01	6.100954413414001465e-01	3.565080761909484863e-01	2.031259536743164062e-01	1.290576905012130737e-01
9.685593098402023315e-02	7.414799183607101440e-02	1.138442978262901306e-01	2.733091413974761963e-01	5.264480710029602051e-01	5.753296017646789551e-01	4.512226283550262451e-01	4.063520431518554688e-01	4.591413438320159912e-01	5.446409583091735840e-01	6.181446313858032227e-01	6.828542947769165039e-01	6.620071530342102051e-01	4.640314280986785889e-01	2.674896419048309326e-01	1.550430357456207275e-01
2.120544463396072388e-01	1.960191726684570312e-01	2.757177352905273438e-01	4.798454344272613525e-01	6.662445068359375000e-01	5.763479471206665039e-01	4.197147488594055176e-01	3.828857541084289551e-01	4.434526562690734863e-01	5.144203305244445801e-01	5.458601117134094238e-01	5.967758297920227051e-01	6.897430419921875000e-01	6.543348431587219238e-01	4.637046754360198975e-01	2.994861602783203125e-01
4.493007659912109375e-01	4.342477917671203613e-01	5.067909359931945801e-01	6.215011477470397949e-01	6.652744412422180176e-01	6.000679135322570801e-01	4.912645518779754639e-01	4.419975280761718750e-01	4.666204452514648438e-01	5.025699734687805176e-01	5.188383460044860840e-01	5.722368359565734863e-01	6.957569122314453125e-01	7.717012763023376465e-01	6.897832751274108887e-01	5.455211997032165527e-01
