# Supplementary material for: Collective dynamics and long-range order in thermal neuristor networks
Source: Nat Commun. 2024 Aug 14;15:6986. doi: 10.1038/s41467-024-51254-4 (PMC11324871; doi:10.1038/s41467-024-51254-4)
Supplement: Supplementary file 8 — Source Data [file 41467_2024_51254_MOESM8_ESM.zip › Source Data/Fig. 14/Fig. 14a/100_predicted.csv]

5.032325983047485352e-01	5.153114199638366699e-01	4.562602937221527100e-01	3.840131759643554688e-01	3.942821621894836426e-01	5.151270031929016113e-01	6.386501193046569824e-01	6.555297970771789551e-01	6.343277096748352051e-01	6.533333063125610352e-01	7.085182070732116699e-01	7.343767285346984863e-01	6.340892910957336426e-01	4.817360043525695801e-01	4.210676252841949463e-01	4.478973448276519775e-01
3.214038908481597900e-01	3.788801133632659912e-01	3.495082855224609375e-01	2.928251326084136963e-01	2.970180511474609375e-01	3.971633911132812500e-01	5.816234946250915527e-01	7.628805041313171387e-01	8.346584439277648926e-01	8.400951623916625977e-01	8.222991824150085449e-01	6.539209485054016113e-01	3.760952055454254150e-01	2.083879560232162476e-01	1.744070053100585938e-01	2.289402037858963013e-01
2.151315659284591675e-01	2.976402342319488525e-01	3.320930600166320801e-01	3.201954066753387451e-01	3.200390040874481201e-01	3.711406886577606201e-01	4.877922236919403076e-01	6.866941452026367188e-01	9.113754630088806152e-01	1.055585265159606934e+00	8.565713763236999512e-01	4.958179593086242676e-01	2.132442444562911987e-01	1.003156676888465881e-01	9.043007344007492065e-02	1.337058991193771362e-01
1.906656324863433838e-01	2.850217819213867188e-01	3.695472776889801025e-01	4.117920100688934326e-01	4.187673628330230713e-01	4.244365692138671875e-01	4.611644744873046875e-01	5.852991342544555664e-01	8.387323617935180664e-01	1.222801566123962402e+00	8.585731387138366699e-01	4.223587214946746826e-01	1.723869293928146362e-01	8.981399983167648315e-02	8.609886467456817627e-02	1.227998733520507812e-01
2.028793394565582275e-01	2.999282777309417725e-01	4.142845273017883301e-01	4.971754252910614014e-01	5.086750388145446777e-01	4.792051315307617188e-01	4.717853665351867676e-01	5.520164370536804199e-01	7.701894640922546387e-01	9.989601373672485352e-01	8.346548080444335938e-01	4.835939407348632812e-01	2.288391143083572388e-01	1.267326325178146362e-01	1.111257597804069519e-01	1.390354186296463013e-01
2.437534332275390625e-01	3.345607817173004150e-01	4.370765686035156250e-01	4.989669919013977051e-01	4.944809079170227051e-01	4.678783416748046875e-01	4.805969297885894775e-01	5.849539041519165039e-01	7.833633422851562500e-01	8.732849359512329102e-01	7.976524233818054199e-01	6.185531616210937500e-01	3.833278715610504150e-01	2.294818907976150513e-01	1.753685027360916138e-01	1.885692626237869263e-01
3.573516905307769775e-01	4.107551574707031250e-01	4.471790492534637451e-01	4.361614286899566650e-01	4.080474972724914551e-01	4.130046963691711426e-01	4.892570674419403076e-01	6.540710330009460449e-01	7.905170321464538574e-01	7.458513379096984863e-01	6.977081298828125000e-01	6.988155245780944824e-01	6.133335232734680176e-01	4.513597488403320312e-01	3.495346009731292725e-01	3.278343379497528076e-01
5.502857565879821777e-01	5.380794405937194824e-01	4.849603772163391113e-01	4.035209715366363525e-01	3.562088012695312500e-01	3.896856307983398438e-01	5.295421481132507324e-01	7.252544760704040527e-01	7.705104947090148926e-01	6.707428097724914551e-01	6.273168921470642090e-01	6.898866891860961914e-01	7.802547812461853027e-01	7.555938959121704102e-01	6.473680734634399414e-01	5.718509554862976074e-01
6.048078536987304688e-01	5.945190787315368652e-01	5.447881817817687988e-01	4.584026336669921875e-01	4.039995372295379639e-01	4.586795866489410400e-01	6.262996792793273926e-01	7.590069174766540527e-01	7.220659255981445312e-01	6.473302841186523438e-01	6.391859054565429688e-01	7.132778167724609375e-01	8.081457018852233887e-01	7.813068628311157227e-01	6.839340329170227051e-01	6.201190948486328125e-01
3.816223144531250000e-01	4.196855723857879639e-01	4.800685942173004150e-01	5.279403924942016602e-01	5.537706613540649414e-01	6.276010870933532715e-01	7.189121246337890625e-01	6.987819671630859375e-01	6.458030939102172852e-01	6.499485373497009277e-01	7.213689684867858887e-01	7.999839782714843750e-01	7.251159548759460449e-01	5.214906930923461914e-01	4.004905819892883301e-01	3.688598573207855225e-01
1.762992888689041138e-01	1.964717954397201538e-01	2.771137356758117676e-01	4.483612179756164551e-01	6.617859005928039551e-01	7.688924670219421387e-01	6.858549118041992188e-01	5.785217285156250000e-01	5.610050559043884277e-01	6.397735476493835449e-01	8.020397424697875977e-01	8.603963851928710938e-01	6.049091219902038574e-01	3.321472108364105225e-01	2.133449614048004150e-01	1.793365478515625000e-01
8.410797268152236938e-02	8.358841389417648315e-02	1.419454663991928101e-01	3.283104002475738525e-01	6.279501318931579590e-01	7.366878390312194824e-01	5.776758193969726562e-01	4.770885407924652100e-01	4.949077665805816650e-01	6.082698702812194824e-01	8.069755434989929199e-01	8.563274741172790527e-01	5.529506802558898926e-01	2.748855650424957275e-01	1.485057920217514038e-01	1.034217849373817444e-01
6.353168934583663940e-02	6.069221720099449158e-02	1.216175109148025513e-01	3.156242370605468750e-01	6.009649634361267090e-01	6.398767828941345215e-01	4.807054698467254639e-01	4.162162840366363525e-01	4.601100981235504150e-01	5.745380520820617676e-01	7.413305640220642090e-01	8.127207159996032715e-01	5.879856348037719727e-01	3.029892146587371826e-01	1.542003601789474487e-01	9.308128803968429565e-02
1.165552139282226562e-01	1.204395294189453125e-01	2.106063812971115112e-01	4.364608824253082275e-01	6.644520163536071777e-01	5.858127474784851074e-01	4.230457246303558350e-01	3.841499388217926025e-01	4.449131190776824951e-01	5.484289526939392090e-01	6.618898510932922363e-01	7.490909695625305176e-01	6.750229001045227051e-01	4.341197907924652100e-01	2.536434233188629150e-01	1.598754972219467163e-01
2.842144072055816650e-01	2.910797297954559326e-01	4.054870605468750000e-01	6.150522232055664062e-01	7.213401794433593750e-01	5.908039212226867676e-01	4.376726150512695312e-01	3.967390060424804688e-01	4.504055082798004150e-01	5.383033752441406250e-01	6.148144006729125977e-01	6.953005194664001465e-01	7.620090842247009277e-01	6.775717139244079590e-01	4.968952238559722900e-01	3.553817868232727051e-01
5.080642700195312500e-01	5.080839395523071289e-01	5.457409024238586426e-01	5.769252777099609375e-01	5.977920889854431152e-01	6.062126159667968750e-01	5.435735583305358887e-01	4.868291914463043213e-01	5.000789761543273926e-01	5.627241134643554688e-01	6.255966424942016602e-01	6.996517181396484375e-01	7.772003412246704102e-01	7.687885165214538574e-01	6.659595370292663574e-01	5.631788372993469238e-01
