# Supplementary material for: Collective dynamics and long-range order in thermal neuristor networks
Source: Nat Commun. 2024 Aug 14;15:6986. doi: 10.1038/s41467-024-51254-4 (PMC11324871; doi:10.1038/s41467-024-51254-4)
Supplement: Supplementary file 8 — Source Data [file 41467_2024_51254_MOESM8_ESM.zip › Source Data/Fig. 14/Fig. 14b.csv]

0.000000000000000000e+00
1.732279779389500618e-03
2.136405091732740402e-03
2.649374306201934814e-03
3.268035827204585075e-03
3.891097847372293472e-03
4.516174085438251495e-03
5.149533506482839584e-03
5.785972811281681061e-03
6.414751056581735611e-03
7.033651694655418396e-03
7.597375661134719849e-03
8.142653852701187134e-03
8.640247397124767303e-03
9.090377949178218842e-03
9.504226967692375183e-03
9.876816533505916595e-03
1.025299914181232452e-02
1.066411007195711136e-02
1.110355835407972336e-02
1.156127173453569412e-02
1.201346796005964279e-02
1.243727933615446091e-02
1.281685754656791687e-02
1.317916531115770340e-02
1.352183334529399872e-02
1.380997709929943085e-02
1.407604664564132690e-02
1.428477652370929718e-02
1.448094379156827927e-02
1.463880762457847595e-02
1.480606943368911743e-02
1.499316655099391937e-02
1.515062432736158371e-02
1.536094862967729568e-02
1.558919344097375870e-02
1.584278047084808350e-02
1.609403081238269806e-02
1.640879921615123749e-02
1.679225079715251923e-02
1.724725589156150818e-02
1.767823658883571625e-02
1.814628764986991882e-02
1.871034875512123108e-02
1.931103877723217010e-02
1.993690431118011475e-02
2.052684314548969269e-02
2.113649249076843262e-02
2.175471186637878418e-02
2.234047837555408478e-02
2.291237190365791321e-02
2.350650727748870850e-02
2.411133423447608948e-02
2.472663857042789459e-02
2.534773759543895721e-02
2.598210051655769348e-02
2.661476284265518188e-02
2.725986763834953308e-02
2.790705859661102295e-02
2.853948995471000671e-02
2.917682193219661713e-02
2.985398098826408386e-02
3.053363226354122162e-02
3.122408874332904816e-02
3.190202638506889343e-02
3.260381892323493958e-02
3.335549309849739075e-02
3.408113494515419006e-02
3.483667969703674316e-02
3.556330129504203796e-02
3.630808740854263306e-02
3.709734231233596802e-02
3.787310048937797546e-02
3.867372125387191772e-02
3.946382924914360046e-02
4.029016941785812378e-02
4.111097007989883423e-02
4.196325689554214478e-02
4.287170618772506714e-02
4.381445795297622681e-02
4.478480294346809387e-02
4.572148248553276062e-02
4.677160456776618958e-02
4.784343764185905457e-02
4.901495948433876038e-02
5.024722591042518616e-02
5.152029916644096375e-02
5.287920683622360229e-02
5.427753925323486328e-02
5.571646988391876221e-02
5.719247832894325256e-02
5.871747061610221863e-02
6.028502807021141052e-02
6.188780069351196289e-02
6.355742365121841431e-02
6.528358161449432373e-02
6.704902648925781250e-02
6.890226155519485474e-02
7.080186158418655396e-02
7.271064817905426025e-02
7.470509409904479980e-02
