# Supplementary material for: Collective dynamics and long-range order in thermal neuristor networks
Source: Nat Commun. 2024 Aug 14;15:6986. doi: 10.1038/s41467-024-51254-4 (PMC11324871; doi:10.1038/s41467-024-51254-4)
Supplement: Supplementary file 8 — Source Data [file 41467_2024_51254_MOESM8_ESM.zip › Source Data/Fig. 14/Fig. 14d.csv]

# Avalanche size s	Probability P(s)
1.000000000000000000e+00	1.842184032020204032e-02
2.000000000000000000e+00	6.316059538354986194e-03
3.000000000000000000e+00	3.684368064040408324e-03
4.000000000000000000e+00	3.684368064040408324e-03
5.000000000000000888e+00	3.158029769177493097e-03
6.000000000000000000e+00	5.263382948629154439e-04
7.000000000000000000e+00	1.579014884588746549e-03
7.999999999999999112e+00	5.263382948629154439e-04
9.000000000000000000e+00	1.052676589725830888e-03
1.000000000000000000e+01	1.579014884588746549e-03
1.100000000000000178e+01	2.105353179451661776e-03
1.200000000000000178e+01	5.263382948629154439e-04
1.299999999999999822e+01	5.263382948629154439e-04
1.399999999999999822e+01	1.052676589725830888e-03
1.500000000000000355e+01	1.579014884588746549e-03
1.600000000000000000e+01	2.631691474314577436e-03
1.799999999999999645e+01	2.105353179451661776e-03
1.899999999999999645e+01	5.263382948629154439e-04
2.000000000000000355e+01	1.579014884588746549e-03
2.100000000000000000e+01	1.052676589725830888e-03
2.199999999999999645e+01	1.052676589725830888e-03
2.399999999999999289e+01	2.631691474314577220e-04
2.600000000000000000e+01	1.052676589725830888e-03
2.700000000000000355e+01	5.263382948629154439e-04
2.999999999999999645e+01	5.263382948629154439e-04
3.200000000000000711e+01	1.315845737157288718e-03
3.300000000000000000e+01	1.052676589725830888e-03
3.500000000000000000e+01	7.895074422943732743e-04
3.700000000000000000e+01	2.631691474314577220e-04
4.200000000000000711e+01	2.631691474314577220e-04
4.400000000000000000e+01	1.315845737157288718e-03
4.600000000000000000e+01	2.631691474314577220e-04
4.799999999999999289e+01	5.263382948629154439e-04
5.099999999999998579e+01	2.631691474314577220e-04
5.500000000000000711e+01	7.017843931505538891e-04
5.800000000000000711e+01	1.754460982876384723e-04
6.100000000000001421e+01	1.754460982876384723e-04
6.399999999999998579e+01	1.754460982876384723e-04
6.700000000000000000e+01	8.772304914381925511e-04
7.000000000000001421e+01	3.508921965752769445e-04
7.300000000000000000e+01	1.754460982876384723e-04
7.700000000000000000e+01	1.315845737157288610e-04
8.100000000000000000e+01	3.947537211471866371e-04
8.499999999999998579e+01	2.631691474314577220e-04
8.900000000000000000e+01	1.315845737157288610e-04
9.699999999999998579e+01	2.105353179451662101e-04
1.019999999999999858e+02	2.631691474314577220e-04
1.060000000000000426e+02	1.052676589725831050e-04
1.110000000000000426e+02	2.105353179451662101e-04
1.170000000000000142e+02	2.631691474314577220e-04
1.279999999999999858e+02	3.508921965752769445e-04
1.340000000000000284e+02	7.519118498041648811e-05
1.409999999999999147e+02	1.754460982876384723e-04
1.469999999999999716e+02	1.503823699608329762e-04
1.540000000000000000e+02	3.759559249020825219e-04
1.609999999999999432e+02	3.759559249020825219e-04
1.689999999999999716e+02	3.289614342893221795e-04
1.770000000000000853e+02	1.973768605735933186e-04
1.849999999999999716e+02	1.169640655250923239e-04
1.939999999999999716e+02	5.848203276254616194e-05
2.030000000000000284e+02	2.924101638127308504e-04
2.129999999999999432e+02	1.052676589725831050e-04
2.230000000000000000e+02	1.435468076898860400e-04
2.340000000000000568e+02	3.684368064040407999e-04
2.450000000000000853e+02	2.815909877516597701e-02
2.570000000000000568e+02	9.004332379367326888e-01
