# Supplementary material for: Collective dynamics and long-range order in thermal neuristor networks
Source: Nat Commun. 2024 Aug 14;15:6986. doi: 10.1038/s41467-024-51254-4 (PMC11324871; doi:10.1038/s41467-024-51254-4)
Supplement: Supplementary file 8 — Source Data [file 41467_2024_51254_MOESM8_ESM.zip › Source Data/Fig. 3/Fig. 3a/avalanche_size_distribution_9.96_1024.csv]

# Avalanche size s	Probability P(s)
1.000000000000000000e+00	3.640682340804007322e-01
2.000000000000000000e+00	1.543426196300214381e-01
3.000000000000000000e+00	8.461278326050106213e-02
4.000000000000000000e+00	6.768480531842741010e-02
5.000000000000000888e+00	4.513374494278885735e-02
6.000000000000000000e+00	4.111144896527095527e-02
7.000000000000000000e+00	2.919816424863144744e-02
7.999999999999999112e+00	2.394101888827390376e-02
9.000000000000000000e+00	1.937358208564874881e-02
1.000000000000000000e+01	1.635573066709918727e-02
1.099999999999999645e+01	1.451098616224728508e-02
1.200000000000000178e+01	1.176570515625135344e-02
1.299999999999999822e+01	1.158800731823296688e-02
1.399999999999999822e+01	1.024021439427994472e-02
1.500000000000000355e+01	8.547567191460729921e-03
1.600000000000000000e+01	8.146994098978602508e-03
1.700000000000000000e+01	7.428673177497495221e-03
1.799999999999999645e+01	7.132008142839678898e-03
1.899999999999999645e+01	6.013114128876443330e-03
2.000000000000000355e+01	5.701389955403510061e-03
2.199999999999999645e+01	5.687083773529148616e-03
2.299999999999999645e+01	4.983069033922401907e-03
2.500000000000000711e+01	4.913044038432105680e-03
2.600000000000000000e+01	4.446963692104216777e-03
2.800000000000000000e+01	3.809962120224743860e-03
2.900000000000000000e+01	3.255785811828417614e-03
3.099999999999999645e+01	2.983968356215545379e-03
3.300000000000000000e+01	2.834129925005125783e-03
3.500000000000000000e+01	2.820576700071519838e-03
3.700000000000000000e+01	2.526170536235971317e-03
3.899999999999999289e+01	2.269914190732054329e-03
4.200000000000000711e+01	2.065360888493373952e-03
4.400000000000000000e+01	1.972245213486564005e-03
4.700000000000000711e+01	1.705447470812064157e-03
4.899999999999999289e+01	1.577193805236646196e-03
5.200000000000000711e+01	1.466760120592450851e-03
5.600000000000000711e+01	1.322568866437700110e-03
5.900000000000000711e+01	1.333737727725579003e-03
6.300000000000000000e+01	1.037198185891222363e-03
6.600000000000001421e+01	9.196114103098458614e-04
7.000000000000001421e+01	9.174780323110376347e-04
7.400000000000001421e+01	8.348786559101177215e-04
7.899999999999998579e+01	7.258504908886666274e-04
8.300000000000001421e+01	7.098878037446419969e-04
8.800000000000001421e+01	5.915229726578179279e-04
9.399999999999997158e+01	5.320895714674872849e-04
9.900000000000000000e+01	4.415339500592470150e-04
1.050000000000000426e+02	4.404798103421887724e-04
1.110000000000000426e+02	4.059513563446692026e-04
1.180000000000000284e+02	3.519535871647476596e-04
1.249999999999999432e+02	3.562561982547812972e-04
1.320000000000000568e+02	2.964499041033143568e-04
1.400000000000000568e+02	2.627819723238015146e-04
1.480000000000000284e+02	2.339186229281595272e-04
1.569999999999999432e+02	2.103259721178086443e-04
1.670000000000000000e+02	1.861309557548530900e-04
1.769999999999999147e+02	1.767942896894802236e-04
1.870000000000000284e+02	1.688129461174679084e-04
1.979999999999999147e+02	1.456971680362624468e-04
2.099999999999999147e+02	1.200966320505625871e-04
2.220000000000001137e+02	1.173454432285699441e-04
2.350000000000000000e+02	1.123643434666464377e-04
2.490000000000000000e+02	1.042307536560637142e-04
2.630000000000001137e+02	9.657927693428732202e-05
2.789999999999998863e+02	9.647260803434690526e-05
2.950000000000000000e+02	7.857327134711342012e-05
3.129999999999998863e+02	7.571400348711886509e-05
3.310000000000001137e+02	6.522984865706188331e-05
3.509999999999998295e+02	5.541763083963263540e-05
3.719999999999998295e+02	4.901065178010989814e-05
3.940000000000000568e+02	4.599882401708638564e-05
4.170000000000000568e+02	4.247932074097746276e-05
4.410000000000000568e+02	3.415412683268663838e-05
4.670000000000001137e+02	2.738532280823231650e-05
4.950000000000001705e+02	2.258870822267634713e-05
5.250000000000001137e+02	1.686623547293167135e-05
5.550000000000001137e+02	1.097859797489215934e-05
5.880000000000000000e+02	7.573860992309128464e-06
6.230000000000001137e+02	2.886334939564200184e-06
6.589999999999996589e+02	1.302412005631789429e-06
6.979999999999997726e+02	3.388306233401451984e-07
7.389999999999996589e+02	3.502125305841293819e-08
