# Supplementary material for: Collective dynamics and long-range order in thermal neuristor networks
Source: Nat Commun. 2024 Aug 14;15:6986. doi: 10.1038/s41467-024-51254-4 (PMC11324871; doi:10.1038/s41467-024-51254-4)
Supplement: Supplementary file 8 — Source Data [file 41467_2024_51254_MOESM8_ESM.zip › Source Data/Fig. 3/Fig. 3a/avalanche_size_distribution_9.96_16384.csv]

# Avalanche size s	Probability P(s)
1.000000000000000000e+00	4.148940625667632554e-01
2.000000000000000000e+00	1.528102541229186817e-01
3.000000000000000000e+00	7.457467334045063401e-02
4.000000000000000000e+00	6.336507252907687404e-02
5.000000000000000888e+00	4.265624040811980683e-02
6.000000000000000000e+00	3.536136141120207327e-02
7.000000000000000000e+00	2.568722482580088062e-02
7.999999999999999112e+00	2.183515564745872745e-02
9.000000000000000000e+00	1.772950941726933113e-02
1.000000000000000000e+01	1.497350539003294324e-02
1.099999999999999645e+01	1.278386695403048792e-02
1.200000000000000178e+01	1.096136347283167313e-02
1.299999999999999822e+01	9.676747111905938808e-03
1.399999999999999822e+01	8.544965211803439223e-03
1.500000000000000355e+01	7.594021602302344562e-03
1.600000000000000000e+01	7.046522998079978416e-03
1.700000000000000000e+01	6.538300951724452213e-03
1.799999999999999645e+01	5.860394682560520797e-03
1.899999999999999645e+01	5.347307564082515868e-03
2.000000000000000355e+01	4.941133372003374616e-03
2.100000000000000000e+01	4.572218512764679096e-03
2.199999999999999645e+01	4.243648154053857383e-03
2.399999999999999289e+01	3.767998358859804987e-03
2.500000000000000711e+01	3.400804073908328569e-03
2.600000000000000000e+01	3.242392579188593110e-03
2.700000000000000355e+01	3.048382995767793396e-03
2.900000000000000000e+01	2.727584886423370381e-03
2.999999999999999645e+01	2.457573383625798885e-03
3.200000000000000711e+01	2.253714995664371241e-03
3.300000000000000000e+01	2.120340823331050978e-03
3.500000000000000000e+01	1.989695837798145621e-03
3.700000000000000000e+01	1.761808739963499886e-03
3.799999999999999289e+01	1.650090071589993589e-03
4.000000000000001421e+01	1.562815424124551185e-03
4.200000000000000711e+01	1.444451779193512905e-03
4.400000000000000000e+01	1.322646985688038590e-03
4.600000000000000000e+01	1.247831669267968763e-03
4.799999999999999289e+01	1.137754468317900454e-03
5.099999999999998579e+01	1.039286199627567891e-03
5.300000000000001421e+01	9.621570074419288519e-04
5.500000000000000711e+01	9.040727927113592416e-04
5.800000000000000711e+01	8.168574753937520765e-04
6.100000000000001421e+01	7.598609800401593837e-04
6.399999999999998579e+01	6.941627296707509167e-04
6.700000000000000000e+01	6.333295514238212846e-04
7.000000000000001421e+01	5.885946199561506616e-04
7.300000000000000000e+01	5.247949343174657111e-04
7.700000000000000000e+01	4.976316149669593068e-04
8.100000000000000000e+01	4.570794589216636838e-04
8.500000000000002842e+01	4.147770635152324783e-04
8.900000000000000000e+01	3.853196451151018700e-04
9.299999999999998579e+01	3.658000264773516707e-04
9.699999999999998579e+01	3.377546655956966738e-04
1.019999999999999858e+02	3.102670081036916299e-04
1.060000000000000426e+02	2.852830828503280514e-04
1.110000000000000426e+02	2.564011668841980978e-04
1.170000000000000142e+02	2.340178797776067154e-04
1.220000000000000426e+02	2.263563800204998900e-04
1.279999999999999858e+02	2.068051186372376574e-04
1.340000000000000284e+02	1.893987833604713169e-04
1.409999999999999147e+02	1.650169178453773726e-04
1.469999999999999716e+02	1.549872976161092866e-04
1.540000000000000000e+02	1.433585886404283439e-04
1.609999999999999432e+02	1.263223604763476389e-04
1.689999999999999716e+02	1.167468984025316319e-04
1.769999999999999147e+02	1.096569457362363623e-04
1.849999999999999716e+02	9.753876304091577143e-05
1.939999999999999716e+02	8.739989999976082824e-05
2.030000000000000284e+02	8.323360517400665848e-05
2.129999999999999432e+02	7.392536420254321313e-05
2.230000000000000000e+02	6.601827359106442607e-05
2.340000000000000568e+02	5.662469309382603709e-05
2.450000000000000853e+02	5.335757961970615822e-05
2.570000000000000568e+02	4.788931766090379516e-05
2.690000000000000568e+02	4.478437325753320899e-05
2.809999999999999432e+02	3.891144926477857810e-05
2.940000000000000000e+02	3.561634413116726013e-05
3.080000000000000568e+02	3.235470728607830646e-05
3.230000000000000568e+02	2.850220301998536071e-05
3.379999999999999432e+02	2.574137347405838753e-05
3.539999999999998295e+02	2.300613732523675294e-05
3.710000000000001705e+02	1.966270899429366974e-05
3.890000000000000000e+02	1.716618944029093283e-05
4.069999999999998863e+02	1.605210110872059317e-05
4.259999999999999432e+02	1.448248908654959844e-05
4.460000000000000568e+02	1.331820556641400079e-05
4.670000000000001137e+02	1.120492220543019283e-05
4.890000000000000568e+02	9.776576534567619144e-06
5.120000000000001137e+02	8.538382144965386199e-06
5.360000000000002274e+02	8.064153693747732165e-06
5.620000000000000000e+02	6.749945280624856509e-06
5.880000000000000000e+02	5.770406230184842702e-06
6.160000000000002274e+02	5.009159624364027135e-06
6.449999999999996589e+02	4.386475596608905139e-06
6.749999999999998863e+02	3.678469165776628705e-06
7.070000000000002274e+02	3.052805788606410420e-06
7.409999999999996589e+02	2.826907043908035645e-06
7.760000000000001137e+02	2.623710982041394707e-06
8.119999999999995453e+02	2.110229041918937924e-06
8.500000000000002274e+02	1.691669856221510088e-06
8.910000000000002274e+02	1.494554676417693302e-06
9.330000000000003411e+02	1.341991439127418525e-06
9.770000000000000000e+02	1.083420090901952345e-06
1.023000000000000000e+03	9.391836167940329420e-07
1.071000000000000455e+03	7.313348835184608230e-07
1.121999999999999545e+03	6.024291934026240481e-07
1.174999999999999773e+03	5.515506335782161414e-07
1.230000000000000455e+03	4.386193072095404600e-07
1.288000000000000000e+03	4.291547360072733419e-07
1.349000000000000227e+03	2.392344670770440092e-07
1.411999999999999773e+03	2.500993924126045329e-07
1.478999999999999545e+03	2.163805391633310925e-07
1.548000000000000455e+03	1.704697205403072100e-07
1.621000000000000682e+03	1.487209039066680017e-07
1.698000000000000682e+03	1.445221549829527292e-07
1.778000000000000455e+03	9.984829757615554347e-08
1.862000000000000682e+03	8.692556543283106063e-08
1.949999999999999318e+03	5.273790918676169857e-08
2.041999999999999091e+03	4.923139926742914380e-08
2.137999999999999545e+03	3.995703833792914510e-08
2.238000000000000000e+03	2.649695922732930218e-08
2.343999999999999091e+03	4.065213833146214720e-08
2.453999999999999091e+03	2.625227780314465445e-08
2.570000000000000455e+03	2.293434286062956504e-08
2.691999999999998636e+03	1.339713015631446527e-08
2.819000000000000909e+03	1.642988709279883785e-08
2.951000000000000000e+03	1.494240760291581493e-08
3.090000000000000000e+03	8.297922774140828052e-09
3.236000000000000455e+03	7.963778232900256684e-09
3.388999999999998636e+03	7.606429209629091967e-09
3.547999999999999545e+03	6.551795466453524689e-09
3.715000000000000909e+03	4.163519146323292036e-09
3.891000000000001819e+03	3.296119324172606161e-09
4.073999999999997726e+03	1.903641107008778458e-09
4.266000000000000909e+03	3.011682631223701237e-09
4.466999999999999091e+03	1.157661421172817855e-09
4.677999999999998181e+03	2.197412882781737440e-09
4.898000000000000000e+03	1.582137275602851131e-09
5.129000000000001819e+03	3.004058118233261704e-09
5.371000000000001819e+03	4.804060553449953224e-10
5.624000000000000909e+03	1.832591438922221485e-09
5.889000000000001819e+03	1.313582608895355890e-09
6.166999999999998181e+03	8.356358850015058746e-10
6.456999999999998181e+03	7.990592301024500535e-10
6.762000000000002728e+03	7.606429209629091140e-10
7.080999999999998181e+03	1.091965911075587586e-09
7.413999999999997272e+03	3.479774066575185650e-10
7.764000000000000000e+03	3.645986738470257355e-09
8.129999999999996362e+03	2.220914624843574109e-09
8.512999999999996362e+03	6.659506389654857792e-09
8.913999999999996362e+03	1.414684790228826650e-08
9.334000000000000000e+03	1.714904039989104365e-08
9.774000000000003638e+03	1.736492131759226555e-08
1.023499999999999272e+04	5.038653743958124041e-09
