# Supplementary material for: Collective dynamics and long-range order in thermal neuristor networks
Source: Nat Commun. 2024 Aug 14;15:6986. doi: 10.1038/s41467-024-51254-4 (PMC11324871; doi:10.1038/s41467-024-51254-4)
Supplement: Supplementary file 8 — Source Data [file 41467_2024_51254_MOESM8_ESM.zip › Source Data/Fig. 3/Fig. 3a/avalanche_size_distribution_9.96_4096.csv]

# Avalanche size s	Probability P(s)
1.000000000000000000e+00	3.983608142907235083e-01
2.000000000000000000e+00	1.540426134653644641e-01
3.000000000000000000e+00	7.670704410134135398e-02
4.000000000000000000e+00	6.401233659818870991e-02
5.000000000000000888e+00	4.244446126920169149e-02
6.000000000000000000e+00	3.542725517191916418e-02
7.000000000000000000e+00	2.613728050873674949e-02
7.999999999999999112e+00	2.229894479767594029e-02
9.000000000000000000e+00	1.848536113634099629e-02
1.000000000000000000e+01	1.551599917101320614e-02
1.099999999999999645e+01	1.329140870190115460e-02
1.200000000000000178e+01	1.146992304261031971e-02
1.299999999999999822e+01	9.892421873474435343e-03
1.399999999999999822e+01	9.092842267151426267e-03
1.500000000000000355e+01	7.795127660095399133e-03
1.600000000000000000e+01	7.707611484278950771e-03
1.700000000000000000e+01	6.964607991615060292e-03
1.799999999999999645e+01	6.717087494356417839e-03
1.899999999999999645e+01	5.763249578134719588e-03
2.000000000000000355e+01	5.110856267503010621e-03
2.100000000000000000e+01	4.968089980691329545e-03
2.199999999999999645e+01	4.160996359272969153e-03
2.399999999999999289e+01	3.984417004532205854e-03
2.500000000000000711e+01	3.707503448224098910e-03
2.600000000000000000e+01	3.412688855953536875e-03
2.700000000000000355e+01	3.137764303641258756e-03
2.900000000000000000e+01	2.987042000846263680e-03
2.999999999999999645e+01	2.728029480500612693e-03
3.200000000000000711e+01	2.541284105336725878e-03
3.300000000000000000e+01	2.347908716853411380e-03
3.500000000000000000e+01	2.145693310610859248e-03
3.700000000000000000e+01	2.095084208939226259e-03
3.799999999999999289e+01	1.867453751638867071e-03
4.000000000000001421e+01	1.712532440408234520e-03
4.200000000000000711e+01	1.643359301442203066e-03
4.400000000000000000e+01	1.518936051480938897e-03
4.600000000000000000e+01	1.444679902303346117e-03
4.799999999999999289e+01	1.380516106734215901e-03
5.099999999999998579e+01	1.156937324240174016e-03
5.300000000000001421e+01	1.075830161299172211e-03
5.500000000000000711e+01	1.020874717562580709e-03
5.800000000000000711e+01	9.203931823659174333e-04
6.100000000000001421e+01	9.028604804767636398e-04
6.399999999999998579e+01	8.358236791358811821e-04
6.700000000000000000e+01	7.016027428247956612e-04
7.000000000000001421e+01	6.809760347199088262e-04
7.300000000000000000e+01	6.242525874314698402e-04
7.700000000000000000e+01	5.487441024046516968e-04
8.100000000000000000e+01	5.271965591165109688e-04
8.500000000000002842e+01	4.815599674344486878e-04
8.900000000000000000e+01	4.536034112708609142e-04
9.299999999999998579e+01	4.257573553292636490e-04
9.699999999999998579e+01	3.879883794529225059e-04
1.019999999999999858e+02	3.382411795128149618e-04
1.060000000000000426e+02	3.456446943861761489e-04
1.110000000000000426e+02	3.169146366686550879e-04
1.170000000000000142e+02	2.803758965971411745e-04
1.220000000000000426e+02	2.644049311787859190e-04
1.279999999999999858e+02	2.465628286680587346e-04
1.340000000000000284e+02	2.324293240839449086e-04
1.409999999999999147e+02	2.047200779410024527e-04
1.469999999999999716e+02	1.873452335118349526e-04
1.540000000000000000e+02	1.712437725932242734e-04
1.609999999999999432e+02	1.569103152264610232e-04
1.689999999999999716e+02	1.379042770441009575e-04
1.769999999999999147e+02	1.238154987403166166e-04
1.849999999999999716e+02	1.157551214362343242e-04
1.939999999999999716e+02	1.040666535101317545e-04
2.030000000000000284e+02	9.841886438617460813e-05
2.129999999999999432e+02	9.162678407449400446e-05
2.230000000000000000e+02	8.900290607595677593e-05
2.340000000000000568e+02	8.212376498331397162e-05
2.450000000000000853e+02	6.578446549165713447e-05
2.570000000000000568e+02	6.206429135131146522e-05
2.690000000000000568e+02	5.657611365911833980e-05
2.809999999999999432e+02	5.045610136426179152e-05
2.940000000000000000e+02	4.841609726597627091e-05
3.080000000000000568e+02	4.231421834088226161e-05
3.230000000000000568e+02	3.642087316805743709e-05
3.379999999999999432e+02	3.043912781764023163e-05
3.539999999999998295e+02	2.732605489693629313e-05
3.710000000000001705e+02	2.470004962139817425e-05
3.890000000000000000e+02	2.462927170143042527e-05
4.069999999999998863e+02	1.922703862634099771e-05
4.259999999999999432e+02	1.823253662842680870e-05
4.460000000000000568e+02	1.725908229184413767e-05
4.670000000000001137e+02	1.551212640132820626e-05
4.890000000000000568e+02	1.326002663885586195e-05
5.120000000000001137e+02	1.227993771337521088e-05
5.360000000000002274e+02	1.089090187938028045e-05
5.620000000000000000e+02	9.877019842532379080e-06
5.880000000000000000e+02	8.267053645212604735e-06
6.160000000000002274e+02	7.103585699387069446e-06
6.449999999999996589e+02	5.657611365911834658e-06
6.749999999999998863e+02	4.876267860740543219e-06
7.070000000000002274e+02	4.741464070863610806e-06
7.409999999999996589e+02	4.017008070006334625e-06
7.760000000000001137e+02	3.621951720798591976e-06
8.119999999999995453e+02	3.201519945237270872e-06
8.500000000000002274e+02	2.890005805904482591e-06
8.910000000000002274e+02	2.136337625148999651e-06
9.330000000000003411e+02	1.746955890515930985e-06
9.770000000000000000e+02	1.796829696714526116e-06
1.023000000000000000e+03	1.702173632363766605e-06
1.071000000000000455e+03	1.470329484444561582e-06
1.121999999999999545e+03	1.105002219904655233e-06
1.174999999999999773e+03	8.921869775526474832e-07
1.230000000000000455e+03	9.550376329175947030e-07
1.288000000000000000e+03	6.998347392729481872e-07
1.349000000000000227e+03	6.130980058825828871e-07
1.411999999999999773e+03	5.712011475199448860e-07
1.478999999999999545e+03	5.005010054862260892e-07
1.548000000000000455e+03	3.361696894357824194e-07
1.621000000000000682e+03	3.005606038140662162e-07
1.698000000000000682e+03	2.606671903364827680e-07
1.778000000000000455e+03	2.856835007558376663e-07
1.862000000000000682e+03	1.901631727277778506e-07
1.949999999999999318e+03	2.210004439809310148e-07
2.041999999999999091e+03	2.445111295108173302e-07
2.137999999999999545e+03	2.074698045535271054e-07
2.238000000000000000e+03	2.016897255748302638e-07
2.343999999999999091e+03	1.800744358363141602e-07
2.453999999999999091e+03	1.408144421825401213e-07
2.570000000000000455e+03	5.200010446610141487e-08
2.691999999999998636e+03	1.425809316006006649e-08
