# Supplementary material for: Collective dynamics and long-range order in thermal neuristor networks
Source: Nat Commun. 2024 Aug 14;15:6986. doi: 10.1038/s41467-024-51254-4 (PMC11324871; doi:10.1038/s41467-024-51254-4)
Supplement: Supplementary file 8 — Source Data [file 41467_2024_51254_MOESM8_ESM.zip › Source Data/Fig. 3/Fig. 3a/avalanche_size_distribution_9.96_65536.csv]

# Avalanche size s	Probability P(s)
1.000000000000000000e+00	4.286696058350630834e-01
2.000000000000000000e+00	1.518848593524263491e-01
3.000000000000000000e+00	7.284844068306696452e-02
4.000000000000000000e+00	6.318496595760314527e-02
5.000000000000000888e+00	4.131649982729063836e-02
6.000000000000000000e+00	3.438886524410009887e-02
7.000000000000000000e+00	2.527066102826221530e-02
7.999999999999999112e+00	2.121313326618242540e-02
9.000000000000000000e+00	1.704717138357693743e-02
1.000000000000000000e+01	1.451223026448960653e-02
1.099999999999999645e+01	1.245004061860386160e-02
1.200000000000000178e+01	1.079334385773338123e-02
1.299999999999999822e+01	9.552473005202880355e-03
1.399999999999999822e+01	8.469165102278311541e-03
1.500000000000000355e+01	7.488122818076511748e-03
1.600000000000000000e+01	6.764748560962791091e-03
1.700000000000000000e+01	6.100523034335080842e-03
1.799999999999999645e+01	5.536433897381411694e-03
1.899999999999999645e+01	5.074923501069441428e-03
2.000000000000000355e+01	4.592214750845862760e-03
2.100000000000000000e+01	4.294529742518439150e-03
2.199999999999999645e+01	3.924482258726129033e-03
2.399999999999999289e+01	3.551240931360726168e-03
2.500000000000000711e+01	3.180473267154875112e-03
2.600000000000000000e+01	2.976255151628267800e-03
2.700000000000000355e+01	2.810864154049067930e-03
2.900000000000000000e+01	2.587858723386618140e-03
2.999999999999999645e+01	2.376344867148925434e-03
3.200000000000000711e+01	2.169825305518177389e-03
3.300000000000000000e+01	1.996434042910297767e-03
3.500000000000000000e+01	1.857047820698293520e-03
3.700000000000000000e+01	1.684188865352596529e-03
3.799999999999999289e+01	1.544192055398677186e-03
4.000000000000001421e+01	1.461684429760435775e-03
4.200000000000000711e+01	1.328153587432435480e-03
4.400000000000000000e+01	1.231696380305831104e-03
4.600000000000000000e+01	1.129430761583061866e-03
4.799999999999999289e+01	1.032947460963213118e-03
5.099999999999998579e+01	9.615504447483631725e-04
5.300000000000001421e+01	9.061122090016813461e-04
5.500000000000000711e+01	8.302845176339616624e-04
5.800000000000000711e+01	7.517013533796518395e-04
6.100000000000001421e+01	6.868851161609953538e-04
6.399999999999998579e+01	6.309928536318641212e-04
6.700000000000000000e+01	5.895668237573314712e-04
7.000000000000001421e+01	5.347183009579691568e-04
7.300000000000000000e+01	4.978012267160388188e-04
7.700000000000000000e+01	4.594124794551340406e-04
8.100000000000000000e+01	4.161703424508033321e-04
8.500000000000002842e+01	3.858210004584444850e-04
8.900000000000000000e+01	3.588533751905373446e-04
9.299999999999998579e+01	3.246917738351971458e-04
9.699999999999998579e+01	3.020812400692107639e-04
1.019999999999999858e+02	2.786080554165702716e-04
1.060000000000000426e+02	2.575615656356427716e-04
1.110000000000000426e+02	2.335451144536575035e-04
1.170000000000000142e+02	2.102352750687258760e-04
1.220000000000000426e+02	1.947555711365214466e-04
1.279999999999999858e+02	1.777593133769626345e-04
1.340000000000000284e+02	1.621479491331316721e-04
1.409999999999999147e+02	1.474073620352794206e-04
1.469999999999999716e+02	1.333675716131292111e-04
1.540000000000000000e+02	1.209858363045549260e-04
1.609999999999999432e+02	1.114400909474387927e-04
1.689999999999999716e+02	1.013536511338833872e-04
1.769999999999999147e+02	9.378001471974689216e-05
1.849999999999999716e+02	8.504739231401272476e-05
1.939999999999999716e+02	7.763336110022008561e-05
2.030000000000000284e+02	7.039328650805561755e-05
2.129999999999999432e+02	6.532975716570281412e-05
2.230000000000000000e+02	5.830899443069647767e-05
2.340000000000000568e+02	5.161814833572713054e-05
2.450000000000000853e+02	4.560620749225754392e-05
2.570000000000000568e+02	4.292379638675115048e-05
2.690000000000000568e+02	3.888713298186944885e-05
2.809999999999999432e+02	3.548153067514040192e-05
2.940000000000000000e+02	3.069799120593743848e-05
3.080000000000000568e+02	2.794717500429541314e-05
3.230000000000000568e+02	2.556118598204342349e-05
3.379999999999999432e+02	2.222330632624207924e-05
3.539999999999998295e+02	1.959222265685844696e-05
3.710000000000001705e+02	1.787557778366186137e-05
3.890000000000000000e+02	1.578134471410765809e-05
4.069999999999998863e+02	1.412701724242375373e-05
4.259999999999999432e+02	1.290845110791841743e-05
4.460000000000000568e+02	1.139614679232094115e-05
4.670000000000001137e+02	1.000051766794407332e-05
4.890000000000000568e+02	8.862711705386547165e-06
5.120000000000001137e+02	7.501312057861732018e-06
5.360000000000002274e+02	6.430271727161009646e-06
5.620000000000000000e+02	5.831293582548022042e-06
5.880000000000000000e+02	5.105046989381387092e-06
6.160000000000002274e+02	4.541386117062868248e-06
6.449999999999996589e+02	4.108159576370881646e-06
6.749999999999998863e+02	3.366565663858219440e-06
7.070000000000002274e+02	2.875977382663558816e-06
7.409999999999996589e+02	2.413801616227601155e-06
7.760000000000001137e+02	2.172718204135853430e-06
8.119999999999995453e+02	1.794103967927297149e-06
8.500000000000002274e+02	1.547143430203777675e-06
8.910000000000002274e+02	1.331513683833913316e-06
9.330000000000003411e+02	1.130221021664172844e-06
9.770000000000000000e+02	9.958638421644023045e-07
1.023000000000000000e+03	8.307724104395579287e-07
1.071000000000000455e+03	7.489365081363044560e-07
1.121999999999999545e+03	5.858992829222661108e-07
1.174999999999999773e+03	5.079533351542588543e-07
1.230000000000000455e+03	4.076176408937245882e-07
1.288000000000000000e+03	3.470434601482008223e-07
1.349000000000000227e+03	2.833248330969789005e-07
1.411999999999999773e+03	2.240026035427369036e-07
1.478999999999999545e+03	1.841893640768867748e-07
1.548000000000000455e+03	1.556789258909010415e-07
1.621000000000000682e+03	1.432010909243102200e-07
1.698000000000000682e+03	1.015639044736782061e-07
1.778000000000000455e+03	9.966441565965202242e-08
1.862000000000000682e+03	6.917809836841212049e-08
1.949999999999999318e+03	6.192855729962881861e-08
2.041999999999999091e+03	4.463652886884553427e-08
2.137999999999999545e+03	3.642438648785781073e-08
2.238000000000000000e+03	2.918417885179409857e-08
2.343999999999999091e+03	2.725320405508009560e-08
2.453999999999999091e+03	2.022823016101030728e-08
2.570000000000000455e+03	1.341951081131603423e-08
2.691999999999998636e+03	1.287840150440813169e-08
2.819000000000000909e+03	1.011624661160747341e-08
2.951000000000000000e+03	7.886033513810410008e-09
3.090000000000000000e+03	7.444856813737101433e-09
3.236000000000000455e+03	6.094319227510414022e-09
3.388999999999998636e+03	3.412226039629505030e-09
3.547999999999999545e+03	2.497291377974967678e-09
3.715000000000000909e+03	3.112907965977793751e-09
3.891000000000001819e+03	1.739566216281708309e-09
4.073999999999997726e+03	1.339559011468267310e-09
4.266000000000000909e+03	1.748396501643544393e-09
4.466999999999999091e+03	1.069196796348757364e-09
4.677999999999998181e+03	5.798554054272361030e-10
4.898000000000000000e+03	6.958264865126834063e-10
5.129000000000001819e+03	1.321189531353196024e-10
5.371000000000001819e+03	5.070800306570162220e-10
5.624000000000000909e+03	3.626894813869198523e-10
6.166999999999998181e+03	1.102541968065871493e-10
6.456999999999998181e+03	2.108565110644494849e-10
6.762000000000002728e+03	3.010787682026033850e-10
7.413999999999997272e+03	9.182460965709897008e-11
7.764000000000000000e+03	1.749284463300042014e-10
3.091000000000001819e+04	2.200435129520080752e-11
3.236700000000000728e+04	2.100079939173088342e-11
3.389300000000001455e+04	4.014383576034711413e-11
3.548999999999997817e+04	1.916290813529421679e-10
3.716199999999998545e+04	1.171233361283768567e-09
3.891399999999996362e+04	2.673418169441866471e-09
4.074800000000002183e+04	4.172733461230110142e-10
