# Supplementary material for: Collective dynamics and long-range order in thermal neuristor networks
Source: Nat Commun. 2024 Aug 14;15:6986. doi: 10.1038/s41467-024-51254-4 (PMC11324871; doi:10.1038/s41467-024-51254-4)
Supplement: Supplementary file 8 — Source Data [file 41467_2024_51254_MOESM8_ESM.zip › Source Data/Fig. 3/Fig. 3b/avalanche_size_distribution_13.46_1024.csv]

# Avalanche size s	Probability P(s)
1.000000000000000000e+00	7.920935049350090740e-01
2.000000000000000000e+00	1.345762178526611619e-01
3.000000000000000000e+00	3.753464535942072078e-02
4.000000000000000000e+00	1.590553146450630895e-02
5.000000000000000888e+00	7.816924661906629601e-03
6.000000000000000000e+00	4.211936096267753643e-03
7.000000000000000000e+00	2.389549339756648957e-03
7.999999999999999112e+00	1.513917164470447718e-03
9.000000000000000000e+00	9.882653596591150971e-04
1.000000000000000000e+01	6.743457748262197005e-04
1.099999999999999645e+01	4.762385368283768663e-04
1.200000000000000178e+01	3.384445523979652884e-04
1.299999999999999822e+01	2.628713190122682866e-04
1.399999999999999822e+01	2.023763990184290719e-04
1.500000000000000355e+01	1.658614473104360362e-04
1.600000000000000000e+01	1.298914948816667675e-04
1.700000000000000000e+01	1.022781980676620834e-04
1.799999999999999645e+01	8.474738791929727739e-05
1.899999999999999645e+01	7.084990629909096286e-05
2.000000000000000355e+01	5.776992359772032586e-05
2.100000000000000000e+01	5.077576618101519254e-05
2.199999999999999645e+01	3.978494738333569828e-05
2.399999999999999289e+01	3.383537191847613634e-05
2.500000000000000711e+01	2.888496179886016293e-05
2.600000000000000000e+01	2.198163759535899189e-05
2.700000000000000355e+01	2.034663975768766396e-05
2.900000000000000000e+01	1.657706140972320705e-05
2.999999999999999645e+01	1.380664840700234207e-05
3.200000000000000711e+01	1.167206789670921648e-05
3.300000000000000000e+01	1.053665273165968282e-05
3.500000000000000000e+01	9.128737926998258911e-06
3.700000000000000000e+01	7.811656335540798982e-06
3.799999999999999289e+01	7.084990629909096456e-06
4.000000000000001421e+01	6.812490990297208750e-06
4.200000000000000711e+01	5.722492431849655383e-06
4.400000000000000000e+01	4.042077987576343768e-06
4.600000000000000000e+01	4.541660660198138884e-06
4.799999999999999289e+01	3.481939839485240037e-06
5.099999999999998579e+01	3.088329248934734255e-06
5.300000000000001421e+01	2.270830330099069442e-06
5.500000000000000711e+01	1.937775215017872698e-06
5.800000000000000711e+01	2.391941281037686247e-06
6.100000000000001421e+01	1.968052952752526793e-06
6.399999999999998579e+01	1.604720099936675954e-06
6.700000000000000000e+01	1.301942722590133305e-06
7.000000000000001421e+01	1.150554033916861769e-06
7.300000000000000000e+01	9.386098697742820417e-07
7.700000000000000000e+01	1.089998558447553366e-06
8.100000000000000000e+01	7.720823122336835637e-07
8.500000000000002842e+01	8.629155254376463795e-07
8.900000000000000000e+01	7.947906155346743471e-07
9.299999999999998579e+01	1.021873648544581228e-06
9.699999999999998579e+01	7.084990629909096032e-07
1.019999999999999858e+02	6.131241891267487155e-07
1.060000000000000426e+02	5.994992071461542878e-07
1.110000000000000426e+02	6.903324203501171036e-07
1.170000000000000142e+02	5.147215414891224817e-07
1.220000000000000426e+02	6.176658497869468933e-07
1.279999999999999858e+02	6.509713612950666524e-07
1.340000000000000284e+02	7.136895323168503325e-07
1.409999999999999147e+02	5.601381480911038366e-07
1.469999999999999716e+02	5.060707592792211603e-07
1.540000000000000000e+02	6.358324924277394988e-07
1.609999999999999432e+02	8.694036120950723176e-07
1.689999999999999716e+02	6.017700374762534297e-07
1.769999999999999147e+02	5.790617341752627522e-07
1.849999999999999716e+02	7.569434433663565160e-07
1.939999999999999716e+02	5.853695962033157240e-07
2.030000000000000284e+02	6.862953886521631677e-07
2.129999999999999432e+02	5.449992792237766830e-07
2.230000000000000000e+02	5.284841495503289465e-07
2.340000000000000568e+02	5.722492431849655383e-07
2.450000000000000853e+02	5.601381480911038366e-07
2.570000000000000568e+02	5.374298447901131592e-07
2.690000000000000568e+02	6.661102301623937002e-07
2.809999999999999432e+02	5.170505982379419705e-07
2.940000000000000000e+02	4.681404065127312764e-07
3.080000000000000568e+02	4.844438037544681745e-07
3.230000000000000568e+02	5.510548267707074809e-07
3.379999999999999432e+02	6.116103022400160954e-07
3.539999999999998295e+02	4.007347641351299576e-07
3.710000000000001705e+02	5.022542377160295130e-07
3.890000000000000000e+02	5.349066999788919492e-07
4.069999999999998863e+02	3.835180113056206249e-07
4.259999999999999432e+02	5.813325645053617882e-07
4.460000000000000568e+02	4.411898927049620440e-07
4.670000000000001137e+02	3.936105905505053587e-07
4.890000000000000568e+02	4.936587674128411738e-07
5.120000000000001137e+02	4.067748243481811628e-07
5.360000000000002274e+02	4.832326942450819937e-07
5.620000000000000000e+02	4.576596511430432063e-07
5.880000000000000000e+02	4.407092936933009241e-07
6.160000000000002274e+02	4.379458493762490749e-07
6.449999999999996589e+02	4.662771611136756219e-07
6.749999999999998863e+02	4.395155477611102436e-07
7.070000000000002274e+02	4.651761524687790602e-07
7.409999999999996589e+02	5.236267584699030980e-07
7.760000000000001137e+02	5.021058174330164321e-07
8.119999999999995453e+02	5.302695689744854299e-07
8.500000000000002274e+02	5.799351304560700737e-07
8.910000000000002274e+02	5.925785813782333154e-07
9.330000000000003411e+02	7.547807478138812386e-07
9.770000000000000000e+02	2.097062443969749420e-06
1.023000000000000000e+03	5.597065292765884695e-05
