# Supplementary material for: Collective dynamics and long-range order in thermal neuristor networks
Source: Nat Commun. 2024 Aug 14;15:6986. doi: 10.1038/s41467-024-51254-4 (PMC11324871; doi:10.1038/s41467-024-51254-4)
Supplement: Supplementary file 8 — Source Data [file 41467_2024_51254_MOESM8_ESM.zip › Source Data/Fig. 3/Fig. 3b/avalanche_size_distribution_13.46_16384.csv]

# Avalanche size s	Probability P(s)
1.000000000000000000e+00	7.944375137756833904e-01
2.000000000000000000e+00	1.334751659480642727e-01
3.000000000000000000e+00	3.710518668993170038e-02
4.000000000000000000e+00	1.542655380570307974e-02
5.000000000000000888e+00	7.609118734121425760e-03
6.000000000000000000e+00	4.132826497035077193e-03
7.000000000000000000e+00	2.417856317584788674e-03
7.999999999999999112e+00	1.519310953948111104e-03
9.000000000000000000e+00	1.001010438169805871e-03
1.000000000000000000e+01	6.898262998868750356e-04
1.099999999999999645e+01	4.921150880521042367e-04
1.200000000000000178e+01	3.590126795304737989e-04
1.299999999999999822e+01	2.719772271938263757e-04
1.399999999999999822e+01	2.060068254730775667e-04
1.500000000000000355e+01	1.609699719063255037e-04
1.600000000000000000e+01	1.281847643734267681e-04
1.700000000000000000e+01	1.015116816843399550e-04
1.799999999999999645e+01	8.193699230332873577e-05
1.899999999999999645e+01	6.784157216822687703e-05
2.000000000000000355e+01	5.530226449896327940e-05
2.100000000000000000e+01	4.584778541514666054e-05
2.199999999999999645e+01	3.908362753107154515e-05
2.399999999999999289e+01	2.960038228371389860e-05
2.500000000000000711e+01	2.305676498678663176e-05
2.600000000000000000e+01	1.961304426573259291e-05
2.700000000000000355e+01	1.703230845090928004e-05
2.900000000000000000e+01	1.386118137483923171e-05
2.999999999999999645e+01	1.106812387673692858e-05
3.200000000000000711e+01	9.121613477127624696e-06
3.300000000000000000e+01	7.706592194371530139e-06
3.500000000000000000e+01	6.228559315287476920e-06
3.700000000000000000e+01	4.884768532728204390e-06
3.799999999999999289e+01	4.227256223219079433e-06
4.000000000000001421e+01	3.545087202103363117e-06
4.200000000000000711e+01	3.065651143086292801e-06
4.400000000000000000e+01	2.506765680003537096e-06
4.600000000000000000e+01	2.032808890232376395e-06
4.799999999999999289e+01	1.730535870166376207e-06
5.099999999999998579e+01	1.475293244461098200e-06
5.300000000000001421e+01	1.278039551608360755e-06
5.500000000000000711e+01	1.129642676198315151e-06
5.800000000000000711e+01	9.890080988866413948e-07
6.100000000000001421e+01	8.456338869520129373e-07
6.399999999999998579e+01	7.104785788862483724e-07
6.700000000000000000e+01	6.529462518042000657e-07
7.000000000000001421e+01	5.734968477385141476e-07
7.300000000000000000e+01	5.324023283941939437e-07
7.700000000000000000e+01	4.534095300990004406e-07
8.100000000000000000e+01	4.040961068858160794e-07
8.500000000000002842e+01	4.143697367218961834e-07
8.900000000000000000e+01	3.397146932463810192e-07
9.299999999999998579e+01	3.219070681971755128e-07
9.699999999999998579e+01	3.134142008660160549e-07
1.019999999999999858e+02	3.034145344922314105e-07
1.060000000000000426e+02	2.816344392397416347e-07
1.110000000000000426e+02	2.810865123151507156e-07
1.170000000000000142e+02	2.598086834102026332e-07
1.220000000000000426e+02	2.493067506888764013e-07
1.279999999999999858e+02	2.182575582953899615e-07
1.340000000000000284e+02	2.168225115881279384e-07
1.409999999999999147e+02	1.904046062953506380e-07
1.469999999999999716e+02	2.082122313445560915e-07
1.540000000000000000e+02	1.851210252367951727e-07
1.609999999999999432e+02	1.749452394943920375e-07
1.689999999999999716e+02	1.845828827215719372e-07
1.769999999999999147e+02	1.544469018690703802e-07
1.849999999999999716e+02	1.576811927433919042e-07
1.939999999999999716e+02	1.467226542515731514e-07
2.030000000000000284e+02	1.470270580985681212e-07
2.129999999999999432e+02	1.441047811674164644e-07
2.230000000000000000e+02	1.320005772878166531e-07
2.340000000000000568e+02	1.219137407214834992e-07
2.450000000000000853e+02	1.203156205247599410e-07
2.570000000000000568e+02	1.175759859018052396e-07
2.690000000000000568e+02	1.148363512788505646e-07
2.809999999999999432e+02	1.022094455486940319e-07
2.940000000000000000e+02	9.736239967731267773e-08
3.080000000000000568e+02	9.698306565259585907e-08
3.230000000000000568e+02	9.059058486570161307e-08
3.379999999999999432e+02	7.780562329191306813e-08
3.539999999999998295e+02	7.880478415440242703e-08
3.710000000000001705e+02	8.299481357774487421e-08
3.890000000000000000e+02	6.970848096184699144e-08
4.069999999999998863e+02	8.142802907115314219e-08
4.259999999999999432e+02	7.273729923944689430e-08
4.460000000000000568e+02	6.366389028580411488e-08
4.670000000000001137e+02	6.744719524131297758e-08
4.890000000000000568e+02	6.098664899794778414e-08
5.120000000000001137e+02	5.884258711911368090e-08
5.360000000000002274e+02	5.545020476860282724e-08
5.620000000000000000e+02	5.163157558645368571e-08
5.880000000000000000e+02	4.809580782520448207e-08
6.160000000000002274e+02	4.755222952699918175e-08
6.449999999999996589e+02	4.538661358694929085e-08
6.749999999999998863e+02	4.524815893396125194e-08
7.070000000000002274e+02	3.984923087934087717e-08
7.409999999999996589e+02	3.787141978790300657e-08
7.760000000000001137e+02	3.515864432791846549e-08
8.119999999999995453e+02	3.331988054944887674e-08
8.500000000000002274e+02	2.985499268604465009e-08
8.910000000000002274e+02	3.157102755976352043e-08
9.330000000000003411e+02	2.870093414523956042e-08
9.770000000000000000e+02	2.656254438777803724e-08
1.023000000000000000e+03	2.570593337708545323e-08
1.071000000000000455e+03	2.566310799869797231e-08
1.121999999999999545e+03	2.486745273143483591e-08
1.174999999999999773e+03	2.049652569766098223e-08
1.230000000000000455e+03	2.113432423422185819e-08
1.288000000000000000e+03	1.899480005248581900e-08
1.349000000000000227e+03	1.727737318669809829e-08
1.411999999999999773e+03	1.715432756219318516e-08
1.478999999999999545e+03	1.567232159307900919e-08
1.548000000000000455e+03	1.551173406236314628e-08
1.621000000000000682e+03	1.278496157378853336e-08
1.698000000000000682e+03	1.236347932410319620e-08
1.778000000000000455e+03	1.095853849181874122e-08
1.862000000000000682e+03	9.811714696163291963e-09
1.949999999999999318e+03	8.431986561760531858e-09
2.041999999999999091e+03	7.781728131158521366e-09
2.137999999999999545e+03	7.967304770837605913e-09
2.238000000000000000e+03	6.197425894645064436e-09
2.343999999999999091e+03	6.265645850646363987e-09
2.453999999999999091e+03	5.842937558690966390e-09
2.570000000000000455e+03	5.156959290267643268e-09
2.691999999999998636e+03	5.192049487051218242e-09
2.819000000000000909e+03	4.931342321318434129e-09
2.951000000000000000e+03	4.708112833522126551e-09
3.090000000000000000e+03	4.214822496853362454e-09
3.236000000000000455e+03	4.137032148757075511e-09
3.388999999999998636e+03	3.354296237079134358e-09
3.547999999999999545e+03	3.210246705425428768e-09
3.715000000000000909e+03	2.659528347429694350e-09
3.891000000000001819e+03	2.039505774866266008e-09
4.073999999999997726e+03	2.124315616729568868e-09
4.266000000000000909e+03	1.905228138806050019e-09
4.466999999999999091e+03	1.790785558419160291e-09
4.677999999999998181e+03	1.927891030968112219e-09
4.898000000000000000e+03	1.522019234974825262e-09
5.129000000000001819e+03	1.479633889190716005e-09
5.371000000000001819e+03	1.264446749056008777e-09
5.624000000000000909e+03	1.216440083551308193e-09
5.889000000000001819e+03	1.182794283711063355e-09
6.166999999999998181e+03	1.128652291851049980e-09
6.456999999999998181e+03	8.394166689861157647e-10
6.762000000000002728e+03	8.429644993706724494e-10
7.080999999999998181e+03	8.487825058847338043e-10
7.413999999999997272e+03	5.382859816362578500e-10
7.764000000000000000e+03	8.647450066868140197e-10
8.129999999999996362e+03	5.567171961084388042e-10
8.512999999999996362e+03	4.892204683847652626e-10
8.913999999999996362e+03	4.999333253566944192e-10
9.334000000000000000e+03	6.833121320656208131e-10
9.774000000000003638e+03	6.499798329404686010e-10
1.023499999999999272e+04	5.758467678821950334e-10
1.071700000000000909e+04	5.723780246741026606e-10
1.122199999999999091e+04	4.875171862898086257e-10
1.175099999999999636e+04	4.456337279482667514e-10
1.230500000000000546e+04	3.382264966610722746e-10
1.288499999999999272e+04	3.464967904242856618e-10
1.349200000000000182e+04	3.308737467336576543e-10
1.412799999999999272e+04	2.819593237142302679e-10
1.479399999999999818e+04	9.252804159758849358e-11
1.549099999999998909e+04	1.959626448396759405e-10
1.622100000000001637e+04	2.127159412735900064e-10
