# Supplementary material for: Collective dynamics and long-range order in thermal neuristor networks
Source: Nat Commun. 2024 Aug 14;15:6986. doi: 10.1038/s41467-024-51254-4 (PMC11324871; doi:10.1038/s41467-024-51254-4)
Supplement: Supplementary file 8 — Source Data [file 41467_2024_51254_MOESM8_ESM.zip › Source Data/Fig. 3/Fig. 3b/avalanche_size_distribution_13.46_4096.csv]

# Avalanche size s	Probability P(s)
1.000000000000000000e+00	7.870411420650466061e-01
2.000000000000000000e+00	1.356445468461854043e-01
3.000000000000000000e+00	3.891831111683642652e-02
4.000000000000000000e+00	1.664107253407881570e-02
5.000000000000000888e+00	8.295784025283185759e-03
6.000000000000000000e+00	4.541243354521247791e-03
7.000000000000000000e+00	2.710188470528601418e-03
7.999999999999999112e+00	1.698882593060135372e-03
9.000000000000000000e+00	1.136016095518586639e-03
1.000000000000000000e+01	7.920847363260509954e-04
1.099999999999999645e+01	5.645435139210407387e-04
1.200000000000000178e+01	4.166150690974897825e-04
1.299999999999999822e+01	3.150970775668536245e-04
1.399999999999999822e+01	2.420883644875793366e-04
1.500000000000000355e+01	1.900228559614943152e-04
1.600000000000000000e+01	1.499564646313085513e-04
1.700000000000000000e+01	1.207321791964423345e-04
1.799999999999999645e+01	9.729295026447447911e-05
1.899999999999999645e+01	7.962577770843214272e-05
2.000000000000000355e+01	6.717165606848472012e-05
2.100000000000000000e+01	5.521153925350388787e-05
2.199999999999999645e+01	4.550044440481836630e-05
2.399999999999999289e+01	3.616635323834420016e-05
2.500000000000000711e+01	2.856127895925313076e-05
2.600000000000000000e+01	2.334822804315822713e-05
2.700000000000000355e+01	2.143720937815585348e-05
2.900000000000000000e+01	1.674416354097316040e-05
2.999999999999999645e+01	1.428713954311296788e-05
3.200000000000000711e+01	1.225911973535534915e-05
3.300000000000000000e+01	9.594093705930273103e-06
3.500000000000000000e+01	8.534583357646646204e-06
3.700000000000000000e+01	7.013568501828431308e-06
3.799999999999999289e+01	6.136059931164077081e-06
4.000000000000001421e+01	5.557554280874243999e-06
4.200000000000000711e+01	4.179540821756887595e-06
4.400000000000000000e+01	3.763536758627119248e-06
4.600000000000000000e+01	3.386533076415767199e-06
4.799999999999999289e+01	2.712693161658695124e-06
5.099999999999998579e+01	2.457023997860192088e-06
5.300000000000001421e+01	2.418023616941776213e-06
5.500000000000000711e+01	1.924018791975176540e-06
5.800000000000000711e+01	1.681349755149478937e-06
6.100000000000001421e+01	1.564348612394231523e-06
6.399999999999998579e+01	1.343346453856542341e-06
6.700000000000000000e+01	1.308679448595728276e-06
7.000000000000001421e+01	1.083343914400437283e-06
7.300000000000000000e+01	1.100677417030844315e-06
7.700000000000000000e+01	1.017259935622010618e-06
8.100000000000000000e+01	9.880096499331989238e-07
8.500000000000002842e+01	7.182570152474900029e-07
8.900000000000000000e+01	7.117569517610872865e-07
9.299999999999998579e+01	7.280071104770938658e-07
9.699999999999998579e+01	6.370062216674572120e-07
1.019999999999999858e+02	6.175060312082492744e-07
1.060000000000000426e+02	6.032058915381635312e-07
1.110000000000000426e+02	6.136059931164077081e-07
1.170000000000000142e+02	5.611721476594264731e-07
1.220000000000000426e+02	5.226051043067710543e-07
1.279999999999999858e+02	4.376709414177766605e-07
1.340000000000000284e+02	4.290041901025731974e-07
1.409999999999999147e+02	4.268375022737723449e-07
1.469999999999999716e+02	4.141469021336529296e-07
1.540000000000000000e+02	3.955752921725025153e-07
1.609999999999999432e+02	3.602892332463168924e-07
1.689999999999999716e+02	3.396283171645371168e-07
1.769999999999999147e+02	3.331282536781345063e-07
1.849999999999999716e+02	3.192253401099955569e-07
1.939999999999999716e+02	3.148919644523937988e-07
2.030000000000000284e+02	3.322254670828008309e-07
2.129999999999999432e+02	2.886028187962764915e-07
2.230000000000000000e+02	2.694571772545087926e-07
2.340000000000000568e+02	2.847027807044349252e-07
2.450000000000000853e+02	2.350856294248948832e-07
2.570000000000000568e+02	1.939185606776782878e-07
2.690000000000000568e+02	1.820017776192734665e-07
2.809999999999999432e+02	2.040019924963285110e-07
2.940000000000000000e+02	1.660016213450516375e-07
3.080000000000000568e+02	1.646682749888664608e-07
3.230000000000000568e+02	1.707350009095089327e-07
3.379999999999999432e+02	1.759350516986310211e-07
3.539999999999998295e+02	1.483543901602481431e-07
3.710000000000001705e+02	1.537073836196385360e-07
3.890000000000000000e+02	1.538348358448621187e-07
4.069999999999998863e+02	1.235012062416498655e-07
4.259999999999999432e+02	1.319512887739732857e-07
4.460000000000000568e+02	1.337155917202825695e-07
4.670000000000001137e+02	1.163820890898755638e-07
4.890000000000000568e+02	1.136098052840806530e-07
5.120000000000001137e+02	1.068271303417474758e-07
5.360000000000002274e+02	1.097210716504762914e-07
5.620000000000000000e+02	9.350091322748390641e-08
5.880000000000000000e+02	9.292683354634862422e-08
6.160000000000002274e+02	9.239375955672300503e-08
6.449999999999996589e+02	9.230090150691725534e-08
6.749999999999998863e+02	8.722665839817714650e-08
7.070000000000002274e+02	7.524315914563037651e-08
7.409999999999996589e+02	8.220668526920964774e-08
7.760000000000001137e+02	7.475073009363018034e-08
8.119999999999995453e+02	7.448721400634358123e-08
8.500000000000002274e+02	6.700065439830397657e-08
8.910000000000002274e+02	6.685779586014128474e-08
9.330000000000003411e+02	7.150069835042886182e-08
9.770000000000000000e+02	6.415280049623459086e-08
1.023000000000000000e+03	6.444743797156643603e-08
1.071000000000000455e+03	5.120458175002883794e-08
1.121999999999999545e+03	5.400052742549872896e-08
1.174999999999999773e+03	5.970428683806854112e-08
1.230000000000000455e+03	5.408981401185040474e-08
1.288000000000000000e+03	5.481720206866213049e-08
1.349000000000000227e+03	5.472634096616403410e-08
1.411999999999999773e+03	4.560044538153225751e-08
1.478999999999999545e+03	4.836811947234893711e-08
1.548000000000000455e+03	5.090190561182899822e-08
1.621000000000000682e+03	4.853380736513959591e-08
1.698000000000000682e+03	5.316718595288300016e-08
1.778000000000000455e+03	4.565898253863306831e-08
1.862000000000000682e+03	4.701208707607479737e-08
1.949999999999999318e+03	4.333375657601749422e-08
2.041999999999999091e+03	4.550044440481836662e-08
2.137999999999999545e+03	4.390859212243404842e-08
2.238000000000000000e+03	4.278682566777649461e-08
2.343999999999999091e+03	4.309301348392850619e-08
2.453999999999999091e+03	3.808001794688971069e-08
2.570000000000000455e+03	4.085754191453077629e-08
2.691999999999998636e+03	3.658906704442767461e-08
2.819000000000000909e+03	3.950038580198517745e-08
2.951000000000000000e+03	4.140781183930560324e-08
3.090000000000000000e+03	4.109131043152428344e-08
3.236000000000000455e+03	4.100711192764071543e-08
3.388999999999998636e+03	4.191707607257076716e-08
3.547999999999999545e+03	4.530105595431521954e-08
3.715000000000000909e+03	5.253267683162823094e-08
3.891000000000001819e+03	6.839511246248094936e-08
4.073999999999997726e+03	3.879877467124389867e-07
