# Supplementary material for: Collective dynamics and long-range order in thermal neuristor networks
Source: Nat Commun. 2024 Aug 14;15:6986. doi: 10.1038/s41467-024-51254-4 (PMC11324871; doi:10.1038/s41467-024-51254-4)
Supplement: Supplementary file 8 — Source Data [file 41467_2024_51254_MOESM8_ESM.zip › Source Data/Fig. 3/Fig. 3b/avalanche_size_distribution_13.46_65536.csv]

# Avalanche size s	Probability P(s)
1.000000000000000000e+00	7.977121477652403536e-01
2.000000000000000000e+00	1.325615281952735036e-01
3.000000000000000000e+00	3.641394637775695331e-02
4.000000000000000000e+00	1.490675080236205860e-02
5.000000000000000888e+00	7.270542428669987157e-03
6.000000000000000000e+00	3.905061031528053207e-03
7.000000000000000000e+00	2.267665755587162588e-03
7.999999999999999112e+00	1.412874293151204861e-03
9.000000000000000000e+00	9.299115317758145259e-04
1.000000000000000000e+01	6.382629154396238539e-04
1.099999999999999645e+01	4.536723080310344522e-04
1.200000000000000178e+01	3.305826957173849069e-04
1.299999999999999822e+01	2.474078815183837856e-04
1.399999999999999822e+01	1.884771353873609815e-04
1.500000000000000355e+01	1.460706236938040298e-04
1.600000000000000000e+01	1.146655564291345264e-04
1.700000000000000000e+01	9.113739356499469960e-05
1.799999999999999645e+01	7.426916116013593955e-05
1.899999999999999645e+01	6.067215470935345315e-05
2.000000000000000355e+01	4.943185886159694214e-05
2.100000000000000000e+01	4.129014093145156678e-05
2.199999999999999645e+01	3.373516670418018560e-05
2.399999999999999289e+01	2.646545116873747603e-05
2.500000000000000711e+01	2.023681627423491559e-05
2.600000000000000000e+01	1.751988138459934779e-05
2.700000000000000355e+01	1.495352673729427530e-05
2.900000000000000000e+01	1.189778630241509390e-05
2.999999999999999645e+01	9.686463519570284245e-06
3.200000000000000711e+01	7.809078386204092230e-06
3.300000000000000000e+01	6.445743045621314066e-06
3.500000000000000000e+01	5.463077153861101181e-06
3.700000000000000000e+01	4.263627637366469990e-06
3.799999999999999289e+01	3.534092325385968535e-06
4.000000000000001421e+01	3.059310225106843265e-06
4.200000000000000711e+01	2.539094431021103601e-06
4.400000000000000000e+01	1.995512737263390118e-06
4.600000000000000000e+01	1.674556143158089666e-06
4.799999999999999289e+01	1.387242117561973144e-06
5.099999999999998579e+01	1.125132974482383151e-06
5.300000000000001421e+01	9.554056754762433593e-07
5.500000000000000711e+01	8.240806652828377825e-07
5.800000000000000711e+01	7.024914466194208380e-07
6.100000000000001421e+01	5.826330353391131556e-07
6.399999999999998579e+01	5.095064234027521580e-07
6.700000000000000000e+01	4.480627613023778052e-07
7.000000000000001421e+01	4.000328564210992532e-07
7.300000000000000000e+01	3.548155135373729740e-07
7.700000000000000000e+01	3.128434344969764684e-07
8.100000000000000000e+01	2.813643752166790362e-07
8.500000000000002842e+01	2.695191621885258948e-07
8.900000000000000000e+01	2.307382592607367766e-07
9.299999999999998579e+01	2.237609419975780837e-07
9.699999999999998579e+01	2.170432458418857220e-07
1.019999999999999858e+02	1.857913550306213956e-07
1.060000000000000426e+02	1.887445451280513747e-07
1.110000000000000426e+02	1.751144369860669028e-07
1.170000000000000142e+02	1.617223148592599453e-07
1.220000000000000426e+02	1.440897146438356294e-07
1.279999999999999858e+02	1.470104521028323038e-07
1.340000000000000284e+02	1.417716690414573105e-07
1.409999999999999147e+02	1.365174323427331510e-07
1.469999999999999716e+02	1.149750618779640809e-07
1.540000000000000000e+02	1.186839348417693700e-07
1.609999999999999432e+02	1.069082631816875692e-07
1.689999999999999716e+02	1.037673113904649654e-07
1.769999999999999147e+02	9.167870357406207906e-08
1.849999999999999716e+02	9.187702525337666545e-08
1.939999999999999716e+02	8.466532782375528323e-08
2.030000000000000284e+02	8.214123372338778159e-08
2.129999999999999432e+02	7.885991139291003739e-08
2.230000000000000000e+02	7.759130825415391864e-08
2.340000000000000568e+02	6.802073015618907446e-08
2.450000000000000853e+02	7.063857632314163863e-08
2.570000000000000568e+02	6.512162778948126978e-08
2.690000000000000568e+02	6.306629402203917340e-08
2.809999999999999432e+02	5.686700796234538674e-08
2.940000000000000000e+02	5.656744514603804146e-08
3.080000000000000568e+02	5.278962518482866502e-08
3.230000000000000568e+02	4.867895764994447226e-08
3.379999999999999432e+02	4.924147004945493343e-08
3.539999999999998295e+02	4.440284529167483340e-08
3.710000000000001705e+02	4.195935251552076066e-08
3.890000000000000000e+02	4.125090929743442568e-08
4.069999999999998863e+02	3.919557552999232268e-08
4.259999999999999432e+02	3.904052403525546255e-08
4.460000000000000568e+02	3.628514049589511666e-08
4.670000000000001137e+02	3.350348577304114984e-08
4.890000000000000568e+02	3.044904075611019042e-08
5.120000000000001137e+02	3.025150295695099527e-08
5.360000000000002274e+02	2.928526092220659260e-08
5.620000000000000000e+02	2.780941478053237801e-08
5.880000000000000000e+02	2.608230570379740560e-08
6.160000000000002274e+02	2.406131335268683746e-08
6.449999999999996589e+02	2.256540125728537033e-08
6.749999999999998863e+02	1.991126396778373732e-08
7.070000000000002274e+02	1.956992438856353479e-08
7.409999999999996589e+02	1.928068518684075220e-08
7.760000000000001137e+02	1.743427853610974270e-08
8.119999999999995453e+02	1.620877724992745532e-08
8.500000000000002274e+02	1.665902106242544203e-08
8.910000000000002274e+02	1.415553181185686892e-08
9.330000000000003411e+02	1.318195265885797854e-08
9.770000000000000000e+02	1.268474867457973399e-08
1.023000000000000000e+03	1.227676407114911707e-08
1.071000000000000455e+03	1.068950172068168260e-08
1.121999999999999545e+03	1.097148814725671542e-08
1.174999999999999773e+03	1.024061035006239213e-08
1.230000000000000455e+03	8.530407816752172851e-09
1.288000000000000000e+03	8.351145623501584143e-09
1.349000000000000227e+03	7.432701060529155661e-09
1.411999999999999773e+03	6.710207085284652984e-09
1.478999999999999545e+03	6.834143858305929523e-09
1.548000000000000455e+03	6.307695920837874885e-09
1.621000000000000682e+03	5.633778032020239827e-09
1.698000000000000682e+03	4.967750037096897254e-09
1.778000000000000455e+03	5.026201318327599579e-09
1.862000000000000682e+03	4.558463631095575320e-09
1.949999999999999318e+03	4.175572811750792071e-09
2.041999999999999091e+03	3.645743211229883873e-09
2.137999999999999545e+03	3.669135039193093418e-09
2.238000000000000000e+03	3.585543935639922494e-09
2.343999999999999091e+03	3.137088381885310249e-09
2.453999999999999091e+03	2.607698734286110717e-09
2.570000000000000455e+03	2.394404751633123143e-09
2.691999999999998636e+03	2.046609939906267584e-09
2.819000000000000909e+03	1.842311320290206089e-09
2.951000000000000000e+03	1.903888121420050352e-09
3.090000000000000000e+03	1.661211981340762399e-09
3.236000000000000455e+03	1.459279714785807394e-09
3.388999999999998636e+03	1.052630451746662435e-09
3.547999999999999545e+03	1.051226570109230152e-09
3.715000000000000909e+03	9.413162960768989431e-10
3.891000000000001819e+03	7.716516249694900830e-10
4.073999999999997726e+03	7.635914925481485569e-10
4.266000000000000909e+03	6.457580845610231081e-10
4.466999999999999091e+03	6.268899911992848645e-10
4.677999999999998181e+03	5.559016768666498189e-10
4.898000000000000000e+03	3.317380817625844825e-10
5.129000000000001819e+03	3.943611758982843168e-10
5.371000000000001819e+03	2.943073283019584551e-10
5.624000000000000909e+03	3.057314199893552254e-10
5.889000000000001819e+03	2.275277233330737853e-10
6.166999999999998181e+03	2.285397072767345782e-10
6.456999999999998181e+03	1.835704800267266046e-10
6.762000000000002728e+03	1.601828948310138577e-10
7.080999999999998181e+03	1.533038748075960810e-10
7.413999999999997272e+03	7.613522213090044289e-11
7.764000000000000000e+03	8.158484522337062760e-11
8.129999999999996362e+03	5.900479715144783904e-11
8.512999999999996362e+03	8.113159608324078676e-11
8.913999999999996362e+03	5.369292976798416401e-11
9.334000000000000000e+03	4.992713605122510153e-11
9.774000000000003638e+03	2.878282787875504580e-11
1.023499999999999272e+04	2.067047033967918013e-11
1.071700000000000909e+04	3.028035229070244228e-11
1.122199999999999091e+04	2.259758188778853438e-11
1.175099999999999636e+04	1.439673424027932586e-11
1.230500000000000546e+04	1.602599428804755974e-11
1.288499999999999272e+04	1.094524061831241588e-11
1.349200000000000182e+04	3.135520621574523015e-12
1.412799999999999272e+04	9.970088612379820499e-13
1.479399999999999818e+04	6.671614362204822312e-12
1.549099999999998909e+04	2.730937315564907064e-12
1.622100000000001637e+04	3.475516833552483191e-12
1.698600000000000364e+04	8.289307390369428812e-13
1.862499999999999272e+04	7.573544558528893355e-13
1.950300000000000728e+04	2.168327734964118916e-12
2.042200000000000000e+04	1.380963337587077231e-12
2.138400000000002183e+04	1.317873641961271605e-12
2.239200000000000364e+04	6.295371180076879105e-13
2.344799999999999272e+04	1.201949571603567223e-12
2.570999999999997817e+04	5.481864600218972297e-13
2.692199999999998181e+04	2.093718608599761921e-12
2.819100000000001455e+04	5.000406538258292094e-13
2.951899999999998909e+04	2.865575137597908229e-12
3.091000000000001819e+04	4.561157896457668824e-12
3.236700000000000728e+04	2.611882368876966901e-12
3.389300000000001455e+04	4.160594670935424320e-12
3.548999999999997817e+04	4.766605400239360737e-12
3.716199999999998545e+04	6.448800156236556332e-12
3.891399999999996362e+04	9.779254885033487113e-12
4.074800000000002183e+04	1.210919344525981767e-11
4.266799999999998545e+04	1.156073633756102777e-11
4.467900000000002183e+04	9.150476563593515439e-12
4.678500000000000000e+04	8.433168223965631129e-12
4.898999999999995634e+04	6.332222133326109914e-12
5.129900000000003638e+04	1.923526410102237193e-12
5.371700000000002183e+04	2.623495427105602955e-13
