# Supplementary material for: Collective dynamics and long-range order in thermal neuristor networks
Source: Nat Commun. 2024 Aug 14;15:6986. doi: 10.1038/s41467-024-51254-4 (PMC11324871; doi:10.1038/s41467-024-51254-4)
Supplement: Supplementary file 8 — Source Data [file 41467_2024_51254_MOESM8_ESM.zip › Source Data/Fig. 3/Fig. 3d.csv]

	9.0	9.2	9.4	9.6	9.8	10.0	10.2	10.4	10.6	10.8	11.0	11.2	11.4	11.6	11.8	12.0	12.2	12.4	12.6	12.8	13.0	13.2	13.4	13.600000000000001	13.8	14.0	14.2	14.4	14.600000000000001	14.8	15.0	15.2	15.4	15.600000000000001	15.8	16.0
0.05	nan	nan	nan	nan	nan	nan	nan	nan	nan	nan	nan	nan	nan	nan	nan	nan	nan	nan	nan	nan	nan	nan	nan	nan	nan	nan	nan	nan	nan	nan	nan	nan	nan	nan	nan	nan
0.1	nan	nan	nan	nan	nan	nan	nan	nan	nan	nan	nan	nan	nan	nan	nan	nan	nan	nan	nan	nan	nan	nan	nan	nan	nan	nan	nan	nan	nan	nan	nan	nan	nan	nan	nan	nan
0.15	nan	nan	nan	nan	nan	nan	nan	nan	nan	nan	nan	nan	nan	nan	nan	nan	nan	nan	nan	nan	nan	nan	nan	nan	nan	nan	nan	nan	nan	nan	nan	nan	nan	nan	nan	nan
0.2	nan	nan	nan	nan	nan	nan	nan	nan	nan	nan	nan	nan	nan	nan	nan	nan	nan	nan	nan	nan	nan	nan	nan	nan	nan	nan	2.1260675339747173	nan	nan	nan	nan	nan	nan	nan	nan	nan
0.25	nan	nan	nan	nan	nan	nan	nan	nan	nan	nan	nan	nan	nan	nan	nan	nan	nan	nan	nan	nan	nan	4.7325771455122405	2.1351574785717786	1.4649121508061087	2.290606092933029	nan	nan	nan	nan	nan	nan	nan	nan	nan	nan	nan
0.3	nan	nan	nan	nan	nan	nan	nan	nan	nan	nan	nan	nan	nan	nan	nan	nan	nan	nan	3.1655487441968564	1.9175198901021333	1.53344976206471	1.6625058222120876	2.323487398063259	nan	nan	nan	nan	nan	nan	nan	nan	nan	nan	nan	nan	nan
0.35	nan	nan	nan	nan	nan	nan	nan	nan	nan	nan	nan	nan	nan	nan	nan	3.8715820554142133	2.2333800953334286	1.5722703977942982	1.6500139658223862	2.4165507972913574	2.127425070724384	nan	nan	nan	nan	nan	nan	nan	nan	nan	nan	nan	nan	1.9486255382169169	nan	nan
0.39999999999999997	nan	nan	nan	nan	nan	nan	nan	nan	nan	nan	nan	nan	nan	nan	2.0324099970281186	1.615192948534428	1.6158569078363674	2.325682072469593	2.8344838991887493	nan	0.8068450027949818	nan	nan	nan	nan	nan	nan	nan	nan	nan	nan	nan	nan	nan	nan	nan
0.44999999999999996	nan	nan	nan	nan	nan	nan	nan	nan	nan	nan	nan	2.7092749458948195	2.449903961297684	1.9401500115921038	1.6459081646042484	1.9348028199593212	2.099842577507399	nan	nan	nan	nan	nan	nan	nan	nan	nan	nan	nan	nan	nan	nan	nan	nan	nan	nan	nan
0.49999999999999994	nan	nan	nan	nan	nan	nan	nan	nan	nan	2.491451758268994	2.2626389901977526	1.9875205969745864	1.5082405117487965	2.032249574468521	2.57760690743399	2.48806006605347	1.7924812503605776	nan	nan	nan	nan	nan	nan	nan	nan	nan	nan	nan	nan	nan	nan	nan	nan	nan	nan	nan
0.5499999999999999	nan	nan	nan	nan	nan	nan	nan	nan	2.1073646076669084	1.7544832991095831	1.7247838554904131	1.7250426751250998	2.4430249637823844	1.9454984594550315	3.392048480686503	nan	nan	nan	nan	nan	nan	nan	nan	nan	nan	nan	nan	nan	nan	nan	nan	nan	nan	nan	nan	nan
0.6	nan	nan	nan	nan	nan	nan	nan	nan	1.6119865272194813	1.567342888595669	1.828925054240908	2.447527954016663	2.928498125168666	5.661288088367568	nan	nan	nan	nan	nan	nan	nan	nan	nan	nan	nan	nan	nan	nan	nan	nan	nan	nan	nan	nan	nan	nan
0.65	nan	nan	nan	nan	nan	nan	nan	1.7302623519867462	1.620104027364654	1.7961407956246562	2.715542148497623	3.0060582339272055	nan	nan	nan	nan	nan	nan	nan	nan	nan	nan	nan	nan	nan	nan	nan	nan	nan	nan	nan	nan	nan	nan	nan	nan
0.7	nan	nan	nan	nan	nan	nan	0.8900661956704415	1.4716408822957923	2.5260034392217157	2.7722233995025314	3.160999342048298	nan	nan	nan	nan	nan	nan	nan	nan	nan	nan	nan	nan	nan	nan	nan	nan	nan	nan	nan	nan	nan	nan	nan	nan	nan
0.75	nan	nan	nan	nan	nan	nan	1.0805292789617404	1.7893260805652678	2.7146078406342187	2.239585209621884	2.95569401183027	nan	nan	nan	nan	nan	nan	nan	nan	nan	nan	nan	nan	nan	nan	nan	nan	nan	nan	nan	nan	nan	nan	nan	nan	nan
0.7999999999999999	nan	nan	nan	nan	nan	1.1275044734188473	1.3186191500072117	2.154922874924975	2.1444383256974513	1.383567666222645	0.8129644996516388	nan	nan	nan	nan	nan	nan	nan	nan	nan	nan	nan	nan	nan	nan	nan	nan	4.572245324284983	nan	nan	nan	nan	nan	nan	nan	nan
0.85	nan	nan	nan	nan	nan	0.9166696129356671	1.6824064742820315	2.579891606234673	2.2360957672717685	nan	nan	nan	nan	nan	nan	nan	nan	nan	nan	nan	nan	nan	nan	nan	nan	nan	4.896967202997633	nan	nan	nan	nan	nan	nan	nan	nan	nan
0.9	nan	nan	nan	nan	nan	1.1454146255155055	2.2564696784939637	1.8304558627013283	1.8699954167156463	nan	nan	nan	nan	nan	nan	nan	nan	nan	nan	nan	nan	nan	nan	nan	nan	4.37884657329326	nan	nan	nan	nan	nan	nan	nan	nan	nan	nan
0.95	nan	nan	nan	nan	nan	1.394177407841988	1.9626863735702782	1.6217627847760046	nan	nan	nan	nan	nan	nan	nan	nan	nan	nan	nan	nan	nan	nan	nan	nan	3.9841812118400006	nan	nan	nan	nan	nan	nan	nan	nan	nan	nan	nan
1.0	nan	nan	nan	nan	nan	2.0651792606397885	1.8168196963226622	1.794844256596804	nan	nan	nan	nan	nan	nan	nan	nan	nan	nan	nan	nan	nan	nan	nan	3.8910628671066383	nan	nan	nan	nan	nan	nan	nan	nan	nan	nan	nan	nan
1.0499999999999998	nan	nan	nan	nan	nan	1.9577955829443014	2.0066428272447143	nan	nan	nan	nan	nan	nan	nan	nan	nan	nan	nan	nan	nan	nan	nan	3.5359073326211283	nan	nan	nan	nan	nan	nan	nan	nan	nan	nan	nan	nan	nan
1.0999999999999999	nan	nan	nan	nan	nan	2.208665983091723	1.763808770426159	nan	nan	nan	nan	nan	nan	nan	nan	nan	nan	nan	nan	nan	nan	3.460744706025784	nan	nan	nan	nan	nan	nan	nan	nan	nan	nan	nan	nan	nan	nan
1.15	nan	nan	nan	nan	2.0369274653734415	1.9287870736348427	1.7718280246148366	nan	nan	nan	nan	nan	nan	nan	nan	nan	nan	nan	nan	nan	3.4334557894880327	4.767026537939616	nan	nan	nan	nan	nan	nan	nan	nan	nan	nan	nan	nan	nan	nan
1.2	nan	nan	nan	nan	1.6299750710879355	1.817838361203382	1.6826991850563764	nan	nan	nan	nan	nan	nan	nan	nan	nan	nan	nan	nan	3.323193356138061	4.318740718612441	nan	nan	nan	nan	nan	nan	nan	nan	nan	nan	nan	nan	nan	nan	nan
1.25	nan	nan	nan	nan	1.6859370677200354	1.7594001017233483	1.9047280587150175	nan	nan	nan	nan	nan	nan	nan	nan	nan	nan	2.1403139955899646	3.3908830727015107	3.8447108493743185	nan	nan	nan	nan	nan	nan	nan	nan	nan	nan	nan	nan	nan	nan	nan	nan
1.3	nan	nan	nan	nan	1.623208325470654	1.6392491677637633	nan	nan	nan	nan	nan	nan	nan	nan	nan	nan	nan	2.8291444506153978	3.568274123898622	nan	nan	nan	nan	nan	nan	nan	nan	nan	nan	nan	nan	nan	nan	nan	nan	nan
1.3499999999999999	nan	nan	nan	nan	1.4134981409025775	1.8306090770461307	nan	nan	nan	nan	nan	nan	nan	nan	nan	nan	nan	3.4937962937140936	4.481847201857211	nan	nan	nan	nan	nan	nan	nan	nan	nan	nan	nan	nan	nan	nan	nan	nan	nan
1.4	nan	nan	nan	nan	1.5459601938827696	1.857320462387795	nan	nan	nan	nan	nan	nan	nan	nan	nan	nan	3.354594648528116	4.088903088887413	nan	nan	nan	nan	nan	nan	nan	nan	nan	nan	nan	nan	nan	nan	nan	nan	nan	nan
1.45	nan	nan	nan	nan	1.5173212478674716	1.669112168368028	nan	nan	nan	nan	nan	nan	nan	nan	nan	2.059864516420163	3.6294169837543837	nan	nan	nan	nan	nan	nan	nan	nan	nan	nan	nan	nan	nan	nan	nan	nan	nan	nan	nan
1.5	nan	nan	nan	nan	1.6798699769691923	1.528987592158797	nan	nan	nan	nan	nan	nan	nan	nan	nan	3.141360111335542	3.4066410120358444	nan	nan	nan	nan	nan	nan	nan	nan	nan	nan	nan	nan	nan	nan	nan	nan	nan	nan	nan
1.5499999999999998	nan	nan	nan	nan	1.6552172034602053	1.5555072130903909	2.3579758903390378	nan	nan	nan	nan	nan	nan	nan	2.3345808013648424	3.4501631549594562	nan	nan	nan	nan	nan	nan	nan	nan	nan	nan	nan	nan	nan	nan	nan	nan	nan	nan	nan	nan
1.5999999999999999	nan	nan	nan	nan	1.5066807050420963	1.4573105368216315	nan	nan	nan	nan	nan	nan	nan	nan	2.8806554197870704	2.4551988842736807	nan	nan	nan	nan	nan	nan	nan	nan	nan	nan	nan	nan	nan	nan	nan	nan	nan	nan	nan	nan
1.65	nan	nan	nan	nan	1.4610691535435998	1.436463417575337	nan	nan	nan	nan	nan	nan	nan	nan	2.745268470470024	nan	nan	nan	nan	nan	nan	nan	nan	nan	nan	nan	nan	nan	nan	nan	nan	nan	nan	nan	nan	nan
1.7	nan	nan	nan	nan	2.1638343200833376	1.3795041225700615	nan	nan	nan	nan	nan	nan	nan	1.6278084018831454	2.9774236856083163	nan	nan	nan	nan	nan	nan	nan	nan	nan	nan	nan	nan	nan	nan	nan	nan	nan	nan	nan	nan	nan
1.75	nan	nan	nan	nan	2.230156599344373	nan	nan	nan	nan	nan	nan	nan	nan	2.122506168709973	2.1962117356023145	1.501965935337499	0.4186352499809458	nan	nan	nan	nan	nan	nan	nan	nan	nan	nan	nan	nan	nan	nan	nan	nan	nan	nan	nan
1.7999999999999998	nan	nan	nan	nan	2.0768431945159334	nan	nan	nan	nan	nan	nan	nan	nan	nan	nan	nan	nan	nan	nan	nan	nan	nan	nan	nan	nan	nan	nan	nan	nan	nan	nan	nan	nan	nan	nan	nan
1.8499999999999999	nan	nan	nan	nan	nan	nan	nan	nan	nan	nan	nan	nan	nan	nan	nan	1.3086919892067672	nan	nan	nan	nan	nan	nan	nan	nan	nan	nan	nan	nan	nan	nan	nan	nan	nan	nan	nan	nan
1.9	nan	nan	nan	nan	nan	nan	nan	nan	nan	nan	nan	nan	nan	nan	nan	nan	nan	nan	nan	nan	nan	nan	nan	nan	nan	nan	nan	nan	nan	nan	nan	nan	nan	nan	nan	nan
1.95	nan	nan	nan	nan	nan	nan	nan	nan	nan	nan	nan	nan	nan	nan	nan	nan	nan	nan	nan	nan	nan	nan	nan	nan	nan	nan	nan	nan	nan	nan	nan	nan	nan	nan	nan	nan
2.0	nan	nan	nan	nan	nan	nan	nan	nan	nan	nan	nan	nan	nan	nan	nan	nan	nan	nan	nan	nan	nan	nan	nan	nan	nan	nan	nan	nan	nan	nan	nan	nan	nan	nan	nan	nan
