# Supplementary material for: Collective dynamics and long-range order in thermal neuristor networks
Source: Nat Commun. 2024 Aug 14;15:6986. doi: 10.1038/s41467-024-51254-4 (PMC11324871; doi:10.1038/s41467-024-51254-4)
Supplement: Supplementary file 8 — Source Data [file 41467_2024_51254_MOESM8_ESM.zip › Source Data/Fig. 4/test_loss.csv]

0.23067574799060822
0.18923232406377793
0.16610651612281802
0.15718815326690674
0.15026139467954636
0.14587756618857384
0.14361012503504753
0.14250097274780274
0.1371462419629097
0.13640892058610918
0.14000239297747613
0.13840962946414948
0.1342508412897587
0.13234302401542664
0.13731878474354745
0.13470967561006547
0.1329587958753109
0.1330806389451027
0.12826976776123047
0.13336985930800438
