# Supplementary material for: Collective dynamics and long-range order in thermal neuristor networks
Source: Nat Commun. 2024 Aug 14;15:6986. doi: 10.1038/s41467-024-51254-4 (PMC11324871; doi:10.1038/s41467-024-51254-4)
Supplement: Supplementary file 8 — Source Data [file 41467_2024_51254_MOESM8_ESM.zip › Source Data/Fig. 4/train_loss.csv]

2.337458848953247070e+00
2.405255079269409180e+00
1.986350655555725098e+00
1.771366119384765625e+00
1.491562008857727051e+00
1.171534299850463867e+00
1.112382769584655762e+00
9.426230192184448242e-01
8.273574709892272949e-01
7.604718804359436035e-01
7.558407783508300781e-01
6.678407192230224609e-01
5.782607793807983398e-01
6.072371006011962891e-01
5.493766665458679199e-01
5.098852515220642090e-01
5.400814414024353027e-01
4.954662024974822998e-01
4.920047223567962646e-01
4.372304081916809082e-01
4.691976606845855713e-01
4.011503458023071289e-01
4.029644131660461426e-01
4.135600328445434570e-01
3.785467147827148438e-01
3.623934090137481689e-01
3.477623164653778076e-01
3.419123888015747070e-01
4.005683362483978271e-01
3.428216576576232910e-01
3.345462083816528320e-01
3.692149221897125244e-01
2.912383377552032471e-01
3.231952786445617676e-01
3.089001774787902832e-01
3.030228316783905029e-01
2.531630396842956543e-01
3.028793036937713623e-01
2.920027971267700195e-01
2.828861773014068604e-01
2.893269956111907959e-01
2.532162964344024658e-01
2.714442610740661621e-01
2.888005673885345459e-01
2.847632765769958496e-01
2.437492161989212036e-01
2.924936115741729736e-01
2.868612706661224365e-01
2.372034490108489990e-01
2.438739985227584839e-01
2.691449820995330811e-01
2.439379990100860596e-01
2.649141848087310791e-01
2.650631666183471680e-01
2.402849644422531128e-01
2.427341938018798828e-01
2.337478399276733398e-01
2.202236205339431763e-01
2.368277311325073242e-01
2.830788791179656982e-01
2.675476372241973877e-01
2.324405163526535034e-01
2.642200291156768799e-01
2.182557582855224609e-01
2.378285676240921021e-01
2.353799641132354736e-01
2.194593101739883423e-01
2.294006496667861938e-01
2.276344299316406250e-01
2.411666512489318848e-01
2.224549800157546997e-01
2.147810608148574829e-01
2.405368238687515259e-01
2.059054970741271973e-01
2.018894553184509277e-01
2.328056544065475464e-01
2.133521437644958496e-01
2.272572964429855347e-01
2.269207388162612915e-01
2.449741959571838379e-01
2.780782878398895264e-01
2.162722200155258179e-01
2.132868915796279907e-01
1.920348107814788818e-01
2.294670343399047852e-01
2.034815400838851929e-01
1.977712363004684448e-01
2.260829955339431763e-01
2.231860607862472534e-01
2.000777870416641235e-01
2.265090495347976685e-01
1.907862722873687744e-01
2.225015461444854736e-01
1.851423233747482300e-01
1.725034415721893311e-01
2.360967546701431274e-01
2.366333603858947754e-01
2.300843894481658936e-01
1.727548986673355103e-01
1.828021854162216187e-01
1.983623951673507690e-01
2.063015103340148926e-01
1.980319470167160034e-01
2.029991298913955688e-01
2.051688581705093384e-01
2.052821218967437744e-01
1.843375116586685181e-01
2.235400378704071045e-01
1.902987062931060791e-01
2.166856974363327026e-01
1.818339675664901733e-01
1.948049664497375488e-01
1.668637841939926147e-01
1.972042471170425415e-01
1.993034631013870239e-01
1.848390847444534302e-01
1.790280491113662720e-01
1.876425594091415405e-01
2.056106775999069214e-01
1.825741231441497803e-01
2.056400626897811890e-01
1.582320034503936768e-01
1.810355335474014282e-01
1.790723651647567749e-01
1.863961964845657349e-01
2.033319026231765747e-01
1.823761314153671265e-01
1.813990026712417603e-01
2.048196494579315186e-01
1.867649257183074951e-01
1.728628426790237427e-01
1.835594177246093750e-01
1.786102652549743652e-01
1.598957180976867676e-01
1.735870540142059326e-01
1.982441842555999756e-01
1.700943708419799805e-01
1.782199144363403320e-01
1.608635783195495605e-01
2.234805524349212646e-01
1.925238966941833496e-01
1.879535466432571411e-01
1.625651717185974121e-01
1.848008185625076294e-01
1.799359172582626343e-01
1.802252978086471558e-01
1.595320999622344971e-01
1.352958828210830688e-01
1.956049054861068726e-01
1.686184853315353394e-01
1.805171668529510498e-01
1.884300857782363892e-01
1.677121669054031372e-01
1.634072363376617432e-01
1.776268035173416138e-01
1.720873117446899414e-01
1.814163625240325928e-01
1.527412235736846924e-01
1.957772374153137207e-01
1.695674508810043335e-01
1.764265596866607666e-01
1.862486898899078369e-01
1.583937406539916992e-01
1.603792309761047363e-01
2.015306502580642700e-01
1.661169528961181641e-01
1.731681823730468750e-01
1.636736243963241577e-01
1.675819158554077148e-01
1.659056246280670166e-01
1.880023628473281860e-01
1.553288698196411133e-01
1.639457046985626221e-01
1.605327874422073364e-01
1.785920262336730957e-01
1.855935007333755493e-01
1.597362458705902100e-01
1.527969092130661011e-01
1.936212331056594849e-01
1.731478869915008545e-01
1.977710425853729248e-01
1.657798141241073608e-01
1.610457450151443481e-01
1.723592877388000488e-01
1.552600413560867310e-01
1.543004661798477173e-01
1.427562236785888672e-01
1.753024756908416748e-01
1.529669314622879028e-01
1.632380634546279907e-01
1.460316926240921021e-01
1.351615935564041138e-01
1.614526212215423584e-01
1.846389472484588623e-01
1.318024843931198120e-01
1.815050989389419556e-01
1.628172099590301514e-01
1.278900206089019775e-01
1.517645120620727539e-01
1.714890450239181519e-01
1.522362679243087769e-01
1.430296301841735840e-01
1.714292466640472412e-01
1.226451545953750610e-01
1.708427369594573975e-01
1.492938101291656494e-01
1.596679836511611938e-01
1.383222192525863647e-01
1.473507136106491089e-01
1.823190897703170776e-01
1.425623446702957153e-01
1.547618061304092407e-01
1.901291757822036743e-01
1.484455019235610962e-01
1.471123844385147095e-01
1.632870584726333618e-01
1.244037076830863953e-01
1.515533924102783203e-01
1.376496106386184692e-01
1.531384736299514771e-01
1.406544148921966553e-01
1.508630961179733276e-01
1.384451240301132202e-01
1.378879845142364502e-01
1.474545747041702271e-01
1.565972715616226196e-01
1.506840735673904419e-01
2.018536180257797241e-01
1.520179510116577148e-01
1.632765680551528931e-01
1.677641868591308594e-01
1.769429743289947510e-01
1.262462139129638672e-01
1.457943916320800781e-01
1.663236469030380249e-01
1.532256901264190674e-01
1.619650572538375854e-01
1.604203879833221436e-01
1.531900763511657715e-01
1.786280274391174316e-01
1.322567462921142578e-01
1.635818481445312500e-01
1.406891793012619019e-01
1.430743336677551270e-01
1.331480145454406738e-01
1.449712812900543213e-01
1.387166678905487061e-01
1.632969528436660767e-01
1.233046352863311768e-01
1.530387997627258301e-01
1.387696564197540283e-01
1.534250378608703613e-01
1.327202618122100830e-01
1.731276065111160278e-01
1.416942775249481201e-01
1.615173518657684326e-01
1.507001072168350220e-01
1.356117576360702515e-01
1.256632357835769653e-01
1.438357979059219360e-01
1.509830206632614136e-01
1.402599811553955078e-01
1.324864923954010010e-01
1.629382371902465820e-01
1.191516146063804626e-01
1.231321468949317932e-01
1.424771845340728760e-01
1.306382715702056885e-01
1.438438445329666138e-01
1.107043921947479248e-01
1.527533382177352905e-01
1.402675807476043701e-01
1.497827321290969849e-01
1.402419507503509521e-01
1.639828681945800781e-01
1.513167470693588257e-01
1.087267994880676270e-01
1.446318924427032471e-01
1.251156479120254517e-01
1.629092693328857422e-01
1.700780540704727173e-01
1.598290205001831055e-01
1.376736760139465332e-01
1.540542691946029663e-01
1.403084099292755127e-01
1.412418782711029053e-01
1.587250530719757080e-01
1.360110640525817871e-01
1.296446472406387329e-01
1.227053701877593994e-01
1.518297642469406128e-01
1.284307092428207397e-01
1.339325755834579468e-01
1.344025880098342896e-01
1.824163198471069336e-01
1.545821428298950195e-01
1.242581158876419067e-01
1.487183570861816406e-01
1.446223109960556030e-01
1.269822120666503906e-01
1.170440092682838440e-01
1.048786714673042297e-01
1.644116044044494629e-01
1.309422850608825684e-01
1.421773731708526611e-01
1.100485324859619141e-01
1.295279711484909058e-01
1.328887194395065308e-01
1.238910630345344543e-01
1.483819782733917236e-01
1.226447075605392456e-01
1.200935989618301392e-01
1.069068312644958496e-01
1.304834932088851929e-01
1.659570634365081787e-01
1.315164417028427124e-01
1.451419442892074585e-01
1.197922080755233765e-01
1.089446097612380981e-01
1.127359941601753235e-01
1.275822073221206665e-01
1.403755545616149902e-01
1.256410181522369385e-01
1.375932097434997559e-01
1.365161687135696411e-01
1.360681504011154175e-01
1.646298170089721680e-01
1.263670921325683594e-01
1.217222437262535095e-01
1.304611712694168091e-01
1.206263974308967590e-01
1.403718441724777222e-01
1.318784505128860474e-01
1.351943761110305786e-01
1.778917014598846436e-01
1.253249794244766235e-01
1.559969186782836914e-01
1.472276449203491211e-01
1.014890447258949280e-01
1.397419571876525879e-01
1.098909005522727966e-01
1.241743788123130798e-01
1.271831691265106201e-01
1.335093230009078979e-01
1.856129616498947144e-01
1.691431850194931030e-01
1.327839493751525879e-01
1.356719136238098145e-01
1.404213756322860718e-01
1.318193823099136353e-01
1.542422026395797729e-01
1.544912457466125488e-01
1.163531392812728882e-01
1.385717839002609253e-01
1.255741268396377563e-01
1.333471089601516724e-01
1.207831352949142456e-01
1.204606965184211731e-01
1.559972316026687622e-01
1.403687745332717896e-01
1.219297274947166443e-01
1.072522103786468506e-01
1.474936455488204956e-01
1.310263425111770630e-01
1.347326934337615967e-01
1.478116959333419800e-01
1.063866987824440002e-01
1.587281674146652222e-01
1.280625164508819580e-01
1.605010181665420532e-01
1.258642226457595825e-01
1.206160560250282288e-01
1.431346386671066284e-01
1.282828152179718018e-01
1.446271538734436035e-01
1.424585580825805664e-01
1.430311650037765503e-01
1.152702346444129944e-01
1.017204001545906067e-01
1.124390140175819397e-01
1.182840466499328613e-01
1.128521263599395752e-01
1.278331130743026733e-01
1.182152405381202698e-01
1.342826783657073975e-01
1.445710808038711548e-01
9.359797835350036621e-02
1.157346740365028381e-01
1.246271207928657532e-01
1.079894527792930603e-01
1.451325714588165283e-01
1.139716133475303650e-01
1.373882442712783813e-01
1.136632636189460754e-01
1.187207028269767761e-01
1.516954451799392700e-01
1.208402588963508606e-01
1.161254867911338806e-01
1.399374455213546753e-01
1.231377869844436646e-01
1.122104749083518982e-01
1.327176839113235474e-01
1.209577023983001709e-01
1.220622807741165161e-01
8.953976631164550781e-02
1.224766150116920471e-01
1.197044178843498230e-01
1.081599593162536621e-01
1.235504075884819031e-01
1.216538697481155396e-01
1.060585156083106995e-01
1.231171861290931702e-01
1.086431816220283508e-01
1.211518570780754089e-01
1.361861675977706909e-01
1.495427042245864868e-01
1.494643241167068481e-01
1.193875297904014587e-01
1.256689578294754028e-01
1.186795383691787720e-01
1.009729132056236267e-01
1.122760176658630371e-01
1.026329621672630310e-01
1.258109658956527710e-01
1.306914538145065308e-01
9.645724296569824219e-02
1.189537197351455688e-01
1.069985777139663696e-01
1.226611807942390442e-01
1.066314205527305603e-01
1.138174831867218018e-01
9.482461959123611450e-02
1.440001726150512695e-01
1.140266060829162598e-01
1.360056847333908081e-01
1.085854694247245789e-01
1.123642101883888245e-01
1.238394975662231445e-01
1.185249164700508118e-01
9.457727521657943726e-02
1.537075936794281006e-01
1.119179353117942810e-01
9.646961092948913574e-02
1.210042834281921387e-01
1.171967163681983948e-01
1.270352005958557129e-01
1.109885200858116150e-01
1.472728103399276733e-01
1.228216663002967834e-01
9.735292196273803711e-02
1.389650553464889526e-01
1.510739028453826904e-01
1.214485839009284973e-01
1.175483912229537964e-01
1.148847714066505432e-01
1.020218133926391602e-01
1.256152838468551636e-01
8.701614290475845337e-02
1.167668178677558899e-01
1.166724935173988342e-01
1.140289679169654846e-01
1.137812063097953796e-01
1.214276850223541260e-01
1.357713341712951660e-01
1.333278566598892212e-01
1.080520898103713989e-01
1.245379596948623657e-01
1.054606586694717407e-01
1.246995329856872559e-01
1.363093405961990356e-01
1.225200667977333069e-01
1.064479351043701172e-01
1.246352791786193848e-01
1.371065825223922729e-01
1.213907003402709961e-01
1.281845122575759888e-01
1.215687617659568787e-01
1.276872158050537109e-01
1.415411680936813354e-01
1.381667703390121460e-01
1.558861285448074341e-01
1.082670167088508606e-01
1.091686040163040161e-01
1.145886778831481934e-01
1.344659775495529175e-01
9.950871765613555908e-02
1.311248540878295898e-01
1.198633909225463867e-01
1.185432001948356628e-01
1.056237071752548218e-01
1.246514469385147095e-01
1.063545271754264832e-01
1.159361898899078369e-01
1.011895462870597839e-01
1.209253072738647461e-01
1.022850647568702698e-01
1.075747907161712646e-01
9.406508505344390869e-02
1.204363554716110229e-01
1.324665099382400513e-01
1.005477458238601685e-01
1.231077983975410461e-01
9.511357545852661133e-02
1.536479145288467407e-01
9.675866365432739258e-02
1.131667941808700562e-01
1.118458732962608337e-01
1.117331013083457947e-01
1.150368675589561462e-01
1.006786748766899109e-01
1.031537353992462158e-01
1.133321225643157959e-01
1.324708014726638794e-01
1.281222850084304810e-01
1.055716052651405334e-01
1.359125375747680664e-01
1.043474972248077393e-01
1.033179312944412231e-01
1.095751896500587463e-01
1.250841468572616577e-01
1.074249371886253357e-01
1.357584595680236816e-01
1.145860180258750916e-01
1.168638765811920166e-01
1.037380173802375793e-01
1.052039042115211487e-01
9.801597893238067627e-02
1.161743253469467163e-01
8.899474143981933594e-02
1.265557110309600830e-01
1.197735518217086792e-01
1.072162762284278870e-01
8.539175242185592651e-02
9.332117438316345215e-02
1.070184782147407532e-01
1.364748030900955200e-01
1.294224113225936890e-01
8.748362958431243896e-02
1.061634197831153870e-01
1.246349513530731201e-01
1.161817163228988647e-01
9.214985370635986328e-02
1.336584687232971191e-01
9.382060170173645020e-02
1.313372403383255005e-01
1.141000613570213318e-01
1.131563559174537659e-01
9.007970243692398071e-02
1.193068549036979675e-01
1.040462031960487366e-01
1.029691994190216064e-01
9.101323038339614868e-02
1.104322746396064758e-01
8.791654556989669800e-02
9.625171124935150146e-02
8.989652246236801147e-02
8.997725695371627808e-02
9.779017418622970581e-02
9.917286038398742676e-02
1.434089392423629761e-01
1.114577651023864746e-01
1.177307665348052979e-01
1.037451028823852539e-01
1.059261113405227661e-01
1.112058311700820923e-01
1.019848138093948364e-01
1.466604620218276978e-01
9.885259717702865601e-02
1.023622900247573853e-01
1.129720509052276611e-01
9.243799000978469849e-02
1.148751452565193176e-01
1.349055171012878418e-01
1.196886971592903137e-01
1.025137826800346375e-01
1.087282970547676086e-01
9.899459034204483032e-02
8.863876760005950928e-02
8.614528924226760864e-02
1.006125360727310181e-01
1.072168573737144470e-01
1.208491474390029907e-01
1.093575879931449890e-01
1.042205169796943665e-01
9.738250076770782471e-02
1.209579035639762878e-01
1.021887436509132385e-01
1.006049737334251404e-01
1.173831820487976074e-01
1.148060113191604614e-01
9.939187020063400269e-02
1.034949421882629395e-01
1.283824443817138672e-01
1.014872714877128601e-01
1.234380528330802917e-01
1.218709051609039307e-01
1.104194372892379761e-01
9.832938015460968018e-02
9.851319342851638794e-02
1.007730588316917419e-01
8.048930019140243530e-02
1.024782061576843262e-01
1.146816834807395935e-01
8.732987195253372192e-02
9.658455103635787964e-02
8.216799050569534302e-02
1.161885857582092285e-01
1.031982600688934326e-01
7.812268286943435669e-02
1.177769005298614502e-01
8.803654462099075317e-02
9.858652949333190918e-02
1.088301390409469604e-01
1.201410368084907532e-01
1.051981300115585327e-01
8.752436190843582153e-02
1.071887984871864319e-01
9.825009852647781372e-02
8.797479420900344849e-02
1.305021047592163086e-01
9.118892997503280640e-02
1.235039308667182922e-01
9.241389483213424683e-02
8.204527944326400757e-02
1.382911950349807739e-01
1.145710349082946777e-01
9.739720076322555542e-02
1.159272044897079468e-01
1.266433149576187134e-01
1.093427166342735291e-01
9.143818169832229614e-02
8.742202073335647583e-02
8.886408060789108276e-02
8.742373436689376831e-02
9.675363451242446899e-02
9.600332379341125488e-02
9.965952485799789429e-02
1.001867875456809998e-01
1.117702797055244446e-01
1.028312072157859802e-01
1.023342907428741455e-01
9.125886857509613037e-02
8.110161870718002319e-02
1.235721036791801453e-01
1.083291769027709961e-01
1.113304942846298218e-01
9.037693589925765991e-02
1.135777533054351807e-01
1.152648031711578369e-01
1.329897046089172363e-01
1.004674211144447327e-01
1.024688854813575745e-01
1.040811911225318909e-01
1.242248639464378357e-01
1.167902722954750061e-01
8.674279600381851196e-02
1.313595473766326904e-01
1.221340745687484741e-01
9.455524384975433350e-02
1.164154484868049622e-01
1.084799319505691528e-01
1.099880859255790710e-01
9.268229454755783081e-02
9.454334527254104614e-02
9.146846085786819458e-02
1.175085902214050293e-01
7.929867506027221680e-02
9.230964630842208862e-02
1.286377906799316406e-01
1.313542276620864868e-01
8.226144313812255859e-02
8.889163285493850708e-02
1.021685972809791565e-01
9.996569901704788208e-02
9.769012778997421265e-02
9.361410886049270630e-02
1.036088690161705017e-01
9.859102219343185425e-02
9.346925467252731323e-02
1.216099783778190613e-01
1.031504720449447632e-01
9.954088926315307617e-02
8.673087507486343384e-02
1.100477203726768494e-01
8.315641433000564575e-02
1.161014884710311890e-01
1.177842915058135986e-01
9.394895285367965698e-02
8.886871486902236938e-02
8.760015666484832764e-02
1.008019819855690002e-01
1.023469716310501099e-01
8.673986792564392090e-02
9.644258767366409302e-02
9.544265270233154297e-02
7.856381684541702271e-02
9.127708524465560913e-02
1.100641041994094849e-01
7.582355290651321411e-02
1.164079457521438599e-01
9.227074682712554932e-02
1.055525019764900208e-01
1.003935337066650391e-01
9.885084629058837891e-02
1.100428625941276550e-01
1.160079240798950195e-01
8.009216934442520142e-02
9.143873304128646851e-02
6.370504945516586304e-02
1.045040041208267212e-01
1.243712976574897766e-01
1.255771368741989136e-01
7.064310461282730103e-02
1.232774555683135986e-01
9.199628233909606934e-02
9.641264379024505615e-02
9.870429337024688721e-02
9.851405024528503418e-02
1.103864014148712158e-01
1.151913926005363464e-01
8.256562799215316772e-02
7.914189249277114868e-02
1.006970852613449097e-01
1.042573451995849609e-01
1.001679450273513794e-01
9.269756823778152466e-02
1.174870878458023071e-01
8.964262157678604126e-02
1.037757694721221924e-01
1.087723001837730408e-01
8.635779470205307007e-02
1.019826680421829224e-01
9.353102743625640869e-02
1.098021790385246277e-01
9.535495191812515259e-02
9.080412983894348145e-02
9.780259430408477783e-02
1.149136871099472046e-01
1.027188897132873535e-01
9.355930238962173462e-02
6.957456469535827637e-02
1.041012480854988098e-01
9.530892223119735718e-02
8.604297786951065063e-02
1.074222773313522339e-01
8.513309806585311890e-02
1.196601986885070801e-01
9.599840641021728516e-02
1.078887134790420532e-01
6.307886540889739990e-02
9.327697753906250000e-02
1.018582507967948914e-01
9.677194058895111084e-02
1.000378802418708801e-01
9.372512996196746826e-02
1.225805357098579407e-01
1.050701886415481567e-01
1.047495529055595398e-01
9.635685384273529053e-02
1.078939586877822876e-01
9.186771512031555176e-02
1.020855829119682312e-01
1.466752737760543823e-01
9.808100759983062744e-02
1.203231588006019592e-01
8.800926804542541504e-02
8.276239782571792603e-02
9.708624333143234253e-02
1.197530627250671387e-01
8.001676946878433228e-02
8.475534617900848389e-02
9.185373783111572266e-02
9.426350146532058716e-02
1.122692897915840149e-01
1.086526587605476379e-01
1.057008132338523865e-01
8.652574568986892700e-02
8.527322113513946533e-02
1.097669154405593872e-01
1.110289022326469421e-01
9.640159457921981812e-02
1.179429441690444946e-01
7.537581771612167358e-02
8.797973394393920898e-02
7.700432091951370239e-02
9.779658913612365723e-02
9.035810828208923340e-02
8.912681788206100464e-02
9.237228333950042725e-02
8.236207067966461182e-02
8.628994971513748169e-02
9.087913483381271362e-02
8.617745339870452881e-02
9.420462697744369507e-02
9.378550201654434204e-02
8.915950357913970947e-02
9.219517558813095093e-02
1.011553481221199036e-01
8.894918859004974365e-02
8.296692371368408203e-02
1.077030450105667114e-01
1.051709130406379700e-01
8.904543519020080566e-02
6.860167533159255981e-02
1.079040020704269409e-01
6.168079003691673279e-02
8.717618882656097412e-02
9.340564906597137451e-02
8.378368616104125977e-02
7.936049252748489380e-02
9.997305274009704590e-02
9.699747711420059204e-02
9.081280976533889771e-02
9.885384142398834229e-02
7.571777701377868652e-02
7.231974601745605469e-02
9.562877565622329712e-02
1.291139125823974609e-01
1.136500760912895203e-01
1.038677468895912170e-01
1.060954853892326355e-01
6.422483175992965698e-02
7.674138247966766357e-02
8.467360585927963257e-02
1.195759102702140808e-01
1.122271865606307983e-01
9.396795928478240967e-02
9.337265044450759888e-02
8.596748858690261841e-02
7.233942300081253052e-02
9.958616644144058228e-02
8.823178708553314209e-02
8.413971215486526489e-02
1.079106256365776062e-01
1.232110932469367981e-01
1.044747605919837952e-01
1.227855756878852844e-01
9.898179769515991211e-02
9.769584238529205322e-02
8.822480589151382446e-02
1.067998409271240234e-01
7.655865699052810669e-02
9.689184278249740601e-02
8.751082420349121094e-02
7.143519073724746704e-02
7.913143932819366455e-02
1.036212891340255737e-01
8.211722224950790405e-02
9.854704141616821289e-02
9.751959145069122314e-02
9.413171559572219849e-02
9.699933230876922607e-02
9.358859062194824219e-02
8.689048886299133301e-02
8.089615404605865479e-02
9.194674342870712280e-02
1.048865839838981628e-01
9.231705963611602783e-02
9.292926639318466187e-02
5.841428786516189575e-02
8.922017365694046021e-02
8.032508939504623413e-02
8.723931014537811279e-02
1.107592806220054626e-01
7.990899682044982910e-02
9.314080327749252319e-02
9.141059219837188721e-02
1.115082427859306335e-01
1.011066287755966187e-01
1.030518189072608948e-01
9.200128167867660522e-02
9.174403548240661621e-02
8.392028510570526123e-02
9.532602131366729736e-02
1.011067777872085571e-01
7.964968681335449219e-02
9.911189228296279907e-02
7.346855103969573975e-02
8.162903040647506714e-02
9.943304210901260376e-02
9.486778825521469116e-02
7.960489392280578613e-02
8.858082443475723267e-02
9.002938866615295410e-02
8.932211250066757202e-02
6.139705702662467957e-02
1.086985766887664795e-01
7.892017811536788940e-02
8.452692627906799316e-02
1.018422767519950867e-01
8.486834168434143066e-02
8.195530623197555542e-02
9.954597800970077515e-02
1.037130057811737061e-01
1.165757998824119568e-01
8.884686231613159180e-02
1.002850085496902466e-01
1.128924712538719177e-01
6.697200983762741089e-02
9.348898380994796753e-02
7.628275454044342041e-02
9.323865920305252075e-02
7.511847466230392456e-02
9.898440539836883545e-02
9.173367172479629517e-02
7.962081581354141235e-02
8.663552999496459961e-02
7.379844039678573608e-02
8.662963658571243286e-02
1.058282405138015747e-01
9.345752745866775513e-02
9.717740118503570557e-02
8.877533674240112305e-02
7.918644696474075317e-02
8.362326025962829590e-02
9.403375536203384399e-02
7.576921582221984863e-02
9.245669841766357422e-02
1.022737473249435425e-01
6.839697062969207764e-02
8.431251347064971924e-02
9.339965134859085083e-02
1.192019954323768616e-01
9.112409502267837524e-02
6.992657482624053955e-02
1.008498147130012512e-01
8.683092147111892700e-02
6.488354504108428955e-02
8.720829337835311890e-02
1.132053360342979431e-01
8.594667166471481323e-02
9.954789280891418457e-02
8.404345810413360596e-02
6.092559546232223511e-02
9.368444979190826416e-02
8.408442139625549316e-02
1.003619581460952759e-01
1.100753992795944214e-01
8.823749423027038574e-02
8.217519521713256836e-02
8.490754663944244385e-02
7.635008543729782104e-02
1.100463569164276123e-01
9.261868149042129517e-02
1.076755076646804810e-01
1.139109060168266296e-01
8.111670613288879395e-02
9.802613407373428345e-02
1.103533431887626648e-01
8.805681765079498291e-02
8.416279405355453491e-02
8.685436844825744629e-02
8.661265671253204346e-02
1.065066754817962646e-01
8.437066525220870972e-02
9.718576818704605103e-02
9.524551033973693848e-02
8.774062246084213257e-02
7.810736447572708130e-02
1.040249019861221313e-01
1.016912981867790222e-01
8.722834289073944092e-02
9.092082083225250244e-02
8.980442583560943604e-02
9.400316327810287476e-02
9.998364746570587158e-02
8.167685568332672119e-02
8.332699537277221680e-02
8.776746690273284912e-02
6.424058973789215088e-02
8.529718965291976929e-02
6.295067816972732544e-02
1.011465713381767273e-01
8.387182652950286865e-02
8.219836652278900146e-02
7.484669983386993408e-02
1.103360876441001892e-01
8.368922770023345947e-02
9.476157277822494507e-02
8.467027544975280762e-02
8.342155814170837402e-02
9.790877997875213623e-02
9.192008525133132935e-02
7.704788446426391602e-02
8.728980273008346558e-02
8.334396034479141235e-02
7.738118618726730347e-02
1.000170260667800903e-01
9.214236587285995483e-02
8.600977063179016113e-02
6.060980260372161865e-02
9.505397826433181763e-02
8.594824373722076416e-02
6.827268004417419434e-02
9.461962431669235229e-02
1.068002656102180481e-01
8.073092252016067505e-02
7.972703129053115845e-02
9.297357499599456787e-02
9.424383938312530518e-02
1.039985343813896179e-01
1.041908264160156250e-01
8.079747110605239868e-02
1.167774125933647156e-01
9.672731161117553711e-02
1.020537167787551880e-01
7.652764022350311279e-02
9.862095862627029419e-02
7.676683366298675537e-02
8.564330637454986572e-02
7.845662534236907959e-02
9.637156873941421509e-02
1.013086512684822083e-01
9.771450608968734741e-02
1.015481129288673401e-01
7.795365154743194580e-02
1.025111973285675049e-01
8.847282081842422485e-02
8.394099026918411255e-02
9.858120977878570557e-02
8.794188499450683594e-02
1.057854965329170227e-01
9.765348583459854126e-02
5.719590559601783752e-02
8.598577231168746948e-02
8.780027180910110474e-02
9.282779693603515625e-02
7.113843411207199097e-02
8.080966025590896606e-02
8.644720166921615601e-02
8.299928903579711914e-02
5.726427584886550903e-02
9.454450756311416626e-02
7.200945168733596802e-02
7.241955399513244629e-02
1.006476804614067078e-01
8.661515265703201294e-02
7.923023402690887451e-02
8.597831428050994873e-02
6.690088659524917603e-02
7.231875509023666382e-02
8.629131317138671875e-02
1.097525581717491150e-01
8.803066611289978027e-02
9.983163326978683472e-02
7.695496082305908203e-02
1.118704900145530701e-01
7.817606627941131592e-02
8.117010444402694702e-02
9.567119181156158447e-02
6.304963678121566772e-02
7.462500035762786865e-02
9.572811424732208252e-02
8.602010458707809448e-02
8.992759138345718384e-02
6.137644127011299133e-02
9.943592548370361328e-02
8.528695255517959595e-02
7.962807267904281616e-02
9.451453387737274170e-02
1.022552549839019775e-01
8.786865323781967163e-02
1.042168214917182922e-01
7.507109642028808594e-02
8.082804083824157715e-02
8.545209467411041260e-02
7.740411907434463501e-02
6.557276099920272827e-02
1.085834950208663940e-01
1.038630083203315735e-01
7.284256070852279663e-02
1.041623353958129883e-01
8.185158669948577881e-02
8.592343330383300781e-02
8.613961935043334961e-02
7.629271596670150757e-02
9.822433441877365112e-02
9.791983664035797119e-02
8.721164613962173462e-02
8.583682775497436523e-02
7.662894576787948608e-02
9.464886784553527832e-02
6.169387325644493103e-02
7.785484939813613892e-02
7.691591978073120117e-02
8.220376074314117432e-02
8.166712522506713867e-02
7.119774818420410156e-02
7.958476990461349487e-02
8.910845965147018433e-02
8.437413722276687622e-02
8.663242310285568237e-02
8.285055309534072876e-02
7.937788218259811401e-02
7.035240530967712402e-02
7.628072798252105713e-02
7.816280424594879150e-02
9.258852899074554443e-02
9.081859141588211060e-02
8.009555190801620483e-02
9.862823039293289185e-02
7.207544893026351929e-02
9.305149316787719727e-02
8.063599467277526855e-02
1.352251470088958740e-01
8.058302104473114014e-02
1.071557253599166870e-01
1.081566140055656433e-01
6.609570235013961792e-02
8.391087502241134644e-02
8.599841594696044922e-02
9.599488973617553711e-02
6.693362444639205933e-02
9.033399820327758789e-02
7.909905165433883667e-02
8.287393301725387573e-02
7.964265346527099609e-02
8.585178107023239136e-02
1.009658575057983398e-01
9.031369537115097046e-02
7.633213698863983154e-02
1.013679951429367065e-01
6.236308068037033081e-02
7.944482564926147461e-02
6.727992743253707886e-02
9.941822290420532227e-02
5.936334654688835144e-02
1.018536761403083801e-01
7.075596600770950317e-02
6.959424912929534912e-02
5.332501977682113647e-02
6.667076796293258667e-02
7.986943423748016357e-02
8.904124796390533447e-02
7.028892636299133301e-02
7.989950478076934814e-02
8.889264613389968872e-02
8.840603381395339966e-02
9.522518515586853027e-02
6.264143437147140503e-02
5.715081095695495605e-02
6.767323613166809082e-02
9.436824917793273926e-02
6.401737779378890991e-02
9.015779942274093628e-02
6.964038312435150146e-02
9.453309327363967896e-02
9.764742106199264526e-02
9.654441475868225098e-02
9.638901799917221069e-02
9.269396215677261353e-02
7.719183713197708130e-02
8.394749462604522705e-02
7.095881551504135132e-02
8.588477969169616699e-02
6.261325627565383911e-02
8.286991715431213379e-02
8.384540677070617676e-02
6.937887519598007202e-02
1.058044061064720154e-01
6.859609484672546387e-02
7.828076928853988647e-02
8.947560191154479980e-02
7.103547453880310059e-02
9.076922386884689331e-02
8.510516583919525146e-02
9.449101239442825317e-02
1.034944504499435425e-01
8.511290699243545532e-02
8.039705455303192139e-02
6.308930367231369019e-02
7.017040997743606567e-02
7.855290174484252930e-02
9.052097052335739136e-02
8.199148625135421753e-02
9.163879603147506714e-02
9.647526592016220093e-02
7.697383314371109009e-02
7.960563153028488159e-02
6.363119930028915405e-02
9.033035486936569214e-02
9.364835917949676514e-02
8.281028270721435547e-02
6.799551099538803101e-02
8.503062278032302856e-02
1.010340377688407898e-01
6.621935963630676270e-02
9.839031100273132324e-02
6.837104260921478271e-02
8.451982587575912476e-02
5.929041653871536255e-02
8.078604191541671753e-02
9.405994415283203125e-02
6.142861396074295044e-02
1.020045131444931030e-01
7.217384129762649536e-02
6.512061506509780884e-02
8.445003628730773926e-02
7.694838196039199829e-02
8.588821440935134888e-02
