# Supplementary material for: Collective dynamics and long-range order in thermal neuristor networks
Source: Nat Commun. 2024 Aug 14;15:6986. doi: 10.1038/s41467-024-51254-4 (PMC11324871; doi:10.1038/s41467-024-51254-4)
Supplement: Supplementary file 8 — Source Data [file 41467_2024_51254_MOESM8_ESM.zip › Source Data/Fig. 5/Fig. 5a.csv]

Model	MSO54
Channel	CH1		Channel	CH2		Channel	CH3		Channel	CH4
Waveform Type	ANALOG		Waveform Type	ANALOG		Waveform Type	ANALOG		Waveform Type	ANALOG
Horizontal Units	s		Horizontal Units	s		Horizontal Units	s		Horizontal Units	s
Sample Interval	3.20E-09		Sample Interval	3.20E-09		Sample Interval	3.20E-09		Sample Interval	3.20E-09
Record Length	31250		Record Length	31250		Record Length	31250		Record Length	31250
Zero Index	343.0515625		Zero Index	343.0515625		Zero Index	343.0515625		Zero Index	343.0515625
Vertical Units	V		Vertical Units	V		Vertical Units	V		Vertical Units	V
ANALOG_Thumbnail			ANALOG_Thumbnail			ANALOG_Thumbnail			ANALOG_Thumbnail
TIME	CH1	CH2	CH3	CH4
-1.10E-06	-4.69E-03	-8.13E-04	-2.06E-03	-3.33E-02
-1.09E-06	-4.69E-03	-1.13E-03	-1.03E-03	-2.77E-02
-1.09E-06	-2.97E-03	-1.75E-03	-7.81E-04	-3.67E-02
-1.09E-06	2.03E-03	-2.53E-03	-3.13E-05	-3.30E-02
-1.08E-06	-3.28E-03	-9.06E-04	-6.56E-04	-3.67E-02
-1.08E-06	2.19E-03	-1.50E-03	-7.81E-04	-3.34E-02
-1.08E-06	-4.53E-03	-2.72E-03	-5.31E-04	-3.23E-02
-1.08E-06	1.25E-03	-2.16E-03	-6.56E-04	-3.42E-02
-1.07E-06	-2.19E-03	-2.09E-03	5.94E-04	-3.25E-02
-1.07E-06	-1.56E-03	-1.25E-04	-7.81E-04	-2.67E-02
-1.07E-06	4.53E-03	-5.94E-04	-1.03E-03	-2.75E-02
-1.06E-06	1.88E-03	-1.13E-03	-5.31E-04	-2.91E-02
-1.06E-06	4.84E-03	-2.09E-03	-2.81E-04	-2.39E-02
-1.06E-06	-5.78E-03	4.38E-04	-3.13E-05	-2.95E-02
-1.05E-06	1.88E-03	-1.63E-03	4.38E-04	-2.58E-02
-1.05E-06	4.69E-04	-1.00E-03	-1.56E-04	-2.36E-02
-1.05E-06	2.19E-03	1.88E-04	-1.16E-03	-2.94E-02
-1.04E-06	-9.38E-04	-2.81E-04	1.22E-03	-3.00E-02
-1.04E-06	6.88E-03	-1.50E-03	-7.81E-04	-3.83E-02
-1.04E-06	3.91E-03	-2.13E-03	-1.41E-03	-3.56E-02
-1.03E-06	-1.72E-03	-1.84E-03	-7.81E-04	-3.03E-02
-1.03E-06	1.98E-02	-7.19E-04	-7.81E-04	-3.09E-02
-1.03E-06	2.81E-03	4.69E-04	-4.06E-04	-3.23E-02
-1.02E-06	1.02E-02	-1.31E-03	5.94E-04	-3.39E-02
-1.02E-06	1.03E-02	-3.13E-04	-3.13E-05	-2.72E-02
-1.02E-06	8.75E-03	-3.13E-04	3.44E-04	-3.75E-02
-1.01E-06	-7.81E-03	-2.78E-03	-1.16E-03	-4.50E-02
-1.01E-06	1.25E-03	-1.53E-03	9.38E-05	-3.38E-02
-1.01E-06	-1.41E-03	-3.38E-03	-6.56E-04	-3.72E-02
-1.00E-06	2.97E-03	6.88E-04	-1.16E-03	-3.45E-02
-1.00E-06	-2.03E-03	-1.06E-03	-1.41E-03	-3.50E-02
-9.99E-07	1.03E-02	-7.19E-04	-2.81E-04	-3.16E-02
-9.95E-07	-2.66E-03	-8.44E-04	-4.06E-04	-2.80E-02
-9.92E-07	1.28E-02	-1.50E-03	-1.53E-03	-3.03E-02
-9.89E-07	3.13E-03	-2.72E-03	-3.13E-05	-2.98E-02
-9.86E-07	0.00E+00	-1.50E-03	7.19E-04	-2.81E-02
-9.83E-07	5.63E-03	-1.72E-03	-1.41E-03	-3.36E-02
-9.79E-07	4.69E-03	-1.34E-03	-7.81E-04	-4.66E-02
-9.76E-07	-1.56E-03	-5.63E-04	-1.03E-03	-2.98E-02
-9.73E-07	0.00E+00	-1.47E-03	5.94E-04	-4.53E-02
-9.70E-07	2.66E-03	-9.69E-04	-1.41E-03	-3.33E-02
-9.67E-07	2.50E-03	-1.13E-03	-4.06E-04	-4.03E-02
-9.63E-07	-3.28E-03	-2.50E-03	-3.13E-05	-4.05E-02
-9.60E-07	-3.13E-04	-2.34E-03	-4.06E-04	-4.59E-02
-9.57E-07	1.56E-04	-1.22E-03	-6.56E-04	-3.86E-02
-9.54E-07	4.84E-03	-1.63E-03	-6.56E-04	-3.58E-02
-9.51E-07	7.97E-03	-1.63E-03	-1.78E-03	-3.16E-02
-9.47E-07	-4.53E-03	-1.28E-03	-2.03E-03	-3.38E-02
-9.44E-07	5.16E-03	-9.38E-04	-1.41E-03	-3.94E-02
-9.41E-07	1.11E-02	-1.66E-03	-6.56E-04	-2.86E-02
-9.38E-07	9.84E-03	-1.50E-03	-4.06E-04	-3.53E-02
-9.35E-07	7.03E-03	-1.50E-03	9.38E-05	-2.42E-02
-9.31E-07	1.05E-02	-1.31E-03	-2.16E-03	-3.09E-02
-9.28E-07	1.16E-02	1.25E-04	-1.28E-03	-3.09E-02
-9.25E-07	1.06E-02	-9.38E-04	9.38E-05	-3.70E-02
-9.22E-07	3.44E-03	-1.22E-03	2.19E-04	-3.05E-02
-9.19E-07	-2.19E-03	-7.50E-04	-4.06E-04	-3.30E-02
-9.15E-07	5.47E-03	-1.00E-03	-2.81E-04	-3.05E-02
-9.12E-07	1.27E-02	-2.03E-03	-1.28E-03	-3.41E-02
-9.09E-07	1.11E-02	-1.63E-03	-1.56E-04	-3.23E-02
-9.06E-07	6.41E-03	-2.22E-03	-6.56E-04	-2.41E-02
-9.03E-07	1.14E-02	-3.44E-04	-4.06E-04	-2.47E-02
-8.99E-07	7.66E-03	-8.13E-04	-5.31E-04	-2.19E-02
-8.96E-07	5.78E-03	-1.63E-03	-1.03E-03	-3.52E-02
-8.93E-07	1.41E-02	-2.81E-04	-1.41E-03	-3.61E-02
-8.90E-07	9.53E-03	-5.94E-04	-5.31E-04	-3.31E-02
-8.87E-07	9.69E-03	-1.47E-03	-1.16E-03	-3.89E-02
-8.83E-07	1.09E-02	-3.13E-04	9.38E-05	-3.55E-02
-8.80E-07	5.78E-03	-2.22E-03	-5.31E-04	-3.23E-02
-8.77E-07	3.44E-03	-5.31E-04	-1.41E-03	-2.98E-02
-8.74E-07	-3.13E-04	-2.34E-03	-1.41E-03	-2.72E-02
-8.71E-07	6.72E-03	-2.81E-04	1.22E-03	-2.95E-02
-8.67E-07	1.11E-02	-1.56E-03	-1.03E-03	-2.73E-02
-8.64E-07	1.44E-02	-9.06E-04	2.19E-04	-2.02E-02
-8.61E-07	1.44E-02	-2.47E-03	-2.03E-03	-3.22E-02
-8.58E-07	2.16E-02	-1.88E-03	9.38E-05	-2.91E-02
-8.55E-07	8.91E-03	-1.97E-03	-1.41E-03	-2.98E-02
-8.51E-07	1.41E-02	4.69E-04	2.81E-04	-3.39E-02
-8.48E-07	1.19E-02	-1.63E-03	-4.06E-04	-2.80E-02
-8.45E-07	2.03E-02	-1.72E-03	8.44E-04	-2.86E-02
-8.42E-07	1.00E-02	-3.44E-04	-1.78E-03	-2.44E-02
-8.39E-07	4.22E-03	-1.25E-03	-1.56E-04	-3.34E-02
-8.35E-07	4.38E-03	-1.88E-03	-2.81E-04	-3.47E-02
-8.32E-07	2.81E-03	-2.75E-03	-1.16E-03	-3.22E-02
-8.29E-07	1.08E-02	-1.50E-03	-1.41E-03	-3.34E-02
-8.26E-07	1.56E-03	-7.19E-04	-1.56E-04	-3.97E-02
-8.23E-07	6.41E-03	-1.50E-03	-4.06E-04	-3.67E-02
-8.19E-07	-1.88E-03	-2.50E-03	-1.16E-03	-3.11E-02
-8.16E-07	2.50E-03	-2.41E-03	9.38E-05	-4.66E-02
-8.13E-07	2.97E-03	-8.75E-04	-1.53E-03	-3.50E-02
-8.10E-07	4.38E-03	-2.09E-03	-1.41E-03	-4.36E-02
-8.07E-07	5.47E-03	-1.88E-04	7.19E-04	-4.23E-02
-8.03E-07	1.88E-03	-1.97E-03	-1.03E-03	-3.73E-02
-8.00E-07	5.78E-03	-1.63E-03	-6.56E-04	-3.14E-02
-7.97E-07	7.97E-03	-1.59E-03	-2.16E-03	-2.84E-02
-7.94E-07	4.22E-03	-9.69E-04	9.38E-05	-3.08E-02
-7.91E-07	1.05E-02	-4.38E-04	-2.81E-04	-2.83E-02
-7.87E-07	6.09E-03	8.75E-04	9.38E-05	-3.53E-02
-7.84E-07	1.69E-02	-1.09E-03	-1.66E-03	-2.58E-02
-7.81E-07	1.53E-02	-9.38E-04	5.94E-04	-3.63E-02
-7.78E-07	1.03E-02	-2.59E-03	-1.53E-03	-4.02E-02
-7.75E-07	-1.56E-03	-4.69E-04	-1.53E-03	-4.36E-02
-7.71E-07	5.31E-03	-1.19E-03	-4.06E-04	-3.61E-02
-7.68E-07	1.88E-03	-2.50E-03	-3.13E-05	-3.84E-02
-7.65E-07	1.09E-02	-1.56E-04	-6.56E-04	-3.44E-02
-7.62E-07	3.28E-03	-8.44E-04	-1.56E-04	-3.25E-02
-7.59E-07	7.34E-03	-2.22E-03	-1.41E-03	-4.53E-02
-7.55E-07	2.34E-03	-2.72E-03	-2.81E-04	-3.91E-02
-7.52E-07	-5.47E-03	-1.56E-03	-2.81E-04	-3.56E-02
-7.49E-07	-5.16E-03	-2.50E-04	-1.03E-03	-3.16E-02
-7.46E-07	4.69E-04	-1.50E-03	-1.03E-03	-1.86E-02
-7.43E-07	-4.06E-03	-2.13E-03	-7.81E-04	-3.34E-02
-7.39E-07	2.50E-03	-2.00E-03	-1.91E-03	-3.92E-02
-7.36E-07	-1.41E-03	6.25E-05	-1.16E-03	-4.00E-02
-7.33E-07	8.13E-03	-2.22E-03	-6.56E-04	-3.11E-02
-7.30E-07	7.97E-03	-1.50E-03	-3.13E-05	-3.42E-02
-7.27E-07	-3.59E-03	-9.38E-04	-6.56E-04	-3.84E-02
-7.23E-07	1.17E-02	2.19E-04	-1.56E-04	-3.67E-02
-7.20E-07	9.38E-03	-2.13E-03	-4.06E-04	-3.69E-02
-7.17E-07	1.11E-02	-5.31E-04	-7.81E-04	-2.88E-02
-7.14E-07	1.64E-02	-1.28E-03	9.38E-05	-2.91E-02
-7.11E-07	7.34E-03	-2.00E-03	-1.66E-03	-2.45E-02
-7.07E-07	9.06E-03	-4.38E-04	-1.16E-03	-2.39E-02
-7.04E-07	1.59E-02	-6.88E-04	-1.53E-03	-2.41E-02
-7.01E-07	5.47E-03	-3.13E-04	-1.03E-03	-1.80E-02
-6.98E-07	2.66E-03	4.06E-04	-5.31E-04	-2.36E-02
-6.95E-07	8.13E-03	-1.16E-03	-1.28E-03	-2.22E-02
-6.91E-07	-1.88E-03	-4.69E-04	-7.81E-04	-2.59E-02
-6.88E-07	1.67E-02	-6.56E-04	-5.31E-04	-2.06E-02
-6.85E-07	8.91E-03	1.88E-04	-2.81E-04	-2.19E-02
-6.82E-07	9.53E-03	-1.19E-03	2.19E-04	-2.25E-02
-6.79E-07	1.44E-02	-2.22E-03	7.19E-04	-2.02E-02
-6.75E-07	9.53E-03	-2.22E-03	-2.81E-04	-1.69E-02
-6.72E-07	1.25E-02	-4.38E-04	8.44E-04	-2.88E-02
-6.69E-07	8.13E-03	-1.31E-03	-1.56E-04	-2.33E-02
-6.66E-07	5.63E-03	-2.16E-03	-6.56E-04	-3.14E-02
-6.63E-07	5.63E-03	-7.81E-04	-2.81E-04	-3.67E-02
-6.59E-07	5.94E-03	-1.25E-04	1.91E-03	-3.22E-02
-6.56E-07	4.53E-03	-8.13E-04	-3.13E-05	-2.64E-02
-6.53E-07	1.58E-02	-1.75E-03	4.69E-04	-2.75E-02
-6.50E-07	4.38E-03	-1.31E-03	-1.81E-03	-2.80E-02
-6.47E-07	1.03E-02	-1.50E-03	-4.06E-04	-2.91E-02
-6.43E-07	1.06E-02	-1.06E-03	-1.28E-03	-2.52E-02
-6.40E-07	-6.25E-04	-6.88E-04	-1.03E-03	-3.52E-02
-6.37E-07	1.09E-02	-6.25E-05	-5.31E-04	-3.84E-02
-6.34E-07	5.00E-03	1.25E-04	-5.31E-04	-2.75E-02
-6.31E-07	7.97E-03	-1.50E-03	-4.06E-04	-3.91E-02
-6.27E-07	8.91E-03	-1.66E-03	-4.06E-04	-3.89E-02
-6.24E-07	2.34E-03	-3.09E-03	1.88E-04	-3.70E-02
-6.21E-07	7.66E-03	-9.69E-04	-5.31E-04	-3.69E-02
-6.18E-07	-3.75E-03	-1.31E-03	-6.56E-04	-3.53E-02
-6.15E-07	-1.56E-03	-1.84E-03	-1.16E-03	-4.66E-02
-6.11E-07	9.38E-03	-7.81E-04	-6.56E-04	-4.95E-02
-6.08E-07	1.09E-03	-8.44E-04	-3.13E-05	-3.33E-02
-6.05E-07	-6.09E-03	-3.22E-03	-7.81E-04	-3.70E-02
-6.02E-07	4.22E-03	-1.34E-03	-4.06E-04	-4.28E-02
-5.99E-07	-5.00E-03	-1.84E-03	9.69E-04	-4.77E-02
-5.95E-07	3.59E-03	5.63E-04	-1.16E-03	-4.42E-02
-5.92E-07	9.69E-03	-2.00E-03	-6.56E-04	-3.69E-02
-5.89E-07	1.41E-03	-1.31E-03	-2.81E-04	-3.94E-02
-5.86E-07	3.44E-03	-6.56E-04	-4.06E-04	-4.95E-02
-5.83E-07	2.19E-03	-2.03E-03	-4.06E-04	-3.83E-02
-5.79E-07	1.88E-03	-2.25E-03	-1.03E-03	-3.98E-02
-5.76E-07	3.28E-03	-1.75E-03	-1.41E-03	-4.08E-02
-5.73E-07	-1.25E-03	-1.16E-03	-6.56E-04	-3.13E-02
-5.70E-07	6.41E-03	-7.50E-04	-1.66E-03	-4.02E-02
-5.67E-07	1.11E-02	-1.06E-03	-5.31E-04	-3.80E-02
-5.63E-07	7.03E-03	-2.38E-03	-1.28E-03	-2.78E-02
-5.60E-07	7.03E-03	-4.06E-04	-6.56E-04	-3.19E-02
-5.57E-07	7.03E-03	-1.09E-03	-7.81E-04	-4.03E-02
-5.54E-07	9.06E-03	-2.34E-03	-2.44E-03	-3.41E-02
-5.51E-07	1.27E-02	-1.56E-03	7.19E-04	-2.98E-02
-5.47E-07	5.47E-03	-1.72E-03	-7.81E-04	-3.33E-02
-5.44E-07	7.19E-03	-2.50E-03	-4.06E-04	-3.30E-02
-5.41E-07	7.03E-03	-1.75E-03	-6.56E-04	-3.19E-02
-5.38E-07	3.13E-03	-1.22E-03	-1.16E-03	-3.52E-02
-5.35E-07	8.44E-03	-7.81E-04	-1.56E-04	-4.33E-02
-5.31E-07	8.28E-03	-1.25E-03	2.19E-04	-3.09E-02
-5.28E-07	6.72E-03	-8.13E-04	-3.13E-05	-3.19E-02
-5.25E-07	5.47E-03	-1.47E-03	-5.31E-04	-4.50E-02
-5.22E-07	2.66E-03	-2.13E-03	-5.31E-04	-3.06E-02
-5.19E-07	8.28E-03	-1.25E-03	-7.81E-04	-3.66E-02
-5.15E-07	1.53E-02	-5.31E-04	-5.31E-04	-3.53E-02
-5.12E-07	4.53E-03	-1.88E-03	2.19E-04	-4.59E-02
-5.09E-07	9.38E-04	-4.38E-04	-2.81E-04	-4.72E-02
-5.06E-07	2.50E-03	-6.25E-04	-1.56E-04	-2.69E-02
-5.03E-07	1.05E-02	-9.38E-04	-1.53E-03	-4.00E-02
-4.99E-07	4.84E-03	-1.28E-03	8.44E-04	-4.30E-02
-4.96E-07	1.00E-02	-4.69E-04	-4.06E-04	-3.03E-02
-4.93E-07	6.72E-03	-8.44E-04	-4.06E-04	-2.94E-02
-4.90E-07	1.13E-02	-1.31E-03	2.19E-04	-2.75E-02
-4.87E-07	9.69E-03	-1.03E-03	5.94E-04	-3.64E-02
-4.83E-07	7.19E-03	-7.50E-04	-3.13E-05	-4.38E-02
-4.80E-07	5.47E-03	5.94E-04	-4.06E-04	-2.55E-02
-4.77E-07	1.39E-02	-1.34E-03	2.19E-04	-2.81E-02
-4.74E-07	8.91E-03	-1.72E-03	-4.06E-04	-3.39E-02
-4.71E-07	-3.13E-04	-2.72E-03	9.38E-05	-3.88E-02
-4.67E-07	4.69E-03	-1.25E-03	-1.78E-03	-3.78E-02
-4.64E-07	1.09E-03	-2.16E-03	-1.28E-03	-4.22E-02
-4.61E-07	-2.03E-03	-2.47E-03	-1.41E-03	-4.67E-02
-4.58E-07	1.56E-02	-1.59E-03	-1.41E-03	-3.75E-02
-4.55E-07	6.09E-03	-9.38E-05	-7.81E-04	-4.09E-02
-4.51E-07	9.38E-03	-2.34E-03	-2.81E-04	-3.64E-02
-4.48E-07	6.09E-03	-1.19E-03	4.69E-04	-4.50E-02
-4.45E-07	6.41E-03	-1.19E-03	-7.81E-04	-3.86E-02
-4.42E-07	1.34E-02	-1.34E-03	-7.81E-04	-3.89E-02
-4.39E-07	7.19E-03	-2.50E-03	-3.13E-05	-3.95E-02
-4.35E-07	6.88E-03	-1.75E-03	-5.31E-04	-3.59E-02
-4.32E-07	5.78E-03	1.88E-04	-2.16E-03	-4.02E-02
-4.29E-07	-2.66E-03	-9.38E-04	-5.31E-04	-2.73E-02
-4.26E-07	4.38E-03	-2.16E-03	-5.31E-04	-3.38E-02
-4.23E-07	9.69E-03	-1.28E-03	-6.56E-04	-2.95E-02
-4.19E-07	1.05E-02	-1.97E-03	-1.03E-03	-3.72E-02
-4.16E-07	7.03E-03	6.25E-05	-6.88E-04	-4.05E-02
-4.13E-07	8.59E-03	6.25E-05	-6.56E-04	-2.91E-02
-4.10E-07	8.44E-03	-1.00E-03	-6.56E-04	-2.63E-02
-4.07E-07	1.47E-02	-5.63E-04	-7.81E-04	-1.88E-02
-4.03E-07	9.69E-03	-1.38E-03	-1.53E-03	-1.95E-02
-4.00E-07	7.19E-03	-1.97E-03	-3.13E-05	-2.59E-02
-3.97E-07	1.36E-02	-2.09E-03	-6.56E-04	-3.02E-02
-3.94E-07	6.09E-03	-9.38E-04	-1.16E-03	-4.02E-02
-3.91E-07	3.75E-03	-5.63E-04	9.38E-05	-2.75E-02
-3.87E-07	-1.72E-03	-1.22E-03	-7.81E-04	-3.42E-02
-3.84E-07	4.22E-03	-1.09E-03	-1.78E-03	-3.14E-02
-3.81E-07	3.44E-03	-2.00E-03	-1.41E-03	-3.86E-02
-3.78E-07	5.63E-03	-2.03E-03	-1.78E-03	-4.47E-02
-3.75E-07	6.41E-03	-1.72E-03	-1.53E-03	-3.80E-02
-3.71E-07	3.44E-03	-2.13E-03	-7.81E-04	-3.44E-02
-3.68E-07	5.94E-03	-1.59E-03	-1.28E-03	-3.58E-02
-3.65E-07	1.09E-02	-1.75E-03	-1.16E-03	-4.08E-02
-3.62E-07	-3.13E-04	-9.69E-04	-2.81E-04	-3.56E-02
-3.59E-07	-3.13E-04	-1.22E-03	-4.06E-04	-2.92E-02
-3.55E-07	3.75E-03	-5.31E-04	4.69E-04	-3.30E-02
-3.52E-07	-5.31E-03	6.56E-04	-5.31E-04	-3.70E-02
-3.49E-07	3.59E-03	-2.25E-03	-1.56E-04	-2.94E-02
-3.46E-07	9.84E-03	-6.88E-04	-5.31E-04	-3.34E-02
-3.43E-07	-3.44E-03	-9.06E-04	-1.03E-03	-2.78E-02
-3.39E-07	1.34E-02	-2.25E-03	-1.78E-03	-2.70E-02
-3.36E-07	6.25E-03	-2.34E-03	4.69E-04	-2.75E-02
-3.33E-07	-3.28E-03	-1.38E-03	-1.03E-03	-2.33E-02
-3.30E-07	3.75E-03	-7.81E-04	-6.88E-04	-3.20E-02
-3.27E-07	8.75E-03	-3.44E-04	-4.06E-04	-2.28E-02
-3.23E-07	5.78E-03	-1.47E-03	-1.53E-03	-3.34E-02
-3.20E-07	6.72E-03	-1.78E-03	-4.06E-04	-4.30E-02
-3.17E-07	-2.19E-03	-2.72E-03	-7.81E-04	-4.06E-02
-3.14E-07	8.91E-03	-1.97E-03	2.19E-04	-3.36E-02
-3.11E-07	3.59E-03	-1.31E-03	-4.38E-04	-3.69E-02
-3.07E-07	7.66E-03	-6.88E-04	-2.41E-03	-4.11E-02
-3.04E-07	5.31E-03	-8.44E-04	-1.56E-04	-4.08E-02
-3.01E-07	8.28E-03	-3.13E-04	-1.16E-03	-3.59E-02
-2.98E-07	1.03E-02	-9.38E-04	-1.91E-03	-3.61E-02
-2.95E-07	1.25E-02	-1.19E-03	-4.06E-04	-3.83E-02
-2.91E-07	1.58E-02	-2.47E-03	-5.31E-04	-2.59E-02
-2.88E-07	1.33E-02	-8.13E-04	3.44E-04	-2.89E-02
-2.85E-07	9.53E-03	-5.31E-04	-1.53E-03	-3.14E-02
-2.82E-07	-1.72E-03	-2.13E-03	-6.56E-04	-3.30E-02
-2.79E-07	1.06E-02	-8.44E-04	9.38E-05	-3.61E-02
-2.75E-07	5.31E-03	-2.19E-04	3.44E-04	-3.27E-02
-2.72E-07	-1.41E-03	-3.09E-03	-2.16E-03	-4.52E-02
-2.69E-07	7.19E-03	-1.84E-03	-1.16E-03	-3.13E-02
-2.66E-07	1.56E-04	-1.03E-03	2.19E-04	-3.39E-02
-2.63E-07	5.78E-03	-5.00E-04	9.38E-05	-2.06E-02
-2.59E-07	6.88E-03	-6.25E-04	-3.13E-05	-2.88E-02
-2.56E-07	-2.03E-03	-4.69E-04	-1.16E-03	-3.27E-02
-2.53E-07	-9.38E-04	-5.63E-04	-1.31E-03	-3.95E-02
-2.50E-07	6.25E-04	-7.81E-04	-1.53E-03	-2.84E-02
-2.47E-07	8.59E-03	-9.69E-04	-1.53E-03	-3.44E-02
-2.43E-07	-1.41E-03	-1.75E-03	-1.41E-03	-2.94E-02
-2.40E-07	-3.44E-03	-6.56E-04	-3.13E-05	-3.22E-02
-2.37E-07	-2.03E-03	-7.50E-04	-1.03E-03	-3.81E-02
-2.34E-07	5.78E-03	-1.31E-03	-1.78E-03	-4.48E-02
-2.31E-07	4.53E-03	-1.63E-03	-7.81E-04	-3.77E-02
-2.27E-07	2.78E-02	9.38E-05	-1.03E-03	-2.89E-02
-2.24E-07	6.33E-02	-2.50E-04	-1.16E-03	-2.97E-02
-2.21E-07	1.26E-01	-2.25E-03	-5.31E-04	-3.27E-02
-2.18E-07	1.94E-01	-1.19E-03	4.69E-04	-3.36E-02
-2.15E-07	2.36E-01	-2.81E-04	-5.31E-04	-2.47E-02
-2.11E-07	2.44E-01	-5.94E-04	-4.06E-04	3.75E-03
-2.08E-07	2.09E-01	-1.47E-03	-1.53E-03	2.50E-02
-2.05E-07	1.50E-01	-8.13E-04	-3.13E-04	3.55E-02
-2.02E-07	1.12E-01	-1.34E-03	-4.06E-04	2.55E-02
-1.99E-07	8.72E-02	-5.63E-04	-7.81E-04	1.34E-02
-1.95E-07	8.66E-02	-1.91E-03	-1.66E-03	-2.58E-02
-1.92E-07	1.01E-01	-1.72E-03	-2.81E-04	-5.38E-02
-1.89E-07	1.34E-01	2.19E-04	-3.13E-05	-4.73E-02
-1.86E-07	1.81E-01	-8.13E-04	-1.16E-03	-3.56E-02
-1.83E-07	1.99E-01	-1.25E-04	-2.28E-03	1.45E-02
-1.79E-07	2.34E-01	-2.25E-03	-1.28E-03	5.97E-02
-1.76E-07	2.21E-01	-5.63E-04	-1.69E-03	7.70E-02
-1.73E-07	2.02E-01	-9.69E-04	-6.56E-04	7.11E-02
-1.70E-07	1.79E-01	-3.13E-04	-1.16E-03	4.34E-02
-1.67E-07	1.52E-01	-6.56E-04	-1.28E-03	8.44E-03
-1.63E-07	1.44E-01	-1.31E-03	-1.66E-03	-1.53E-02
-1.60E-07	1.62E-01	-7.50E-04	-4.06E-04	-2.66E-02
-1.57E-07	1.78E-01	-8.13E-04	-2.53E-03	4.22E-03
-1.54E-07	1.87E-01	-2.53E-03	4.69E-04	4.16E-02
-1.51E-07	1.99E-01	-6.88E-04	1.88E-04	7.92E-02
-1.47E-07	2.19E-01	-1.84E-03	-1.16E-03	1.05E-01
-1.44E-07	2.26E-01	-3.06E-03	-1.53E-03	1.09E-01
-1.41E-07	2.36E-01	-1.84E-03	4.69E-04	7.98E-02
-1.38E-07	2.31E-01	-1.31E-03	3.44E-04	5.91E-02
-1.35E-07	2.14E-01	3.13E-04	-5.31E-04	3.30E-02
-1.31E-07	2.07E-01	-3.44E-04	9.38E-05	3.47E-02
-1.28E-07	1.96E-01	-4.38E-04	8.44E-04	3.05E-02
-1.25E-07	2.02E-01	-4.38E-04	3.44E-04	5.48E-02
-1.22E-07	2.10E-01	-6.25E-04	-4.06E-04	8.02E-02
-1.19E-07	2.21E-01	-1.00E-03	1.41E-03	1.12E-01
-1.15E-07	2.39E-01	-6.25E-05	7.19E-04	1.11E-01
-1.12E-07	2.57E-01	-1.22E-03	9.38E-05	1.02E-01
-1.09E-07	2.66E-01	-5.94E-04	-1.03E-03	9.66E-02
-1.06E-07	2.67E-01	6.25E-05	-2.31E-03	7.97E-02
-1.03E-07	2.64E-01	-1.88E-04	-3.13E-05	7.02E-02
-9.94E-08	2.50E-01	-5.31E-04	2.19E-04	7.59E-02
-9.62E-08	2.31E-01	-1.88E-04	-1.28E-03	8.45E-02
-9.30E-08	2.28E-01	-6.56E-04	-7.81E-04	9.17E-02
-8.98E-08	2.35E-01	-8.44E-04	-6.88E-04	1.09E-01
-8.66E-08	2.40E-01	-1.75E-03	-4.06E-04	1.06E-01
-8.34E-08	2.56E-01	-5.31E-04	-1.41E-03	1.11E-01
-8.02E-08	2.68E-01	-8.13E-04	-1.69E-03	1.15E-01
-7.70E-08	2.73E-01	-2.38E-03	-1.41E-03	1.17E-01
-7.38E-08	2.85E-01	-5.63E-04	-4.06E-04	1.08E-01
-7.06E-08	2.85E-01	-1.25E-03	-5.63E-04	1.03E-01
-6.74E-08	2.88E-01	-1.00E-03	-2.03E-03	9.80E-02
-6.42E-08	2.72E-01	-1.50E-03	-3.13E-05	1.15E-01
-6.10E-08	2.53E-01	-9.38E-04	-1.16E-03	1.20E-01
-5.78E-08	2.57E-01	5.63E-04	-1.66E-03	1.33E-01
-5.46E-08	2.69E-01	-4.38E-04	-1.03E-03	1.25E-01
-5.14E-08	2.68E-01	-1.88E-04	7.19E-04	1.31E-01
-4.82E-08	2.77E-01	-5.63E-04	-7.81E-04	1.26E-01
-4.50E-08	2.91E-01	-2.00E-03	-7.81E-04	1.22E-01
-4.18E-08	2.93E-01	-2.22E-03	9.69E-04	1.26E-01
-3.86E-08	2.98E-01	-1.63E-03	-1.78E-03	1.22E-01
-3.54E-08	3.13E-01	-1.19E-03	5.94E-04	1.33E-01
-3.22E-08	3.01E-01	3.44E-04	-1.78E-03	1.50E-01
-2.90E-08	3.05E-01	-2.25E-03	-4.06E-04	1.59E-01
-2.58E-08	2.96E-01	-1.88E-04	5.94E-04	1.52E-01
-2.26E-08	3.04E-01	-3.13E-04	-1.19E-03	1.59E-01
-1.94E-08	3.10E-01	1.56E-04	-1.16E-03	1.47E-01
-1.62E-08	3.20E-01	-1.06E-03	-5.31E-04	1.50E-01
-1.30E-08	3.27E-01	-6.25E-05	5.94E-04	1.47E-01
-9.77E-09	3.26E-01	-6.25E-05	-3.13E-05	1.52E-01
-6.57E-09	3.31E-01	4.38E-04	-1.16E-03	1.60E-01
-3.37E-09	3.33E-01	-1.06E-03	7.19E-04	1.62E-01
-1.65E-10	3.28E-01	-1.22E-03	7.19E-04	1.68E-01
3.04E-09	3.33E-01	-5.63E-04	-6.56E-04	1.73E-01
6.24E-09	3.27E-01	-3.44E-04	-7.81E-04	1.81E-01
9.44E-09	3.29E-01	-1.09E-03	-6.56E-04	1.66E-01
1.26E-08	3.22E-01	-1.16E-03	5.94E-04	1.72E-01
1.58E-08	3.26E-01	3.44E-04	-7.81E-04	1.78E-01
1.90E-08	3.31E-01	9.38E-05	1.03E-03	1.65E-01
2.22E-08	3.45E-01	-1.22E-03	-7.81E-04	1.66E-01
2.54E-08	3.35E-01	-2.25E-03	4.69E-04	1.77E-01
2.86E-08	3.40E-01	-5.94E-04	-1.56E-04	1.79E-01
3.18E-08	3.58E-01	-5.63E-04	-4.06E-04	1.90E-01
3.50E-08	3.57E-01	-7.19E-04	9.38E-05	1.87E-01
3.82E-08	3.58E-01	-4.38E-04	5.94E-04	1.97E-01
4.14E-08	3.65E-01	-1.56E-04	-4.06E-04	1.84E-01
4.46E-08	3.69E-01	-3.44E-04	-5.31E-04	2.03E-01
4.78E-08	3.67E-01	3.13E-05	-1.56E-04	1.93E-01
5.10E-08	3.80E-01	-1.44E-03	-1.41E-03	2.06E-01
5.42E-08	3.81E-01	-4.38E-04	7.19E-04	2.09E-01
5.74E-08	3.80E-01	-4.38E-04	-1.56E-04	2.14E-01
6.06E-08	3.79E-01	-1.09E-03	-5.31E-04	2.15E-01
6.38E-08	3.83E-01	6.25E-05	3.44E-04	2.14E-01
6.70E-08	3.81E-01	-6.56E-04	3.44E-04	2.21E-01
7.02E-08	3.83E-01	-9.69E-04	-6.56E-04	2.27E-01
7.34E-08	3.92E-01	-5.63E-04	-2.81E-04	2.28E-01
7.66E-08	3.87E-01	1.88E-04	-7.81E-04	2.24E-01
7.98E-08	3.85E-01	-6.25E-05	5.94E-04	2.27E-01
8.30E-08	4.01E-01	4.38E-04	-4.38E-04	2.31E-01
8.62E-08	3.83E-01	-1.66E-03	-1.28E-03	2.25E-01
8.94E-08	3.94E-01	-9.38E-04	-3.13E-05	2.31E-01
9.26E-08	4.00E-01	-6.25E-05	-4.69E-04	2.47E-01
9.58E-08	4.05E-01	-9.38E-05	8.44E-04	2.42E-01
9.90E-08	4.08E-01	3.13E-05	2.19E-04	2.38E-01
1.02E-07	4.12E-01	-1.47E-03	7.19E-04	2.56E-01
1.05E-07	4.15E-01	-6.25E-05	-1.28E-03	2.45E-01
1.09E-07	4.21E-01	-7.19E-04	2.19E-04	2.49E-01
1.12E-07	4.12E-01	-1.22E-03	-1.03E-03	2.58E-01
1.15E-07	4.22E-01	-4.38E-04	1.09E-03	2.58E-01
1.18E-07	4.21E-01	-1.56E-04	7.19E-04	2.52E-01
1.21E-07	4.15E-01	-1.75E-03	5.94E-04	2.63E-01
1.25E-07	4.27E-01	-5.94E-04	1.34E-03	2.62E-01
1.28E-07	4.21E-01	-1.16E-03	1.09E-03	2.65E-01
1.31E-07	4.24E-01	-3.13E-04	-1.03E-03	2.63E-01
1.34E-07	4.31E-01	-5.94E-04	9.38E-05	2.69E-01
1.37E-07	4.38E-01	-9.38E-04	4.69E-04	2.58E-01
1.41E-07	4.31E-01	-1.88E-03	-4.06E-04	2.70E-01
1.44E-07	4.38E-01	-1.19E-03	-2.81E-04	2.76E-01
1.47E-07	4.39E-01	-5.31E-04	-5.31E-04	2.74E-01
1.50E-07	4.40E-01	-1.63E-03	-7.81E-04	2.85E-01
1.53E-07	4.42E-01	-2.19E-04	-1.16E-03	2.76E-01
1.57E-07	4.43E-01	-4.38E-04	-9.06E-04	2.80E-01
1.60E-07	4.41E-01	4.38E-04	-4.69E-04	2.88E-01
1.63E-07	4.48E-01	-1.78E-03	-1.56E-04	2.89E-01
1.66E-07	4.45E-01	-1.53E-03	-1.41E-03	2.85E-01
1.69E-07	4.46E-01	-6.88E-04	2.19E-04	2.95E-01
1.73E-07	4.50E-01	-6.25E-05	4.69E-04	2.99E-01
1.76E-07	4.50E-01	-1.50E-03	-1.56E-04	2.95E-01
1.79E-07	4.65E-01	-2.16E-03	1.09E-03	2.95E-01
1.82E-07	4.71E-01	-1.06E-03	-1.16E-03	2.96E-01
1.85E-07	4.71E-01	-7.19E-04	-2.81E-04	3.09E-01
1.89E-07	4.74E-01	-1.34E-03	-3.13E-05	3.12E-01
1.92E-07	4.69E-01	-8.13E-04	4.06E-04	3.05E-01
1.95E-07	4.82E-01	-4.38E-04	-1.56E-04	3.05E-01
1.98E-07	4.81E-01	1.56E-04	-1.56E-04	3.08E-01
2.01E-07	4.85E-01	-2.66E-03	7.19E-04	3.06E-01
2.05E-07	4.83E-01	6.25E-05	-3.13E-05	3.09E-01
2.08E-07	4.79E-01	-4.06E-04	-2.81E-04	3.20E-01
2.11E-07	4.83E-01	-7.19E-04	-4.06E-04	3.17E-01
2.14E-07	4.89E-01	-1.09E-03	3.44E-04	3.20E-01
2.17E-07	4.92E-01	-6.56E-04	3.44E-04	3.21E-01
2.21E-07	4.87E-01	3.13E-04	-1.41E-03	3.15E-01
2.24E-07	4.97E-01	8.13E-04	7.19E-04	3.25E-01
2.27E-07	4.96E-01	-5.63E-04	-2.81E-04	3.32E-01
2.30E-07	4.97E-01	8.13E-04	-6.56E-04	3.34E-01
2.33E-07	5.00E-01	-8.13E-04	-6.56E-04	3.33E-01
2.37E-07	4.97E-01	2.78E-17	-7.81E-04	3.33E-01
2.40E-07	5.03E-01	-9.69E-04	-6.56E-04	3.38E-01
2.43E-07	5.07E-01	-1.31E-03	-2.81E-04	3.43E-01
2.46E-07	5.13E-01	-1.34E-03	4.69E-04	3.50E-01
2.49E-07	5.17E-01	3.13E-04	1.03E-03	3.58E-01
2.53E-07	5.19E-01	-5.63E-04	3.44E-04	3.61E-01
2.56E-07	5.17E-01	9.38E-04	-1.66E-03	3.52E-01
2.59E-07	5.28E-01	6.25E-05	7.81E-04	3.55E-01
2.62E-07	5.24E-01	9.38E-05	-2.81E-04	3.57E-01
2.65E-07	5.30E-01	-5.94E-04	-4.06E-04	3.53E-01
2.69E-07	5.30E-01	-9.38E-04	4.69E-04	3.57E-01
2.72E-07	5.20E-01	-9.06E-04	-4.06E-04	3.60E-01
2.75E-07	5.27E-01	6.88E-04	8.44E-04	3.64E-01
2.78E-07	5.29E-01	-9.38E-04	-1.41E-03	3.54E-01
2.81E-07	5.31E-01	9.38E-05	-3.13E-05	3.58E-01
2.85E-07	5.41E-01	3.13E-04	9.38E-05	3.65E-01
2.88E-07	5.35E-01	-7.19E-04	-5.31E-04	3.63E-01
2.91E-07	5.40E-01	-2.19E-04	9.38E-05	3.69E-01
2.94E-07	5.50E-01	-1.72E-03	9.69E-04	3.67E-01
2.97E-07	5.51E-01	-1.06E-03	2.19E-04	3.80E-01
3.01E-07	5.59E-01	-6.56E-04	-7.81E-04	3.81E-01
3.04E-07	5.67E-01	1.56E-04	2.19E-04	3.79E-01
3.07E-07	5.67E-01	1.09E-03	9.38E-05	3.85E-01
3.10E-07	5.59E-01	8.13E-04	2.81E-04	3.84E-01
3.13E-07	5.63E-01	9.69E-04	-4.06E-04	3.90E-01
3.17E-07	5.74E-01	6.25E-05	3.44E-04	3.95E-01
3.20E-07	5.76E-01	-6.25E-05	9.69E-04	4.01E-01
3.23E-07	5.74E-01	-7.19E-04	9.38E-05	4.03E-01
3.26E-07	5.74E-01	9.38E-04	9.69E-04	4.07E-01
3.29E-07	5.84E-01	5.31E-04	-1.03E-03	4.18E-01
3.33E-07	5.78E-01	-1.56E-04	-3.13E-05	4.01E-01
3.36E-07	5.83E-01	3.13E-04	1.09E-03	4.11E-01
3.39E-07	5.78E-01	1.09E-03	8.44E-04	4.09E-01
3.42E-07	5.77E-01	5.63E-04	4.69E-04	4.14E-01
3.45E-07	5.79E-01	-4.38E-04	7.19E-04	4.10E-01
3.49E-07	5.78E-01	-1.06E-03	9.38E-05	4.22E-01
3.52E-07	5.83E-01	3.13E-04	-7.81E-04	4.14E-01
3.55E-07	5.78E-01	-1.09E-03	1.47E-03	4.10E-01
3.58E-07	5.93E-01	8.44E-04	9.69E-04	4.19E-01
3.61E-07	5.98E-01	-4.69E-04	9.38E-05	4.30E-01
3.65E-07	6.00E-01	3.13E-04	5.94E-04	4.17E-01
3.68E-07	6.02E-01	-1.88E-04	-7.81E-04	4.22E-01
3.71E-07	6.10E-01	-3.13E-05	7.19E-04	4.29E-01
3.74E-07	6.04E-01	6.25E-05	-1.56E-04	4.29E-01
3.77E-07	6.10E-01	1.09E-03	-1.56E-04	4.36E-01
3.81E-07	6.05E-01	-1.06E-03	-1.56E-04	4.42E-01
3.84E-07	6.01E-01	-1.06E-03	3.44E-04	4.47E-01
3.87E-07	6.00E-01	1.88E-04	5.94E-04	4.38E-01
3.90E-07	6.13E-01	6.88E-04	2.19E-04	4.52E-01
3.93E-07	6.22E-01	-9.38E-05	-1.16E-03	4.41E-01
3.97E-07	6.15E-01	1.88E-04	1.47E-03	4.50E-01
4.00E-07	6.22E-01	-9.38E-04	8.44E-04	4.54E-01
4.03E-07	6.29E-01	5.31E-04	1.53E-03	4.49E-01
4.06E-07	6.24E-01	5.94E-04	-3.13E-05	4.55E-01
4.09E-07	6.28E-01	-3.44E-04	6.25E-05	4.58E-01
4.13E-07	6.29E-01	1.22E-03	3.44E-04	4.60E-01
4.16E-07	6.33E-01	4.06E-04	7.19E-04	4.68E-01
4.19E-07	6.39E-01	-5.31E-04	-1.28E-03	4.50E-01
4.22E-07	6.34E-01	-8.44E-04	9.38E-05	4.58E-01
4.25E-07	6.36E-01	6.25E-05	-2.81E-04	4.65E-01
4.29E-07	6.46E-01	1.16E-03	2.19E-04	4.60E-01
4.32E-07	6.51E-01	-1.88E-04	-1.56E-04	4.71E-01
4.35E-07	6.49E-01	-6.25E-05	9.69E-04	4.68E-01
4.38E-07	6.52E-01	-6.25E-05	7.19E-04	4.71E-01
4.41E-07	6.56E-01	6.88E-04	-1.41E-03	4.78E-01
4.45E-07	6.51E-01	-2.00E-03	1.09E-03	4.77E-01
4.48E-07	6.58E-01	-4.38E-04	1.09E-03	4.83E-01
4.51E-07	6.58E-01	-6.88E-04	-5.63E-04	4.81E-01
4.54E-07	6.64E-01	8.13E-04	-2.81E-04	4.84E-01
4.57E-07	6.65E-01	-1.09E-03	-3.13E-05	4.88E-01
4.61E-07	6.59E-01	-6.25E-05	-1.56E-04	4.86E-01
4.64E-07	6.62E-01	1.84E-03	3.13E-05	4.82E-01
4.67E-07	6.65E-01	5.94E-04	2.19E-04	5.01E-01
4.70E-07	6.60E-01	-1.22E-03	2.19E-04	4.88E-01
4.73E-07	6.68E-01	-5.63E-04	6.56E-04	4.95E-01
4.77E-07	6.70E-01	-1.88E-04	-1.56E-04	5.03E-01
4.80E-07	6.63E-01	-6.25E-05	3.44E-04	5.12E-01
4.83E-07	6.70E-01	-2.19E-04	-5.63E-04	5.07E-01
4.86E-07	6.77E-01	-1.56E-04	3.44E-04	5.07E-01
4.89E-07	6.81E-01	4.69E-04	-1.56E-04	5.10E-01
4.93E-07	6.88E-01	2.19E-04	-2.81E-04	5.07E-01
4.96E-07	6.94E-01	-4.38E-04	9.69E-04	5.14E-01
4.99E-07	6.85E-01	6.25E-05	1.09E-03	5.21E-01
5.02E-07	6.89E-01	-3.13E-04	-9.38E-05	5.22E-01
5.05E-07	6.92E-01	1.47E-03	-1.56E-04	5.17E-01
5.09E-07	6.84E-01	-8.13E-04	-1.19E-03	5.21E-01
5.12E-07	6.88E-01	-4.06E-04	4.69E-04	5.13E-01
5.15E-07	6.99E-01	1.06E-03	1.53E-03	5.16E-01
5.18E-07	6.91E-01	-4.69E-04	-3.13E-05	5.25E-01
5.21E-07	7.06E-01	-4.69E-04	-1.56E-04	5.18E-01
5.25E-07	7.02E-01	-4.38E-04	8.44E-04	5.28E-01
5.28E-07	7.04E-01	-6.88E-04	-5.63E-04	5.32E-01
5.31E-07	7.03E-01	-5.63E-04	-4.06E-04	5.21E-01
5.34E-07	7.10E-01	-6.25E-05	-1.16E-03	5.32E-01
5.37E-07	7.02E-01	-1.88E-04	2.19E-04	5.30E-01
5.41E-07	7.08E-01	-2.19E-04	-2.81E-04	5.36E-01
5.44E-07	7.02E-01	9.69E-04	-4.06E-04	5.41E-01
5.47E-07	7.08E-01	-1.88E-04	9.38E-05	5.50E-01
5.50E-07	7.11E-01	9.38E-05	1.41E-03	5.43E-01
5.53E-07	7.09E-01	-9.69E-04	1.56E-04	5.41E-01
5.57E-07	7.10E-01	3.13E-04	9.06E-04	5.45E-01
5.60E-07	7.09E-01	6.25E-05	9.38E-05	5.52E-01
5.63E-07	7.17E-01	9.38E-05	4.69E-04	5.52E-01
5.66E-07	7.30E-01	1.19E-03	6.56E-04	5.54E-01
5.69E-07	7.20E-01	4.38E-04	2.19E-04	5.52E-01
5.73E-07	7.27E-01	-1.34E-03	1.22E-03	5.53E-01
5.76E-07	7.33E-01	-2.81E-04	1.59E-03	5.55E-01
5.79E-07	7.26E-01	-1.34E-03	-3.13E-05	5.67E-01
5.82E-07	7.36E-01	9.38E-04	1.53E-03	5.62E-01
5.85E-07	7.35E-01	-9.38E-05	5.94E-04	5.70E-01
5.89E-07	7.33E-01	-8.13E-04	9.38E-05	5.69E-01
5.92E-07	7.37E-01	3.44E-04	-2.81E-04	5.70E-01
5.95E-07	7.45E-01	8.44E-04	-3.13E-05	5.68E-01
5.98E-07	7.44E-01	8.44E-04	1.03E-03	5.72E-01
6.01E-07	7.44E-01	3.13E-05	-3.13E-05	5.75E-01
6.05E-07	7.51E-01	-1.50E-03	1.78E-03	5.82E-01
6.08E-07	7.46E-01	6.25E-05	8.44E-04	5.75E-01
6.11E-07	7.50E-01	-7.19E-04	-7.81E-04	5.79E-01
6.14E-07	7.61E-01	8.44E-04	-1.56E-04	5.85E-01
6.17E-07	7.50E-01	2.19E-04	4.69E-04	5.86E-01
6.21E-07	7.58E-01	-6.25E-05	1.06E-03	5.83E-01
6.24E-07	7.66E-01	3.13E-04	-6.56E-04	5.88E-01
6.27E-07	7.57E-01	9.69E-04	-3.13E-05	5.97E-01
6.30E-07	7.66E-01	-1.38E-03	-6.56E-04	6.02E-01
6.33E-07	7.71E-01	1.06E-03	-6.56E-04	5.98E-01
6.37E-07	7.68E-01	-3.44E-04	7.19E-04	5.99E-01
6.40E-07	7.73E-01	-8.13E-04	3.44E-04	5.97E-01
6.43E-07	7.85E-01	1.53E-03	-2.81E-04	6.17E-01
6.46E-07	7.85E-01	3.13E-04	3.13E-05	6.12E-01
6.49E-07	7.88E-01	1.56E-04	1.22E-03	6.06E-01
6.53E-07	7.88E-01	-8.13E-04	1.59E-03	6.09E-01
6.56E-07	7.89E-01	4.38E-04	-1.16E-03	6.09E-01
6.59E-07	7.92E-01	1.19E-03	9.38E-04	6.04E-01
6.62E-07	7.91E-01	8.44E-04	5.94E-04	6.15E-01
6.65E-07	7.95E-01	-2.19E-04	1.47E-03	6.11E-01
6.69E-07	7.86E-01	6.88E-04	-1.56E-04	6.18E-01
6.72E-07	7.94E-01	1.22E-03	3.13E-04	6.23E-01
6.75E-07	7.98E-01	-2.19E-04	1.34E-03	6.19E-01
6.78E-07	8.03E-01	-1.63E-03	2.28E-03	6.27E-01
6.81E-07	8.00E-01	6.56E-04	1.16E-03	6.35E-01
6.85E-07	8.01E-01	-3.13E-04	-1.56E-04	6.33E-01
6.88E-07	8.02E-01	1.16E-03	9.38E-05	6.41E-01
6.91E-07	8.11E-01	3.44E-04	8.44E-04	6.35E-01
6.94E-07	8.08E-01	-9.38E-04	1.50E-03	6.39E-01
6.97E-07	8.17E-01	6.88E-04	-2.81E-04	6.34E-01
7.01E-07	8.08E-01	-6.25E-04	3.44E-04	6.46E-01
7.04E-07	8.14E-01	-3.44E-04	2.19E-04	6.40E-01
7.07E-07	8.15E-01	-9.38E-05	1.25E-04	6.41E-01
7.10E-07	8.14E-01	1.06E-03	9.38E-04	6.50E-01
7.13E-07	8.18E-01	9.38E-04	5.94E-04	6.49E-01
7.17E-07	8.24E-01	-6.25E-05	1.38E-03	6.46E-01
7.20E-07	8.24E-01	1.16E-03	-3.13E-05	6.50E-01
7.23E-07	8.32E-01	1.22E-03	1.66E-03	6.54E-01
7.26E-07	8.34E-01	5.31E-04	2.19E-04	6.51E-01
7.29E-07	8.36E-01	1.88E-04	2.28E-03	6.50E-01
7.33E-07	8.35E-01	-2.19E-04	2.16E-03	6.59E-01
7.36E-07	8.32E-01	2.31E-03	1.75E-03	6.60E-01
7.39E-07	8.31E-01	-9.38E-05	9.69E-04	6.62E-01
7.42E-07	8.40E-01	4.38E-04	7.19E-04	6.55E-01
7.45E-07	8.35E-01	-2.19E-04	6.25E-04	6.67E-01
7.49E-07	8.40E-01	5.31E-04	1.81E-03	6.65E-01
7.52E-07	8.40E-01	-9.38E-05	1.22E-03	6.61E-01
7.55E-07	8.39E-01	-9.38E-04	4.69E-04	6.69E-01
7.58E-07	8.38E-01	6.25E-05	1.78E-03	6.63E-01
7.61E-07	8.43E-01	1.69E-03	1.78E-03	6.64E-01
7.65E-07	8.34E-01	3.13E-05	8.44E-04	6.78E-01
7.68E-07	8.40E-01	5.94E-04	-2.81E-04	6.71E-01
7.71E-07	8.48E-01	8.13E-04	2.19E-04	6.69E-01
7.74E-07	8.40E-01	1.22E-03	2.66E-03	6.75E-01
7.77E-07	8.51E-01	-2.19E-04	5.63E-04	6.82E-01
7.81E-07	8.55E-01	8.13E-04	9.38E-05	6.75E-01
7.84E-07	8.57E-01	1.19E-03	3.44E-04	6.75E-01
7.87E-07	8.66E-01	1.69E-03	1.47E-03	6.79E-01
7.90E-07	8.60E-01	1.56E-04	2.03E-03	6.85E-01
7.93E-07	8.59E-01	5.63E-04	8.44E-04	6.80E-01
7.97E-07	8.61E-01	1.88E-04	4.69E-04	6.85E-01
8.00E-07	8.59E-01	1.34E-03	9.38E-05	6.83E-01
8.03E-07	8.62E-01	6.56E-04	3.44E-04	6.92E-01
8.06E-07	8.58E-01	-5.94E-04	1.28E-03	6.93E-01
8.09E-07	8.67E-01	-3.44E-04	-1.22E-03	6.89E-01
8.13E-07	8.56E-01	1.06E-03	-6.56E-04	6.94E-01
8.16E-07	8.58E-01	1.56E-04	1.09E-03	6.98E-01
8.19E-07	8.63E-01	9.69E-04	1.47E-03	7.03E-01
8.22E-07	8.73E-01	2.19E-04	-6.56E-04	7.00E-01
8.25E-07	8.76E-01	9.38E-04	2.66E-03	7.05E-01
8.29E-07	8.72E-01	1.44E-03	1.22E-03	6.96E-01
8.32E-07	8.68E-01	1.88E-04	1.09E-03	7.00E-01
8.35E-07	8.74E-01	9.06E-04	-4.06E-04	7.11E-01
8.38E-07	8.71E-01	5.31E-04	5.94E-04	7.06E-01
8.41E-07	8.71E-01	1.56E-03	1.53E-03	7.05E-01
8.45E-07	8.74E-01	1.88E-04	7.19E-04	7.06E-01
8.48E-07	8.85E-01	5.94E-04	-6.56E-04	7.11E-01
8.51E-07	8.84E-01	2.22E-03	-1.56E-04	7.11E-01
8.54E-07	8.78E-01	7.19E-04	-7.81E-04	7.13E-01
8.57E-07	8.88E-01	5.94E-04	1.41E-03	7.15E-01
8.61E-07	8.90E-01	2.81E-04	5.94E-04	7.10E-01
8.64E-07	8.96E-01	3.13E-04	3.44E-04	7.28E-01
8.67E-07	9.00E-01	-6.25E-04	2.19E-04	7.18E-01
8.70E-07	8.96E-01	8.13E-04	8.44E-04	7.34E-01
8.73E-07	8.98E-01	-6.25E-05	1.47E-03	7.28E-01
8.77E-07	9.04E-01	1.88E-04	-6.56E-04	7.21E-01
8.80E-07	9.01E-01	1.03E-03	8.44E-04	7.34E-01
8.83E-07	9.08E-01	3.13E-04	9.06E-04	7.36E-01
8.86E-07	9.03E-01	1.56E-04	4.38E-04	7.38E-01
8.89E-07	9.01E-01	7.81E-04	-1.56E-04	7.33E-01
8.93E-07	9.01E-01	1.06E-03	1.28E-03	7.30E-01
8.96E-07	9.13E-01	2.09E-03	1.34E-03	7.31E-01
8.99E-07	9.05E-01	2.81E-04	9.38E-05	7.33E-01
9.02E-07	9.14E-01	7.19E-04	3.13E-05	7.45E-01
9.05E-07	9.08E-01	6.25E-05	5.94E-04	7.48E-01
9.09E-07	9.08E-01	6.56E-04	1.16E-03	7.47E-01
9.12E-07	9.14E-01	6.56E-04	1.53E-03	7.47E-01
9.15E-07	9.17E-01	6.88E-04	3.13E-04	7.41E-01
9.18E-07	9.11E-01	6.56E-04	2.19E-04	7.50E-01
9.21E-07	9.19E-01	5.31E-04	8.44E-04	7.55E-01
9.25E-07	9.30E-01	4.69E-04	-4.06E-04	7.52E-01
9.28E-07	9.25E-01	1.22E-03	1.03E-03	7.60E-01
9.31E-07	9.22E-01	1.69E-03	4.69E-04	7.57E-01
9.34E-07	9.32E-01	2.19E-04	5.94E-04	7.58E-01
9.37E-07	9.38E-01	9.69E-04	1.78E-03	7.59E-01
9.41E-07	9.32E-01	8.13E-04	1.09E-03	7.62E-01
9.44E-07	9.35E-01	6.56E-04	1.94E-03	7.65E-01
9.47E-07	9.32E-01	1.19E-03	1.34E-03	7.58E-01
9.50E-07	9.35E-01	8.13E-04	1.16E-03	7.62E-01
9.53E-07	9.33E-01	4.38E-04	1.91E-03	7.64E-01
9.57E-07	9.27E-01	-9.38E-04	1.19E-03	7.60E-01
9.60E-07	9.38E-01	-6.25E-05	1.22E-03	7.73E-01
9.63E-07	9.30E-01	-8.13E-04	3.44E-04	7.68E-01
9.66E-07	9.31E-01	4.38E-04	-1.56E-04	7.70E-01
9.69E-07	9.28E-01	9.69E-04	1.03E-03	7.61E-01
9.73E-07	9.33E-01	3.13E-04	2.19E-04	7.73E-01
9.76E-07	9.35E-01	-1.56E-04	9.38E-05	7.76E-01
9.79E-07	9.39E-01	5.63E-04	-6.88E-04	7.68E-01
9.82E-07	9.33E-01	-4.69E-04	-1.03E-03	7.70E-01
9.85E-07	9.39E-01	-1.84E-03	-2.81E-04	7.64E-01
9.89E-07	9.38E-01	-8.44E-04	9.38E-05	7.68E-01
9.92E-07	9.36E-01	-5.94E-04	-1.53E-03	7.69E-01
9.95E-07	9.44E-01	-1.31E-03	-1.56E-04	7.75E-01
9.98E-07	9.38E-01	-4.38E-04	-5.31E-04	7.72E-01
1.00E-06	9.45E-01	6.25E-05	2.19E-04	7.79E-01
1.00E-06	9.47E-01	4.38E-04	-9.06E-04	7.81E-01
1.01E-06	9.53E-01	-5.94E-04	-1.56E-04	7.84E-01
1.01E-06	9.65E-01	-9.38E-05	9.69E-04	7.90E-01
1.01E-06	9.60E-01	3.13E-04	4.69E-04	7.96E-01
1.02E-06	9.69E-01	3.13E-04	1.47E-03	8.03E-01
1.02E-06	9.74E-01	3.13E-05	3.44E-04	8.00E-01
1.02E-06	9.73E-01	3.13E-04	2.19E-04	7.97E-01
1.03E-06	9.71E-01	7.81E-04	1.53E-03	8.02E-01
1.03E-06	9.70E-01	1.22E-03	1.03E-03	8.10E-01
1.03E-06	9.83E-01	5.63E-04	1.09E-03	8.01E-01
1.04E-06	9.76E-01	2.19E-04	1.84E-03	8.05E-01
1.04E-06	9.77E-01	2.81E-04	1.56E-04	8.04E-01
1.04E-06	9.79E-01	1.94E-03	5.00E-04	8.16E-01
1.05E-06	9.86E-01	8.13E-04	5.63E-04	8.18E-01
1.05E-06	9.78E-01	9.38E-04	1.16E-03	8.12E-01
1.05E-06	9.98E-01	4.69E-04	9.06E-04	8.09E-01
1.06E-06	9.85E-01	1.59E-03	9.69E-04	8.11E-01
1.06E-06	9.89E-01	-9.38E-05	1.66E-03	8.09E-01
1.06E-06	9.95E-01	1.56E-04	1.16E-03	8.22E-01
1.07E-06	9.96E-01	2.81E-04	9.06E-04	8.19E-01
1.07E-06	1.00E+00	1.59E-03	8.44E-04	8.15E-01
1.07E-06	9.94E-01	-3.44E-04	1.03E-03	8.15E-01
1.08E-06	9.92E-01	2.19E-04	9.38E-04	8.20E-01
1.08E-06	9.98E-01	1.59E-03	5.94E-04	8.23E-01
1.08E-06	1.00E+00	7.19E-04	1.09E-03	8.26E-01
1.08E-06	9.99E-01	5.31E-04	2.81E-04	8.21E-01
1.09E-06	1.00E+00	1.88E-04	8.44E-04	8.22E-01
1.09E-06	9.96E-01	2.09E-03	7.19E-04	8.20E-01
1.09E-06	9.93E-01	1.56E-03	9.69E-04	8.28E-01
1.10E-06	9.96E-01	7.81E-04	5.94E-04	8.28E-01
1.10E-06	9.99E-01	1.34E-03	-8.13E-04	8.21E-01
1.10E-06	1.00E+00	4.06E-04	7.19E-04	8.34E-01
1.11E-06	1.00E+00	1.47E-03	1.16E-03	8.34E-01
1.11E-06	1.00E+00	6.56E-04	5.63E-04	8.40E-01
1.11E-06	1.00E+00	1.06E-03	1.53E-03	8.46E-01
1.12E-06	1.01E+00	4.38E-04	7.81E-04	8.45E-01
1.12E-06	1.00E+00	1.31E-03	-2.81E-04	8.41E-01
1.12E-06	1.01E+00	9.06E-04	5.94E-04	8.49E-01
1.13E-06	1.00E+00	2.44E-03	1.78E-03	8.37E-01
1.13E-06	1.01E+00	6.56E-04	7.19E-04	8.40E-01
1.13E-06	1.01E+00	2.78E-03	-3.13E-05	8.49E-01
1.14E-06	1.00E+00	6.56E-04	-7.81E-04	8.45E-01
1.14E-06	1.01E+00	8.13E-04	3.44E-04	8.42E-01
1.14E-06	1.02E+00	7.81E-04	-4.06E-04	8.48E-01
1.15E-06	1.01E+00	3.13E-04	2.19E-04	8.44E-01
1.15E-06	1.01E+00	1.69E-03	-1.28E-03	8.42E-01
1.15E-06	1.01E+00	1.88E-04	9.69E-04	8.47E-01
1.16E-06	1.02E+00	1.72E-03	1.47E-03	8.61E-01
1.16E-06	1.01E+00	1.31E-03	9.69E-04	8.65E-01
1.16E-06	1.01E+00	-6.25E-05	-1.56E-04	8.68E-01
1.16E-06	1.02E+00	3.13E-05	2.19E-04	8.65E-01
1.17E-06	1.02E+00	2.81E-04	2.19E-04	8.61E-01
1.17E-06	1.03E+00	-5.63E-04	7.19E-04	8.59E-01
1.17E-06	1.02E+00	1.16E-03	9.38E-05	8.57E-01
1.18E-06	1.02E+00	1.06E-03	-6.56E-04	8.61E-01
1.18E-06	1.03E+00	-8.13E-04	9.38E-05	8.61E-01
1.18E-06	1.02E+00	1.09E-03	-1.16E-03	8.68E-01
1.19E-06	1.03E+00	-9.38E-05	-2.81E-04	8.71E-01
1.19E-06	1.03E+00	3.44E-04	9.38E-05	8.70E-01
1.19E-06	1.03E+00	1.31E-03	1.41E-03	8.75E-01
1.20E-06	1.03E+00	2.19E-03	-1.56E-04	8.74E-01
1.20E-06	1.03E+00	2.31E-03	-1.56E-04	8.79E-01
1.20E-06	1.04E+00	3.13E-04	-7.81E-04	8.87E-01
1.21E-06	1.04E+00	-9.38E-05	2.19E-04	8.77E-01
1.21E-06	1.04E+00	2.34E-03	7.50E-04	8.80E-01
1.21E-06	1.03E+00	-3.44E-04	-6.56E-04	8.81E-01
1.22E-06	1.04E+00	9.69E-04	2.19E-04	8.87E-01
1.22E-06	1.04E+00	-8.13E-04	-6.25E-05	8.93E-01
1.22E-06	1.05E+00	-6.25E-05	1.88E-04	8.96E-01
1.23E-06	1.04E+00	1.69E-03	-1.28E-03	8.95E-01
1.23E-06	1.05E+00	4.06E-04	2.19E-04	8.95E-01
1.23E-06	1.04E+00	1.19E-03	1.03E-03	8.94E-01
1.24E-06	1.06E+00	1.19E-03	-4.06E-04	8.94E-01
1.24E-06	1.05E+00	-1.88E-04	8.44E-04	8.92E-01
1.24E-06	1.05E+00	2.31E-03	-1.56E-04	8.95E-01
1.24E-06	1.05E+00	-1.38E-03	1.66E-03	8.99E-01
1.25E-06	1.05E+00	9.38E-04	1.06E-03	9.03E-01
1.25E-06	1.05E+00	1.06E-03	4.69E-04	9.00E-01
1.25E-06	1.05E+00	-7.19E-04	1.19E-03	9.02E-01
1.26E-06	1.06E+00	5.63E-04	-2.81E-04	9.03E-01
1.26E-06	1.05E+00	2.81E-04	5.94E-04	9.03E-01
1.26E-06	1.04E+00	4.38E-04	-3.13E-05	9.00E-01
1.27E-06	1.05E+00	-1.06E-03	3.44E-04	9.00E-01
1.27E-06	1.05E+00	1.06E-03	-7.81E-04	9.09E-01
1.27E-06	1.05E+00	8.13E-04	-1.56E-04	9.17E-01
1.28E-06	1.05E+00	1.44E-03	-4.06E-04	9.01E-01
1.28E-06	1.06E+00	3.13E-05	9.38E-05	9.08E-01
1.28E-06	1.06E+00	1.31E-03	4.69E-04	9.06E-01
1.29E-06	1.06E+00	7.19E-04	-6.56E-04	9.07E-01
1.29E-06	1.06E+00	1.56E-03	5.31E-04	9.07E-01
1.29E-06	1.07E+00	2.81E-04	-3.13E-05	9.04E-01
1.30E-06	1.06E+00	1.44E-03	7.19E-04	9.06E-01
1.30E-06	1.06E+00	1.44E-03	-3.13E-05	9.17E-01
1.30E-06	1.07E+00	9.06E-04	8.44E-04	9.20E-01
1.31E-06	1.07E+00	-9.69E-04	9.06E-04	9.20E-01
1.31E-06	1.07E+00	1.88E-04	7.19E-04	9.27E-01
1.31E-06	1.07E+00	1.44E-03	-5.31E-04	9.19E-01
1.32E-06	1.07E+00	1.16E-03	-5.31E-04	9.22E-01
1.32E-06	1.08E+00	4.69E-04	9.69E-04	9.19E-01
1.32E-06	1.08E+00	6.56E-04	-1.56E-04	9.34E-01
1.32E-06	1.07E+00	1.31E-03	3.44E-04	9.32E-01
1.33E-06	1.09E+00	1.28E-03	3.44E-04	9.28E-01
1.33E-06	1.07E+00	3.13E-05	7.19E-04	9.29E-01
1.33E-06	1.08E+00	1.34E-03	9.38E-05	9.38E-01
1.34E-06	1.08E+00	2.44E-03	8.44E-04	9.40E-01
1.34E-06	1.08E+00	1.88E-04	5.94E-04	9.40E-01
1.34E-06	1.09E+00	5.94E-04	7.19E-04	9.38E-01
1.35E-06	1.08E+00	3.13E-05	4.69E-04	9.44E-01
1.35E-06	1.08E+00	6.56E-04	-9.38E-05	9.46E-01
1.35E-06	1.08E+00	5.31E-04	2.19E-04	9.42E-01
1.36E-06	1.09E+00	9.06E-04	1.09E-03	9.42E-01
1.36E-06	1.09E+00	1.19E-03	-3.13E-05	9.40E-01
1.36E-06	1.08E+00	6.88E-04	8.44E-04	9.42E-01
1.37E-06	1.09E+00	4.06E-04	-5.31E-04	9.48E-01
1.37E-06	1.10E+00	5.63E-04	8.44E-04	9.41E-01
1.37E-06	1.09E+00	9.69E-04	-4.06E-04	9.53E-01
1.38E-06	1.10E+00	1.69E-03	1.47E-03	9.46E-01
1.38E-06	1.09E+00	1.94E-03	2.19E-04	9.49E-01
1.38E-06	1.09E+00	-5.63E-04	1.22E-03	9.52E-01
1.39E-06	1.10E+00	1.19E-03	9.38E-05	9.50E-01
1.39E-06	1.10E+00	9.38E-05	4.69E-04	9.50E-01
1.39E-06	1.10E+00	9.38E-04	-1.28E-03	9.49E-01
1.40E-06	1.10E+00	-2.19E-04	5.94E-04	9.45E-01
1.40E-06	1.10E+00	6.88E-04	-3.13E-05	9.50E-01
1.40E-06	1.09E+00	9.38E-04	-6.56E-04	9.59E-01
1.40E-06	1.10E+00	1.56E-03	5.63E-04	9.49E-01
1.41E-06	1.11E+00	-1.09E-03	8.13E-04	9.58E-01
1.41E-06	1.11E+00	1.06E-03	1.22E-03	9.66E-01
1.41E-06	1.10E+00	9.06E-04	-6.25E-05	9.65E-01
1.42E-06	1.11E+00	6.88E-04	-3.13E-05	9.61E-01
1.42E-06	1.12E+00	2.19E-04	1.97E-03	9.65E-01
1.42E-06	1.11E+00	1.81E-03	1.09E-03	9.64E-01
1.43E-06	1.11E+00	1.19E-03	8.13E-04	9.69E-01
1.43E-06	1.10E+00	1.81E-03	6.88E-04	9.67E-01
1.43E-06	1.11E+00	1.19E-03	1.28E-03	9.72E-01
1.44E-06	1.11E+00	1.56E-03	4.69E-04	9.70E-01
1.44E-06	1.10E+00	2.06E-03	-1.28E-03	9.77E-01
1.44E-06	1.11E+00	-9.38E-05	-3.13E-05	9.71E-01
1.45E-06	1.11E+00	5.63E-04	1.13E-03	9.72E-01
1.45E-06	1.10E+00	6.88E-04	7.19E-04	9.82E-01
1.45E-06	1.11E+00	1.19E-03	-2.81E-04	9.76E-01
1.46E-06	1.11E+00	2.31E-03	1.66E-03	9.82E-01
1.46E-06	1.11E+00	4.69E-04	9.69E-04	9.78E-01
1.46E-06	1.11E+00	1.44E-03	-2.81E-04	9.81E-01
1.47E-06	1.11E+00	1.81E-03	1.56E-04	9.81E-01
1.47E-06	1.11E+00	2.19E-04	1.53E-03	9.86E-01
1.47E-06	1.12E+00	2.81E-04	1.34E-03	9.84E-01
1.48E-06	1.11E+00	8.44E-04	-4.38E-04	9.86E-01
1.48E-06	1.12E+00	1.06E-03	1.41E-03	9.82E-01
1.48E-06	1.13E+00	1.31E-03	-1.56E-04	9.77E-01
1.48E-06	1.12E+00	-1.88E-04	-2.81E-04	9.94E-01
1.49E-06	1.13E+00	7.81E-04	-3.13E-05	9.88E-01
1.49E-06	1.12E+00	1.34E-03	3.44E-04	9.93E-01
1.49E-06	1.12E+00	4.38E-04	4.69E-04	9.90E-01
1.50E-06	1.13E+00	9.38E-04	7.19E-04	9.96E-01
1.50E-06	1.13E+00	3.13E-04	-1.16E-03	9.96E-01
1.50E-06	1.12E+00	1.44E-03	-3.13E-05	9.98E-01
1.51E-06	1.13E+00	2.19E-03	-3.13E-04	9.95E-01
1.51E-06	1.13E+00	1.47E-03	1.09E-03	9.95E-01
1.51E-06	1.14E+00	7.19E-04	3.44E-04	1.01E+00
1.52E-06	1.14E+00	2.19E-03	-2.81E-04	1.01E+00
1.52E-06	1.13E+00	3.13E-04	2.19E-04	1.02E+00
1.52E-06	1.14E+00	7.81E-04	7.19E-04	1.01E+00
1.53E-06	1.14E+00	1.56E-03	8.44E-04	1.01E+00
1.53E-06	1.13E+00	2.41E-03	5.31E-04	1.02E+00
1.53E-06	1.15E+00	1.81E-03	1.22E-03	1.02E+00
1.54E-06	1.15E+00	3.13E-04	7.19E-04	1.02E+00
1.54E-06	1.14E+00	9.38E-04	5.94E-04	1.02E+00
1.54E-06	1.14E+00	1.84E-03	8.44E-04	1.02E+00
1.55E-06	1.14E+00	9.38E-04	9.38E-05	1.02E+00
1.55E-06	1.15E+00	6.88E-04	3.44E-04	1.02E+00
1.55E-06	1.15E+00	9.38E-04	-6.56E-04	1.01E+00
1.56E-06	1.15E+00	2.78E-03	-6.25E-05	1.02E+00
1.56E-06	1.15E+00	1.94E-03	1.22E-03	1.03E+00
1.56E-06	1.15E+00	1.31E-03	7.19E-04	1.03E+00
1.56E-06	1.16E+00	1.44E-03	5.94E-04	1.02E+00
1.57E-06	1.16E+00	1.31E-03	5.31E-04	1.02E+00
1.57E-06	1.16E+00	1.19E-03	9.38E-04	1.03E+00
1.57E-06	1.16E+00	1.84E-03	1.56E-04	1.02E+00
1.58E-06	1.15E+00	2.19E-04	7.19E-04	1.03E+00
1.58E-06	1.16E+00	1.19E-03	2.19E-04	1.03E+00
1.58E-06	1.16E+00	1.81E-03	8.44E-04	1.02E+00
1.59E-06	1.16E+00	1.16E-03	1.72E-03	1.03E+00
1.59E-06	1.17E+00	1.59E-03	8.44E-04	1.02E+00
1.59E-06	1.16E+00	1.44E-03	7.19E-04	1.02E+00
1.60E-06	1.16E+00	1.19E-03	9.06E-04	1.04E+00
1.60E-06	1.17E+00	3.13E-04	2.16E-03	1.03E+00
1.60E-06	1.16E+00	9.06E-04	1.22E-03	1.03E+00
1.61E-06	1.15E+00	1.19E-03	-5.31E-04	1.04E+00
1.61E-06	1.15E+00	5.31E-04	9.69E-04	1.04E+00
1.61E-06	1.16E+00	4.38E-04	8.44E-04	1.03E+00
1.62E-06	1.16E+00	2.31E-03	1.22E-03	1.04E+00
1.62E-06	1.16E+00	2.06E-03	-5.63E-04	1.04E+00
1.62E-06	1.16E+00	1.19E-03	-4.06E-04	1.04E+00
1.63E-06	1.17E+00	5.63E-04	1.47E-03	1.05E+00
1.63E-06	1.16E+00	1.56E-03	1.88E-04	1.04E+00
1.63E-06	1.16E+00	1.56E-03	9.38E-05	1.04E+00
1.64E-06	1.16E+00	1.56E-04	1.78E-03	1.04E+00
1.64E-06	1.17E+00	1.88E-04	1.59E-03	1.05E+00
1.64E-06	1.18E+00	9.69E-04	1.22E-03	1.05E+00
1.64E-06	1.18E+00	1.94E-03	9.69E-04	1.05E+00
1.65E-06	1.18E+00	8.13E-04	2.47E-03	1.06E+00
1.65E-06	1.18E+00	1.44E-03	1.31E-03	1.05E+00
1.65E-06	1.18E+00	2.19E-03	-1.56E-04	1.05E+00
1.66E-06	1.18E+00	1.94E-03	1.91E-03	1.06E+00
1.66E-06	1.18E+00	2.19E-03	9.06E-04	1.06E+00
1.66E-06	1.18E+00	4.06E-04	1.66E-03	1.07E+00
1.67E-06	1.18E+00	1.56E-03	1.28E-03	1.07E+00
1.67E-06	1.19E+00	1.56E-03	-6.25E-05	1.07E+00
1.67E-06	1.18E+00	1.06E-03	1.28E-03	1.07E+00
1.68E-06	1.18E+00	2.31E-03	2.91E-03	1.06E+00
1.68E-06	1.18E+00	1.16E-03	1.41E-03	1.06E+00
1.68E-06	1.19E+00	3.66E-03	1.25E-04	1.06E+00
1.69E-06	1.19E+00	1.56E-03	2.34E-03	1.06E+00
1.69E-06	1.20E+00	5.63E-04	1.72E-03	1.06E+00
1.69E-06	1.19E+00	1.44E-03	1.34E-03	1.07E+00
1.70E-06	1.19E+00	1.44E-03	1.84E-03	1.07E+00
1.70E-06	1.19E+00	5.94E-04	5.94E-04	1.07E+00
1.70E-06	1.20E+00	1.88E-04	1.97E-03	1.07E+00
1.71E-06	1.19E+00	1.19E-03	3.44E-04	1.08E+00
1.71E-06	1.20E+00	2.19E-03	1.66E-03	1.07E+00
1.71E-06	1.20E+00	2.19E-03	-4.06E-04	1.08E+00
1.72E-06	1.19E+00	1.06E-03	1.09E-03	1.09E+00
1.72E-06	1.19E+00	1.94E-03	1.66E-03	1.08E+00
1.72E-06	1.19E+00	1.94E-03	3.44E-04	1.08E+00
1.72E-06	1.20E+00	9.38E-04	9.69E-04	1.09E+00
1.73E-06	1.20E+00	3.03E-03	1.09E-03	1.08E+00
1.73E-06	1.20E+00	2.06E-03	7.81E-04	1.08E+00
1.73E-06	1.20E+00	2.56E-03	-2.81E-04	1.09E+00
1.74E-06	1.20E+00	1.81E-03	1.78E-03	1.09E+00
1.74E-06	1.19E+00	9.38E-04	5.31E-04	1.10E+00
1.74E-06	1.20E+00	1.69E-03	1.91E-03	1.09E+00
1.75E-06	1.19E+00	2.44E-03	9.06E-04	1.09E+00
1.75E-06	1.20E+00	1.56E-03	8.13E-04	1.09E+00
1.75E-06	1.20E+00	1.44E-03	2.38E-03	1.09E+00
1.76E-06	1.20E+00	1.44E-03	1.66E-03	1.08E+00
1.76E-06	1.19E+00	1.19E-03	5.94E-04	1.09E+00
1.76E-06	1.21E+00	2.06E-03	4.38E-04	1.08E+00
1.77E-06	1.20E+00	-3.13E-05	1.03E-03	1.08E+00
1.77E-06	1.20E+00	1.06E-03	2.19E-04	1.08E+00
1.77E-06	1.20E+00	2.31E-03	3.75E-04	1.08E+00
1.78E-06	1.20E+00	2.81E-04	1.34E-03	1.08E+00
1.78E-06	1.20E+00	8.13E-04	1.34E-03	1.08E+00
1.78E-06	1.20E+00	1.56E-03	5.94E-04	1.09E+00
1.79E-06	1.19E+00	1.56E-03	1.28E-03	1.09E+00
1.79E-06	1.20E+00	1.56E-03	1.13E-03	1.09E+00
1.79E-06	1.21E+00	1.44E-03	1.16E-03	1.09E+00
1.80E-06	1.21E+00	1.44E-03	6.56E-04	1.10E+00
1.80E-06	1.21E+00	1.69E-03	1.78E-03	1.10E+00
1.80E-06	1.21E+00	1.69E-03	1.09E-03	1.11E+00
1.80E-06	1.21E+00	1.69E-03	1.53E-03	1.10E+00
1.81E-06	1.21E+00	6.88E-04	1.78E-03	1.10E+00
1.81E-06	1.21E+00	1.69E-03	8.13E-04	1.11E+00
1.81E-06	1.21E+00	1.94E-03	1.13E-03	1.11E+00
1.82E-06	1.21E+00	2.78E-03	2.19E-04	1.12E+00
1.82E-06	1.22E+00	2.22E-03	1.22E-03	1.12E+00
1.82E-06	1.22E+00	2.78E-03	1.09E-03	1.11E+00
1.83E-06	1.21E+00	1.94E-03	1.34E-03	1.12E+00
1.83E-06	1.23E+00	5.31E-04	8.44E-04	1.12E+00
1.83E-06	1.22E+00	2.31E-03	-3.13E-05	1.12E+00
1.84E-06	1.21E+00	3.28E-03	1.09E-03	1.12E+00
1.84E-06	1.21E+00	1.94E-03	7.19E-04	1.12E+00
1.84E-06	1.22E+00	9.38E-04	1.09E-03	1.12E+00
1.85E-06	1.21E+00	1.94E-03	1.03E-03	1.12E+00
1.85E-06	1.22E+00	2.06E-03	1.13E-03	1.12E+00
1.85E-06	1.23E+00	2.19E-03	1.91E-03	1.12E+00
1.86E-06	1.23E+00	1.69E-03	1.47E-03	1.12E+00
1.86E-06	1.23E+00	2.19E-03	5.94E-04	1.13E+00
1.86E-06	1.22E+00	2.78E-03	1.47E-03	1.13E+00
1.87E-06	1.24E+00	3.22E-03	9.38E-04	1.13E+00
1.87E-06	1.23E+00	3.16E-03	2.03E-03	1.13E+00
1.87E-06	1.23E+00	2.56E-03	7.19E-04	1.13E+00
1.88E-06	1.23E+00	1.19E-03	1.41E-03	1.12E+00
1.88E-06	1.23E+00	2.06E-03	1.09E-03	1.13E+00
1.88E-06	1.23E+00	1.69E-03	1.09E-03	1.13E+00
1.88E-06	1.22E+00	9.06E-04	1.03E-03	1.13E+00
1.89E-06	1.23E+00	2.06E-03	5.31E-04	1.13E+00
1.89E-06	1.23E+00	2.56E-03	7.19E-04	1.14E+00
1.89E-06	1.22E+00	2.91E-03	9.69E-04	1.14E+00
1.90E-06	1.23E+00	1.94E-03	4.06E-04	1.13E+00
1.90E-06	1.22E+00	1.69E-03	1.19E-03	1.14E+00
1.90E-06	1.22E+00	2.31E-03	1.59E-03	1.15E+00
1.91E-06	1.22E+00	1.84E-03	1.09E-03	1.14E+00
1.91E-06	1.23E+00	1.56E-03	1.28E-03	1.14E+00
1.91E-06	1.22E+00	2.19E-03	2.16E-03	1.14E+00
1.92E-06	1.23E+00	3.28E-03	8.44E-04	1.15E+00
1.92E-06	1.23E+00	2.31E-03	1.69E-03	1.14E+00
1.92E-06	1.23E+00	2.91E-03	-2.19E-04	1.14E+00
1.93E-06	1.23E+00	2.44E-03	3.44E-04	1.14E+00
1.93E-06	1.22E+00	2.19E-03	1.72E-03	1.14E+00
1.93E-06	1.23E+00	2.31E-03	9.06E-04	1.14E+00
1.94E-06	1.23E+00	2.44E-03	7.19E-04	1.14E+00
1.94E-06	1.24E+00	2.56E-03	-3.13E-05	1.13E+00
1.94E-06	1.23E+00	1.44E-03	1.88E-04	1.14E+00
1.95E-06	1.24E+00	1.81E-03	1.28E-03	1.15E+00
1.95E-06	1.24E+00	2.88E-03	9.06E-04	1.15E+00
1.95E-06	1.23E+00	1.53E-03	1.28E-03	1.15E+00
1.96E-06	1.24E+00	2.44E-03	1.91E-03	1.14E+00
1.96E-06	1.25E+00	2.06E-03	2.97E-03	1.15E+00
1.96E-06	1.25E+00	1.88E-04	2.19E-04	1.15E+00
1.96E-06	1.25E+00	2.31E-03	1.41E-03	1.16E+00
1.97E-06	1.25E+00	3.41E-03	1.66E-03	1.15E+00
1.97E-06	1.24E+00	3.09E-03	1.34E-03	1.15E+00
1.97E-06	1.24E+00	3.28E-03	1.66E-03	1.16E+00
1.98E-06	1.25E+00	2.31E-03	9.69E-04	1.16E+00
1.98E-06	1.25E+00	2.19E-03	2.81E-04	1.17E+00
1.98E-06	1.25E+00	2.19E-03	1.59E-03	1.17E+00
1.99E-06	1.25E+00	3.84E-03	2.22E-03	1.17E+00
1.99E-06	1.25E+00	2.56E-03	2.19E-03	1.17E+00
1.99E-06	1.25E+00	1.31E-03	3.34E-03	1.17E+00
2.00E-06	1.26E+00	1.94E-03	2.09E-03	1.17E+00
2.00E-06	1.25E+00	2.09E-03	2.03E-03	1.17E+00
2.00E-06	1.25E+00	2.31E-03	7.19E-04	1.18E+00
2.01E-06	1.26E+00	2.06E-03	1.28E-03	1.17E+00
2.01E-06	1.25E+00	2.19E-03	3.31E-03	1.17E+00
2.01E-06	1.25E+00	1.06E-03	1.78E-03	1.17E+00
2.02E-06	1.26E+00	2.78E-03	1.38E-03	1.18E+00
2.02E-06	1.25E+00	3.53E-03	1.97E-03	1.17E+00
2.02E-06	1.25E+00	1.94E-03	2.22E-03	1.18E+00
2.03E-06	1.26E+00	1.19E-03	1.91E-03	1.17E+00
2.03E-06	1.25E+00	1.56E-03	1.72E-03	1.17E+00
2.03E-06	1.26E+00	2.91E-03	9.69E-04	1.17E+00
2.04E-06	1.26E+00	2.44E-03	9.06E-04	1.17E+00
2.04E-06	1.25E+00	1.44E-03	1.16E-03	1.18E+00
2.04E-06	1.26E+00	1.94E-03	2.50E-03	1.18E+00
2.04E-06	1.26E+00	2.97E-03	1.84E-03	1.18E+00
2.05E-06	1.26E+00	2.31E-03	1.91E-03	1.18E+00
2.05E-06	1.26E+00	1.06E-03	2.16E-03	1.19E+00
2.05E-06	1.26E+00	1.69E-03	1.91E-03	1.18E+00
2.06E-06	1.26E+00	1.69E-03	7.19E-04	1.18E+00
2.06E-06	1.26E+00	1.41E-03	7.81E-04	1.18E+00
2.06E-06	1.26E+00	2.19E-03	1.66E-03	1.18E+00
2.07E-06	1.25E+00	2.19E-03	2.28E-03	1.19E+00
2.07E-06	1.27E+00	2.19E-03	2.28E-03	1.19E+00
2.07E-06	1.26E+00	1.19E-03	1.50E-03	1.19E+00
2.08E-06	1.27E+00	1.69E-03	8.44E-04	1.19E+00
2.08E-06	1.25E+00	4.28E-03	7.19E-04	1.19E+00
2.08E-06	1.26E+00	2.31E-03	2.41E-03	1.19E+00
2.09E-06	1.26E+00	2.63E-03	1.84E-03	1.19E+00
2.09E-06	1.27E+00	2.56E-03	1.34E-03	1.20E+00
2.09E-06	1.27E+00	2.56E-03	1.41E-03	1.20E+00
2.10E-06	1.26E+00	2.09E-03	7.81E-04	1.19E+00
2.10E-06	1.27E+00	2.44E-03	1.56E-03	1.19E+00
2.10E-06	1.27E+00	1.81E-03	2.22E-03	1.19E+00
2.11E-06	1.27E+00	1.81E-03	2.91E-03	1.20E+00
2.11E-06	1.28E+00	1.31E-03	1.78E-03	1.20E+00
2.11E-06	1.28E+00	1.84E-03	1.53E-03	1.20E+00
2.12E-06	1.27E+00	4.69E-04	1.22E-03	1.20E+00
2.12E-06	1.27E+00	2.44E-03	1.72E-03	1.20E+00
2.12E-06	1.27E+00	1.69E-03	1.81E-03	1.20E+00
2.12E-06	1.27E+00	2.44E-03	2.09E-03	1.20E+00
2.13E-06	1.26E+00	1.94E-03	1.28E-03	1.21E+00
2.13E-06	1.27E+00	2.31E-03	5.94E-04	1.20E+00
2.13E-06	1.27E+00	1.03E-03	2.09E-03	1.20E+00
2.14E-06	1.28E+00	2.63E-03	2.09E-03	1.21E+00
2.14E-06	1.28E+00	1.69E-03	3.44E-04	1.20E+00
2.14E-06	1.27E+00	2.06E-03	1.66E-03	1.21E+00
2.15E-06	1.28E+00	2.06E-03	-1.56E-04	1.20E+00
2.15E-06	1.28E+00	2.19E-03	1.78E-03	1.20E+00
2.15E-06	1.27E+00	2.31E-03	1.03E-03	1.22E+00
2.16E-06	1.28E+00	1.44E-03	1.53E-03	1.21E+00
2.16E-06	1.27E+00	2.56E-03	1.72E-03	1.20E+00
2.16E-06	1.27E+00	1.97E-03	1.84E-03	1.21E+00
2.17E-06	1.27E+00	1.06E-03	1.59E-03	1.21E+00
2.17E-06	1.27E+00	6.25E-05	9.38E-04	1.21E+00
2.17E-06	1.28E+00	2.97E-03	1.66E-03	1.20E+00
2.18E-06	1.27E+00	1.81E-03	2.22E-03	1.20E+00
2.18E-06	1.26E+00	3.16E-03	6.56E-04	1.21E+00
2.18E-06	1.27E+00	9.38E-04	1.56E-03	1.21E+00
2.19E-06	1.28E+00	1.94E-03	9.69E-04	1.22E+00
2.19E-06	1.27E+00	2.44E-03	5.94E-04	1.22E+00
2.19E-06	1.27E+00	1.31E-03	1.97E-03	1.21E+00
2.20E-06	1.27E+00	1.31E-03	1.38E-03	1.21E+00
2.20E-06	1.28E+00	3.47E-03	2.25E-03	1.21E+00
2.20E-06	1.27E+00	1.81E-03	7.19E-04	1.22E+00
2.20E-06	1.28E+00	2.13E-03	1.41E-03	1.22E+00
2.21E-06	1.27E+00	8.13E-04	1.91E-03	1.21E+00
2.21E-06	1.27E+00	2.19E-03	6.25E-04	1.21E+00
2.21E-06	1.28E+00	2.31E-03	2.78E-03	1.22E+00
2.22E-06	1.27E+00	5.63E-04	1.47E-03	1.22E+00
2.22E-06	1.27E+00	2.78E-03	8.13E-04	1.22E+00
2.22E-06	1.27E+00	1.94E-03	1.50E-03	1.22E+00
2.23E-06	1.27E+00	1.69E-03	2.81E-04	1.22E+00
2.23E-06	1.27E+00	3.22E-03	5.31E-04	1.23E+00
2.23E-06	1.28E+00	1.94E-03	2.16E-03	1.22E+00
2.24E-06	1.28E+00	2.44E-03	9.06E-04	1.22E+00
2.24E-06	1.28E+00	2.06E-03	1.66E-03	1.22E+00
2.24E-06	1.29E+00	3.84E-03	1.28E-03	1.22E+00
2.25E-06	1.28E+00	2.06E-03	1.34E-03	1.22E+00
2.25E-06	1.29E+00	1.69E-03	1.09E-03	1.22E+00
2.25E-06	1.29E+00	1.72E-03	1.72E-03	1.21E+00
2.26E-06	1.29E+00	1.81E-03	1.16E-03	1.23E+00
2.26E-06	1.27E+00	1.19E-03	1.28E-03	1.23E+00
2.26E-06	1.28E+00	1.31E-03	1.78E-03	1.23E+00
2.27E-06	1.28E+00	1.09E-03	2.09E-03	1.23E+00
2.27E-06	1.29E+00	1.06E-03	2.41E-03	1.24E+00
2.27E-06	1.29E+00	1.69E-03	1.91E-03	1.23E+00
2.28E-06	1.29E+00	2.22E-03	1.44E-03	1.23E+00
2.28E-06	1.28E+00	2.06E-03	7.19E-04	1.24E+00
2.28E-06	1.29E+00	1.06E-03	9.69E-04	1.24E+00
2.28E-06	1.29E+00	2.19E-03	1.75E-03	1.23E+00
2.29E-06	1.30E+00	8.13E-04	-2.81E-04	1.24E+00
2.29E-06	1.30E+00	1.56E-03	2.81E-03	1.23E+00
2.29E-06	1.30E+00	1.56E-03	1.16E-03	1.24E+00
2.30E-06	1.30E+00	3.16E-03	2.13E-03	1.23E+00
2.30E-06	1.31E+00	3.78E-03	2.22E-03	1.24E+00
2.30E-06	1.30E+00	2.44E-03	1.28E-03	1.24E+00
2.31E-06	1.30E+00	2.19E-03	1.22E-03	1.24E+00
2.31E-06	1.30E+00	2.56E-03	1.16E-03	1.25E+00
2.31E-06	1.29E+00	1.56E-03	1.16E-03	1.24E+00
2.32E-06	1.31E+00	1.56E-03	1.84E-03	1.24E+00
2.32E-06	1.29E+00	1.81E-03	2.03E-03	1.25E+00
2.32E-06	1.29E+00	2.31E-03	2.00E-03	1.24E+00
2.33E-06	1.30E+00	2.06E-03	1.44E-03	1.25E+00
2.33E-06	1.30E+00	3.28E-03	1.22E-03	1.24E+00
2.33E-06	1.31E+00	2.31E-03	9.38E-05	1.25E+00
2.34E-06	1.30E+00	2.56E-03	1.34E-03	1.24E+00
2.34E-06	1.30E+00	2.91E-03	1.53E-03	1.25E+00
2.34E-06	1.31E+00	1.19E-03	1.69E-03	1.25E+00
2.35E-06	1.31E+00	1.56E-03	1.41E-03	1.26E+00
2.35E-06	1.31E+00	3.78E-03	1.16E-03	1.25E+00
2.35E-06	1.30E+00	3.16E-03	1.50E-03	1.25E+00
2.36E-06	1.31E+00	3.41E-03	2.09E-03	1.25E+00
2.36E-06	1.30E+00	1.72E-03	1.03E-03	1.25E+00
2.36E-06	1.30E+00	3.84E-03	1.66E-03	1.25E+00
2.36E-06	1.30E+00	2.31E-03	1.09E-03	1.25E+00
2.37E-06	1.31E+00	2.78E-03	2.59E-03	1.25E+00
2.37E-06	1.29E+00	1.44E-03	2.44E-03	1.26E+00
2.37E-06	1.30E+00	2.78E-03	1.31E-03	1.25E+00
2.38E-06	1.30E+00	2.44E-03	1.28E-03	1.25E+00
2.38E-06	1.30E+00	2.56E-03	2.22E-03	1.26E+00
2.38E-06	1.31E+00	2.56E-03	1.53E-03	1.27E+00
2.39E-06	1.31E+00	3.16E-03	9.69E-04	1.27E+00
2.39E-06	1.31E+00	1.81E-03	1.97E-03	1.27E+00
2.39E-06	1.32E+00	2.44E-03	2.97E-03	1.28E+00
2.40E-06	1.32E+00	2.31E-03	9.69E-04	1.27E+00
2.40E-06	1.32E+00	3.03E-03	1.63E-03	1.27E+00
2.40E-06	1.32E+00	2.56E-03	1.84E-03	1.27E+00
2.41E-06	1.32E+00	2.56E-03	7.19E-04	1.27E+00
2.41E-06	1.32E+00	3.22E-03	2.34E-03	1.27E+00
2.41E-06	1.32E+00	2.47E-03	2.09E-03	1.27E+00
2.42E-06	1.32E+00	2.34E-03	2.09E-03	1.27E+00
2.42E-06	1.32E+00	2.56E-03	1.50E-03	1.26E+00
2.42E-06	1.32E+00	3.16E-03	1.34E-03	1.27E+00
2.43E-06	1.32E+00	9.38E-04	1.47E-03	1.26E+00
2.43E-06	1.31E+00	3.22E-03	7.19E-04	1.26E+00
2.43E-06	1.31E+00	1.69E-03	2.28E-03	1.26E+00
2.44E-06	1.30E+00	1.94E-03	2.22E-03	1.26E+00
2.44E-06	1.30E+00	1.69E-03	1.41E-03	1.27E+00
2.44E-06	1.30E+00	1.56E-03	9.69E-04	1.27E+00
2.44E-06	1.31E+00	2.19E-03	1.22E-03	1.28E+00
2.45E-06	1.31E+00	1.19E-03	9.69E-04	1.27E+00
2.45E-06	1.31E+00	2.19E-03	9.69E-04	1.27E+00
2.45E-06	1.31E+00	3.78E-03	2.03E-03	1.27E+00
2.46E-06	1.32E+00	3.22E-03	2.69E-03	1.28E+00
2.46E-06	1.32E+00	3.03E-03	1.41E-03	1.27E+00
2.46E-06	1.33E+00	3.16E-03	1.38E-03	1.28E+00
2.47E-06	1.31E+00	3.22E-03	5.94E-04	1.28E+00
2.47E-06	1.32E+00	3.16E-03	2.97E-03	1.28E+00
2.47E-06	1.33E+00	8.44E-04	1.66E-03	1.28E+00
2.48E-06	1.33E+00	3.22E-03	3.16E-03	1.28E+00
2.48E-06	1.31E+00	2.97E-03	1.59E-03	1.28E+00
2.48E-06	1.33E+00	1.94E-03	1.97E-03	1.27E+00
2.49E-06	1.33E+00	3.53E-03	1.84E-03	1.27E+00
2.49E-06	1.32E+00	2.44E-03	2.34E-03	1.27E+00
2.49E-06	1.33E+00	2.44E-03	1.19E-03	1.28E+00
2.50E-06	1.33E+00	3.22E-03	1.84E-03	1.29E+00
2.50E-06	1.33E+00	7.19E-04	2.91E-03	1.28E+00
2.50E-06	1.33E+00	2.91E-03	2.22E-03	1.28E+00
2.51E-06	1.32E+00	2.31E-03	1.09E-03	1.28E+00
2.51E-06	1.34E+00	2.63E-03	1.34E-03	1.28E+00
2.51E-06	1.34E+00	3.00E-03	2.16E-03	1.28E+00
2.52E-06	1.33E+00	2.91E-03	1.09E-03	1.29E+00
2.52E-06	1.33E+00	2.31E-03	2.66E-03	1.28E+00
2.52E-06	1.34E+00	2.56E-03	1.41E-03	1.28E+00
2.52E-06	1.33E+00	1.69E-03	2.47E-03	1.28E+00
2.53E-06	1.33E+00	3.13E-03	1.34E-03	1.29E+00
2.53E-06	1.33E+00	3.84E-03	2.22E-03	1.29E+00
2.53E-06	1.33E+00	2.31E-03	6.56E-04	1.29E+00
2.54E-06	1.34E+00	3.97E-03	2.34E-03	1.29E+00
2.54E-06	1.33E+00	4.59E-03	1.09E-03	1.29E+00
2.54E-06	1.33E+00	1.44E-03	2.97E-03	1.30E+00
2.55E-06	1.33E+00	3.28E-03	1.78E-03	1.30E+00
2.55E-06	1.34E+00	3.16E-03	1.47E-03	1.29E+00
2.55E-06	1.34E+00	3.03E-03	3.34E-03	1.29E+00
2.56E-06	1.33E+00	2.25E-03	1.59E-03	1.30E+00
2.56E-06	1.33E+00	2.91E-03	3.75E-03	1.30E+00
2.56E-06	1.33E+00	2.06E-03	2.09E-03	1.29E+00
2.57E-06	1.33E+00	2.06E-03	1.72E-03	1.29E+00
2.57E-06	1.33E+00	3.03E-03	3.56E-03	1.30E+00
2.57E-06	1.33E+00	1.81E-03	1.59E-03	1.30E+00
2.58E-06	1.33E+00	2.13E-03	1.03E-03	1.30E+00
2.58E-06	1.33E+00	3.31E-03	2.22E-03	1.30E+00
2.58E-06	1.34E+00	2.44E-03	2.16E-03	1.30E+00
2.59E-06	1.34E+00	1.69E-03	1.09E-03	1.30E+00
2.59E-06	1.33E+00	2.50E-03	1.59E-03	1.30E+00
2.59E-06	1.34E+00	2.56E-03	2.41E-03	1.30E+00
2.60E-06	1.34E+00	2.78E-03	2.47E-03	1.30E+00
2.60E-06	1.34E+00	3.47E-03	1.72E-03	1.30E+00
2.60E-06	1.33E+00	2.19E-03	2.88E-03	1.30E+00
2.60E-06	1.33E+00	3.72E-03	1.84E-03	1.31E+00
2.61E-06	1.34E+00	1.69E-03	2.41E-03	1.30E+00
2.61E-06	1.35E+00	2.19E-03	2.00E-03	1.31E+00
2.61E-06	1.34E+00	3.28E-03	2.84E-03	1.31E+00
2.62E-06	1.35E+00	2.19E-03	9.69E-04	1.31E+00
2.62E-06	1.35E+00	3.84E-03	1.84E-03	1.31E+00
2.62E-06	1.34E+00	2.44E-03	2.91E-03	1.31E+00
2.63E-06	1.35E+00	1.44E-03	1.66E-03	1.31E+00
2.63E-06	1.35E+00	2.19E-03	1.59E-03	1.30E+00
2.63E-06	1.34E+00	3.34E-03	3.44E-04	1.31E+00
2.64E-06	1.34E+00	3.59E-03	2.22E-03	1.31E+00
2.64E-06	1.34E+00	3.72E-03	2.47E-03	1.31E+00
2.64E-06	1.34E+00	2.56E-03	2.13E-03	1.31E+00
2.65E-06	1.34E+00	3.28E-03	1.41E-03	1.31E+00
2.65E-06	1.34E+00	1.94E-03	2.75E-03	1.32E+00
2.65E-06	1.34E+00	2.56E-03	2.16E-03	1.31E+00
2.66E-06	1.34E+00	3.66E-03	3.16E-03	1.32E+00
2.66E-06	1.34E+00	2.06E-03	2.06E-03	1.31E+00
2.66E-06	1.34E+00	1.69E-03	2.84E-03	1.31E+00
2.67E-06	1.34E+00	1.56E-03	1.47E-03	1.31E+00
2.67E-06	1.35E+00	2.28E-03	8.44E-04	1.31E+00
2.67E-06	1.34E+00	1.47E-03	1.97E-03	1.31E+00
2.68E-06	1.34E+00	3.13E-03	2.91E-03	1.32E+00
2.68E-06	1.34E+00	2.50E-03	1.22E-03	1.31E+00
2.68E-06	1.34E+00	3.78E-03	1.88E-03	1.31E+00
2.68E-06	1.34E+00	2.56E-03	2.66E-03	1.31E+00
2.69E-06	1.33E+00	2.56E-03	2.22E-03	1.32E+00
2.69E-06	1.35E+00	3.59E-03	1.47E-03	1.31E+00
2.69E-06	1.34E+00	2.19E-03	1.81E-03	1.31E+00
2.70E-06	1.33E+00	1.19E-03	1.75E-03	1.32E+00
2.70E-06	1.34E+00	2.97E-03	2.47E-03	1.30E+00
2.70E-06	1.35E+00	2.38E-03	2.34E-03	1.32E+00
2.71E-06	1.34E+00	3.00E-03	3.03E-03	1.31E+00
2.71E-06	1.34E+00	2.19E-03	1.84E-03	1.32E+00
2.71E-06	1.34E+00	3.16E-03	2.03E-03	1.31E+00
2.72E-06	1.35E+00	2.06E-03	1.66E-03	1.33E+00
2.72E-06	1.35E+00	2.91E-03	1.47E-03	1.32E+00
2.72E-06	1.34E+00	2.56E-03	2.47E-03	1.31E+00
2.73E-06	1.36E+00	1.56E-03	2.84E-03	1.32E+00
2.73E-06	1.35E+00	1.94E-03	3.38E-03	1.32E+00
2.73E-06	1.34E+00	2.44E-03	2.09E-03	1.32E+00
2.74E-06	1.36E+00	3.97E-03	3.13E-03	1.32E+00
2.74E-06	1.34E+00	3.16E-03	2.47E-03	1.32E+00
2.74E-06	1.36E+00	3.03E-03	1.34E-03	1.33E+00
2.75E-06	1.35E+00	3.63E-03	2.13E-03	1.32E+00
2.75E-06	1.35E+00	1.47E-03	1.88E-03	1.33E+00
2.75E-06	1.35E+00	2.66E-03	2.72E-03	1.33E+00
2.76E-06	1.36E+00	2.19E-03	2.47E-03	1.33E+00
2.76E-06	1.36E+00	2.91E-03	1.84E-03	1.32E+00
2.76E-06	1.36E+00	2.44E-03	3.09E-03	1.33E+00
2.76E-06	1.36E+00	2.56E-03	2.97E-03	1.33E+00
2.77E-06	1.35E+00	2.56E-03	1.84E-03	1.32E+00
2.77E-06	1.35E+00	2.31E-03	2.97E-03	1.32E+00
2.77E-06	1.34E+00	2.78E-03	2.50E-03	1.32E+00
2.78E-06	1.35E+00	1.81E-03	2.72E-03	1.33E+00
2.78E-06	1.35E+00	2.25E-03	2.09E-03	1.33E+00
2.78E-06	1.35E+00	2.47E-03	1.34E-03	1.33E+00
2.79E-06	1.35E+00	2.97E-03	2.09E-03	1.32E+00
2.79E-06	1.35E+00	3.16E-03	2.59E-03	1.32E+00
2.79E-06	1.35E+00	3.41E-03	2.09E-03	1.32E+00
2.80E-06	1.35E+00	1.94E-03	2.22E-03	1.33E+00
2.80E-06	1.36E+00	1.31E-03	2.22E-03	1.32E+00
2.80E-06	1.36E+00	2.44E-03	3.72E-03	1.32E+00
2.81E-06	1.36E+00	3.34E-03	2.59E-03	1.32E+00
2.81E-06	1.35E+00	3.78E-03	3.50E-03	1.32E+00
2.81E-06	1.35E+00	2.91E-03	3.59E-03	1.33E+00
2.82E-06	1.35E+00	4.34E-03	3.47E-03	1.33E+00
2.82E-06	1.36E+00	2.44E-03	2.75E-03	1.33E+00
2.82E-06	1.36E+00	3.16E-03	2.72E-03	1.33E+00
2.83E-06	1.36E+00	3.31E-03	2.88E-03	1.33E+00
2.83E-06	1.35E+00	1.94E-03	2.75E-03	1.33E+00
2.83E-06	1.36E+00	2.63E-03	3.34E-03	1.33E+00
2.84E-06	1.35E+00	3.16E-03	3.53E-03	1.32E+00
2.84E-06	1.36E+00	2.44E-03	4.38E-03	1.33E+00
2.84E-06	1.36E+00	3.84E-03	2.25E-03	1.33E+00
2.84E-06	1.36E+00	2.78E-03	3.09E-03	1.33E+00
2.85E-06	1.37E+00	2.44E-03	2.84E-03	1.33E+00
2.85E-06	1.37E+00	3.28E-03	2.59E-03	1.34E+00
2.85E-06	1.37E+00	3.28E-03	4.00E-03	1.33E+00
2.86E-06	1.36E+00	2.06E-03	3.97E-03	1.33E+00
2.86E-06	1.37E+00	3.66E-03	1.88E-03	1.34E+00
2.86E-06	1.36E+00	4.03E-03	2.34E-03	1.34E+00
2.87E-06	1.38E+00	4.72E-03	3.00E-03	1.33E+00
2.87E-06	1.37E+00	3.16E-03	4.22E-03	1.33E+00
2.87E-06	1.38E+00	4.09E-03	2.50E-03	1.33E+00
2.88E-06	1.36E+00	3.16E-03	2.22E-03	1.34E+00
2.88E-06	1.37E+00	2.25E-03	3.59E-03	1.33E+00
2.88E-06	1.37E+00	1.81E-03	3.34E-03	1.33E+00
2.89E-06	1.37E+00	3.72E-03	2.50E-03	1.33E+00
2.89E-06	1.36E+00	2.91E-03	2.75E-03	1.33E+00
2.89E-06	1.36E+00	3.72E-03	2.88E-03	1.33E+00
2.90E-06	1.37E+00	3.84E-03	1.88E-03	1.34E+00
2.90E-06	1.36E+00	2.78E-03	1.88E-03	1.34E+00
2.90E-06	1.37E+00	3.03E-03	2.09E-03	1.33E+00
2.91E-06	1.36E+00	2.31E-03	2.25E-03	1.34E+00
2.91E-06	1.37E+00	3.22E-03	2.84E-03	1.33E+00
2.91E-06	1.37E+00	1.81E-03	3.75E-03	1.34E+00
2.92E-06	1.37E+00	4.22E-03	2.47E-03	1.34E+00
2.92E-06	1.37E+00	2.91E-03	3.78E-03	1.34E+00
2.92E-06	1.36E+00	3.97E-03	3.50E-03	1.35E+00
2.92E-06	1.37E+00	2.91E-03	4.38E-03	1.34E+00
2.93E-06	1.37E+00	2.56E-03	3.16E-03	1.35E+00
2.93E-06	1.36E+00	3.41E-03	5.28E-03	1.35E+00
2.93E-06	1.37E+00	2.22E-03	2.34E-03	1.34E+00
2.94E-06	1.36E+00	3.84E-03	4.69E-03	1.35E+00
2.94E-06	1.37E+00	3.25E-03	3.59E-03	1.34E+00
2.94E-06	1.37E+00	3.16E-03	3.09E-03	1.35E+00
2.95E-06	1.37E+00	2.81E-03	4.59E-03	1.35E+00
2.95E-06	1.38E+00	2.44E-03	3.84E-03	1.34E+00
2.95E-06	1.37E+00	2.91E-03	3.59E-03	1.35E+00
2.96E-06	1.38E+00	2.78E-03	3.97E-03	1.34E+00
2.96E-06	1.38E+00	1.94E-03	2.09E-03	1.34E+00
2.96E-06	1.38E+00	3.38E-03	3.34E-03	1.34E+00
2.97E-06	1.38E+00	3.75E-03	4.03E-03	1.34E+00
2.97E-06	1.37E+00	2.38E-03	2.97E-03	1.34E+00
2.97E-06	1.36E+00	4.09E-03	3.47E-03	1.34E+00
2.98E-06	1.38E+00	2.56E-03	3.38E-03	1.35E+00
2.98E-06	1.37E+00	2.78E-03	2.88E-03	1.33E+00
2.98E-06	1.36E+00	2.63E-03	3.00E-03	1.34E+00
2.99E-06	1.37E+00	2.84E-03	3.97E-03	1.34E+00
2.99E-06	1.38E+00	2.19E-03	4.00E-03	1.33E+00
2.99E-06	1.37E+00	1.69E-03	3.47E-03	1.34E+00
3.00E-06	1.38E+00	2.06E-03	3.47E-03	1.34E+00
3.00E-06	1.37E+00	3.28E-03	3.00E-03	1.34E+00
3.00E-06	1.37E+00	2.56E-03	2.97E-03	1.33E+00
3.00E-06	1.38E+00	2.56E-03	1.59E-03	1.33E+00
3.01E-06	1.37E+00	3.03E-03	4.22E-03	1.34E+00
3.01E-06	1.38E+00	1.94E-03	2.34E-03	1.35E+00
3.01E-06	1.37E+00	2.56E-03	3.00E-03	1.34E+00
3.02E-06	1.37E+00	2.63E-03	2.34E-03	1.34E+00
3.02E-06	1.37E+00	2.44E-03	3.84E-03	1.34E+00
3.02E-06	1.37E+00	2.34E-03	2.88E-03	1.34E+00
3.03E-06	1.37E+00	3.03E-03	3.97E-03	1.34E+00
3.03E-06	1.37E+00	1.94E-03	2.63E-03	1.34E+00
3.03E-06	1.37E+00	1.06E-03	2.75E-03	1.34E+00
3.04E-06	1.37E+00	2.91E-03	2.97E-03	1.35E+00
3.04E-06	1.38E+00	1.69E-03	5.00E-03	1.34E+00
3.04E-06	1.38E+00	3.97E-03	1.97E-03	1.34E+00
3.05E-06	1.37E+00	4.47E-03	3.09E-03	1.35E+00
3.05E-06	1.37E+00	3.16E-03	3.00E-03	1.35E+00
3.05E-06	1.38E+00	2.19E-03	2.50E-03	1.35E+00
3.06E-06	1.37E+00	3.03E-03	2.38E-03	1.35E+00
3.06E-06	1.38E+00	2.84E-03	4.03E-03	1.34E+00
3.06E-06	1.37E+00	2.19E-03	4.38E-03	1.34E+00
3.07E-06	1.37E+00	1.94E-03	1.72E-03	1.34E+00
3.07E-06	1.38E+00	2.31E-03	2.63E-03	1.34E+00
3.07E-06	1.38E+00	2.91E-03	2.97E-03	1.34E+00
3.08E-06	1.39E+00	3.47E-03	3.13E-03	1.34E+00
3.08E-06	1.38E+00	2.78E-03	2.50E-03	1.34E+00
3.08E-06	1.37E+00	1.31E-03	3.75E-03	1.34E+00
3.08E-06	1.38E+00	3.03E-03	3.75E-03	1.34E+00
3.09E-06	1.39E+00	3.03E-03	4.25E-03	1.34E+00
3.09E-06	1.37E+00	4.38E-03	4.91E-03	1.34E+00
3.09E-06	1.38E+00	2.78E-03	2.34E-03	1.34E+00
3.10E-06	1.39E+00	3.03E-03	3.38E-03	1.35E+00
3.10E-06	1.38E+00	3.13E-03	4.00E-03	1.36E+00
3.10E-06	1.38E+00	3.41E-03	4.13E-03	1.35E+00
3.11E-06	1.38E+00	2.78E-03	3.13E-03	1.35E+00
3.11E-06	1.37E+00	3.84E-03	4.41E-03	1.35E+00
3.11E-06	1.39E+00	3.19E-03	4.94E-03	1.35E+00
3.12E-06	1.38E+00	2.88E-03	2.63E-03	1.35E+00
3.12E-06	1.37E+00	3.47E-03	4.66E-03	1.35E+00
3.12E-06	1.38E+00	4.22E-03	5.28E-03	1.35E+00
3.13E-06	1.38E+00	5.09E-03	3.75E-03	1.35E+00
3.13E-06	1.38E+00	2.91E-03	3.84E-03	1.35E+00
3.13E-06	1.38E+00	3.06E-03	2.38E-03	1.35E+00
3.14E-06	1.37E+00	3.66E-03	2.34E-03	1.35E+00
3.14E-06	1.37E+00	2.44E-03	2.13E-03	1.35E+00
3.14E-06	1.38E+00	2.50E-03	3.13E-03	1.35E+00
3.15E-06	1.38E+00	3.59E-03	2.97E-03	1.36E+00
3.15E-06	1.38E+00	2.84E-03	4.03E-03	1.35E+00
3.15E-06	1.39E+00	5.06E-03	4.00E-03	1.36E+00
3.16E-06	1.38E+00	3.22E-03	4.41E-03	1.35E+00
3.16E-06	1.39E+00	3.28E-03	4.53E-03	1.35E+00
3.16E-06	1.38E+00	4.09E-03	4.13E-03	1.36E+00
3.16E-06	1.39E+00	2.78E-03	4.28E-03	1.36E+00
3.17E-06	1.38E+00	3.28E-03	4.00E-03	1.37E+00
3.17E-06	1.39E+00	3.19E-03	3.00E-03	1.36E+00
3.17E-06	1.39E+00	4.59E-03	3.88E-03	1.35E+00
3.18E-06	1.38E+00	4.09E-03	3.88E-03	1.35E+00
3.18E-06	1.39E+00	3.28E-03	4.78E-03	1.36E+00
3.18E-06	1.39E+00	1.94E-03	3.50E-03	1.35E+00
3.19E-06	1.39E+00	2.63E-03	2.38E-03	1.36E+00
3.19E-06	1.39E+00	2.19E-03	4.78E-03	1.36E+00
3.19E-06	1.39E+00	4.09E-03	4.38E-03	1.36E+00
3.20E-06	1.39E+00	4.09E-03	4.03E-03	1.36E+00
3.20E-06	1.39E+00	3.84E-03	4.28E-03	1.36E+00
3.20E-06	1.40E+00	1.69E-03	5.16E-03	1.36E+00
3.21E-06	1.39E+00	3.38E-03	3.50E-03	1.35E+00
3.21E-06	1.40E+00	3.41E-03	3.88E-03	1.36E+00
3.21E-06	1.40E+00	2.50E-03	4.50E-03	1.36E+00
3.22E-06	1.40E+00	1.81E-03	5.03E-03	1.36E+00
3.22E-06	1.40E+00	4.09E-03	4.66E-03	1.37E+00
3.22E-06	1.40E+00	2.03E-03	5.59E-03	1.36E+00
3.23E-06	1.40E+00	4.38E-03	5.28E-03	1.36E+00
3.23E-06	1.39E+00	3.75E-03	4.38E-03	1.35E+00
3.23E-06	1.39E+00	3.47E-03	4.91E-03	1.36E+00
3.24E-06	1.39E+00	2.31E-03	4.03E-03	1.35E+00
3.24E-06	1.39E+00	4.09E-03	5.28E-03	1.35E+00
3.24E-06	1.40E+00	2.25E-03	4.78E-03	1.36E+00
3.24E-06	1.39E+00	4.09E-03	3.66E-03	1.35E+00
3.25E-06	1.39E+00	2.31E-03	3.50E-03	1.36E+00
3.25E-06	1.39E+00	3.03E-03	3.91E-03	1.36E+00
3.25E-06	1.39E+00	4.97E-03	4.78E-03	1.36E+00
3.26E-06	1.39E+00	3.72E-03	3.13E-03	1.35E+00
3.26E-06	1.38E+00	3.28E-03	4.25E-03	1.35E+00
3.26E-06	1.38E+00	1.94E-03	4.38E-03	1.36E+00
3.27E-06	1.38E+00	3.09E-03	4.16E-03	1.36E+00
3.27E-06	1.39E+00	4.22E-03	4.28E-03	1.37E+00
3.27E-06	1.40E+00	3.41E-03	3.00E-03	1.36E+00
3.28E-06	1.39E+00	3.59E-03	2.75E-03	1.36E+00
3.28E-06	1.40E+00	3.28E-03	5.03E-03	1.36E+00
3.28E-06	1.40E+00	4.06E-03	4.00E-03	1.37E+00
3.29E-06	1.39E+00	3.34E-03	2.47E-03	1.36E+00
3.29E-06	1.39E+00	3.31E-03	3.38E-03	1.36E+00
3.29E-06	1.39E+00	1.44E-03	5.84E-03	1.37E+00
3.30E-06	1.39E+00	2.78E-03	3.09E-03	1.37E+00
3.30E-06	1.39E+00	3.34E-03	3.47E-03	1.37E+00
3.30E-06	1.39E+00	3.03E-03	3.91E-03	1.35E+00
3.31E-06	1.39E+00	3.63E-03	3.88E-03	1.35E+00
3.31E-06	1.40E+00	2.78E-03	3.50E-03	1.36E+00
3.31E-06	1.39E+00	1.69E-03	3.97E-03	1.36E+00
3.32E-06	1.39E+00	2.97E-03	4.03E-03	1.35E+00
3.32E-06	1.40E+00	1.44E-03	2.50E-03	1.35E+00
3.32E-06	1.38E+00	2.56E-03	3.88E-03	1.35E+00
3.32E-06	1.39E+00	3.59E-03	3.97E-03	1.37E+00
3.33E-06	1.39E+00	3.03E-03	3.13E-03	1.36E+00
3.33E-06	1.39E+00	3.22E-03	2.88E-03	1.36E+00
3.33E-06	1.39E+00	3.03E-03	4.91E-03	1.37E+00
3.34E-06	1.40E+00	3.47E-03	4.03E-03	1.35E+00
3.34E-06	1.40E+00	2.44E-03	4.78E-03	1.36E+00
3.34E-06	1.40E+00	3.47E-03	4.16E-03	1.36E+00
3.35E-06	1.40E+00	4.16E-03	4.78E-03	1.35E+00
3.35E-06	1.40E+00	3.63E-03	3.78E-03	1.36E+00
3.35E-06	1.40E+00	2.44E-03	3.50E-03	1.36E+00
3.36E-06	1.40E+00	3.81E-03	4.78E-03	1.37E+00
3.36E-06	1.40E+00	4.09E-03	4.03E-03	1.37E+00
3.36E-06	1.39E+00	2.59E-03	4.28E-03	1.36E+00
3.37E-06	1.40E+00	3.72E-03	3.88E-03	1.36E+00
3.37E-06	1.40E+00	3.34E-03	3.13E-03	1.35E+00
3.37E-06	1.39E+00	3.22E-03	2.63E-03	1.37E+00
3.38E-06	1.39E+00	3.72E-03	3.88E-03	1.36E+00
3.38E-06	1.40E+00	1.56E-03	3.78E-03	1.36E+00
3.38E-06	1.39E+00	4.69E-03	3.88E-03	1.36E+00
3.39E-06	1.40E+00	3.72E-03	5.03E-03	1.36E+00
3.39E-06	1.40E+00	3.53E-03	4.25E-03	1.36E+00
3.39E-06	1.40E+00	4.59E-03	4.13E-03	1.37E+00
3.40E-06	1.40E+00	3.22E-03	3.78E-03	1.36E+00
3.40E-06	1.40E+00	3.09E-03	4.00E-03	1.36E+00
3.40E-06	1.40E+00	2.66E-03	4.16E-03	1.37E+00
3.40E-06	1.40E+00	2.06E-03	4.13E-03	1.36E+00
3.41E-06	1.40E+00	3.34E-03	4.16E-03	1.36E+00
3.41E-06	1.39E+00	2.91E-03	4.75E-03	1.37E+00
3.41E-06	1.40E+00	1.81E-03	3.00E-03	1.36E+00
3.42E-06	1.40E+00	2.56E-03	5.56E-03	1.36E+00
3.42E-06	1.39E+00	3.09E-03	3.75E-03	1.36E+00
3.42E-06	1.40E+00	4.25E-03	5.25E-03	1.36E+00
3.43E-06	1.40E+00	3.34E-03	4.28E-03	1.36E+00
3.43E-06	1.39E+00	2.44E-03	4.03E-03	1.37E+00
3.43E-06	1.39E+00	3.69E-03	4.47E-03	1.36E+00
3.44E-06	1.39E+00	3.00E-03	4.53E-03	1.37E+00
3.44E-06	1.39E+00	3.16E-03	3.88E-03	1.36E+00
3.44E-06	1.39E+00	3.41E-03	4.00E-03	1.36E+00
3.45E-06	1.41E+00	3.59E-03	3.66E-03	1.36E+00
3.45E-06	1.41E+00	3.47E-03	4.50E-03	1.36E+00
3.45E-06	1.41E+00	2.31E-03	5.31E-03	1.38E+00
3.46E-06	1.41E+00	2.84E-03	5.00E-03	1.37E+00
3.46E-06	1.40E+00	3.34E-03	5.03E-03	1.37E+00
3.46E-06	1.41E+00	4.09E-03	4.09E-03	1.37E+00
3.47E-06	1.41E+00	2.22E-03	4.16E-03	1.36E+00
3.47E-06	1.40E+00	2.78E-03	4.16E-03	1.38E+00
3.47E-06	1.40E+00	2.66E-03	5.03E-03	1.37E+00
3.48E-06	1.40E+00	2.91E-03	4.94E-03	1.37E+00
3.48E-06	1.40E+00	3.66E-03	3.91E-03	1.37E+00
3.48E-06	1.40E+00	4.13E-03	5.03E-03	1.38E+00
3.48E-06	1.40E+00	3.59E-03	4.28E-03	1.37E+00
3.49E-06	1.40E+00	4.31E-03	4.78E-03	1.37E+00
3.49E-06	1.41E+00	3.28E-03	4.25E-03	1.37E+00
3.49E-06	1.41E+00	5.22E-03	5.72E-03	1.37E+00
3.50E-06	1.41E+00	3.84E-03	7.13E-03	1.37E+00
3.50E-06	1.41E+00	4.84E-03	5.94E-03	1.38E+00
3.50E-06	1.42E+00	4.09E-03	6.47E-03	1.37E+00
3.51E-06	1.41E+00	4.09E-03	6.72E-03	1.37E+00
3.51E-06	1.42E+00	3.59E-03	7.88E-03	1.37E+00
3.51E-06	1.41E+00	3.84E-03	8.63E-03	1.37E+00
3.52E-06	1.42E+00	2.50E-03	9.00E-03	1.37E+00
3.52E-06	1.42E+00	3.09E-03	1.27E-02	1.37E+00
3.52E-06	1.42E+00	3.22E-03	3.43E-02	1.36E+00
3.53E-06	1.42E+00	2.56E-03	6.20E-02	1.35E+00
3.53E-06	1.41E+00	4.22E-03	8.50E-02	1.34E+00
3.53E-06	1.42E+00	4.34E-03	9.89E-02	1.32E+00
3.54E-06	1.41E+00	4.34E-03	1.04E-01	1.30E+00
3.54E-06	1.41E+00	4.59E-03	1.09E-01	1.28E+00
3.54E-06	1.41E+00	3.22E-03	1.13E-01	1.26E+00
3.55E-06	1.41E+00	3.66E-03	1.13E-01	1.22E+00
3.55E-06	1.41E+00	4.47E-03	1.09E-01	1.20E+00
3.55E-06	1.41E+00	3.41E-03	1.07E-01	1.17E+00
3.56E-06	1.40E+00	3.72E-03	1.06E-01	1.15E+00
3.56E-06	1.41E+00	2.91E-03	1.05E-01	1.12E+00
3.56E-06	1.40E+00	3.84E-03	1.04E-01	1.09E+00
3.56E-06	1.41E+00	4.59E-03	1.01E-01	1.07E+00
3.57E-06	1.42E+00	4.22E-03	9.94E-02	1.04E+00
3.57E-06	1.41E+00	3.97E-03	1.05E-01	1.02E+00
3.57E-06	1.41E+00	3.72E-03	1.08E-01	9.94E-01
3.58E-06	1.41E+00	5.34E-03	1.15E-01	9.75E-01
3.58E-06	1.41E+00	5.22E-03	1.19E-01	9.50E-01
3.58E-06	1.40E+00	4.09E-03	1.21E-01	9.12E-01
3.59E-06	1.40E+00	5.09E-03	1.22E-01	8.70E-01
3.59E-06	1.41E+00	4.97E-03	1.15E-01	8.48E-01
3.59E-06	1.41E+00	4.97E-03	1.12E-01	8.11E-01
3.60E-06	1.40E+00	4.97E-03	1.10E-01	7.98E-01
3.60E-06	1.40E+00	3.22E-03	1.07E-01	7.63E-01
3.60E-06	1.41E+00	4.34E-03	1.03E-01	7.30E-01
3.61E-06	1.40E+00	3.84E-03	9.91E-02	7.15E-01
3.61E-06	1.40E+00	4.97E-03	9.58E-02	6.93E-01
3.61E-06	1.41E+00	4.84E-03	9.20E-02	6.64E-01
3.62E-06	1.40E+00	6.09E-03	8.93E-02	6.53E-01
3.62E-06	1.41E+00	5.47E-03	8.58E-02	6.20E-01
3.62E-06	1.40E+00	5.59E-03	8.27E-02	5.96E-01
3.63E-06	1.40E+00	7.00E-03	7.99E-02	5.79E-01
3.63E-06	1.40E+00	6.34E-03	7.45E-02	5.62E-01
3.63E-06	1.39E+00	7.13E-03	7.24E-02	5.50E-01
3.64E-06	1.40E+00	7.97E-03	7.08E-02	5.24E-01
3.64E-06	1.39E+00	7.84E-03	6.56E-02	5.04E-01
3.64E-06	1.40E+00	1.01E-02	6.46E-02	4.89E-01
3.64E-06	1.38E+00	1.38E-02	6.26E-02	4.76E-01
3.65E-06	1.39E+00	2.00E-02	6.01E-02	4.62E-01
3.65E-06	1.37E+00	3.69E-02	5.60E-02	4.45E-01
3.65E-06	1.37E+00	5.74E-02	5.32E-02	4.30E-01
3.66E-06	1.36E+00	7.47E-02	5.19E-02	4.18E-01
3.66E-06	1.34E+00	8.78E-02	4.86E-02	4.18E-01
3.66E-06	1.32E+00	1.02E-01	4.61E-02	4.06E-01
3.67E-06	1.29E+00	1.10E-01	4.25E-02	4.02E-01
3.67E-06	1.25E+00	1.19E-01	4.13E-02	3.88E-01
3.67E-06	1.24E+00	1.22E-01	3.99E-02	3.72E-01
3.68E-06	1.21E+00	1.26E-01	3.59E-02	3.60E-01
3.68E-06	1.16E+00	1.26E-01	3.52E-02	3.64E-01
3.68E-06	1.13E+00	1.27E-01	3.23E-02	3.55E-01
3.69E-06	1.09E+00	1.27E-01	2.99E-02	3.49E-01
3.69E-06	1.06E+00	1.29E-01	2.89E-02	3.47E-01
3.69E-06	1.02E+00	1.26E-01	2.57E-02	3.34E-01
3.70E-06	9.87E-01	1.21E-01	2.55E-02	3.33E-01
3.70E-06	9.62E-01	1.17E-01	2.39E-02	3.27E-01
3.70E-06	9.25E-01	1.12E-01	2.16E-02	3.22E-01
3.71E-06	8.95E-01	1.10E-01	1.98E-02	3.28E-01
3.71E-06	8.74E-01	1.04E-01	2.02E-02	3.26E-01
3.71E-06	8.42E-01	9.89E-02	1.87E-02	3.15E-01
3.72E-06	8.15E-01	9.67E-02	1.82E-02	3.28E-01
3.72E-06	7.84E-01	9.30E-02	1.68E-02	3.21E-01
3.72E-06	7.62E-01	8.85E-02	1.47E-02	3.15E-01
3.72E-06	7.40E-01	8.55E-02	1.53E-02	3.15E-01
3.73E-06	7.12E-01	8.21E-02	1.27E-02	3.11E-01
3.73E-06	6.85E-01	7.83E-02	1.33E-02	3.13E-01
3.73E-06	6.67E-01	7.53E-02	1.08E-02	3.11E-01
3.74E-06	6.45E-01	7.34E-02	9.31E-03	3.09E-01
3.74E-06	6.30E-01	6.99E-02	1.00E-02	3.07E-01
3.74E-06	6.08E-01	6.66E-02	8.13E-03	3.05E-01
3.75E-06	5.93E-01	6.37E-02	7.00E-03	3.14E-01
3.75E-06	5.82E-01	6.11E-02	6.75E-03	2.98E-01
3.75E-06	5.56E-01	5.96E-02	8.00E-03	3.08E-01
3.76E-06	5.39E-01	5.68E-02	6.34E-03	3.15E-01
3.76E-06	5.22E-01	5.38E-02	6.72E-03	3.11E-01
3.76E-06	5.12E-01	5.32E-02	6.38E-03	3.15E-01
3.77E-06	5.03E-01	5.08E-02	5.56E-03	3.10E-01
3.77E-06	4.90E-01	4.91E-02	5.00E-03	3.18E-01
3.77E-06	4.73E-01	4.68E-02	5.13E-03	3.17E-01
3.78E-06	4.67E-01	4.50E-02	5.72E-03	3.18E-01
3.78E-06	4.52E-01	4.41E-02	6.09E-03	3.21E-01
3.78E-06	4.39E-01	4.16E-02	4.69E-03	3.22E-01
3.79E-06	4.37E-01	4.07E-02	4.66E-03	3.20E-01
3.79E-06	4.25E-01	3.89E-02	4.28E-03	3.12E-01
3.79E-06	4.16E-01	3.75E-02	4.41E-03	3.20E-01
3.80E-06	4.06E-01	3.69E-02	2.72E-03	3.29E-01
3.80E-06	3.93E-01	3.54E-02	3.09E-03	3.33E-01
3.80E-06	3.81E-01	3.36E-02	3.50E-03	3.30E-01
3.80E-06	3.84E-01	3.21E-02	3.09E-03	3.30E-01
3.81E-06	3.64E-01	3.10E-02	2.47E-03	3.27E-01
3.81E-06	3.58E-01	2.85E-02	2.09E-03	3.32E-01
3.81E-06	3.54E-01	2.62E-02	2.00E-03	3.25E-01
3.82E-06	3.52E-01	2.68E-02	1.34E-03	3.32E-01
3.82E-06	3.48E-01	2.44E-02	1.38E-03	3.34E-01
3.82E-06	3.39E-01	2.22E-02	1.03E-03	3.35E-01
3.83E-06	3.41E-01	2.15E-02	1.22E-03	3.38E-01
3.83E-06	3.39E-01	1.86E-02	1.31E-03	3.45E-01
3.83E-06	3.32E-01	1.90E-02	4.06E-04	3.37E-01
3.84E-06	3.31E-01	1.64E-02	1.09E-03	3.56E-01
3.84E-06	3.28E-01	1.51E-02	1.09E-03	3.49E-01
3.84E-06	3.23E-01	1.41E-02	1.09E-03	3.49E-01
3.85E-06	3.20E-01	1.16E-02	5.63E-04	3.53E-01
3.85E-06	3.18E-01	1.15E-02	0.00E+00	3.47E-01
3.85E-06	3.16E-01	9.75E-03	1.59E-03	3.61E-01
3.86E-06	3.26E-01	8.41E-03	3.44E-04	3.60E-01
3.86E-06	3.21E-01	8.00E-03	6.56E-04	3.67E-01
3.86E-06	3.22E-01	6.75E-03	2.16E-03	3.66E-01
3.87E-06	3.06E-01	5.72E-03	2.06E-03	3.56E-01
3.87E-06	3.27E-01	4.84E-03	-1.56E-04	3.57E-01
3.87E-06	3.21E-01	3.97E-03	1.09E-03	3.61E-01
3.88E-06	3.13E-01	2.44E-03	3.13E-04	3.63E-01
3.88E-06	3.23E-01	9.38E-04	2.28E-03	3.65E-01
3.88E-06	3.32E-01	1.81E-03	1.09E-03	3.68E-01
3.88E-06	3.30E-01	1.19E-03	8.13E-04	3.69E-01
3.89E-06	3.28E-01	-2.19E-04	1.34E-03	3.73E-01
3.89E-06	3.32E-01	1.06E-03	4.69E-04	3.78E-01
3.89E-06	3.38E-01	-6.25E-05	1.53E-03	3.82E-01
3.90E-06	3.34E-01	1.09E-03	-3.75E-04	3.94E-01
3.90E-06	3.39E-01	4.38E-04	-6.56E-04	3.72E-01
3.90E-06	3.40E-01	5.94E-04	2.72E-03	3.82E-01
3.91E-06	3.44E-01	6.88E-04	8.75E-04	3.91E-01
3.91E-06	3.39E-01	-5.63E-04	9.38E-05	3.82E-01
3.91E-06	3.40E-01	-3.13E-04	1.41E-03	3.88E-01
3.92E-06	3.37E-01	-1.63E-03	4.69E-04	3.92E-01
3.92E-06	3.40E-01	-3.13E-04	-2.81E-04	3.95E-01
3.92E-06	3.53E-01	6.88E-04	-3.13E-05	3.96E-01
3.93E-06	3.45E-01	-4.38E-04	4.69E-04	3.94E-01
3.93E-06	3.43E-01	-1.06E-03	1.34E-03	3.92E-01
3.93E-06	3.45E-01	-7.81E-04	1.28E-03	3.94E-01
3.94E-06	3.53E-01	-5.94E-04	8.44E-04	3.95E-01
3.94E-06	3.56E-01	-3.13E-05	-1.56E-04	3.90E-01
3.94E-06	3.56E-01	1.88E-04	5.63E-04	3.95E-01
3.95E-06	3.61E-01	7.19E-04	-2.81E-04	3.97E-01
3.95E-06	3.66E-01	5.94E-04	9.38E-04	4.03E-01
3.95E-06	3.66E-01	-9.69E-04	2.19E-04	4.04E-01
3.96E-06	3.68E-01	-6.25E-05	1.88E-03	4.08E-01
3.96E-06	3.77E-01	3.13E-04	9.69E-04	4.06E-01
3.96E-06	3.79E-01	2.81E-04	1.88E-04	4.16E-01
3.96E-06	3.80E-01	-1.31E-03	1.47E-03	3.98E-01
3.97E-06	3.77E-01	9.38E-05	4.69E-04	4.00E-01
3.97E-06	3.74E-01	4.69E-04	1.28E-03	4.10E-01
3.97E-06	3.81E-01	1.09E-03	5.94E-04	4.12E-01
3.98E-06	3.89E-01	3.13E-04	-1.88E-04	4.15E-01
3.98E-06	3.86E-01	-3.13E-04	5.31E-04	4.30E-01
3.98E-06	3.89E-01	-6.25E-05	9.38E-05	4.27E-01
3.99E-06	3.92E-01	-8.44E-04	7.81E-04	4.30E-01
3.99E-06	4.00E-01	-1.50E-03	-4.06E-04	4.32E-01
3.99E-06	4.08E-01	-5.63E-04	2.09E-03	4.27E-01
4.00E-06	4.02E-01	-6.88E-04	-3.13E-05	4.30E-01
4.00E-06	4.15E-01	3.13E-04	4.69E-04	4.36E-01
4.00E-06	4.10E-01	-1.13E-03	5.94E-04	4.35E-01
4.01E-06	4.03E-01	-1.22E-03	8.44E-04	4.38E-01
4.01E-06	4.12E-01	3.13E-04	7.81E-04	4.48E-01
4.01E-06	4.15E-01	9.38E-04	3.44E-04	4.40E-01
4.02E-06	4.13E-01	-6.88E-04	2.19E-04	4.44E-01
4.02E-06	4.15E-01	5.63E-04	-6.56E-04	4.46E-01
4.02E-06	4.21E-01	7.81E-04	7.19E-04	4.50E-01
4.03E-06	4.23E-01	6.25E-05	5.00E-04	4.44E-01
4.03E-06	4.31E-01	-6.25E-05	1.91E-03	4.45E-01
4.03E-06	4.23E-01	3.44E-04	2.19E-04	4.45E-01
4.04E-06	4.32E-01	-1.72E-03	4.69E-04	4.54E-01
4.04E-06	4.39E-01	4.69E-04	-2.81E-04	4.53E-01
4.04E-06	4.30E-01	-6.25E-05	-5.31E-04	4.48E-01
4.04E-06	4.40E-01	-4.38E-04	8.44E-04	4.53E-01
4.05E-06	4.40E-01	-2.19E-04	1.03E-03	4.49E-01
4.05E-06	4.49E-01	-5.63E-04	1.53E-03	4.61E-01
4.05E-06	4.35E-01	6.88E-04	1.06E-03	4.56E-01
4.06E-06	4.39E-01	-3.13E-04	9.38E-05	4.60E-01
4.06E-06	4.48E-01	1.47E-03	5.94E-04	4.65E-01
4.06E-06	4.51E-01	8.13E-04	5.63E-04	4.68E-01
4.07E-06	4.55E-01	2.81E-04	3.44E-04	4.78E-01
4.07E-06	4.53E-01	-3.44E-04	7.19E-04	4.79E-01
4.07E-06	4.53E-01	3.13E-04	-1.56E-04	4.71E-01
4.08E-06	4.57E-01	1.59E-03	3.44E-04	4.85E-01
4.08E-06	4.56E-01	1.56E-04	3.44E-04	4.72E-01
4.08E-06	4.61E-01	-6.25E-05	2.34E-03	4.81E-01
4.09E-06	4.59E-01	-1.88E-04	7.19E-04	4.84E-01
4.09E-06	4.65E-01	-1.88E-04	9.69E-04	4.77E-01
4.09E-06	4.67E-01	3.13E-04	-3.13E-05	4.87E-01
4.10E-06	4.73E-01	9.38E-05	2.16E-03	4.88E-01
4.10E-06	4.75E-01	3.13E-04	1.44E-03	4.95E-01
4.10E-06	4.79E-01	2.19E-04	4.69E-04	5.00E-01
4.11E-06	4.77E-01	-9.38E-05	5.94E-04	5.05E-01
4.11E-06	4.83E-01	-9.38E-05	-7.81E-04	5.08E-01
4.11E-06	4.77E-01	-8.44E-04	1.28E-03	4.93E-01
4.12E-06	4.93E-01	1.06E-03	8.44E-04	5.07E-01
4.12E-06	4.84E-01	-3.44E-04	1.09E-03	5.04E-01
4.12E-06	4.88E-01	-5.94E-04	1.34E-03	5.07E-01
4.12E-06	4.93E-01	-4.69E-04	1.38E-03	5.06E-01
4.13E-06	4.88E-01	6.25E-05	4.38E-04	5.11E-01
4.13E-06	4.92E-01	-2.19E-04	5.94E-04	5.13E-01
4.13E-06	4.96E-01	3.13E-04	1.03E-03	5.18E-01
4.14E-06	4.88E-01	6.25E-05	9.06E-04	5.15E-01
4.14E-06	4.99E-01	4.06E-04	9.38E-05	5.10E-01
4.14E-06	4.96E-01	5.63E-04	7.19E-04	5.14E-01
4.15E-06	5.01E-01	-5.63E-04	5.63E-04	5.18E-01
4.15E-06	5.02E-01	1.88E-04	5.63E-04	5.22E-01
4.15E-06	5.08E-01	4.38E-04	9.38E-05	5.23E-01
4.16E-06	5.11E-01	4.38E-04	-1.44E-03	5.20E-01
4.16E-06	5.16E-01	-9.38E-05	1.72E-03	5.33E-01
4.16E-06	5.12E-01	4.38E-04	3.44E-04	5.28E-01
4.17E-06	5.13E-01	2.09E-03	2.16E-03	5.30E-01
4.17E-06	5.13E-01	6.56E-04	3.44E-04	5.27E-01
4.17E-06	5.19E-01	-4.69E-04	5.94E-04	5.33E-01
4.18E-06	5.12E-01	6.56E-04	4.69E-04	5.34E-01
4.18E-06	5.24E-01	-6.88E-04	9.06E-04	5.34E-01
4.18E-06	5.22E-01	-6.25E-05	5.94E-04	5.32E-01
4.19E-06	5.26E-01	6.25E-05	1.84E-03	5.39E-01
4.19E-06	5.27E-01	-6.56E-04	9.06E-04	5.39E-01
4.19E-06	5.30E-01	9.69E-04	-4.06E-04	5.37E-01
4.20E-06	5.29E-01	2.81E-04	-4.06E-04	5.50E-01
4.20E-06	5.31E-01	5.94E-04	9.38E-05	5.47E-01
4.20E-06	5.37E-01	6.88E-04	5.94E-04	5.40E-01
4.20E-06	5.37E-01	1.22E-03	7.81E-04	5.44E-01
4.21E-06	5.30E-01	7.19E-04	2.19E-04	5.46E-01
4.21E-06	5.36E-01	-1.22E-03	1.34E-03	5.41E-01
4.21E-06	5.32E-01	-1.19E-03	8.44E-04	5.47E-01
4.22E-06	5.38E-01	1.72E-03	1.91E-03	5.50E-01
4.22E-06	5.41E-01	4.06E-04	2.19E-04	5.49E-01
4.22E-06	5.46E-01	3.13E-05	1.72E-03	5.53E-01
4.23E-06	5.58E-01	1.44E-03	1.34E-03	5.47E-01
4.23E-06	5.55E-01	-1.88E-04	2.19E-04	5.60E-01
4.23E-06	5.50E-01	4.06E-04	4.69E-04	5.61E-01
4.24E-06	5.63E-01	5.63E-04	1.41E-03	5.67E-01
4.24E-06	5.70E-01	-4.38E-04	7.81E-04	5.68E-01
4.24E-06	5.67E-01	6.88E-04	1.13E-03	5.71E-01
4.25E-06	5.68E-01	1.88E-04	9.38E-05	5.67E-01
4.25E-06	5.72E-01	3.13E-04	8.44E-04	5.79E-01
4.25E-06	5.72E-01	4.38E-04	2.19E-04	5.71E-01
4.26E-06	5.79E-01	1.16E-03	1.66E-03	5.79E-01
4.26E-06	5.80E-01	-5.94E-04	1.22E-03	5.73E-01
4.26E-06	5.80E-01	1.44E-03	1.75E-03	5.77E-01
4.27E-06	5.78E-01	-9.38E-05	9.38E-04	5.80E-01
4.27E-06	5.79E-01	6.25E-05	1.53E-03	5.85E-01
4.27E-06	5.93E-01	1.03E-03	2.00E-03	5.85E-01
4.28E-06	5.92E-01	4.69E-04	1.72E-03	5.80E-01
4.28E-06	5.92E-01	-9.38E-05	8.44E-04	5.88E-01
4.28E-06	5.88E-01	9.38E-04	1.50E-03	5.85E-01
4.28E-06	5.92E-01	1.56E-04	1.28E-03	5.90E-01
4.29E-06	5.92E-01	-8.44E-04	1.16E-03	5.97E-01
4.29E-06	5.95E-01	-4.38E-04	-4.06E-04	5.94E-01
4.29E-06	6.03E-01	5.63E-04	1.72E-03	5.92E-01
4.30E-06	6.02E-01	7.81E-04	9.38E-05	6.02E-01
4.30E-06	6.07E-01	4.38E-04	1.03E-03	5.98E-01
4.30E-06	6.00E-01	6.56E-04	1.03E-03	6.09E-01
4.31E-06	6.10E-01	9.69E-04	1.09E-03	6.16E-01
4.31E-06	6.16E-01	1.06E-03	-1.56E-04	6.12E-01
4.31E-06	6.24E-01	-5.94E-04	1.88E-03	6.06E-01
4.32E-06	6.21E-01	2.81E-04	2.03E-03	6.01E-01
4.32E-06	6.21E-01	8.13E-04	5.94E-04	6.06E-01
4.32E-06	6.21E-01	5.31E-04	3.44E-04	6.18E-01
4.33E-06	6.32E-01	1.56E-04	8.75E-04	6.05E-01
4.33E-06	6.37E-01	1.47E-03	4.69E-04	6.08E-01
4.33E-06	6.22E-01	2.09E-03	8.75E-04	6.15E-01
4.34E-06	6.23E-01	-1.88E-04	1.09E-03	6.12E-01
4.34E-06	6.35E-01	7.19E-04	1.34E-03	6.30E-01
4.34E-06	6.31E-01	1.25E-03	-2.81E-04	6.24E-01
4.35E-06	6.24E-01	8.13E-04	4.69E-04	6.24E-01
4.35E-06	6.24E-01	1.16E-03	1.31E-03	6.32E-01
4.35E-06	6.30E-01	9.38E-05	2.41E-03	6.26E-01
4.36E-06	6.35E-01	4.69E-04	1.06E-03	6.30E-01
4.36E-06	6.33E-01	1.84E-03	-6.56E-04	6.39E-01
4.36E-06	6.32E-01	1.28E-03	1.09E-03	6.35E-01
4.36E-06	6.41E-01	-3.13E-05	1.09E-03	6.46E-01
4.37E-06	6.38E-01	5.63E-04	3.13E-04	6.27E-01
4.37E-06	6.45E-01	1.22E-03	5.94E-04	6.28E-01
4.37E-06	6.43E-01	5.31E-04	1.19E-03	6.31E-01
4.38E-06	6.46E-01	-4.69E-04	9.38E-04	6.23E-01
4.38E-06	6.58E-01	3.44E-04	9.69E-04	6.32E-01
4.38E-06	6.56E-01	1.59E-03	5.94E-04	6.29E-01
4.39E-06	6.53E-01	3.13E-04	4.69E-04	6.39E-01
4.39E-06	6.63E-01	7.81E-04	5.94E-04	6.45E-01
4.39E-06	6.54E-01	2.81E-04	6.25E-05	6.38E-01
4.40E-06	6.49E-01	1.69E-03	1.28E-03	6.44E-01
4.40E-06	6.48E-01	1.31E-03	2.41E-03	6.53E-01
4.40E-06	6.58E-01	-6.88E-04	5.94E-04	6.46E-01
4.41E-06	6.61E-01	1.94E-03	1.56E-04	6.50E-01
4.41E-06	6.55E-01	8.13E-04	1.25E-03	6.59E-01
4.41E-06	6.62E-01	3.13E-05	1.22E-03	6.56E-01
4.42E-06	6.71E-01	4.38E-04	2.41E-03	6.64E-01
4.42E-06	6.67E-01	-5.94E-04	8.44E-04	6.69E-01
4.42E-06	6.74E-01	2.44E-03	1.13E-03	6.67E-01
4.43E-06	6.76E-01	-3.44E-04	1.59E-03	6.63E-01
4.43E-06	6.72E-01	8.13E-04	9.06E-04	6.68E-01
4.43E-06	6.77E-01	1.47E-03	1.53E-03	6.65E-01
4.44E-06	6.72E-01	-1.88E-04	1.41E-03	6.66E-01
4.44E-06	6.79E-01	2.81E-04	1.34E-03	6.63E-01
4.44E-06	6.78E-01	9.38E-04	1.47E-03	6.65E-01
4.44E-06	6.78E-01	-3.13E-04	7.19E-04	6.76E-01
4.45E-06	6.84E-01	2.31E-03	1.34E-03	6.75E-01
4.45E-06	6.93E-01	1.31E-03	4.69E-04	6.90E-01
4.45E-06	6.91E-01	6.88E-04	2.03E-03	6.84E-01
4.46E-06	6.97E-01	1.19E-03	1.84E-03	6.87E-01
4.46E-06	6.96E-01	8.13E-04	1.53E-03	6.84E-01
4.46E-06	6.96E-01	6.56E-04	2.28E-03	6.92E-01
4.47E-06	7.03E-01	9.69E-04	4.16E-03	6.85E-01
4.47E-06	7.04E-01	9.38E-04	1.97E-03	6.84E-01
4.47E-06	7.04E-01	1.69E-03	1.09E-03	6.90E-01
4.48E-06	7.15E-01	1.69E-03	8.44E-04	6.99E-01
4.48E-06	7.13E-01	9.38E-04	1.09E-03	6.84E-01
4.48E-06	7.17E-01	1.88E-04	1.53E-03	6.86E-01
4.49E-06	7.12E-01	1.94E-03	2.22E-03	6.85E-01
4.49E-06	7.17E-01	1.31E-03	8.44E-04	6.87E-01
4.49E-06	7.12E-01	2.06E-03	1.75E-03	6.90E-01
4.50E-06	7.11E-01	1.34E-03	1.41E-03	6.95E-01
4.50E-06	7.13E-01	1.59E-03	1.63E-03	6.89E-01
4.50E-06	7.10E-01	1.19E-03	1.53E-03	6.97E-01
4.51E-06	7.08E-01	1.06E-03	5.94E-04	6.97E-01
4.51E-06	7.16E-01	1.56E-03	1.66E-03	7.02E-01
4.51E-06	7.17E-01	1.84E-03	1.09E-03	7.04E-01
4.52E-06	7.17E-01	2.19E-03	-3.13E-05	7.01E-01
4.52E-06	7.26E-01	1.69E-03	1.13E-03	6.98E-01
4.52E-06	7.16E-01	6.88E-04	2.34E-03	7.06E-01
4.52E-06	7.19E-01	1.53E-03	1.56E-03	7.07E-01
4.53E-06	7.28E-01	1.94E-03	1.47E-03	7.12E-01
4.53E-06	7.27E-01	1.28E-03	1.72E-03	7.13E-01
4.53E-06	7.36E-01	2.78E-03	1.72E-03	7.09E-01
4.54E-06	7.30E-01	1.31E-03	1.28E-03	7.19E-01
4.54E-06	7.34E-01	1.19E-03	1.34E-03	7.08E-01
4.54E-06	7.34E-01	1.06E-03	2.13E-03	7.06E-01
4.55E-06	7.35E-01	-4.38E-04	1.41E-03	7.11E-01
4.55E-06	7.39E-01	7.81E-04	2.34E-03	7.15E-01
4.55E-06	7.36E-01	4.06E-04	1.66E-03	7.13E-01
4.56E-06	7.50E-01	1.31E-03	2.22E-03	7.18E-01
4.56E-06	7.51E-01	2.78E-03	1.78E-03	7.22E-01
4.56E-06	7.42E-01	2.47E-03	4.69E-04	7.23E-01
4.57E-06	7.40E-01	8.13E-04	1.09E-03	7.27E-01
4.57E-06	7.50E-01	5.63E-04	2.16E-03	7.29E-01
4.57E-06	7.53E-01	1.81E-03	1.91E-03	7.22E-01
4.58E-06	7.45E-01	1.06E-03	1.16E-03	7.25E-01
4.58E-06	7.45E-01	9.06E-04	1.47E-03	7.30E-01
4.58E-06	7.50E-01	7.19E-04	1.34E-03	7.36E-01
4.59E-06	7.64E-01	3.13E-04	2.22E-03	7.39E-01
4.59E-06	7.62E-01	1.69E-03	7.19E-04	7.41E-01
4.59E-06	7.64E-01	-9.38E-05	1.72E-03	7.37E-01
4.60E-06	7.66E-01	9.38E-04	1.25E-03	7.47E-01
4.60E-06	7.57E-01	1.41E-03	9.69E-04	7.46E-01
4.60E-06	7.64E-01	1.47E-03	2.09E-03	7.45E-01
4.60E-06	7.68E-01	9.38E-04	1.22E-03	7.46E-01
4.61E-06	7.74E-01	1.19E-03	1.28E-03	7.50E-01
4.61E-06	7.78E-01	6.88E-04	1.09E-03	7.49E-01
4.61E-06	7.72E-01	1.84E-03	7.50E-04	7.49E-01
4.62E-06	7.71E-01	8.13E-04	1.09E-03	7.47E-01
4.62E-06	7.72E-01	1.19E-03	2.50E-03	7.52E-01
4.62E-06	7.66E-01	-1.88E-04	4.69E-04	7.54E-01
4.63E-06	7.69E-01	2.81E-04	2.78E-03	7.54E-01
4.63E-06	7.65E-01	4.69E-04	1.34E-03	7.57E-01
4.63E-06	7.71E-01	1.06E-03	6.88E-04	7.42E-01
4.64E-06	7.85E-01	8.13E-04	1.47E-03	7.49E-01
4.64E-06	7.76E-01	1.59E-03	8.44E-04	7.59E-01
4.64E-06	7.87E-01	-3.13E-04	1.50E-03	7.62E-01
4.65E-06	7.82E-01	1.19E-03	6.88E-04	7.58E-01
4.65E-06	7.87E-01	1.06E-03	1.59E-03	7.62E-01
4.65E-06	7.88E-01	1.19E-03	1.34E-03	7.71E-01
4.66E-06	7.77E-01	9.38E-04	1.66E-03	7.64E-01
4.66E-06	7.86E-01	1.31E-03	1.47E-03	7.63E-01
4.66E-06	7.95E-01	1.94E-03	5.94E-04	7.64E-01
4.67E-06	7.89E-01	1.44E-03	3.97E-03	7.63E-01
4.67E-06	8.04E-01	8.13E-04	-2.81E-04	7.69E-01
4.67E-06	8.00E-01	1.84E-03	-2.81E-04	7.68E-01
4.68E-06	7.98E-01	6.88E-04	2.09E-03	7.65E-01
4.68E-06	7.98E-01	3.13E-03	1.97E-03	7.76E-01
4.68E-06	8.04E-01	8.13E-04	2.00E-03	7.66E-01
4.68E-06	8.10E-01	1.31E-03	2.47E-03	7.70E-01
4.69E-06	8.00E-01	1.19E-03	2.47E-03	7.67E-01
4.69E-06	8.05E-01	9.69E-04	2.59E-03	7.69E-01
4.69E-06	7.98E-01	9.38E-04	5.94E-04	7.63E-01
4.70E-06	7.99E-01	1.56E-03	1.97E-03	7.79E-01
4.70E-06	8.10E-01	1.44E-03	1.75E-03	7.69E-01
4.70E-06	8.03E-01	1.94E-03	1.78E-03	7.73E-01
4.71E-06	8.07E-01	5.31E-04	1.78E-03	7.78E-01
4.71E-06	7.98E-01	1.19E-03	2.66E-03	7.70E-01
4.71E-06	8.00E-01	1.28E-03	1.34E-03	7.74E-01
4.72E-06	8.01E-01	1.84E-03	2.03E-03	7.78E-01
4.72E-06	8.13E-01	1.69E-03	1.59E-03	7.75E-01
4.72E-06	8.14E-01	7.81E-04	1.56E-03	7.80E-01
4.73E-06	8.04E-01	6.88E-04	1.97E-03	7.81E-01
4.73E-06	8.13E-01	1.34E-03	1.28E-03	7.91E-01
4.73E-06	8.05E-01	9.38E-04	2.13E-03	7.88E-01
4.74E-06	8.10E-01	1.19E-03	1.47E-03	7.77E-01
4.74E-06	8.14E-01	1.69E-03	4.06E-04	7.86E-01
4.74E-06	8.15E-01	1.81E-03	1.41E-03	7.83E-01
4.75E-06	8.13E-01	1.56E-03	2.16E-03	7.96E-01
4.75E-06	8.20E-01	1.59E-03	1.84E-03	8.02E-01
4.75E-06	8.16E-01	1.19E-03	2.47E-03	7.87E-01
4.76E-06	8.25E-01	1.56E-03	2.91E-03	7.84E-01
4.76E-06	8.22E-01	1.94E-03	1.72E-03	7.87E-01
4.76E-06	8.21E-01	1.69E-03	3.09E-03	7.96E-01
4.76E-06	8.28E-01	5.63E-04	1.28E-03	7.99E-01
4.77E-06	8.24E-01	2.22E-03	2.03E-03	7.97E-01
4.77E-06	8.25E-01	1.44E-03	2.25E-03	7.98E-01
4.77E-06	8.25E-01	4.38E-04	1.03E-03	7.99E-01
4.78E-06	8.27E-01	1.19E-03	2.91E-03	8.02E-01
4.78E-06	8.25E-01	2.44E-03	1.53E-03	8.00E-01
4.78E-06	8.29E-01	2.81E-04	2.25E-03	8.10E-01
4.79E-06	8.37E-01	1.56E-03	3.34E-03	8.07E-01
4.79E-06	8.41E-01	1.88E-04	1.53E-03	8.07E-01
4.79E-06	8.40E-01	5.63E-04	1.59E-03	8.05E-01
4.80E-06	8.36E-01	1.19E-03	1.97E-03	8.12E-01
4.80E-06	8.46E-01	1.69E-03	1.84E-03	8.18E-01
4.80E-06	8.36E-01	4.38E-04	1.84E-03	8.28E-01
4.81E-06	8.39E-01	1.44E-03	1.03E-03	8.14E-01
4.81E-06	8.34E-01	1.31E-03	1.91E-03	8.10E-01
4.81E-06	8.43E-01	8.13E-04	1.84E-03	8.05E-01
4.82E-06	8.41E-01	1.81E-03	8.44E-04	8.17E-01
4.82E-06	8.41E-01	2.56E-03	1.22E-03	8.10E-01
4.82E-06	8.43E-01	6.88E-04	2.22E-03	8.17E-01
4.83E-06	8.47E-01	1.41E-03	2.47E-03	8.18E-01
4.83E-06	8.48E-01	5.31E-04	1.59E-03	8.18E-01
4.83E-06	8.57E-01	1.94E-03	2.66E-03	8.13E-01
4.84E-06	8.60E-01	4.38E-04	1.78E-03	8.22E-01
4.84E-06	8.64E-01	1.06E-03	2.31E-03	8.10E-01
4.84E-06	8.64E-01	1.44E-03	2.66E-03	8.29E-01
4.84E-06	8.63E-01	2.06E-03	5.94E-04	8.23E-01
4.85E-06	8.63E-01	8.13E-04	1.72E-03	8.24E-01
4.85E-06	8.67E-01	8.13E-04	3.03E-03	8.36E-01
4.85E-06	8.58E-01	9.06E-04	2.09E-03	8.25E-01
4.86E-06	8.61E-01	2.06E-03	1.59E-03	8.45E-01
4.86E-06	8.54E-01	2.19E-03	2.59E-03	8.30E-01
4.86E-06	8.65E-01	1.56E-03	2.34E-03	8.30E-01
4.87E-06	8.68E-01	1.69E-03	2.16E-03	8.34E-01
4.87E-06	8.66E-01	5.63E-04	1.72E-03	8.35E-01
4.87E-06	8.67E-01	1.47E-03	1.34E-03	8.46E-01
4.88E-06	8.77E-01	1.09E-03	3.00E-03	8.45E-01
4.88E-06	8.69E-01	1.44E-03	1.84E-03	8.41E-01
4.88E-06	8.80E-01	1.94E-03	1.78E-03	8.42E-01
4.89E-06	8.73E-01	2.78E-03	1.59E-03	8.34E-01
4.89E-06	8.69E-01	4.38E-04	2.44E-03	8.40E-01
4.89E-06	8.78E-01	1.31E-03	1.34E-03	8.40E-01
4.90E-06	8.75E-01	1.56E-03	2.47E-03	8.44E-01
4.90E-06	8.80E-01	6.25E-05	1.59E-03	8.38E-01
4.90E-06	8.87E-01	1.44E-03	2.09E-03	8.42E-01
4.91E-06	8.75E-01	-2.19E-04	2.28E-03	8.42E-01
4.91E-06	8.84E-01	2.06E-03	2.34E-03	8.46E-01
4.91E-06	8.84E-01	9.38E-04	2.09E-03	8.45E-01
4.92E-06	8.83E-01	1.94E-03	3.03E-03	8.53E-01
4.92E-06	8.90E-01	1.31E-03	3.16E-03	8.52E-01
4.92E-06	8.90E-01	2.06E-03	2.28E-03	8.62E-01
4.92E-06	8.92E-01	1.31E-03	5.31E-04	8.50E-01
4.93E-06	8.98E-01	1.81E-03	2.38E-03	8.60E-01
4.93E-06	8.83E-01	1.06E-03	2.22E-03	8.67E-01
4.93E-06	8.86E-01	2.91E-03	1.16E-03	8.68E-01
4.94E-06	8.88E-01	1.88E-04	1.59E-03	8.73E-01
4.94E-06	8.90E-01	3.44E-04	2.47E-03	8.62E-01
4.94E-06	8.94E-01	1.69E-03	1.16E-03	8.66E-01
4.95E-06	8.93E-01	5.63E-04	3.13E-03	8.66E-01
4.95E-06	8.94E-01	1.19E-03	1.34E-03	8.55E-01
4.95E-06	8.93E-01	-7.19E-04	2.34E-03	8.63E-01
4.96E-06	9.01E-01	9.38E-04	2.59E-03	8.71E-01
4.96E-06	8.99E-01	1.81E-03	2.72E-03	8.67E-01
4.96E-06	9.03E-01	1.88E-04	2.22E-03	8.65E-01
4.97E-06	9.02E-01	2.56E-03	2.72E-03	8.62E-01
4.97E-06	9.03E-01	1.84E-03	4.22E-03	8.77E-01
4.97E-06	9.02E-01	2.44E-03	1.09E-03	8.71E-01
4.98E-06	9.00E-01	1.19E-03	9.69E-04	8.69E-01
4.98E-06	9.08E-01	1.81E-03	2.59E-03	8.77E-01
4.98E-06	9.07E-01	2.31E-03	5.94E-04	8.73E-01
4.99E-06	9.09E-01	1.44E-03	3.09E-03	8.72E-01
4.99E-06	9.10E-01	7.81E-04	2.34E-03	8.72E-01
4.99E-06	9.11E-01	1.53E-03	2.47E-03	8.74E-01
5.00E-06	9.14E-01	1.56E-03	2.78E-03	8.76E-01
5.00E-06	9.10E-01	1.31E-03	1.75E-03	8.78E-01
5.00E-06	9.11E-01	1.56E-03	2.34E-03	8.72E-01
5.00E-06	9.19E-01	2.06E-03	3.63E-03	8.70E-01
5.01E-06	9.21E-01	1.44E-03	1.72E-03	8.82E-01
5.01E-06	9.22E-01	2.06E-03	1.53E-03	8.80E-01
5.01E-06	9.19E-01	2.44E-03	3.09E-03	8.83E-01
5.02E-06	9.26E-01	1.31E-03	2.47E-03	8.87E-01
5.02E-06	9.30E-01	2.06E-03	3.09E-03	8.84E-01
5.02E-06	9.19E-01	1.81E-03	3.09E-03	8.91E-01
5.03E-06	9.24E-01	2.06E-03	2.22E-03	8.84E-01
5.03E-06	9.34E-01	3.13E-04	2.47E-03	8.85E-01
5.03E-06	9.24E-01	1.44E-03	2.22E-03	8.86E-01
5.04E-06	9.31E-01	4.09E-03	3.09E-03	8.89E-01
5.04E-06	9.33E-01	2.56E-03	1.13E-03	8.89E-01
5.04E-06	9.31E-01	1.06E-03	2.75E-03	8.87E-01
5.05E-06	9.30E-01	3.47E-03	3.09E-03	8.96E-01
5.05E-06	9.36E-01	3.66E-03	2.75E-03	8.95E-01
5.05E-06	9.32E-01	2.56E-03	2.84E-03	8.99E-01
5.06E-06	9.41E-01	2.44E-03	2.88E-03	8.96E-01
5.06E-06	9.29E-01	-1.88E-04	2.59E-03	8.96E-01
5.06E-06	9.33E-01	1.06E-03	2.22E-03	9.03E-01
5.07E-06	9.24E-01	3.28E-03	1.59E-03	8.98E-01
5.07E-06	9.34E-01	2.06E-03	2.25E-03	8.96E-01
5.07E-06	9.29E-01	8.13E-04	2.09E-03	9.08E-01
5.08E-06	9.35E-01	8.13E-04	1.69E-03	9.04E-01
5.08E-06	9.29E-01	1.94E-03	2.47E-03	9.12E-01
5.08E-06	9.40E-01	5.31E-04	3.47E-03	8.95E-01
5.08E-06	9.45E-01	3.03E-03	1.84E-03	9.05E-01
5.09E-06	9.38E-01	2.56E-03	2.34E-03	9.11E-01
5.09E-06	9.47E-01	1.19E-03	1.75E-03	9.00E-01
5.09E-06	9.40E-01	2.56E-03	2.97E-03	9.00E-01
5.10E-06	9.46E-01	2.44E-03	2.59E-03	9.08E-01
5.10E-06	9.40E-01	1.81E-03	1.63E-03	9.02E-01
5.10E-06	9.50E-01	2.06E-03	1.97E-03	9.08E-01
5.11E-06	9.58E-01	1.06E-03	2.41E-03	9.04E-01
5.11E-06	9.43E-01	1.81E-03	2.28E-03	9.10E-01
5.11E-06	9.50E-01	1.19E-03	2.47E-03	9.10E-01
5.12E-06	9.51E-01	1.81E-03	2.50E-03	9.05E-01
5.12E-06	9.55E-01	2.06E-03	1.47E-03	9.08E-01
5.12E-06	9.52E-01	1.94E-03	3.38E-03	9.18E-01
5.13E-06	9.55E-01	1.44E-03	2.00E-03	9.18E-01
5.13E-06	9.56E-01	2.56E-03	1.63E-03	9.14E-01
5.13E-06	9.53E-01	6.88E-04	2.72E-03	9.15E-01
5.14E-06	9.63E-01	1.44E-03	2.53E-03	9.10E-01
5.14E-06	9.64E-01	3.03E-03	3.00E-03	9.19E-01
5.14E-06	9.58E-01	1.53E-03	3.34E-03	9.18E-01
5.15E-06	9.56E-01	1.31E-03	2.34E-03	9.13E-01
5.15E-06	9.67E-01	8.13E-04	2.22E-03	9.23E-01
5.15E-06	9.57E-01	1.44E-03	2.09E-03	9.22E-01
5.16E-06	9.65E-01	1.44E-03	3.47E-03	9.18E-01
5.16E-06	9.72E-01	1.44E-03	4.13E-03	9.26E-01
5.16E-06	9.67E-01	1.44E-03	3.00E-03	9.28E-01
5.16E-06	9.66E-01	2.06E-03	2.84E-03	9.24E-01
5.17E-06	9.64E-01	2.91E-03	1.38E-03	9.28E-01
5.17E-06	9.69E-01	1.44E-03	2.47E-03	9.31E-01
5.17E-06	9.63E-01	1.44E-03	1.84E-03	9.27E-01
5.18E-06	9.68E-01	5.94E-04	3.00E-03	9.29E-01
5.18E-06	9.74E-01	2.56E-03	2.84E-03	9.34E-01
5.18E-06	9.74E-01	1.56E-03	3.47E-03	9.29E-01
5.19E-06	9.77E-01	1.44E-03	3.09E-03	9.35E-01
5.19E-06	9.76E-01	2.19E-03	2.75E-03	9.33E-01
5.19E-06	9.83E-01	2.84E-03	2.59E-03	9.25E-01
5.20E-06	9.77E-01	3.84E-03	3.19E-03	9.24E-01
5.20E-06	9.86E-01	2.44E-03	2.84E-03	9.31E-01
5.20E-06	9.81E-01	2.91E-03	2.63E-03	9.25E-01
5.21E-06	9.77E-01	2.19E-03	2.22E-03	9.38E-01
5.21E-06	9.88E-01	2.56E-03	2.72E-03	9.28E-01
5.21E-06	9.77E-01	2.31E-03	1.97E-03	9.36E-01
5.22E-06	9.85E-01	2.78E-03	3.59E-03	9.38E-01
5.22E-06	9.81E-01	2.44E-03	4.00E-03	9.33E-01
5.22E-06	9.91E-01	3.03E-03	3.50E-03	9.43E-01
5.23E-06	9.94E-01	2.44E-03	5.09E-03	9.38E-01
5.23E-06	9.80E-01	2.41E-03	1.88E-03	9.36E-01
5.23E-06	9.83E-01	2.06E-03	1.50E-03	9.44E-01
5.24E-06	9.90E-01	2.06E-03	3.50E-03	9.44E-01
5.24E-06	9.92E-01	2.06E-03	3.09E-03	9.44E-01
5.24E-06	9.91E-01	2.44E-03	2.34E-03	9.42E-01
5.24E-06	9.88E-01	1.56E-03	1.50E-03	9.54E-01
5.25E-06	9.95E-01	2.06E-03	2.84E-03	9.58E-01
5.25E-06	9.93E-01	2.56E-03	4.13E-03	9.51E-01
5.25E-06	9.98E-01	2.06E-03	3.50E-03	9.50E-01
5.26E-06	9.90E-01	1.56E-03	2.59E-03	9.42E-01
5.26E-06	9.99E-01	2.84E-03	3.59E-03	9.42E-01
5.26E-06	9.94E-01	2.63E-03	3.97E-03	9.52E-01
5.27E-06	9.97E-01	2.06E-03	4.03E-03	9.58E-01
[truncated: 29,260 more rows]
