# Supplementary material for: Collective dynamics and long-range order in thermal neuristor networks
Source: Nat Commun. 2024 Aug 14;15:6986. doi: 10.1038/s41467-024-51254-4 (PMC11324871; doi:10.1038/s41467-024-51254-4)
Supplement: Supplementary file 8 — Source Data [file 41467_2024_51254_MOESM8_ESM.zip › Source Data/Fig. 5/Fig. 5b.csv]

Model	MSO54
Channel	CH1		Channel	CH2		Channel	CH3		Channel	CH4
Waveform Type	ANALOG		Waveform Type	ANALOG		Waveform Type	ANALOG		Waveform Type	ANALOG
Horizontal Units	s		Horizontal Units	s		Horizontal Units	s		Horizontal Units	s
Sample Interval	3.20000000e-09		Sample Interval	3.20000000e-09		Sample Interval	3.20000000e-09		Sample Interval	3.20000000e-09
Record Length	31250		Record Length	31250		Record Length	31250		Record Length	31250
Zero Index	343.00156250		Zero Index	343.00156250		Zero Index	343.00156250		Zero Index	343.00156250
Vertical Units	V		Vertical Units	V		Vertical Units	V		Vertical Units	V
ANALOG_Thumbnail			ANALOG_Thumbnail			ANALOG_Thumbnail			ANALOG_Thumbnail
TIME	CH1	CH2	CH3	CH4
-1.09760500e-06	7.50000000e-03	-2.90625000e-03	-3.12500000e-05	-4.67187500e-02
-1.09440500e-06	3.59375000e-03	-1.09375000e-03	-1.56250000e-04	-3.65625000e-02
-1.09120500e-06	8.75000000e-03	-7.50000000e-04	-2.03125000e-03	-4.04687500e-02
-1.08800500e-06	7.03125000e-03	-1.96875000e-03	-1.78125000e-03	-3.60937500e-02
-1.08480500e-06	1.00000000e-02	-6.87500000e-04	-4.06250000e-04	-4.76562500e-02
-1.08160500e-06	8.75000000e-03	-1.62500000e-03	-5.31250000e-04	-3.59375000e-02
-1.07840500e-06	6.09375000e-03	-1.09375000e-03	-1.65625000e-03	-3.50000000e-02
-1.07520500e-06	3.43750000e-03	-9.37500000e-04	-7.81250000e-04	-4.17187500e-02
-1.07200500e-06	1.25000000e-03	-1.34375000e-03	-2.81250000e-04	-3.53125000e-02
-1.06880500e-06	5.15625000e-03	-1.21875000e-03	-1.03125000e-03	-3.50000000e-02
-1.06560500e-06	3.75000000e-03	-5.93750000e-04	-1.03125000e-03	-4.15625000e-02
-1.06240500e-06	-2.96875000e-03	-1.56250000e-04	-2.31250000e-03	-3.34375000e-02
-1.05920500e-06	4.37500000e-03	-5.62500000e-04	-5.31250000e-04	-3.14062500e-02
-1.05600500e-06	7.96875000e-03	-4.06250000e-04	-1.40625000e-03	-3.26562500e-02
-1.05280500e-06	5.93750000e-03	1.25000000e-04	1.06250000e-03	-3.62500000e-02
-1.04960500e-06	7.81250000e-03	-7.18750000e-04	-2.03125000e-03	-3.79687500e-02
-1.04640500e-06	5.15625000e-03	-2.03125000e-03	2.18750000e-04	-3.37500000e-02
-1.04320500e-06	1.25000000e-02	-1.18750000e-03	7.18750000e-04	-3.70312500e-02
-1.04000500e-06	1.75000000e-02	-8.75000000e-04	-1.28125000e-03	-3.23437500e-02
-1.03680500e-06	1.96875000e-02	-1.34375000e-03	-1.56250000e-04	-3.60937500e-02
-1.03360500e-06	5.15625000e-03	-7.18750000e-04	-6.56250000e-04	-3.25000000e-02
-1.03040500e-06	3.75000000e-03	-6.56250000e-04	-2.81250000e-04	-3.59375000e-02
-1.02720500e-06	6.25000000e-03	-5.62500000e-04	-5.31250000e-04	-3.62500000e-02
-1.02400500e-06	1.10937500e-02	-1.62500000e-03	-1.03125000e-03	-3.71875000e-02
-1.02080500e-06	2.03125000e-03	-4.37500000e-04	-5.62500000e-04	-4.17187500e-02
-1.01760500e-06	8.59375000e-03	-3.12500000e-04	-1.15625000e-03	-3.79687500e-02
-1.01440500e-06	2.50000000e-03	-6.25000000e-04	-1.40625000e-03	-3.15625000e-02
-1.01120500e-06	7.34375000e-03	-1.09375000e-03	-1.53125000e-03	-5.00000000e-02
-1.00800500e-06	9.84375000e-03	-8.12500000e-04	-2.06250000e-03	-4.60937500e-02
-1.00480500e-06	9.06250000e-03	-1.43750000e-03	-1.28125000e-03	-4.34375000e-02
-1.00160500e-06	5.15625000e-03	-1.56250000e-04	-2.03125000e-03	-4.85937500e-02
-9.98405000e-07	8.75000000e-03	-5.31250000e-04	-1.15625000e-03	-4.17187500e-02
-9.95205000e-07	3.59375000e-03	-5.93750000e-04	-1.03125000e-03	-4.32812500e-02
-9.92005000e-07	6.71875000e-03	-1.18750000e-03	-1.53125000e-03	-4.64062500e-02
-9.88805000e-07	3.12500000e-03	-1.75000000e-03	-1.56250000e-04	-4.65625000e-02
-9.85605000e-07	1.59375000e-02	-2.15625000e-03	-1.28125000e-03	-4.59375000e-02
-9.82405000e-07	2.96875000e-03	-2.12500000e-03	-2.03125000e-03	-5.06250000e-02
-9.79205000e-07	6.09375000e-03	-1.59375000e-03	-2.81250000e-04	-3.84375000e-02
-9.76005000e-07	2.03125000e-03	-5.00000000e-04	-2.03125000e-03	-3.39062500e-02
-9.72805000e-07	1.09375000e-03	-1.06250000e-03	-2.03125000e-03	-4.34375000e-02
-9.69605000e-07	-7.50000000e-03	-1.62500000e-03	-1.56250000e-04	-4.01562500e-02
-9.66405000e-07	-7.81250000e-04	-7.81250000e-04	7.18750000e-04	-4.53125000e-02
-9.63205000e-07	3.12500000e-04	-1.00000000e-03	-1.03125000e-03	-3.14062500e-02
-9.60005000e-07	8.59375000e-03	6.25000000e-05	-8.43750000e-04	-4.53125000e-02
-9.56805000e-07	5.62500000e-03	-8.12500000e-04	-5.31250000e-04	-3.70312500e-02
-9.53605000e-07	3.12500000e-03	-8.12500000e-04	-6.56250000e-04	-3.78125000e-02
-9.50405000e-07	6.40625000e-03	-2.40625000e-03	-1.40625000e-03	-3.59375000e-02
-9.47205000e-07	-3.12500000e-04	-4.68750000e-04	-1.78125000e-03	-3.46875000e-02
-9.44005000e-07	7.50000000e-03	-1.31250000e-03	-1.90625000e-03	-3.37500000e-02
-9.40805000e-07	1.32812500e-02	-6.87500000e-04	-2.81250000e-04	-4.37500000e-02
-9.37605000e-07	6.09375000e-03	-1.31250000e-03	-1.03125000e-03	-3.23437500e-02
-9.34405000e-07	5.00000000e-03	-1.21875000e-03	-1.53125000e-03	-3.64062500e-02
-9.31205000e-07	6.25000000e-04	-9.68750000e-04	4.68750000e-04	-4.12500000e-02
-9.28005000e-07	3.75000000e-03	-6.56250000e-04	-1.65625000e-03	-2.60937500e-02
-9.24805000e-07	1.26562500e-02	-1.00000000e-03	-2.18750000e-03	-3.84375000e-02
-9.21605000e-07	5.31250000e-03	-1.06250000e-03	-1.40625000e-03	-4.57812500e-02
-9.18405000e-07	3.75000000e-03	-8.75000000e-04	-6.56250000e-04	-4.20312500e-02
-9.15205000e-07	1.01562500e-02	-4.06250000e-04	-2.03125000e-03	-3.34375000e-02
-9.12005000e-07	4.53125000e-03	-1.09375000e-03	-1.28125000e-03	-4.50000000e-02
-9.08805000e-07	8.28125000e-03	-4.37500000e-04	-1.03125000e-03	-4.68750000e-02
-9.05605000e-07	1.17187500e-02	-1.78125000e-03	9.37500000e-05	-3.46875000e-02
-9.02405000e-07	1.56250000e-04	-9.06250000e-04	-1.40625000e-03	-2.75000000e-02
-8.99205000e-07	1.87500000e-03	-1.75000000e-03	-5.31250000e-04	-3.70312500e-02
-8.96005000e-07	7.81250000e-04	-5.31250000e-04	5.93750000e-04	-3.34375000e-02
-8.92805000e-07	6.71875000e-03	-5.93750000e-04	-1.56250000e-04	-3.32812500e-02
-8.89605000e-07	6.25000000e-03	-7.18750000e-04	-1.78125000e-03	-3.43750000e-02
-8.86405000e-07	7.03125000e-03	-3.43750000e-04	3.43750000e-04	-3.89062500e-02
-8.83205000e-07	1.42187500e-02	-3.12500000e-05	-1.56250000e-04	-3.20312500e-02
-8.80005000e-07	8.59375000e-03	-1.65625000e-03	7.18750000e-04	-3.57812500e-02
-8.76805000e-07	1.35937500e-02	-1.87500000e-04	-1.15625000e-03	-3.65625000e-02
-8.73605000e-07	1.01562500e-02	-7.18750000e-04	8.43750000e-04	-3.85937500e-02
-8.70405000e-07	4.06250000e-03	-2.81250000e-04	-4.06250000e-04	-3.82812500e-02
-8.67205000e-07	8.28125000e-03	-1.21875000e-03	2.18750000e-04	-3.87500000e-02
-8.64005000e-07	6.56250000e-03	-2.43750000e-03	2.18750000e-04	-4.03125000e-02
-8.60805000e-07	1.40625000e-02	-6.87500000e-04	-4.06250000e-04	-2.81250000e-02
-8.57605000e-07	1.40625000e-02	-1.09375000e-03	-1.03125000e-03	-3.35937500e-02
-8.54405000e-07	1.34375000e-02	-2.21875000e-03	-1.28125000e-03	-2.71875000e-02
-8.51205000e-07	1.26562500e-02	-3.12500000e-04	-5.31250000e-04	-3.28125000e-02
-8.48005000e-07	7.34375000e-03	-4.06250000e-04	-1.03125000e-03	-3.53125000e-02
-8.44805000e-07	1.06250000e-02	-1.06250000e-03	-4.37500000e-04	-3.56250000e-02
-8.41605000e-07	5.31250000e-03	-2.50000000e-04	-1.15625000e-03	-4.09375000e-02
-8.38405000e-07	3.28125000e-03	-6.87500000e-04	-2.81250000e-04	-3.34375000e-02
-8.35205000e-07	-2.34375000e-03	-2.03125000e-03	-7.81250000e-04	-3.01562500e-02
-8.32005000e-07	6.25000000e-04	-1.78125000e-03	-1.78125000e-03	-2.84375000e-02
-8.28805000e-07	8.75000000e-03	-1.78125000e-03	-1.53125000e-03	-4.56250000e-02
-8.25605000e-07	1.87500000e-03	-1.34375000e-03	-1.15625000e-03	-3.92187500e-02
-8.22405000e-07	8.28125000e-03	-1.12500000e-03	-6.56250000e-04	-3.90625000e-02
-8.19205000e-07	3.28125000e-03	-5.62500000e-04	-1.90625000e-03	-4.29687500e-02
-8.16005000e-07	2.50000000e-03	-1.50000000e-03	-1.56250000e-04	-4.04687500e-02
-8.12805000e-07	6.40625000e-03	1.87500000e-04	9.37500000e-05	-3.89062500e-02
-8.09605000e-07	7.96875000e-03	6.25000000e-05	-1.40625000e-03	-3.64062500e-02
-8.06405000e-07	1.76562500e-02	-9.06250000e-04	-1.40625000e-03	-3.43750000e-02
-8.03205000e-07	1.90625000e-02	-3.12500000e-04	-3.12500000e-05	-3.60937500e-02
-8.00005000e-07	1.46875000e-02	-4.68750000e-04	-2.81250000e-04	-3.65625000e-02
-7.96805000e-07	1.92187500e-02	-3.12500000e-04	2.18750000e-04	-3.98437500e-02
-7.93605000e-07	1.34375000e-02	-1.25000000e-03	-1.40625000e-03	-3.51562500e-02
-7.90405000e-07	4.06250000e-03	-1.12500000e-03	-2.81250000e-04	-3.95312500e-02
-7.87205000e-07	7.96875000e-03	-1.87500000e-04	-1.78125000e-03	-4.04687500e-02
-7.84005000e-07	3.59375000e-03	-6.87500000e-04	-1.28125000e-03	-3.64062500e-02
-7.80805000e-07	6.25000000e-04	-2.71875000e-03	-1.93750000e-03	-4.29687500e-02
-7.77605000e-07	8.90625000e-03	-1.87500000e-03	-7.81250000e-04	-4.48437500e-02
-7.74405000e-07	-3.12500000e-03	-1.62500000e-03	-7.81250000e-04	-4.93750000e-02
-7.71205000e-07	7.65625000e-03	-1.12500000e-03	-1.53125000e-03	-5.37500000e-02
-7.68005000e-07	4.68750000e-03	-7.50000000e-04	-1.40625000e-03	-3.92187500e-02
-7.64805000e-07	6.09375000e-03	-1.25000000e-03	-1.56250000e-04	-4.34375000e-02
-7.61605000e-07	7.18750000e-03	-4.06250000e-04	-1.40625000e-03	-3.18750000e-02
-7.58405000e-07	-1.87500000e-03	-1.90625000e-03	-1.65625000e-03	-3.56250000e-02
-7.55205000e-07	-6.25000000e-04	-1.25000000e-03	-5.62500000e-04	-4.09375000e-02
-7.52005000e-07	9.21875000e-03	-2.37500000e-03	-1.28125000e-03	-3.68750000e-02
-7.48805000e-07	-7.50000000e-03	-1.34375000e-03	-1.65625000e-03	-3.45312500e-02
-7.45605000e-07	4.53125000e-03	-1.34375000e-03	-7.81250000e-04	-3.21875000e-02
-7.42405000e-07	1.53125000e-02	-1.34375000e-03	-1.53125000e-03	-3.07812500e-02
-7.39205000e-07	7.50000000e-03	-1.37500000e-03	-1.40625000e-03	-3.06250000e-02
-7.36005000e-07	1.32812500e-02	9.37500000e-05	-7.81250000e-04	-3.56250000e-02
-7.32805000e-07	1.25000000e-02	3.12500000e-05	-1.53125000e-03	-2.70312500e-02
-7.29605000e-07	1.29687500e-02	-2.09375000e-03	-1.28125000e-03	-2.73437500e-02
-7.26405000e-07	1.84375000e-02	-1.06250000e-03	-1.40625000e-03	-3.62500000e-02
-7.23205000e-07	6.56250000e-03	-1.75000000e-03	-5.31250000e-04	-2.34375000e-02
-7.20005000e-07	1.00000000e-02	-1.00000000e-03	-3.12500000e-05	-3.07812500e-02
-7.16805000e-07	8.59375000e-03	-6.25000000e-05	-1.40625000e-03	-2.93750000e-02
-7.13605000e-07	1.59375000e-02	-4.68750000e-04	2.18750000e-04	-2.96875000e-02
-7.10405000e-07	2.81250000e-03	-8.75000000e-04	-1.28125000e-03	-3.43750000e-02
-7.07205000e-07	1.07812500e-02	-9.37500000e-05	-5.31250000e-04	-2.95312500e-02
-7.04005000e-07	4.68750000e-03	-4.68750000e-04	-7.81250000e-04	-3.98437500e-02
-7.00805000e-07	9.84375000e-03	-2.75000000e-03	-7.81250000e-04	-2.81250000e-02
-6.97605000e-07	7.18750000e-03	-2.62500000e-03	-3.12500000e-05	-3.71875000e-02
-6.94405000e-07	6.25000000e-03	-2.00000000e-03	-2.81250000e-04	-3.79687500e-02
-6.91205000e-07	-1.25000000e-03	-3.12500000e-04	-5.31250000e-04	-4.14062500e-02
-6.88005000e-07	6.87500000e-03	-1.59375000e-03	-2.81250000e-04	-4.46875000e-02
-6.84805000e-07	1.87500000e-03	-8.12500000e-04	-1.78125000e-03	-3.25000000e-02
-6.81605000e-07	1.87500000e-03	-4.37500000e-04	-1.40625000e-03	-2.20312500e-02
-6.78405000e-07	6.87500000e-03	-1.00000000e-03	-1.90625000e-03	-2.96875000e-02
-6.75205000e-07	1.23437500e-02	-1.87500000e-04	-7.81250000e-04	-3.04687500e-02
-6.72005000e-07	1.25000000e-03	-1.18750000e-03	-1.28125000e-03	-3.07812500e-02
-6.68805000e-07	1.68750000e-02	-3.12500000e-04	-1.56250000e-04	-3.00000000e-02
-6.65605000e-07	1.70312500e-02	-1.56250000e-04	-1.15625000e-03	-3.60937500e-02
-6.62405000e-07	7.96875000e-03	-1.71875000e-03	-1.15625000e-03	-2.43750000e-02
-6.59205000e-07	1.90625000e-02	9.37500000e-05	-6.87500000e-04	-2.64062500e-02
-6.56005000e-07	1.12500000e-02	1.87500000e-04	-5.31250000e-04	-2.32812500e-02
-6.52805000e-07	1.32812500e-02	-9.06250000e-04	-4.37500000e-04	-2.73437500e-02
-6.49605000e-07	8.12500000e-03	-6.87500000e-04	-1.65625000e-03	-1.81250000e-02
-6.46405000e-07	4.84375000e-03	-1.75000000e-03	-5.31250000e-04	-3.25000000e-02
-6.43205000e-07	1.32812500e-02	4.06250000e-04	-1.78125000e-03	-2.51562500e-02
-6.40005000e-07	2.81250000e-03	-1.03125000e-03	-1.03125000e-03	-2.60937500e-02
-6.36805000e-07	1.26562500e-02	-1.37500000e-03	-1.28125000e-03	-3.35937500e-02
-6.33605000e-07	1.20312500e-02	-5.62500000e-04	-1.56250000e-04	-3.04687500e-02
-6.30405000e-07	8.28125000e-03	-1.62500000e-03	-6.56250000e-04	-1.85937500e-02
-6.27205000e-07	1.39062500e-02	-8.12500000e-04	-4.06250000e-04	-3.07812500e-02
-6.24005000e-07	1.15625000e-02	-2.25000000e-03	-4.06250000e-04	-2.76562500e-02
-6.20805000e-07	8.90625000e-03	-1.59375000e-03	-2.81250000e-04	-3.48437500e-02
-6.17605000e-07	1.65625000e-02	-5.93750000e-04	-6.56250000e-04	-3.40625000e-02
-6.14405000e-07	1.48437500e-02	-1.50000000e-03	-2.81250000e-04	-3.26562500e-02
-6.11205000e-07	7.03125000e-03	-6.87500000e-04	-1.03125000e-03	-3.90625000e-02
-6.08005000e-07	1.62500000e-02	-1.46875000e-03	5.93750000e-04	-3.23437500e-02
-6.04805000e-07	6.87500000e-03	-1.25000000e-04	-1.56250000e-04	-2.65625000e-02
-6.01605000e-07	1.65625000e-02	-1.75000000e-03	-1.03125000e-03	-1.71875000e-02
-5.98405000e-07	1.57812500e-02	-9.37500000e-04	3.43750000e-04	-3.68750000e-02
-5.95205000e-07	8.12500000e-03	-1.31250000e-03	-7.81250000e-04	-2.90625000e-02
-5.92005000e-07	9.37500000e-03	-3.43750000e-04	-1.40625000e-03	-3.23437500e-02
-5.88805000e-07	4.21875000e-03	-1.87500000e-03	-3.12500000e-05	-3.03125000e-02
-5.85605000e-07	2.81250000e-03	-2.00000000e-03	-1.65625000e-03	-3.46875000e-02
-5.82405000e-07	2.34375000e-03	-8.43750000e-04	-1.40625000e-03	-3.10937500e-02
-5.79205000e-07	3.90625000e-03	-1.46875000e-03	-6.56250000e-04	-2.85937500e-02
-5.76005000e-07	4.06250000e-03	-1.21875000e-03	-2.15625000e-03	-3.04687500e-02
-5.72805000e-07	5.78125000e-03	-2.75000000e-03	2.18750000e-04	-2.03125000e-02
-5.69605000e-07	-3.75000000e-03	-2.34375000e-03	-1.15625000e-03	-2.71875000e-02
-5.66405000e-07	6.71875000e-03	-1.62500000e-03	-4.06250000e-04	-3.51562500e-02
-5.63205000e-07	-2.65625000e-03	-8.43750000e-04	-1.15625000e-03	-3.78125000e-02
-5.60005000e-07	1.56250000e-04	-2.50000000e-03	-2.65625000e-03	-3.20312500e-02
-5.56805000e-07	6.56250000e-03	-4.06250000e-04	-4.06250000e-04	-4.18750000e-02
-5.53605000e-07	-5.15625000e-03	-8.43750000e-04	-1.56250000e-03	-3.62500000e-02
-5.50405000e-07	-1.56250000e-03	-1.75000000e-03	-1.28125000e-03	-3.65625000e-02
-5.47205000e-07	3.90625000e-03	-4.06250000e-04	-5.31250000e-04	-3.64062500e-02
-5.44005000e-07	2.03125000e-03	-2.34375000e-03	-1.65625000e-03	-4.46875000e-02
-5.40805000e-07	-5.00000000e-03	-5.00000000e-04	-1.90625000e-03	-4.17187500e-02
-5.37605000e-07	-1.14062500e-02	-1.46875000e-03	-1.90625000e-03	-3.82812500e-02
-5.34405000e-07	-1.40625000e-03	-8.12500000e-04	-1.43750000e-03	-4.65625000e-02
-5.31205000e-07	-3.12500000e-03	-1.18750000e-03	-6.56250000e-04	-4.01562500e-02
-5.28005000e-07	-1.37500000e-02	-1.06250000e-03	-2.28125000e-03	-5.31250000e-02
-5.24805000e-07	-2.50000000e-03	-1.75000000e-03	-1.53125000e-03	-4.56250000e-02
-5.21605000e-07	-6.25000000e-04	-2.34375000e-03	2.18750000e-04	-5.20312500e-02
-5.18405000e-07	-7.96875000e-03	-1.87500000e-03	-2.81250000e-04	-3.73437500e-02
-5.15205000e-07	-1.40625000e-03	-7.18750000e-04	-1.53125000e-03	-4.40625000e-02
-5.12005000e-07	-1.40625000e-03	-9.06250000e-04	-5.31250000e-04	-3.89062500e-02
-5.08805000e-07	-3.43750000e-03	-1.34375000e-03	-1.28125000e-03	-4.12500000e-02
-5.05605000e-07	3.12500000e-04	-1.87500000e-03	-6.56250000e-04	-4.64062500e-02
-5.02405000e-07	-1.21875000e-02	-1.31250000e-03	-1.31250000e-03	-4.42187500e-02
-4.99205000e-07	2.50000000e-03	-1.21875000e-03	-1.90625000e-03	-4.28125000e-02
-4.96005000e-07	-4.37500000e-03	-1.84375000e-03	-2.06250000e-03	-4.18750000e-02
-4.92805000e-07	-6.40625000e-03	-1.18750000e-03	-1.15625000e-03	-3.84375000e-02
-4.89605000e-07	2.65625000e-03	-1.12500000e-03	-5.31250000e-04	-4.31250000e-02
-4.86405000e-07	1.56250000e-04	-1.31250000e-03	-4.06250000e-04	-3.78125000e-02
-4.83205000e-07	-3.28125000e-03	-1.21875000e-03	-1.03125000e-03	-3.96875000e-02
-4.80005000e-07	-4.21875000e-03	-1.93750000e-03	-5.31250000e-04	-4.01562500e-02
-4.76805000e-07	4.53125000e-03	-3.75000000e-04	-6.56250000e-04	-3.43750000e-02
-4.73605000e-07	5.62500000e-03	-2.59375000e-03	-1.78125000e-03	-5.32812500e-02
-4.70405000e-07	-3.43750000e-03	-2.75000000e-03	-1.78125000e-03	-4.26562500e-02
-4.67205000e-07	7.03125000e-03	-2.87500000e-03	-1.78125000e-03	-4.14062500e-02
-4.64005000e-07	2.65625000e-03	-1.90625000e-03	-1.78125000e-03	-4.45312500e-02
-4.60805000e-07	1.35937500e-02	-1.31250000e-03	-1.28125000e-03	-3.46875000e-02
-4.57605000e-07	-1.56250000e-04	-1.87500000e-03	9.37500000e-05	-4.93750000e-02
-4.54405000e-07	2.50000000e-03	-1.28125000e-03	-1.28125000e-03	-5.28125000e-02
-4.51205000e-07	-4.53125000e-03	-7.18750000e-04	-1.53125000e-03	-5.82812500e-02
-4.48005000e-07	-5.93750000e-03	-3.12500000e-03	-1.15625000e-03	-5.39062500e-02
-4.44805000e-07	-4.53125000e-03	-1.50000000e-03	-1.53125000e-03	-5.43750000e-02
-4.41605000e-07	4.37500000e-03	-1.09375000e-03	-1.28125000e-03	-4.60937500e-02
-4.38405000e-07	-3.12500000e-04	-1.75000000e-03	-2.28125000e-03	-5.43750000e-02
-4.35205000e-07	-8.59375000e-03	-2.46875000e-03	-1.40625000e-03	-4.42187500e-02
-4.32005000e-07	-5.46875000e-03	-2.25000000e-03	-1.31250000e-03	-5.53125000e-02
-4.28805000e-07	-1.09375000e-02	-1.31250000e-03	-2.53125000e-03	-5.01562500e-02
-4.25605000e-07	-1.09375000e-03	-1.50000000e-03	-1.78125000e-03	-4.21875000e-02
-4.22405000e-07	2.81250000e-03	-1.34375000e-03	-1.40625000e-03	-4.85937500e-02
-4.19205000e-07	4.68750000e-03	-1.12500000e-03	-1.65625000e-03	-5.23437500e-02
-4.16005000e-07	-1.09375000e-03	-1.96875000e-03	-1.15625000e-03	-4.67187500e-02
-4.12805000e-07	7.81250000e-03	-6.25000000e-05	-1.53125000e-03	-4.95312500e-02
-4.09605000e-07	1.25000000e-02	-1.34375000e-03	-5.31250000e-04	-5.25000000e-02
-4.06405000e-07	-3.75000000e-03	-1.00000000e-03	-2.03125000e-03	-5.18750000e-02
-4.03205000e-07	4.06250000e-03	-5.62500000e-04	-2.03125000e-03	-5.04687500e-02
-4.00005000e-07	-2.81250000e-03	-8.12500000e-04	-1.65625000e-03	-3.56250000e-02
-3.96805000e-07	2.65625000e-03	-2.50000000e-03	-1.87500000e-04	-3.79687500e-02
-3.93605000e-07	7.81250000e-04	-3.56250000e-03	-1.53125000e-03	-4.35937500e-02
-3.90405000e-07	5.31250000e-03	-1.96875000e-03	-1.65625000e-03	-3.73437500e-02
-3.87205000e-07	2.96875000e-03	-1.75000000e-03	-2.28125000e-03	-3.43750000e-02
-3.84005000e-07	-6.40625000e-03	-6.87500000e-04	-1.28125000e-03	-4.00000000e-02
-3.80805000e-07	-7.96875000e-03	-1.62500000e-03	-2.18750000e-03	-3.98437500e-02
-3.77605000e-07	2.81250000e-03	-1.50000000e-03	-1.56250000e-04	-4.00000000e-02
-3.74405000e-07	-6.25000000e-03	-9.68750000e-04	-1.28125000e-03	-2.98437500e-02
-3.71205000e-07	2.65625000e-03	-8.12500000e-04	-1.28125000e-03	-4.17187500e-02
-3.68005000e-07	4.68750000e-04	-1.96875000e-03	-1.43750000e-03	-4.01562500e-02
-3.64805000e-07	-1.07812500e-02	-2.09375000e-03	-1.31250000e-03	-5.14062500e-02
-3.61605000e-07	-8.59375000e-03	-1.84375000e-03	-2.15625000e-03	-5.42187500e-02
-3.58405000e-07	-4.68750000e-04	-1.31250000e-03	-1.15625000e-03	-5.14062500e-02
-3.55205000e-07	-5.00000000e-03	-1.75000000e-03	-6.56250000e-04	-6.28125000e-02
-3.52005000e-07	5.00000000e-03	-3.12500000e-04	-5.62500000e-04	-5.21875000e-02
-3.48805000e-07	-5.78125000e-03	-1.75000000e-03	-1.93750000e-03	-5.26562500e-02
-3.45605000e-07	-8.43750000e-03	-1.87500000e-03	-1.15625000e-03	-4.62500000e-02
-3.42405000e-07	-7.18750000e-03	-2.59375000e-03	-4.06250000e-04	-5.14062500e-02
-3.39205000e-07	-4.53125000e-03	-2.09375000e-03	-1.65625000e-03	-5.64062500e-02
-3.36005000e-07	-2.03125000e-03	-2.18750000e-04	-1.03125000e-03	-5.15625000e-02
-3.32805000e-07	-4.21875000e-03	-2.21875000e-03	-1.40625000e-03	-4.51562500e-02
-3.29605000e-07	-7.65625000e-03	-1.34375000e-03	-2.43750000e-03	-4.71875000e-02
-3.26405000e-07	7.81250000e-04	1.87500000e-04	-1.90625000e-03	-5.04687500e-02
-3.23205000e-07	-4.06250000e-03	-3.12500000e-04	-1.53125000e-03	-4.90625000e-02
-3.20005000e-07	6.56250000e-03	-2.40625000e-03	-2.15625000e-03	-6.28125000e-02
-3.16805000e-07	3.75000000e-03	-1.18750000e-03	-6.56250000e-04	-5.43750000e-02
-3.13605000e-07	1.56250000e-04	-1.50000000e-03	-2.68750000e-03	-5.51562500e-02
-3.10405000e-07	1.40625000e-03	-5.00000000e-04	-1.28125000e-03	-5.35937500e-02
-3.07205000e-07	1.14062500e-02	-2.09375000e-03	-1.15625000e-03	-4.73437500e-02
-3.04005000e-07	1.07812500e-02	-1.09375000e-03	-1.56250000e-04	-5.26562500e-02
-3.00805000e-07	6.25000000e-03	-7.18750000e-04	-1.40625000e-03	-5.17187500e-02
-2.97605000e-07	1.87500000e-03	-9.37500000e-05	-1.53125000e-03	-5.48437500e-02
-2.94405000e-07	3.59375000e-03	-1.21875000e-03	-1.65625000e-03	-4.98437500e-02
-2.91205000e-07	2.34375000e-03	-2.50000000e-03	-4.06250000e-04	-4.85937500e-02
-2.88005000e-07	-1.71875000e-03	-2.56250000e-03	-1.78125000e-03	-4.90625000e-02
-2.84805000e-07	3.12500000e-03	-2.34375000e-03	-1.15625000e-03	-3.93750000e-02
-2.81605000e-07	1.00000000e-02	-2.12500000e-03	-4.06250000e-04	-3.68750000e-02
-2.78405000e-07	8.90625000e-03	-3.18750000e-03	-1.53125000e-03	-3.89062500e-02
-2.75205000e-07	3.59375000e-03	-1.46875000e-03	-2.18750000e-03	-4.31250000e-02
-2.72005000e-07	6.71875000e-03	-9.37500000e-04	-7.81250000e-04	-3.73437500e-02
-2.68805000e-07	6.40625000e-03	-1.09375000e-03	-2.40625000e-03	-3.73437500e-02
-2.65605000e-07	-1.25000000e-03	-2.59375000e-03	-1.03125000e-03	-4.39062500e-02
-2.62405000e-07	-1.71875000e-03	-9.37500000e-04	2.18750000e-04	-4.73437500e-02
-2.59205000e-07	6.40625000e-03	-7.18750000e-04	-1.53125000e-03	-4.70312500e-02
-2.56005000e-07	-7.81250000e-04	-9.06250000e-04	-1.40625000e-03	-4.64062500e-02
-2.52805000e-07	-3.12500000e-03	-1.25000000e-03	-1.56250000e-04	-3.35937500e-02
-2.49605000e-07	1.89062500e-02	1.18750000e-03	-1.78125000e-03	-3.75000000e-02
-2.46405000e-07	4.32812500e-02	-7.50000000e-04	-5.31250000e-04	-4.28125000e-02
-2.43205000e-07	1.11250000e-01	-1.43750000e-03	-1.65625000e-03	-3.85937500e-02
-2.40005000e-07	2.11718750e-01	-1.62500000e-03	-7.81250000e-04	-4.98437500e-02
-2.36805000e-07	3.10937500e-01	1.59375000e-03	7.18750000e-04	-4.01562500e-02
-2.33605000e-07	3.81562500e-01	6.25000000e-05	-6.56250000e-04	-3.23437500e-02
-2.30405000e-07	3.73750000e-01	-8.43750000e-04	-1.56250000e-04	-1.00000000e-02
-2.27205000e-07	3.15781250e-01	-1.34375000e-03	-1.03125000e-03	2.68750000e-02
-2.24005000e-07	2.38906250e-01	-1.87500000e-03	-1.40625000e-03	5.07812500e-02
-2.20805000e-07	1.70312500e-01	-6.87500000e-04	-1.15625000e-03	4.35937500e-02
-2.17605000e-07	1.35781250e-01	-3.56250000e-03	-2.03125000e-03	8.88178420e-16
-2.14405000e-07	1.39531250e-01	-8.12500000e-04	-1.56250000e-04	-4.98437500e-02
-2.11205000e-07	1.75468750e-01	-4.68750000e-04	-1.15625000e-03	-8.23437500e-02
-2.08005000e-07	2.13437500e-01	-3.43750000e-04	-7.81250000e-04	-8.48437500e-02
-2.04805000e-07	2.70781250e-01	6.25000000e-05	-1.15625000e-03	-4.03125000e-02
-2.01605000e-07	3.25937500e-01	-5.31250000e-04	-2.81250000e-04	2.17187500e-02
-1.98405000e-07	3.56250000e-01	-7.81250000e-04	-2.03125000e-03	7.31250000e-02
-1.95205000e-07	3.49843750e-01	-2.56250000e-03	-1.15625000e-03	1.05781250e-01
-1.92005000e-07	3.07656250e-01	-1.21875000e-03	-1.65625000e-03	8.35937500e-02
-1.88805000e-07	2.52656250e-01	3.12500000e-05	-1.53125000e-03	4.01562500e-02
-1.85605000e-07	2.36718750e-01	-6.87500000e-04	-2.28125000e-03	-1.18750000e-02
-1.82405000e-07	2.44531250e-01	-5.62500000e-04	-1.78125000e-03	-5.18750000e-02
-1.79205000e-07	2.59531250e-01	-5.62500000e-04	-1.15625000e-03	-6.31250000e-02
-1.76005000e-07	2.77187500e-01	-1.65625000e-03	-1.15625000e-03	-3.07812500e-02
-1.72805000e-07	2.96093750e-01	-5.62500000e-04	-1.78125000e-03	2.07812500e-02
-1.69605000e-07	2.98281250e-01	-3.43750000e-04	-1.78125000e-03	7.62500000e-02
-1.66405000e-07	3.28437500e-01	-1.62500000e-03	-5.31250000e-04	1.08593750e-01
-1.63205000e-07	3.35625000e-01	-1.75000000e-03	3.43750000e-04	1.07968750e-01
-1.60005000e-07	3.55156250e-01	-2.00000000e-03	-1.40625000e-03	7.32812500e-02
-1.56805000e-07	3.49843750e-01	-3.43750000e-04	-4.06250000e-04	3.28125000e-02
-1.53605000e-07	3.34375000e-01	-7.18750000e-04	-1.40625000e-03	-3.12500000e-03
-1.50405000e-07	3.05625000e-01	1.18750000e-03	-6.56250000e-04	-1.53125000e-02
-1.47205000e-07	2.98125000e-01	-1.31250000e-03	9.06250000e-04	-1.71875000e-03
-1.44005000e-07	2.98593750e-01	-7.18750000e-04	3.43750000e-04	3.89062500e-02
-1.40805000e-07	3.15781250e-01	-5.31250000e-04	-2.65625000e-03	7.67187500e-02
-1.37605000e-07	3.42500000e-01	-2.50000000e-03	6.25000000e-05	1.07187500e-01
-1.34405000e-07	3.60156250e-01	-2.21875000e-03	-6.56250000e-04	1.14531250e-01
-1.31205000e-07	3.82500000e-01	-3.12500000e-04	-1.56250000e-04	1.04218750e-01
-1.28005000e-07	3.97343750e-01	-6.87500000e-04	-1.15625000e-03	7.60937500e-02
-1.24805000e-07	3.90781250e-01	-1.78125000e-03	-3.12500000e-05	5.62500000e-02
-1.21605000e-07	3.95625000e-01	1.28125000e-03	-1.15625000e-03	4.35937500e-02
-1.18405000e-07	3.72812500e-01	3.12500000e-04	-6.56250000e-04	5.48437500e-02
-1.15205000e-07	3.55937500e-01	-1.18750000e-03	-1.65625000e-03	6.65625000e-02
-1.12005000e-07	3.59375000e-01	-1.21875000e-03	-1.65625000e-03	8.35937500e-02
-1.08805000e-07	3.50312500e-01	-2.21875000e-03	-1.28125000e-03	1.04843750e-01
-1.05605000e-07	3.79062500e-01	-9.37500000e-04	-2.06250000e-03	9.73437500e-02
-1.02405000e-07	3.90937500e-01	-1.46875000e-03	-1.40625000e-03	1.01875000e-01
-9.92050000e-08	4.01093750e-01	-1.62500000e-03	-5.31250000e-04	9.40625000e-02
-9.60050000e-08	4.15937500e-01	-3.12500000e-04	-1.15625000e-03	9.28125000e-02
-9.28050000e-08	4.17812500e-01	-1.21875000e-03	-6.56250000e-04	7.96875000e-02
-8.96050000e-08	4.37500000e-01	-6.56250000e-04	-5.31250000e-04	8.78125000e-02
-8.64050000e-08	4.29375000e-01	-1.59375000e-03	-3.12500000e-05	8.90625000e-02
-8.32050000e-08	4.18593750e-01	-2.50000000e-03	-4.06250000e-04	9.29687500e-02
-8.00050000e-08	4.15625000e-01	-8.12500000e-04	-1.03125000e-03	1.10156250e-01
-7.68050000e-08	4.11875000e-01	-1.53125000e-03	9.68750000e-04	1.20937500e-01
-7.36050000e-08	4.23281250e-01	1.56250000e-04	-1.56250000e-04	1.32187500e-01
-7.04050000e-08	4.19687500e-01	-6.87500000e-04	-5.31250000e-04	1.25625000e-01
-6.72050000e-08	4.39375000e-01	-3.12500000e-04	-1.90625000e-03	1.12500000e-01
-6.40050000e-08	4.46406250e-01	4.37500000e-04	-5.31250000e-04	1.21718750e-01
-6.08050000e-08	4.52500000e-01	-1.46875000e-03	6.87500000e-04	1.19218750e-01
-5.76050000e-08	4.70937500e-01	-1.31250000e-03	-2.81250000e-04	1.26406250e-01
-5.44050000e-08	4.72500000e-01	-9.68750000e-04	-1.28125000e-03	1.37656250e-01
-5.12050000e-08	4.85937500e-01	-5.31250000e-04	-6.56250000e-04	1.42343750e-01
-4.80050000e-08	4.80937500e-01	-1.59375000e-03	5.62500000e-04	1.38125000e-01
-4.48050000e-08	4.73437500e-01	6.25000000e-05	-7.18750000e-04	1.34218750e-01
-4.16050000e-08	4.75000000e-01	8.43750000e-04	-1.40625000e-03	1.45781250e-01
-3.84050000e-08	4.71718750e-01	-8.43750000e-04	-1.40625000e-03	1.39531250e-01
-3.52050000e-08	4.86718750e-01	-1.84375000e-03	-2.03125000e-03	1.51875000e-01
-3.20050000e-08	4.73125000e-01	-6.25000000e-05	-1.40625000e-03	1.44218750e-01
-2.88050000e-08	4.90468750e-01	2.81250000e-04	-2.81250000e-04	1.55156250e-01
-2.56050000e-08	4.93593750e-01	6.25000000e-05	-1.28125000e-03	1.47343750e-01
-2.24050000e-08	5.08437500e-01	-1.46875000e-03	-1.56250000e-04	1.62187500e-01
-1.92050000e-08	5.12968750e-01	-9.06250000e-04	-7.81250000e-04	1.57500000e-01
-1.60050000e-08	5.07031250e-01	-1.34375000e-03	-1.65625000e-03	1.61875000e-01
-1.28050000e-08	5.01093750e-01	-8.12500000e-04	-7.81250000e-04	1.59062500e-01
-9.60500000e-09	4.99531250e-01	-5.31250000e-04	4.68750000e-04	1.58593750e-01
-6.40500000e-09	5.06562500e-01	-6.25000000e-05	-1.53125000e-03	1.62031250e-01
-3.20500000e-09	5.01250000e-01	4.37500000e-04	-6.56250000e-04	1.60781250e-01
-5.00000000e-12	5.12500000e-01	1.87500000e-04	-1.40625000e-03	1.69218750e-01
3.19500000e-09	5.21093750e-01	-1.62500000e-03	-1.78125000e-03	1.77500000e-01
6.39500000e-09	5.34062500e-01	-1.62500000e-03	-1.78125000e-03	1.87656250e-01
9.59500000e-09	5.35156250e-01	1.87500000e-04	-1.40625000e-03	1.82343750e-01
1.27950000e-08	5.38281250e-01	1.87500000e-04	-2.65625000e-03	1.85625000e-01
1.59950000e-08	5.47968750e-01	-1.37500000e-03	-2.40625000e-03	1.70312500e-01
1.91950000e-08	5.44531250e-01	-1.03125000e-03	-2.03125000e-03	1.68593750e-01
2.23950000e-08	5.56250000e-01	5.62500000e-04	-1.43750000e-03	1.84062500e-01
2.55950000e-08	5.49062500e-01	5.62500000e-04	-1.15625000e-03	1.89687500e-01
2.87950000e-08	5.62031250e-01	-7.18750000e-04	-1.65625000e-03	1.89218750e-01
3.19950000e-08	5.67187500e-01	-5.62500000e-04	-1.90625000e-03	1.94843750e-01
3.51950000e-08	5.78437500e-01	-6.25000000e-05	-6.56250000e-04	2.01562500e-01
3.83950000e-08	5.85781250e-01	-1.50000000e-03	-1.15625000e-03	1.99375000e-01
4.15950000e-08	5.86875000e-01	-2.34375000e-03	-1.68750000e-03	1.82031250e-01
4.47950000e-08	5.95312500e-01	-6.87500000e-04	-1.65625000e-03	1.95312500e-01
4.79950000e-08	5.84218750e-01	-5.62500000e-04	-5.31250000e-04	2.06406250e-01
5.11950000e-08	5.95312500e-01	-1.46875000e-03	-3.12500000e-05	2.00000000e-01
5.43950000e-08	6.01875000e-01	-1.93750000e-03	-1.56250000e-04	2.09062500e-01
5.75950000e-08	6.03750000e-01	-3.12500000e-04	-2.06250000e-03	2.25468750e-01
6.07950000e-08	6.04062500e-01	-1.87500000e-04	9.37500000e-05	2.33437500e-01
6.39950000e-08	6.21406250e-01	-8.12500000e-04	-4.06250000e-04	2.25937500e-01
6.71950000e-08	6.19062500e-01	-9.37500000e-04	-5.31250000e-04	2.32343750e-01
7.03950000e-08	6.15625000e-01	-9.68750000e-04	-1.28125000e-03	2.33593750e-01
7.35950000e-08	6.25000000e-01	1.59375000e-03	-9.06250000e-04	2.32187500e-01
7.67950000e-08	6.25625000e-01	-5.93750000e-04	-1.65625000e-03	2.34687500e-01
7.99950000e-08	6.21093750e-01	-8.43750000e-04	8.43750000e-04	2.39218750e-01
8.31950000e-08	6.34687500e-01	6.25000000e-05	4.68750000e-04	2.49062500e-01
8.63950000e-08	6.33437500e-01	1.09375000e-03	-5.31250000e-04	2.50625000e-01
8.95950000e-08	6.39687500e-01	6.25000000e-05	-1.03125000e-03	2.56093750e-01
9.27950000e-08	6.40781250e-01	-3.12500000e-04	8.43750000e-04	2.49375000e-01
9.59950000e-08	6.40312500e-01	-8.12500000e-04	-1.56250000e-04	2.59687500e-01
9.91950000e-08	6.46250000e-01	1.71875000e-03	-4.06250000e-04	2.59687500e-01
1.02395000e-07	6.49531250e-01	-4.37500000e-04	-1.53125000e-03	2.58750000e-01
1.05595000e-07	6.53593750e-01	-3.12500000e-04	-6.56250000e-04	2.53437500e-01
1.08795000e-07	6.62343750e-01	7.18750000e-04	-6.56250000e-04	2.63281250e-01
1.11995000e-07	6.65000000e-01	-6.87500000e-04	-5.31250000e-04	2.64218750e-01
1.15195000e-07	6.72343750e-01	-9.37500000e-05	-1.28125000e-03	2.80625000e-01
1.18395000e-07	6.73750000e-01	-9.37500000e-04	-6.56250000e-04	2.69062500e-01
1.21595000e-07	6.79687500e-01	-1.59375000e-03	-6.56250000e-04	2.75312500e-01
1.24795000e-07	6.88125000e-01	7.18750000e-04	-6.56250000e-04	2.74218750e-01
1.27995000e-07	6.92656250e-01	-1.87500000e-04	-1.40625000e-03	2.68750000e-01
1.31195000e-07	6.87187500e-01	-1.34375000e-03	-7.81250000e-04	2.72812500e-01
1.34395000e-07	6.85312500e-01	9.37500000e-05	-1.40625000e-03	2.67656250e-01
1.37595000e-07	6.78750000e-01	1.43750000e-03	-5.31250000e-04	2.68906250e-01
1.40795000e-07	6.83437500e-01	-4.37500000e-04	-1.03125000e-03	2.72812500e-01
1.43995000e-07	6.97656250e-01	-6.25000000e-05	-1.78125000e-03	2.84843750e-01
1.47195000e-07	6.86093750e-01	-1.87500000e-04	-1.90625000e-03	2.84062500e-01
1.50395000e-07	7.00625000e-01	-8.12500000e-04	-2.18750000e-03	2.93125000e-01
1.53595000e-07	7.02187500e-01	5.62500000e-04	-2.81250000e-04	2.91093750e-01
1.56795000e-07	7.13593750e-01	-1.12500000e-03	-1.40625000e-03	2.98906250e-01
1.59995000e-07	7.17812500e-01	5.62500000e-04	-3.12500000e-04	2.96718750e-01
1.63195000e-07	7.09843750e-01	9.68750000e-04	-2.43750000e-03	2.94531250e-01
1.66395000e-07	7.09687500e-01	-9.68750000e-04	3.43750000e-04	2.95312500e-01
1.69595000e-07	7.16562500e-01	2.18750000e-04	-1.65625000e-03	3.01562500e-01
1.72795000e-07	7.19843750e-01	-6.25000000e-05	-1.65625000e-03	3.06406250e-01
1.75995000e-07	7.22968750e-01	-6.25000000e-05	-7.81250000e-04	3.07500000e-01
1.79195000e-07	7.22812500e-01	8.12500000e-04	-1.28125000e-03	3.11406250e-01
1.82395000e-07	7.34531250e-01	-6.87500000e-04	-2.81250000e-04	3.10625000e-01
1.85595000e-07	7.47031250e-01	-5.62500000e-04	-1.53125000e-03	3.12656250e-01
1.88795000e-07	7.46718750e-01	-6.25000000e-05	-1.40625000e-03	3.16093750e-01
1.91995000e-07	7.48437500e-01	-3.43750000e-04	-1.03125000e-03	3.16093750e-01
1.95195000e-07	7.59843750e-01	-6.25000000e-05	4.68750000e-04	3.13281250e-01
1.98395000e-07	7.54843750e-01	-5.62500000e-04	-1.15625000e-03	3.19062500e-01
2.01595000e-07	7.72031250e-01	-3.12500000e-04	-1.53125000e-03	3.25781250e-01
2.04795000e-07	7.62812500e-01	-4.37500000e-04	-7.81250000e-04	3.16562500e-01
2.07995000e-07	7.63906250e-01	-4.37500000e-04	-1.56250000e-04	3.23281250e-01
2.11195000e-07	7.72343750e-01	1.87500000e-04	-2.03125000e-03	3.28906250e-01
2.14395000e-07	7.74062500e-01	1.46875000e-03	4.68750000e-04	3.32656250e-01
2.17595000e-07	7.79843750e-01	4.06250000e-04	-1.53125000e-03	3.42968750e-01
2.20795000e-07	7.90312500e-01	-6.87500000e-04	-4.06250000e-04	3.38125000e-01
2.23995000e-07	7.91562500e-01	5.62500000e-04	-1.53125000e-03	3.38593750e-01
2.27195000e-07	7.91250000e-01	1.81250000e-03	-4.06250000e-04	3.37343750e-01
2.30395000e-07	7.90625000e-01	5.31250000e-04	-7.81250000e-04	3.57187500e-01
2.33595000e-07	8.05937500e-01	-8.12500000e-04	-4.06250000e-04	3.56875000e-01
2.36795000e-07	8.13750000e-01	1.34375000e-03	-5.31250000e-04	3.60781250e-01
2.39995000e-07	8.03125000e-01	1.96875000e-03	-3.12500000e-05	3.64531250e-01
2.43195000e-07	8.17031250e-01	-1.09375000e-03	-1.40625000e-03	3.64062500e-01
2.46395000e-07	8.27187500e-01	1.87500000e-04	-2.81250000e-04	3.63125000e-01
2.49595000e-07	8.21406250e-01	-1.56250000e-04	-4.06250000e-04	3.64062500e-01
2.52795000e-07	8.38281250e-01	9.37500000e-04	-1.56250000e-04	3.61406250e-01
2.55995000e-07	8.22343750e-01	-3.43750000e-04	-7.81250000e-04	3.69687500e-01
2.59195000e-07	8.20625000e-01	1.71875000e-03	-1.40625000e-03	3.67187500e-01
2.62395000e-07	8.28281250e-01	1.81250000e-03	7.18750000e-04	3.62187500e-01
2.65595000e-07	8.32968750e-01	9.68750000e-04	-1.15625000e-03	3.71250000e-01
2.68795000e-07	8.40625000e-01	1.56250000e-04	-5.31250000e-04	3.77500000e-01
2.71995000e-07	8.40312500e-01	-5.93750000e-04	1.46875000e-03	3.81875000e-01
2.75195000e-07	8.40312500e-01	-2.18750000e-04	-1.56250000e-04	3.77968750e-01
2.78395000e-07	8.48906250e-01	-9.37500000e-05	-7.81250000e-04	3.75156250e-01
2.81595000e-07	8.50000000e-01	-9.37500000e-05	-4.06250000e-04	3.74218750e-01
2.84795000e-07	8.50468750e-01	3.12500000e-04	5.93750000e-04	3.79843750e-01
2.87995000e-07	8.63125000e-01	1.93750000e-03	-1.28125000e-03	3.80781250e-01
2.91195000e-07	8.61406250e-01	1.34375000e-03	-1.28125000e-03	3.80156250e-01
2.94395000e-07	8.60781250e-01	7.81250000e-04	-2.03125000e-03	3.76093750e-01
2.97595000e-07	8.68750000e-01	1.34375000e-03	-1.03125000e-03	3.80625000e-01
3.00795000e-07	8.65312500e-01	1.18750000e-03	-7.81250000e-04	3.90468750e-01
3.03995000e-07	8.69843750e-01	1.68750000e-03	-1.03125000e-03	3.91406250e-01
3.07195000e-07	8.72343750e-01	8.12500000e-04	-1.03125000e-03	3.92812500e-01
3.10395000e-07	8.82656250e-01	1.34375000e-03	-7.81250000e-04	3.95468750e-01
3.13595000e-07	8.92031250e-01	6.25000000e-05	-1.03125000e-03	4.01406250e-01
3.16795000e-07	8.91562500e-01	2.09375000e-03	-6.56250000e-04	4.07343750e-01
3.19995000e-07	8.94843750e-01	5.31250000e-04	7.18750000e-04	4.11562500e-01
3.23195000e-07	9.01718750e-01	-1.09375000e-03	3.43750000e-04	4.05312500e-01
3.26395000e-07	9.02343750e-01	9.68750000e-04	-1.28125000e-03	4.21562500e-01
3.29595000e-07	9.05312500e-01	1.06250000e-03	3.43750000e-04	4.16562500e-01
3.32795000e-07	9.15468750e-01	7.81250000e-04	-6.56250000e-04	4.20781250e-01
3.35995000e-07	9.11250000e-01	-7.18750000e-04	4.68750000e-04	4.26562500e-01
3.39195000e-07	9.15937500e-01	9.37500000e-04	1.15625000e-03	4.29218750e-01
3.42395000e-07	9.21406250e-01	1.06250000e-03	-2.81250000e-04	4.22500000e-01
3.45595000e-07	9.29062500e-01	3.12500000e-05	-5.31250000e-04	4.28906250e-01
3.48795000e-07	9.24375000e-01	1.03125000e-03	-1.56250000e-04	4.27812500e-01
3.51995000e-07	9.25156250e-01	-8.43750000e-04	4.68750000e-04	4.27656250e-01
3.55195000e-07	9.25468750e-01	5.62500000e-04	5.93750000e-04	4.27343750e-01
3.58395000e-07	9.32656250e-01	1.31250000e-03	9.37500000e-05	4.31250000e-01
3.61595000e-07	9.28125000e-01	1.87500000e-04	-1.56250000e-04	4.32812500e-01
3.64795000e-07	9.36250000e-01	1.21875000e-03	1.09375000e-03	4.49375000e-01
3.67995000e-07	9.35468750e-01	1.09375000e-03	-2.81250000e-04	4.40312500e-01
3.71195000e-07	9.43281250e-01	1.31250000e-03	-3.12500000e-05	4.49375000e-01
3.74395000e-07	9.51093750e-01	-8.12500000e-04	7.18750000e-04	4.38906250e-01
3.77595000e-07	9.44687500e-01	-6.25000000e-05	-3.12500000e-05	4.47500000e-01
3.80795000e-07	9.49062500e-01	4.37500000e-04	-1.56250000e-04	4.36875000e-01
3.83995000e-07	9.46562500e-01	9.37500000e-04	-1.03125000e-03	4.45312500e-01
3.87195000e-07	9.47031250e-01	8.43750000e-04	-2.81250000e-04	4.33750000e-01
3.90395000e-07	9.51875000e-01	4.37500000e-04	7.18750000e-04	4.49687500e-01
3.93595000e-07	9.64218750e-01	1.81250000e-03	-5.31250000e-04	4.52656250e-01
3.96795000e-07	9.62031250e-01	1.03125000e-03	-4.06250000e-04	4.54843750e-01
3.99995000e-07	9.62343750e-01	-4.37500000e-04	1.21875000e-03	4.53125000e-01
4.03195000e-07	9.63750000e-01	6.56250000e-04	-1.53125000e-03	4.57343750e-01
4.06395000e-07	9.72031250e-01	-6.25000000e-05	9.37500000e-05	4.64843750e-01
4.09595000e-07	9.74062500e-01	1.56250000e-04	-1.56250000e-04	4.60312500e-01
4.12795000e-07	9.77500000e-01	-3.12500000e-04	1.46875000e-03	4.58593750e-01
4.15995000e-07	9.90312500e-01	-9.68750000e-04	-1.28125000e-03	4.70156250e-01
4.19195000e-07	9.85781250e-01	3.12500000e-04	4.68750000e-04	4.73125000e-01
4.22395000e-07	9.92656250e-01	-1.34375000e-03	-2.81250000e-04	4.85468750e-01
4.25595000e-07	9.92343750e-01	9.68750000e-04	9.68750000e-04	4.82031250e-01
4.28795000e-07	9.89687500e-01	6.25000000e-05	4.68750000e-04	4.87500000e-01
4.31995000e-07	9.96093750e-01	4.37500000e-04	-1.28125000e-03	4.75781250e-01
4.35195000e-07	1.00421875e+00	5.62500000e-04	6.25000000e-05	4.89218750e-01
4.38395000e-07	9.99687500e-01	1.84375000e-03	1.09375000e-03	4.90000000e-01
4.41595000e-07	1.01328125e+00	3.12500000e-04	-6.56250000e-04	4.89531250e-01
4.44795000e-07	1.01562500e+00	1.59375000e-03	-2.81250000e-04	4.87656250e-01
4.47995000e-07	1.02843750e+00	-8.43750000e-04	-2.03125000e-03	4.91875000e-01
4.51195000e-07	1.02937500e+00	-1.37500000e-03	4.68750000e-04	4.85937500e-01
4.54395000e-07	1.02718750e+00	6.87500000e-04	-5.31250000e-04	4.96250000e-01
4.57595000e-07	1.03828125e+00	1.40625000e-03	-5.31250000e-04	4.87500000e-01
4.60795000e-07	1.02953125e+00	-1.87500000e-04	-1.03125000e-03	5.03125000e-01
4.63995000e-07	1.04468750e+00	-8.43750000e-04	-6.56250000e-04	4.97656250e-01
4.67195000e-07	1.03625000e+00	1.34375000e-03	-1.53125000e-03	5.11562500e-01
4.70395000e-07	1.04296875e+00	-3.75000000e-04	-4.06250000e-04	5.07031250e-01
4.73595000e-07	1.05156250e+00	3.12500000e-05	-1.56250000e-04	5.05312500e-01
4.76795000e-07	1.05062500e+00	-6.25000000e-05	2.18750000e-04	5.10937500e-01
4.79995000e-07	1.04781250e+00	9.37500000e-05	-4.06250000e-04	5.14062500e-01
4.83195000e-07	1.05281250e+00	8.12500000e-04	-7.81250000e-04	5.11406250e-01
4.86395000e-07	1.04828125e+00	-2.18750000e-04	-6.56250000e-04	5.12031250e-01
4.89595000e-07	1.06625000e+00	-6.25000000e-05	-5.31250000e-04	5.16250000e-01
4.92795000e-07	1.06703125e+00	7.81250000e-04	9.37500000e-05	5.09218750e-01
4.95995000e-07	1.06281250e+00	7.81250000e-04	-6.56250000e-04	5.18906250e-01
4.99195000e-07	1.07546875e+00	1.81250000e-03	-1.03125000e-03	5.17187500e-01
5.02395000e-07	1.07843750e+00	1.87500000e-04	-3.12500000e-05	5.09062500e-01
5.05595000e-07	1.06750000e+00	-3.12500000e-04	-1.28125000e-03	5.16562500e-01
5.08795000e-07	1.07125000e+00	-9.37500000e-05	-1.40625000e-03	5.19375000e-01
5.11995000e-07	1.07718750e+00	-9.37500000e-05	1.53125000e-03	5.23281250e-01
5.15195000e-07	1.08062500e+00	-4.68750000e-04	-6.56250000e-04	5.26875000e-01
5.18395000e-07	1.07968750e+00	1.68750000e-03	3.43750000e-04	5.35781250e-01
5.21595000e-07	1.08640625e+00	1.59375000e-03	-6.56250000e-04	5.40000000e-01
5.24795000e-07	1.09687500e+00	-5.93750000e-04	9.37500000e-05	5.35000000e-01
5.27995000e-07	1.09187500e+00	8.12500000e-04	-4.06250000e-04	5.47812500e-01
5.31195000e-07	1.10187500e+00	-3.43750000e-04	-1.28125000e-03	5.42343750e-01
5.34395000e-07	1.09859375e+00	-6.25000000e-05	-9.06250000e-04	5.47968750e-01
5.37595000e-07	1.10890625e+00	1.68750000e-03	1.46875000e-03	5.56250000e-01
5.40795000e-07	1.11343750e+00	3.12500000e-05	4.68750000e-04	5.52500000e-01
5.43995000e-07	1.10515625e+00	-3.43750000e-04	3.43750000e-04	5.51718750e-01
5.47195000e-07	1.10750000e+00	1.09375000e-03	-4.06250000e-04	5.49375000e-01
5.50395000e-07	1.12218750e+00	7.81250000e-04	-2.81250000e-04	5.50781250e-01
5.53595000e-07	1.13109375e+00	-1.21875000e-03	1.59375000e-03	5.55156250e-01
5.56795000e-07	1.12453125e+00	4.37500000e-04	-2.81250000e-04	5.59843750e-01
5.59995000e-07	1.12515625e+00	1.93750000e-03	2.18750000e-04	5.64375000e-01
5.63195000e-07	1.13265625e+00	1.18750000e-03	3.43750000e-04	5.65312500e-01
5.66395000e-07	1.13937500e+00	8.12500000e-04	-2.81250000e-04	5.63281250e-01
5.69595000e-07	1.13531250e+00	1.68750000e-03	4.68750000e-04	5.69218750e-01
5.72795000e-07	1.13890625e+00	2.34375000e-03	-6.87500000e-04	5.67812500e-01
5.75995000e-07	1.14078125e+00	1.06250000e-03	-7.81250000e-04	5.69062500e-01
5.79195000e-07	1.15406250e+00	-9.37500000e-05	9.37500000e-05	5.75156250e-01
5.82395000e-07	1.15000000e+00	2.81250000e-04	9.37500000e-05	5.79843750e-01
5.85595000e-07	1.15343750e+00	1.56250000e-03	-5.31250000e-04	5.86406250e-01
5.88795000e-07	1.15468750e+00	2.81250000e-04	-3.12500000e-05	5.83125000e-01
5.91995000e-07	1.15078125e+00	9.37500000e-04	4.68750000e-04	5.79062500e-01
5.95195000e-07	1.16328125e+00	1.87500000e-04	-2.81250000e-04	5.80781250e-01
5.98395000e-07	1.15656250e+00	9.37500000e-04	-4.06250000e-04	5.92656250e-01
6.01595000e-07	1.16765625e+00	4.06250000e-04	-3.12500000e-05	5.89062500e-01
6.04795000e-07	1.16703125e+00	9.68750000e-04	5.93750000e-04	5.87187500e-01
6.07995000e-07	1.15765625e+00	1.31250000e-03	-1.53125000e-03	5.87343750e-01
6.11195000e-07	1.16734375e+00	1.21875000e-03	-2.81250000e-04	5.88906250e-01
6.14395000e-07	1.16859375e+00	5.62500000e-04	-7.81250000e-04	5.89218750e-01
6.17595000e-07	1.16937500e+00	8.43750000e-04	9.68750000e-04	6.01406250e-01
6.20795000e-07	1.17937500e+00	5.62500000e-04	-7.81250000e-04	5.94062500e-01
6.23995000e-07	1.18546875e+00	1.56250000e-03	2.18750000e-04	6.02968750e-01
6.27195000e-07	1.17828125e+00	6.87500000e-04	-1.15625000e-03	5.94843750e-01
6.30395000e-07	1.19421875e+00	1.87500000e-04	2.18750000e-04	5.96406250e-01
6.33595000e-07	1.19000000e+00	6.87500000e-04	9.37500000e-05	6.00781250e-01
6.36795000e-07	1.19078125e+00	1.68750000e-03	5.62500000e-04	6.00937500e-01
6.39995000e-07	1.20062500e+00	5.62500000e-04	2.18750000e-04	6.07187500e-01
6.43195000e-07	1.19468750e+00	1.06250000e-03	5.93750000e-04	6.08281250e-01
6.46395000e-07	1.20937500e+00	1.68750000e-03	4.68750000e-04	6.17031250e-01
6.49595000e-07	1.19562500e+00	2.43750000e-03	-1.56250000e-04	6.28750000e-01
6.52795000e-07	1.20765625e+00	6.87500000e-04	4.68750000e-04	6.18125000e-01
6.55995000e-07	1.21718750e+00	2.90625000e-03	1.46875000e-03	6.22500000e-01
6.59195000e-07	1.21546875e+00	5.62500000e-04	1.09375000e-03	6.29687500e-01
6.62395000e-07	1.21984375e+00	1.81250000e-03	1.78125000e-03	6.36093750e-01
6.65595000e-07	1.22421875e+00	1.93750000e-03	4.37500000e-04	6.32187500e-01
6.68795000e-07	1.23296875e+00	2.18750000e-03	-2.81250000e-04	6.41562500e-01
6.71995000e-07	1.23250000e+00	2.21875000e-03	2.18750000e-04	6.42031250e-01
6.75195000e-07	1.22984375e+00	2.56250000e-03	-2.18750000e-04	6.38750000e-01
6.78395000e-07	1.23328125e+00	8.12500000e-04	2.81250000e-04	6.37031250e-01
6.81595000e-07	1.24578125e+00	1.93750000e-03	1.15625000e-03	6.38281250e-01
6.84795000e-07	1.24296875e+00	1.31250000e-03	9.37500000e-05	6.43750000e-01
6.87995000e-07	1.23531250e+00	1.81250000e-03	2.18750000e-04	6.42500000e-01
6.91195000e-07	1.24531250e+00	2.06250000e-03	1.06250000e-03	6.52187500e-01
6.94395000e-07	1.23812500e+00	1.31250000e-03	-2.81250000e-04	6.38593750e-01
6.97595000e-07	1.24859375e+00	9.37500000e-04	6.56250000e-04	6.50312500e-01
7.00795000e-07	1.24015625e+00	2.06250000e-03	3.43750000e-04	6.37031250e-01
7.03995000e-07	1.25437500e+00	2.18750000e-03	5.93750000e-04	6.43750000e-01
7.07195000e-07	1.25781250e+00	1.56250000e-03	3.43750000e-04	6.58125000e-01
7.10395000e-07	1.25562500e+00	8.12500000e-04	-6.87500000e-04	6.55156250e-01
7.13595000e-07	1.26156250e+00	1.31250000e-03	4.68750000e-04	6.52343750e-01
7.16795000e-07	1.26500000e+00	1.93750000e-03	9.37500000e-05	6.54687500e-01
7.19995000e-07	1.25812500e+00	1.31250000e-03	1.21875000e-03	6.51406250e-01
7.23195000e-07	1.26562500e+00	2.90625000e-03	-3.43750000e-04	6.43750000e-01
7.26395000e-07	1.26171875e+00	2.06250000e-03	-1.68750000e-03	6.60156250e-01
7.29595000e-07	1.26390625e+00	1.81250000e-03	-7.81250000e-04	6.62500000e-01
7.32795000e-07	1.27468750e+00	-3.43750000e-04	1.65625000e-03	6.56718750e-01
7.35995000e-07	1.26859375e+00	6.87500000e-04	-3.12500000e-05	6.58593750e-01
7.39195000e-07	1.26921875e+00	1.56250000e-03	6.25000000e-05	6.65468750e-01
7.42395000e-07	1.27453125e+00	2.18750000e-03	-3.12500000e-05	6.64218750e-01
7.45595000e-07	1.27546875e+00	1.81250000e-03	7.18750000e-04	6.71875000e-01
7.48795000e-07	1.28031250e+00	1.43750000e-03	9.37500000e-05	6.72656250e-01
7.51995000e-07	1.27656250e+00	1.81250000e-03	-1.78125000e-03	6.74218750e-01
7.55195000e-07	1.28531250e+00	1.21875000e-03	-1.31250000e-03	6.74531250e-01
7.58395000e-07	1.30218750e+00	5.93750000e-04	1.46875000e-03	6.75156250e-01
7.61595000e-07	1.29828125e+00	4.06250000e-04	3.43750000e-04	6.74218750e-01
7.64795000e-07	1.29156250e+00	1.81250000e-03	-1.15625000e-03	6.74218750e-01
7.67995000e-07	1.28796875e+00	2.81250000e-04	-4.06250000e-04	6.74062500e-01
7.71195000e-07	1.29625000e+00	1.31250000e-03	3.43750000e-04	6.76562500e-01
7.74395000e-07	1.29953125e+00	5.62500000e-04	2.18750000e-04	6.81250000e-01
7.77595000e-07	1.29687500e+00	2.06250000e-03	-3.12500000e-05	6.82812500e-01
7.80795000e-07	1.31250000e+00	1.28125000e-03	-3.12500000e-05	6.87031250e-01
7.83995000e-07	1.30734375e+00	1.56250000e-03	7.18750000e-04	6.92500000e-01
7.87195000e-07	1.30890625e+00	-2.18750000e-04	-9.06250000e-04	6.85781250e-01
7.90395000e-07	1.31046875e+00	8.12500000e-04	9.68750000e-04	6.91406250e-01
7.93595000e-07	1.32109375e+00	4.37500000e-04	7.18750000e-04	6.99218750e-01
7.96795000e-07	1.31859375e+00	1.68750000e-03	1.34375000e-03	7.06406250e-01
7.99995000e-07	1.32125000e+00	5.62500000e-04	-5.62500000e-04	6.94218750e-01
8.03195000e-07	1.32890625e+00	3.68750000e-03	-5.31250000e-04	7.03750000e-01
8.06395000e-07	1.33390625e+00	1.81250000e-03	-7.81250000e-04	6.99531250e-01
8.09595000e-07	1.33281250e+00	1.93750000e-03	1.96875000e-03	7.03437500e-01
8.12795000e-07	1.32921875e+00	-6.25000000e-05	5.93750000e-04	7.02656250e-01
8.15995000e-07	1.33703125e+00	1.34375000e-03	7.18750000e-04	6.97812500e-01
8.19195000e-07	1.34203125e+00	1.43750000e-03	1.34375000e-03	7.10937500e-01
8.22395000e-07	1.35562500e+00	6.87500000e-04	-3.12500000e-05	7.12500000e-01
8.25595000e-07	1.35640625e+00	1.31250000e-03	3.43750000e-04	7.01250000e-01
8.28795000e-07	1.36468750e+00	2.43750000e-03	4.68750000e-04	7.16093750e-01
8.31995000e-07	1.35875000e+00	8.12500000e-04	-1.40625000e-03	7.18906250e-01
8.35195000e-07	1.36296875e+00	1.43750000e-03	8.43750000e-04	7.20625000e-01
8.38395000e-07	1.36171875e+00	1.06250000e-03	2.18750000e-04	7.28125000e-01
8.41595000e-07	1.36125000e+00	1.93750000e-03	-1.15625000e-03	7.15937500e-01
8.44795000e-07	1.36453125e+00	1.40625000e-03	1.09375000e-03	7.30781250e-01
8.47995000e-07	1.36343750e+00	1.31250000e-03	1.40625000e-03	7.27500000e-01
8.51195000e-07	1.37000000e+00	5.62500000e-04	-3.12500000e-05	7.26875000e-01
8.54395000e-07	1.37593750e+00	1.56250000e-03	-1.28125000e-03	7.32500000e-01
8.57595000e-07	1.37015625e+00	1.68750000e-03	-1.56250000e-04	7.30625000e-01
8.60795000e-07	1.36921875e+00	6.87500000e-04	1.59375000e-03	7.36406250e-01
8.63995000e-07	1.38203125e+00	5.62500000e-04	-3.12500000e-05	7.32812500e-01
8.67195000e-07	1.37781250e+00	2.06250000e-03	-2.81250000e-04	7.31718750e-01
8.70395000e-07	1.37625000e+00	1.43750000e-03	9.37500000e-05	7.38750000e-01
8.73595000e-07	1.38859375e+00	2.06250000e-03	1.21875000e-03	7.40625000e-01
8.76795000e-07	1.38593750e+00	1.81250000e-03	4.06250000e-04	7.41406250e-01
8.79995000e-07	1.38765625e+00	1.18750000e-03	-2.81250000e-04	7.47500000e-01
8.83195000e-07	1.39046875e+00	3.12500000e-04	-4.06250000e-04	7.52187500e-01
8.86395000e-07	1.39984375e+00	1.31250000e-03	-5.31250000e-04	7.48906250e-01
8.89595000e-07	1.40015625e+00	9.37500000e-04	-1.56250000e-04	7.41093750e-01
8.92795000e-07	1.40000000e+00	1.31250000e-03	3.43750000e-04	7.50781250e-01
8.95995000e-07	1.40234375e+00	2.06250000e-03	3.43750000e-04	7.60937500e-01
8.99195000e-07	1.39515625e+00	6.87500000e-04	1.90625000e-03	7.56562500e-01
9.02395000e-07	1.40937500e+00	3.15625000e-03	-6.56250000e-04	7.60468750e-01
9.05595000e-07	1.40781250e+00	3.28125000e-03	2.40625000e-03	7.60312500e-01
9.08795000e-07	1.41031250e+00	5.62500000e-04	8.43750000e-04	7.62031250e-01
9.11995000e-07	1.42171875e+00	2.81250000e-03	1.28125000e-03	7.58906250e-01
9.15195000e-07	1.42093750e+00	2.25000000e-03	3.43750000e-04	7.60000000e-01
9.18395000e-07	1.42125000e+00	3.28125000e-03	4.37500000e-04	7.63437500e-01
9.21595000e-07	1.42015625e+00	3.34375000e-03	3.43750000e-04	7.65312500e-01
9.24795000e-07	1.41859375e+00	1.81250000e-03	9.68750000e-04	7.58281250e-01
9.27995000e-07	1.42578125e+00	2.12500000e-03	-3.12500000e-05	7.67968750e-01
9.31195000e-07	1.42218750e+00	3.78125000e-03	4.68750000e-04	7.65625000e-01
9.34395000e-07	1.42875000e+00	2.18750000e-03	-1.56250000e-04	7.59687500e-01
9.37595000e-07	1.42421875e+00	3.21875000e-03	8.43750000e-04	7.55781250e-01
9.40795000e-07	1.43390625e+00	2.31250000e-03	7.81250000e-04	7.59375000e-01
9.43995000e-07	1.43234375e+00	2.78125000e-03	4.68750000e-04	7.66875000e-01
9.47195000e-07	1.42968750e+00	3.34375000e-03	8.43750000e-04	7.61250000e-01
9.50395000e-07	1.43703125e+00	2.84375000e-03	1.15625000e-03	7.70156250e-01
9.53595000e-07	1.43812500e+00	2.06250000e-03	3.12500000e-05	7.75625000e-01
9.56795000e-07	1.44390625e+00	3.59375000e-03	3.43750000e-04	7.72343750e-01
9.59995000e-07	1.43875000e+00	2.18750000e-03	8.43750000e-04	7.80625000e-01
9.63195000e-07	1.44140625e+00	2.06250000e-03	9.37500000e-05	7.76718750e-01
9.66395000e-07	1.44593750e+00	1.43750000e-03	-3.12500000e-05	7.84687500e-01
9.69595000e-07	1.44328125e+00	4.34375000e-03	7.18750000e-04	7.68906250e-01
9.72795000e-07	1.45390625e+00	3.09375000e-03	-1.56250000e-04	7.82187500e-01
9.75995000e-07	1.44796875e+00	3.00000000e-03	-1.56250000e-04	7.83281250e-01
9.79195000e-07	1.43921875e+00	3.68750000e-03	6.25000000e-05	7.86875000e-01
9.82395000e-07	1.45546875e+00	3.65625000e-03	7.18750000e-04	7.81562500e-01
9.85595000e-07	1.45390625e+00	2.78125000e-03	-1.56250000e-04	7.81875000e-01
9.88795000e-07	1.45062500e+00	4.28125000e-03	2.09375000e-03	7.79843750e-01
9.91995000e-07	1.45593750e+00	2.43750000e-03	-1.56250000e-04	7.89843750e-01
9.95195000e-07	1.44937500e+00	3.34375000e-03	-3.12500000e-04	7.86093750e-01
9.98395000e-07	1.45546875e+00	3.96875000e-03	-2.81250000e-04	7.89687500e-01
1.00159500e-06	1.45078125e+00	2.84375000e-03	9.68750000e-04	7.95781250e-01
1.00479500e-06	1.45859375e+00	3.62500000e-03	-1.28125000e-03	7.97343750e-01
1.00799500e-06	1.45562500e+00	2.87500000e-03	-1.03125000e-03	8.05937500e-01
1.01119500e-06	1.45828125e+00	2.96875000e-03	1.87500000e-04	8.05937500e-01
1.01439500e-06	1.46906250e+00	3.84375000e-03	-1.56250000e-04	7.98593750e-01
1.01759500e-06	1.46218750e+00	3.37500000e-03	-1.03125000e-03	8.08281250e-01
1.02079500e-06	1.46953125e+00	2.84375000e-03	9.68750000e-04	8.02656250e-01
1.02399500e-06	1.46859375e+00	2.56250000e-03	2.18750000e-04	8.05468750e-01
1.02719500e-06	1.48281250e+00	2.56250000e-03	-2.81250000e-04	8.03437500e-01
1.03039500e-06	1.47312500e+00	3.84375000e-03	9.68750000e-04	8.10625000e-01
1.03359500e-06	1.48078125e+00	4.06250000e-03	4.68750000e-04	8.09218750e-01
1.03679500e-06	1.47500000e+00	2.96875000e-03	-5.31250000e-04	8.12656250e-01
1.03999500e-06	1.47656250e+00	3.59375000e-03	1.34375000e-03	8.14062500e-01
1.04319500e-06	1.47093750e+00	3.06250000e-03	9.68750000e-04	8.15000000e-01
1.04639500e-06	1.48593750e+00	4.09375000e-03	1.03125000e-03	8.12343750e-01
1.04959500e-06	1.47859375e+00	4.46875000e-03	2.18750000e-04	8.18750000e-01
1.05279500e-06	1.48171875e+00	3.34375000e-03	1.06250000e-03	8.16093750e-01
1.05599500e-06	1.48828125e+00	3.46875000e-03	9.06250000e-04	8.20000000e-01
1.05919500e-06	1.49000000e+00	3.59375000e-03	1.34375000e-03	8.25625000e-01
1.06239500e-06	1.49437500e+00	3.15625000e-03	2.18750000e-04	8.23125000e-01
1.06559500e-06	1.49312500e+00	4.71875000e-03	2.81250000e-04	8.32343750e-01
1.06879500e-06	1.49187500e+00	2.21875000e-03	1.18750000e-03	8.32031250e-01
1.07199500e-06	1.50109375e+00	2.78125000e-03	1.40625000e-03	8.38281250e-01
1.07519500e-06	1.49328125e+00	4.59375000e-03	9.68750000e-04	8.41093750e-01
1.07839500e-06	1.49937500e+00	3.71875000e-03	-3.12500000e-05	8.31406250e-01
1.08159500e-06	1.50281250e+00	4.09375000e-03	6.56250000e-04	8.47031250e-01
1.08479500e-06	1.50703125e+00	4.21875000e-03	1.03125000e-03	8.43906250e-01
1.08799500e-06	1.50234375e+00	3.78125000e-03	8.12500000e-04	8.41250000e-01
1.09119500e-06	1.50500000e+00	3.40625000e-03	1.21875000e-03	8.53437500e-01
1.09439500e-06	1.51687500e+00	3.46875000e-03	9.68750000e-04	8.50625000e-01
1.09759500e-06	1.51109375e+00	4.21875000e-03	1.78125000e-03	8.45781250e-01
1.10079500e-06	1.51765625e+00	3.71875000e-03	1.96875000e-03	8.59375000e-01
1.10399500e-06	1.51562500e+00	3.78125000e-03	9.68750000e-04	8.57031250e-01
1.10719500e-06	1.51484375e+00	3.25000000e-03	1.15625000e-03	8.55156250e-01
1.11039500e-06	1.51515625e+00	4.59375000e-03	-3.12500000e-04	8.49843750e-01
1.11359500e-06	1.52171875e+00	4.09375000e-03	-5.31250000e-04	8.50000000e-01
1.11679500e-06	1.51328125e+00	4.46875000e-03	5.93750000e-04	8.54843750e-01
1.11999500e-06	1.51531250e+00	3.71875000e-03	9.37500000e-05	8.53437500e-01
1.12319500e-06	1.52250000e+00	4.21875000e-03	-5.31250000e-04	8.53281250e-01
1.12639500e-06	1.52875000e+00	5.50000000e-03	5.93750000e-04	8.59375000e-01
1.12959500e-06	1.52843750e+00	4.71875000e-03	5.31250000e-04	8.58281250e-01
1.13279500e-06	1.52671875e+00	4.71875000e-03	-5.31250000e-04	8.59843750e-01
1.13599500e-06	1.53234375e+00	4.46875000e-03	-6.25000000e-05	8.55156250e-01
1.13919500e-06	1.53109375e+00	4.21875000e-03	7.18750000e-04	8.67031250e-01
1.14239500e-06	1.54046875e+00	4.21875000e-03	1.71875000e-03	8.62812500e-01
1.14559500e-06	1.53203125e+00	4.34375000e-03	3.12500000e-05	8.79531250e-01
1.14879500e-06	1.53859375e+00	3.59375000e-03	4.68750000e-04	8.75625000e-01
1.15199500e-06	1.53828125e+00	4.84375000e-03	9.37500000e-05	8.70156250e-01
1.15519500e-06	1.54156250e+00	5.09375000e-03	-2.81250000e-04	8.80156250e-01
1.15839500e-06	1.54359375e+00	4.00000000e-03	7.81250000e-04	8.71718750e-01
1.16159500e-06	1.53890625e+00	4.90625000e-03	1.34375000e-03	8.77968750e-01
1.16479500e-06	1.53812500e+00	3.59375000e-03	4.68750000e-04	8.73125000e-01
1.16799500e-06	1.55218750e+00	4.34375000e-03	1.46875000e-03	8.78281250e-01
1.17119500e-06	1.54125000e+00	3.96875000e-03	-7.81250000e-04	8.83750000e-01
1.17439500e-06	1.53781250e+00	4.21875000e-03	3.43750000e-04	8.82343750e-01
1.17759500e-06	1.54843750e+00	3.59375000e-03	9.37500000e-05	8.82968750e-01
1.18079500e-06	1.54921875e+00	4.46875000e-03	1.53125000e-03	8.77031250e-01
1.18399500e-06	1.54687500e+00	4.34375000e-03	1.03125000e-03	8.85625000e-01
1.18719500e-06	1.54609375e+00	4.59375000e-03	-1.15625000e-03	8.94531250e-01
1.19039500e-06	1.54968750e+00	3.59375000e-03	4.68750000e-04	8.97343750e-01
1.19359500e-06	1.55937500e+00	3.84375000e-03	1.56250000e-03	8.91718750e-01
1.19679500e-06	1.55718750e+00	5.00000000e-03	6.25000000e-04	8.98281250e-01
1.19999500e-06	1.55812500e+00	4.59375000e-03	-3.12500000e-05	8.97500000e-01
1.20319500e-06	1.55562500e+00	4.84375000e-03	2.18750000e-04	8.95000000e-01
1.20639500e-06	1.55359375e+00	5.21875000e-03	-4.06250000e-04	8.89062500e-01
1.20959500e-06	1.55921875e+00	4.84375000e-03	8.43750000e-04	8.98750000e-01
1.21279500e-06	1.56046875e+00	4.34375000e-03	-3.12500000e-05	8.94687500e-01
1.21599500e-06	1.56156250e+00	5.34375000e-03	3.43750000e-04	9.06718750e-01
1.21919500e-06	1.55484375e+00	4.46875000e-03	1.53125000e-03	8.99531250e-01
1.22239500e-06	1.56281250e+00	4.09375000e-03	2.18750000e-04	9.05937500e-01
1.22559500e-06	1.56250000e+00	4.84375000e-03	9.37500000e-04	9.07812500e-01
1.22879500e-06	1.56562500e+00	3.59375000e-03	-7.81250000e-04	9.06875000e-01
1.23199500e-06	1.57125000e+00	5.34375000e-03	1.09375000e-03	9.05625000e-01
1.23519500e-06	1.56812500e+00	4.84375000e-03	-5.31250000e-04	9.08437500e-01
1.23839500e-06	1.57031250e+00	3.96875000e-03	-6.56250000e-04	9.08281250e-01
1.24159500e-06	1.57796875e+00	3.96875000e-03	5.93750000e-04	9.02968750e-01
1.24479500e-06	1.57625000e+00	3.71875000e-03	3.43750000e-04	9.07343750e-01
1.24799500e-06	1.56187500e+00	3.96875000e-03	-3.12500000e-05	9.10000000e-01
1.25119500e-06	1.56640625e+00	5.09375000e-03	2.18750000e-04	9.07187500e-01
1.25439500e-06	1.56750000e+00	4.46875000e-03	9.37500000e-04	9.06406250e-01
1.25759500e-06	1.57453125e+00	4.84375000e-03	9.68750000e-04	9.18125000e-01
1.26079500e-06	1.56750000e+00	4.96875000e-03	-3.12500000e-05	9.22656250e-01
1.26399500e-06	1.57703125e+00	5.71875000e-03	-3.12500000e-05	9.16718750e-01
1.26719500e-06	1.58078125e+00	4.34375000e-03	1.84375000e-03	9.22812500e-01
1.27039500e-06	1.57843750e+00	6.21875000e-03	2.18750000e-04	9.27343750e-01
1.27359500e-06	1.57421875e+00	5.71875000e-03	7.81250000e-04	9.22031250e-01
1.27679500e-06	1.58421875e+00	5.46875000e-03	2.18750000e-04	9.24218750e-01
1.27999500e-06	1.57921875e+00	3.46875000e-03	4.68750000e-04	9.21562500e-01
1.28319500e-06	1.57734375e+00	5.46875000e-03	4.68750000e-04	9.21093750e-01
1.28639500e-06	1.58921875e+00	5.09375000e-03	7.18750000e-04	9.25937500e-01
1.28959500e-06	1.58187500e+00	6.09375000e-03	8.43750000e-04	9.25156250e-01
1.29279500e-06	1.58515625e+00	5.34375000e-03	3.43750000e-04	9.25000000e-01
1.29599500e-06	1.58593750e+00	4.84375000e-03	7.18750000e-04	9.32343750e-01
1.29919500e-06	1.58640625e+00	5.09375000e-03	1.65625000e-03	9.29062500e-01
1.30239500e-06	1.58875000e+00	3.96875000e-03	3.43750000e-04	9.33750000e-01
1.30559500e-06	1.59078125e+00	3.59375000e-03	1.78125000e-03	9.30312500e-01
1.30879500e-06	1.59437500e+00	4.59375000e-03	-3.12500000e-05	9.45781250e-01
1.31199500e-06	1.58859375e+00	6.71875000e-03	9.37500000e-05	9.44375000e-01
1.31519500e-06	1.59484375e+00	4.96875000e-03	8.43750000e-04	9.46875000e-01
1.31839500e-06	1.59906250e+00	4.34375000e-03	1.09375000e-03	9.45312500e-01
1.32159500e-06	1.59468750e+00	4.96875000e-03	1.65625000e-03	9.50937500e-01
1.32479500e-06	1.60046875e+00	4.09375000e-03	9.68750000e-04	9.48125000e-01
1.32799500e-06	1.60468750e+00	5.84375000e-03	8.43750000e-04	9.57812500e-01
1.33119500e-06	1.60906250e+00	6.46875000e-03	1.46875000e-03	9.46875000e-01
1.33439500e-06	1.60281250e+00	4.71875000e-03	7.18750000e-04	9.50000000e-01
1.33759500e-06	1.61171875e+00	5.34375000e-03	9.68750000e-04	9.62343750e-01
1.34079500e-06	1.60468750e+00	5.71875000e-03	9.37500000e-05	9.59218750e-01
1.34399500e-06	1.61343750e+00	5.59375000e-03	9.37500000e-05	9.59062500e-01
1.34719500e-06	1.61828125e+00	5.71875000e-03	5.93750000e-04	9.61718750e-01
1.35039500e-06	1.62593750e+00	5.87500000e-03	1.78125000e-03	9.59062500e-01
1.35359500e-06	1.62296875e+00	7.18750000e-03	1.62500000e-03	9.63750000e-01
1.35679500e-06	1.62875000e+00	6.78125000e-03	2.28125000e-03	9.60312500e-01
1.35999500e-06	1.62281250e+00	8.59375000e-03	2.15625000e-03	9.64687500e-01
1.36319500e-06	1.61984375e+00	9.28125000e-03	1.09375000e-03	9.69218750e-01
1.36639500e-06	1.61968750e+00	1.18125000e-02	2.18750000e-04	9.65625000e-01
1.36959500e-06	1.61000000e+00	2.40000000e-02	2.18750000e-04	9.66406250e-01
1.37279500e-06	1.61500000e+00	4.50625000e-02	1.21875000e-03	9.69062500e-01
1.37599500e-06	1.60140625e+00	7.16875000e-02	1.71875000e-03	9.71250000e-01
1.37919500e-06	1.59703125e+00	9.97812500e-02	1.09375000e-03	9.77343750e-01
1.38239500e-06	1.57968750e+00	1.18812500e-01	7.18750000e-04	9.74531250e-01
1.38559500e-06	1.53265625e+00	1.32906250e-01	9.68750000e-04	9.74843750e-01
1.38879500e-06	1.49968750e+00	1.49718750e-01	-3.12500000e-05	9.69218750e-01
1.39199500e-06	1.46031250e+00	1.57656250e-01	2.34375000e-03	9.70000000e-01
1.39519500e-06	1.42765625e+00	1.66656250e-01	8.43750000e-04	9.76250000e-01
1.39839500e-06	1.39000000e+00	1.75906250e-01	1.59375000e-03	9.72968750e-01
1.40159500e-06	1.33031250e+00	1.80375000e-01	1.03125000e-03	9.80468750e-01
1.40479500e-06	1.28484375e+00	1.78500000e-01	9.68750000e-04	9.79843750e-01
1.40799500e-06	1.23046875e+00	1.75500000e-01	3.43750000e-04	9.75937500e-01
1.41119500e-06	1.18187500e+00	1.76625000e-01	9.68750000e-04	9.81718750e-01
1.41439500e-06	1.14328125e+00	1.75218750e-01	1.03125000e-03	9.72968750e-01
1.41759500e-06	1.08796875e+00	1.71031250e-01	7.81250000e-04	9.84531250e-01
1.42079500e-06	1.04234375e+00	1.66906250e-01	4.68750000e-04	9.78281250e-01
1.42399500e-06	9.89687500e-01	1.61156250e-01	2.65625000e-03	9.78125000e-01
1.42719500e-06	9.50156250e-01	1.56031250e-01	2.18750000e-04	9.84218750e-01
1.43039500e-06	9.04531250e-01	1.48593750e-01	3.12500000e-05	9.83125000e-01
1.43359500e-06	8.63593750e-01	1.40843750e-01	-1.56250000e-04	9.74062500e-01
1.43679500e-06	8.21250000e-01	1.33687500e-01	4.68750000e-04	9.78437500e-01
1.43999500e-06	7.82031250e-01	1.28656250e-01	7.81250000e-04	9.78750000e-01
1.44319500e-06	7.47968750e-01	1.23375000e-01	7.18750000e-04	9.78437500e-01
1.44639500e-06	7.24218750e-01	1.15562500e-01	-5.31250000e-04	9.82968750e-01
1.44959500e-06	6.99062500e-01	1.09187500e-01	1.59375000e-03	9.94687500e-01
1.45279500e-06	6.66406250e-01	1.05343750e-01	1.50000000e-03	9.92187500e-01
1.45599500e-06	6.38906250e-01	9.96875000e-02	-6.56250000e-04	9.87187500e-01
1.45919500e-06	6.08906250e-01	9.52187500e-02	2.18750000e-04	9.94218750e-01
1.46239500e-06	5.94687500e-01	9.05937500e-02	4.68750000e-04	9.97187500e-01
1.46559500e-06	5.62812500e-01	8.51250000e-02	6.87500000e-04	9.90312500e-01
1.46879500e-06	5.32187500e-01	8.33750000e-02	1.50000000e-03	9.89531250e-01
1.47199500e-06	5.15312500e-01	7.79375000e-02	2.18750000e-04	9.92343750e-01
1.47519500e-06	5.02343750e-01	7.54375000e-02	7.18750000e-04	1.00218750e+00
1.47839500e-06	4.69843750e-01	7.06875000e-02	7.18750000e-04	1.00796875e+00
1.48159500e-06	4.70000000e-01	6.84375000e-02	1.21875000e-03	9.96093750e-01
1.48479500e-06	4.50156250e-01	6.46250000e-02	1.59375000e-03	1.00828125e+00
1.48799500e-06	4.43437500e-01	6.13437500e-02	1.71875000e-03	1.01109375e+00
1.49119500e-06	4.30625000e-01	5.81250000e-02	4.68750000e-04	1.01703125e+00
1.49439500e-06	4.18750000e-01	5.61875000e-02	1.90625000e-03	1.00453125e+00
1.49759500e-06	4.08281250e-01	5.32187500e-02	9.68750000e-04	1.00828125e+00
1.50079500e-06	3.89531250e-01	4.97500000e-02	1.78125000e-03	1.00625000e+00
1.50399500e-06	3.77343750e-01	4.80312500e-02	5.93750000e-04	1.00593750e+00
1.50719500e-06	3.69062500e-01	4.43125000e-02	8.12500000e-04	1.01140625e+00
1.51039500e-06	3.61406250e-01	4.39062500e-02	8.43750000e-04	1.01875000e+00
1.51359500e-06	3.49375000e-01	4.09375000e-02	1.21875000e-03	1.01765625e+00
1.51679500e-06	3.46718750e-01	3.90000000e-02	1.90625000e-03	1.01968750e+00
1.51999500e-06	3.40937500e-01	3.66875000e-02	1.34375000e-03	1.02671875e+00
1.52319500e-06	3.39218750e-01	3.56562500e-02	1.21875000e-03	1.03234375e+00
1.52639500e-06	3.21875000e-01	3.19375000e-02	9.37500000e-05	1.02421875e+00
1.52959500e-06	3.14375000e-01	2.92812500e-02	1.56250000e-03	1.03281250e+00
1.53279500e-06	3.14218750e-01	2.73125000e-02	9.37500000e-05	1.03593750e+00
1.53599500e-06	3.04218750e-01	2.48437500e-02	9.37500000e-04	1.03250000e+00
1.53919500e-06	3.09531250e-01	2.44062500e-02	2.25000000e-03	1.03484375e+00
1.54239500e-06	3.04843750e-01	2.13437500e-02	2.96875000e-03	1.02968750e+00
1.54559500e-06	3.04218750e-01	1.86875000e-02	1.09375000e-03	1.03843750e+00
1.54879500e-06	3.05625000e-01	1.56562500e-02	2.03125000e-03	1.03671875e+00
1.55199500e-06	3.00312500e-01	1.45000000e-02	6.56250000e-04	1.03671875e+00
1.55519500e-06	2.97187500e-01	1.00937500e-02	1.37500000e-03	1.03656250e+00
1.55839500e-06	2.96875000e-01	1.12812500e-02	1.21875000e-03	1.02656250e+00
1.56159500e-06	2.96250000e-01	9.00000000e-03	1.71875000e-03	1.03250000e+00
1.56479500e-06	3.03281250e-01	7.21875000e-03	2.53125000e-03	1.04250000e+00
1.56799500e-06	3.03593750e-01	8.53125000e-03	1.21875000e-03	1.03640625e+00
1.57119500e-06	3.12031250e-01	7.31250000e-03	3.12500000e-04	1.04109375e+00
1.57439500e-06	3.18750000e-01	3.84375000e-03	7.18750000e-04	1.03687500e+00
1.57759500e-06	3.12812500e-01	3.28125000e-03	-1.03125000e-03	1.03968750e+00
1.58079500e-06	3.15468750e-01	1.68750000e-03	-1.56250000e-04	1.04859375e+00
1.58399500e-06	3.24375000e-01	1.93750000e-03	-1.56250000e-04	1.03625000e+00
1.58719500e-06	3.07187500e-01	9.06250000e-04	8.43750000e-04	1.04406250e+00
1.59039500e-06	3.07656250e-01	4.37500000e-04	1.78125000e-03	1.03500000e+00
1.59359500e-06	3.25625000e-01	4.68750000e-04	3.12500000e-05	1.03687500e+00
1.59679500e-06	3.26875000e-01	1.84375000e-03	5.93750000e-04	1.04078125e+00
1.59999500e-06	3.31250000e-01	-9.37500000e-05	-4.06250000e-04	1.06140625e+00
1.60319500e-06	3.46093750e-01	-5.62500000e-04	9.68750000e-04	1.03765625e+00
1.60639500e-06	3.47968750e-01	-4.68750000e-04	1.15625000e-03	1.04890625e+00
1.60959500e-06	3.47031250e-01	1.87500000e-04	2.18750000e-04	1.04109375e+00
1.61279500e-06	3.51093750e-01	4.37500000e-04	9.37500000e-04	1.04265625e+00
1.61599500e-06	3.51875000e-01	-4.37500000e-04	1.28125000e-03	1.04625000e+00
1.61919500e-06	3.58906250e-01	5.62500000e-04	5.93750000e-04	1.04750000e+00
1.62239500e-06	3.65312500e-01	2.81250000e-04	-1.40625000e-03	1.04734375e+00
1.62559500e-06	3.62343750e-01	4.06250000e-04	1.21875000e-03	1.04796875e+00
1.62879500e-06	3.60312500e-01	1.34375000e-03	1.84375000e-03	1.04671875e+00
1.63199500e-06	3.71250000e-01	1.06250000e-03	-3.43750000e-04	1.05296875e+00
1.63519500e-06	3.75937500e-01	4.37500000e-04	1.62500000e-03	1.05484375e+00
1.63839500e-06	3.82031250e-01	3.12500000e-04	1.59375000e-03	1.04468750e+00
1.64159500e-06	3.77500000e-01	3.12500000e-05	1.21875000e-03	1.04359375e+00
1.64479500e-06	3.80625000e-01	-4.37500000e-04	1.90625000e-03	1.05468750e+00
1.64799500e-06	3.80781250e-01	3.43750000e-04	4.68750000e-04	1.05625000e+00
1.65119500e-06	3.82812500e-01	1.87500000e-04	7.18750000e-04	1.06046875e+00
1.65439500e-06	3.89375000e-01	6.87500000e-04	1.65625000e-03	1.05296875e+00
1.65759500e-06	3.90000000e-01	5.31250000e-04	2.18750000e-04	1.06109375e+00
1.66079500e-06	4.10625000e-01	4.06250000e-04	5.93750000e-04	1.05515625e+00
1.66399500e-06	4.12656250e-01	-5.62500000e-04	1.56250000e-03	1.06078125e+00
1.66719500e-06	4.12343750e-01	-1.18750000e-03	5.93750000e-04	1.05406250e+00
1.67039500e-06	4.23281250e-01	3.12500000e-04	-6.56250000e-04	1.06171875e+00
1.67359500e-06	4.23593750e-01	9.37500000e-05	5.93750000e-04	1.08250000e+00
1.67679500e-06	4.30625000e-01	-1.87500000e-04	1.78125000e-03	1.05859375e+00
1.67999500e-06	4.35468750e-01	2.18750000e-04	1.03125000e-03	1.07546875e+00
1.68319500e-06	4.32187500e-01	1.68750000e-03	6.56250000e-04	1.06609375e+00
1.68639500e-06	4.42031250e-01	-2.81250000e-04	9.68750000e-04	1.07125000e+00
1.68959500e-06	4.40781250e-01	1.56250000e-04	1.28125000e-03	1.08484375e+00
1.69279500e-06	4.38437500e-01	-5.62500000e-04	1.46875000e-03	1.08125000e+00
1.69599500e-06	4.46093750e-01	4.06250000e-04	1.87500000e-04	1.07843750e+00
1.69919500e-06	4.58281250e-01	9.37500000e-05	9.37500000e-05	1.08546875e+00
1.70239500e-06	4.54843750e-01	1.81250000e-03	8.43750000e-04	1.07937500e+00
1.70559500e-06	4.69531250e-01	-3.12500000e-04	1.78125000e-03	1.08156250e+00
1.70879500e-06	4.69687500e-01	-3.43750000e-04	1.15625000e-03	1.08437500e+00
1.71199500e-06	4.73125000e-01	1.68750000e-03	1.06250000e-03	1.08312500e+00
1.71519500e-06	4.77031250e-01	9.37500000e-04	1.71875000e-03	1.08171875e+00
1.71839500e-06	4.81406250e-01	5.62500000e-04	1.71875000e-03	1.08218750e+00
1.72159500e-06	4.87500000e-01	7.18750000e-04	2.15625000e-03	1.09921875e+00
1.72479500e-06	4.98750000e-01	6.87500000e-04	8.43750000e-04	1.09234375e+00
1.72799500e-06	4.93125000e-01	7.81250000e-04	1.09375000e-03	1.09671875e+00
1.73119500e-06	5.00625000e-01	4.37500000e-04	1.71875000e-03	1.09515625e+00
1.73439500e-06	5.00156250e-01	4.37500000e-04	1.40625000e-03	1.09421875e+00
1.73759500e-06	5.06875000e-01	5.31250000e-04	2.21875000e-03	1.09265625e+00
1.74079500e-06	5.09062500e-01	1.56250000e-03	1.68750000e-03	1.09250000e+00
1.74399500e-06	5.09218750e-01	3.12500000e-04	1.71875000e-03	1.09937500e+00
1.74719500e-06	5.24062500e-01	5.93750000e-04	1.65625000e-03	1.10031250e+00
1.75039500e-06	5.16875000e-01	1.06250000e-03	3.43750000e-04	1.09421875e+00
1.75359500e-06	5.18750000e-01	1.31250000e-03	1.21875000e-03	1.10234375e+00
1.75679500e-06	5.26562500e-01	3.12500000e-04	2.09375000e-03	1.10578125e+00
1.75999500e-06	5.27343750e-01	1.56250000e-04	1.15625000e-03	1.09984375e+00
1.76319500e-06	5.34687500e-01	2.78125000e-03	9.68750000e-04	1.10781250e+00
1.76639500e-06	5.38593750e-01	1.56250000e-04	3.12500000e-05	1.10281250e+00
1.76959500e-06	5.40625000e-01	6.87500000e-04	1.78125000e-03	1.10406250e+00
1.77279500e-06	5.44062500e-01	2.09375000e-03	8.43750000e-04	1.10703125e+00
1.77599500e-06	5.47031250e-01	4.37500000e-04	1.06250000e-03	1.11250000e+00
1.77919500e-06	5.51093750e-01	9.06250000e-04	1.59375000e-03	1.11109375e+00
1.78239500e-06	5.56250000e-01	6.87500000e-04	1.84375000e-03	1.11546875e+00
1.78559500e-06	5.66406250e-01	1.06250000e-03	1.46875000e-03	1.12078125e+00
1.78879500e-06	5.72968750e-01	1.93750000e-03	9.68750000e-04	1.11828125e+00
1.79199500e-06	5.74531250e-01	1.68750000e-03	1.34375000e-03	1.12046875e+00
1.79519500e-06	5.72656250e-01	5.62500000e-04	2.46875000e-03	1.11843750e+00
1.79839500e-06	5.84531250e-01	9.06250000e-04	1.90625000e-03	1.12062500e+00
1.80159500e-06	5.76250000e-01	7.18750000e-04	1.87500000e-03	1.12796875e+00
1.80479500e-06	5.79375000e-01	2.06250000e-03	9.06250000e-04	1.12171875e+00
1.80799500e-06	5.86562500e-01	1.43750000e-03	1.62500000e-03	1.12218750e+00
1.81119500e-06	5.79687500e-01	5.62500000e-04	8.12500000e-04	1.12000000e+00
1.81439500e-06	5.82812500e-01	-1.87500000e-04	-7.81250000e-04	1.12250000e+00
1.81759500e-06	5.89375000e-01	1.56250000e-03	8.43750000e-04	1.11453125e+00
1.82079500e-06	5.98281250e-01	6.56250000e-04	7.18750000e-04	1.11781250e+00
1.82399500e-06	5.92500000e-01	8.43750000e-04	5.93750000e-04	1.11656250e+00
1.82719500e-06	5.97187500e-01	9.37500000e-04	5.93750000e-04	1.12656250e+00
1.83039500e-06	5.98593750e-01	3.12500000e-05	-2.81250000e-04	1.12234375e+00
1.83359500e-06	6.10156250e-01	5.93750000e-04	1.03125000e-03	1.11390625e+00
1.83679500e-06	6.02656250e-01	7.81250000e-04	-1.56250000e-04	1.12625000e+00
1.83999500e-06	6.17812500e-01	1.31250000e-03	3.43750000e-04	1.12359375e+00
1.84319500e-06	6.11718750e-01	-8.12500000e-04	1.56250000e-03	1.11921875e+00
1.84639500e-06	6.12500000e-01	8.43750000e-04	1.53125000e-03	1.12296875e+00
1.84959500e-06	6.32187500e-01	2.56250000e-03	7.81250000e-04	1.12250000e+00
1.85279500e-06	6.29843750e-01	1.71875000e-03	4.68750000e-04	1.12796875e+00
1.85599500e-06	6.28593750e-01	4.06250000e-04	1.84375000e-03	1.13421875e+00
1.85919500e-06	6.36718750e-01	5.62500000e-04	1.78125000e-03	1.13171875e+00
1.86239500e-06	6.38750000e-01	2.81250000e-04	5.31250000e-04	1.12843750e+00
1.86559500e-06	6.43125000e-01	1.43750000e-03	-3.12500000e-05	1.12625000e+00
1.86879500e-06	6.45625000e-01	5.31250000e-04	7.18750000e-04	1.13500000e+00
1.87199500e-06	6.51875000e-01	1.81250000e-03	5.93750000e-04	1.13531250e+00
1.87519500e-06	6.68750000e-01	1.06250000e-03	1.53125000e-03	1.14125000e+00
1.87839500e-06	6.63750000e-01	1.68750000e-03	1.46875000e-03	1.13640625e+00
1.88159500e-06	6.65468750e-01	1.31250000e-03	1.34375000e-03	1.14968750e+00
1.88479500e-06	6.76250000e-01	9.37500000e-04	2.21875000e-03	1.14578125e+00
1.88799500e-06	6.64687500e-01	1.31250000e-03	7.18750000e-04	1.14578125e+00
1.89119500e-06	6.69687500e-01	1.43750000e-03	1.46875000e-03	1.15421875e+00
1.89439500e-06	6.74531250e-01	1.93750000e-03	1.21875000e-03	1.14812500e+00
1.89759500e-06	6.88593750e-01	5.62500000e-04	1.31250000e-03	1.14531250e+00
1.90079500e-06	6.82500000e-01	1.93750000e-03	8.43750000e-04	1.15265625e+00
1.90399500e-06	6.93125000e-01	1.68750000e-03	6.56250000e-04	1.15203125e+00
1.90719500e-06	6.97343750e-01	2.90625000e-03	9.68750000e-04	1.15000000e+00
1.91039500e-06	6.99843750e-01	9.37500000e-04	1.65625000e-03	1.15015625e+00
1.91359500e-06	7.00468750e-01	1.71875000e-03	1.56250000e-04	1.15109375e+00
1.91679500e-06	6.93750000e-01	2.78125000e-03	2.78125000e-03	1.14953125e+00
1.91999500e-06	7.00312500e-01	1.68750000e-03	1.21875000e-03	1.14390625e+00
1.92319500e-06	6.97500000e-01	1.43750000e-03	1.09375000e-03	1.15187500e+00
1.92639500e-06	7.05625000e-01	1.87500000e-04	1.43750000e-03	1.15109375e+00
1.92959500e-06	7.13125000e-01	1.71875000e-03	5.00000000e-04	1.14718750e+00
1.93279500e-06	7.09843750e-01	6.25000000e-05	1.09375000e-03	1.14156250e+00
1.93599500e-06	7.13437500e-01	9.68750000e-04	1.56250000e-03	1.14671875e+00
1.93919500e-06	7.12812500e-01	1.06250000e-03	4.68750000e-04	1.13906250e+00
1.94239500e-06	7.19218750e-01	1.96875000e-03	1.65625000e-03	1.14906250e+00
1.94559500e-06	7.19531250e-01	1.43750000e-03	8.43750000e-04	1.15015625e+00
1.94879500e-06	7.23906250e-01	1.34375000e-03	1.09375000e-03	1.15421875e+00
1.95199500e-06	7.32812500e-01	2.43750000e-03	5.93750000e-04	1.15140625e+00
1.95519500e-06	7.34218750e-01	9.37500000e-04	1.00000000e-03	1.15140625e+00
1.95839500e-06	7.42968750e-01	9.37500000e-04	7.18750000e-04	1.15734375e+00
1.96159500e-06	7.44375000e-01	1.31250000e-03	1.71875000e-03	1.16000000e+00
1.96479500e-06	7.47031250e-01	1.56250000e-03	3.12500000e-05	1.15593750e+00
1.96799500e-06	7.54062500e-01	2.56250000e-03	9.37500000e-05	1.16218750e+00
1.97119500e-06	7.46406250e-01	1.56250000e-03	5.93750000e-04	1.16578125e+00
1.97439500e-06	7.59062500e-01	1.18750000e-03	1.46875000e-03	1.15890625e+00
1.97759500e-06	7.64687500e-01	1.56250000e-03	1.09375000e-03	1.16218750e+00
1.98079500e-06	7.62187500e-01	1.21875000e-03	5.00000000e-04	1.16718750e+00
1.98399500e-06	7.64062500e-01	1.06250000e-03	1.78125000e-03	1.16453125e+00
1.98719500e-06	7.58281250e-01	1.40625000e-03	1.34375000e-03	1.16562500e+00
1.99039500e-06	7.63593750e-01	-6.25000000e-05	9.68750000e-04	1.16609375e+00
1.99359500e-06	7.68281250e-01	1.18750000e-03	2.18750000e-04	1.16359375e+00
1.99679500e-06	7.73125000e-01	1.93750000e-03	1.31250000e-03	1.16593750e+00
1.99999500e-06	7.83906250e-01	1.93750000e-03	1.46875000e-03	1.17109375e+00
2.00319500e-06	7.80468750e-01	4.37500000e-04	1.15625000e-03	1.16828125e+00
2.00639500e-06	7.86093750e-01	1.71875000e-03	1.56250000e-03	1.16828125e+00
2.00959500e-06	7.86406250e-01	1.28125000e-03	4.68750000e-04	1.16453125e+00
2.01279500e-06	7.85156250e-01	6.25000000e-05	1.09375000e-03	1.17078125e+00
2.01599500e-06	7.95937500e-01	1.28125000e-03	1.56250000e-04	1.17015625e+00
2.01919500e-06	7.95781250e-01	-6.25000000e-05	6.56250000e-04	1.17437500e+00
2.02239500e-06	8.01562500e-01	7.81250000e-04	9.37500000e-05	1.17265625e+00
2.02559500e-06	8.01093750e-01	5.31250000e-04	9.37500000e-05	1.18359375e+00
2.02879500e-06	8.08906250e-01	2.43750000e-03	2.53125000e-03	1.18140625e+00
2.03199500e-06	8.11406250e-01	2.06250000e-03	1.18750000e-03	1.17828125e+00
2.03519500e-06	8.13437500e-01	1.56250000e-03	1.90625000e-03	1.18359375e+00
2.03839500e-06	8.21406250e-01	9.37500000e-04	2.28125000e-03	1.18312500e+00
2.04159500e-06	8.26406250e-01	1.18750000e-03	1.46875000e-03	1.18906250e+00
2.04479500e-06	8.29531250e-01	1.81250000e-03	1.34375000e-03	1.19578125e+00
2.04799500e-06	8.22187500e-01	1.65625000e-03	8.43750000e-04	1.19109375e+00
2.05119500e-06	8.40312500e-01	1.31250000e-03	1.59375000e-03	1.19093750e+00
2.05439500e-06	8.41562500e-01	2.31250000e-03	7.18750000e-04	1.19515625e+00
2.05759500e-06	8.42031250e-01	1.68750000e-03	1.87500000e-03	1.19234375e+00
2.06079500e-06	8.42656250e-01	1.93750000e-03	2.53125000e-03	1.18953125e+00
2.06399500e-06	8.43906250e-01	1.81250000e-03	2.40625000e-03	1.19687500e+00
2.06719500e-06	8.46562500e-01	2.43750000e-03	2.09375000e-03	1.20343750e+00
2.07039500e-06	8.52500000e-01	2.43750000e-03	1.65625000e-03	1.20187500e+00
2.07359500e-06	8.53125000e-01	1.06250000e-03	1.84375000e-03	1.20687500e+00
2.07679500e-06	8.61875000e-01	1.06250000e-03	9.68750000e-04	1.19625000e+00
2.07999500e-06	8.52656250e-01	2.31250000e-03	1.15625000e-03	1.20515625e+00
2.08319500e-06	8.57500000e-01	2.56250000e-03	2.21875000e-03	1.19562500e+00
2.08639500e-06	8.56406250e-01	1.06250000e-03	9.06250000e-04	1.19203125e+00
2.08959500e-06	8.69375000e-01	1.68750000e-03	1.59375000e-03	1.19609375e+00
2.09279500e-06	8.67343750e-01	1.68750000e-03	1.40625000e-03	1.19734375e+00
2.09599500e-06	8.71250000e-01	2.31250000e-03	1.12500000e-03	1.20921875e+00
2.09919500e-06	8.77187500e-01	3.34375000e-03	1.65625000e-03	1.20093750e+00
2.10239500e-06	8.72968750e-01	6.87500000e-04	9.68750000e-04	1.20218750e+00
2.10559500e-06	8.84687500e-01	3.28125000e-03	2.40625000e-03	1.20390625e+00
2.10879500e-06	8.77343750e-01	2.90625000e-03	7.18750000e-04	1.20250000e+00
2.11199500e-06	8.83750000e-01	1.93750000e-03	1.15625000e-03	1.20812500e+00
2.11519500e-06	8.83281250e-01	8.12500000e-04	1.21875000e-03	1.20578125e+00
2.11839500e-06	8.78125000e-01	2.78125000e-03	1.46875000e-03	1.20906250e+00
2.12159500e-06	8.90156250e-01	9.37500000e-04	1.15625000e-03	1.21421875e+00
2.12479500e-06	8.95468750e-01	2.31250000e-03	1.21875000e-03	1.21750000e+00
2.12799500e-06	8.93593750e-01	8.12500000e-04	2.34375000e-03	1.21281250e+00
2.13119500e-06	9.06718750e-01	2.18750000e-03	1.59375000e-03	1.21687500e+00
2.13439500e-06	9.12968750e-01	1.18750000e-03	1.46875000e-03	1.21109375e+00
2.13759500e-06	9.08437500e-01	2.56250000e-03	1.96875000e-03	1.21000000e+00
2.14079500e-06	9.14687500e-01	2.43750000e-03	7.18750000e-04	1.21000000e+00
2.14399500e-06	9.16250000e-01	1.18750000e-03	8.43750000e-04	1.20531250e+00
2.14719500e-06	9.10781250e-01	2.43750000e-03	1.56250000e-03	1.20937500e+00
2.15039500e-06	9.26250000e-01	1.31250000e-03	8.75000000e-04	1.20421875e+00
2.15359500e-06	9.22031250e-01	1.31250000e-03	2.34375000e-03	1.20671875e+00
2.15679500e-06	9.25156250e-01	1.31250000e-03	7.81250000e-04	1.20640625e+00
2.15999500e-06	9.25312500e-01	1.93750000e-03	1.25000000e-03	1.20609375e+00
2.16319500e-06	9.31093750e-01	2.31250000e-03	7.18750000e-04	1.20937500e+00
2.16639500e-06	9.33437500e-01	1.68750000e-03	1.96875000e-03	1.21343750e+00
2.16959500e-06	9.34062500e-01	2.12500000e-03	8.43750000e-04	1.20281250e+00
2.17279500e-06	9.34531250e-01	2.18750000e-03	1.59375000e-03	1.20953125e+00
2.17599500e-06	9.31093750e-01	3.78125000e-03	1.09375000e-03	1.21546875e+00
2.17919500e-06	9.40781250e-01	1.93750000e-03	1.71875000e-03	1.21375000e+00
2.18239500e-06	9.50000000e-01	2.18750000e-03	3.43750000e-04	1.22031250e+00
2.18559500e-06	9.34531250e-01	1.93750000e-03	1.53125000e-03	1.21625000e+00
2.18879500e-06	9.48593750e-01	1.93750000e-03	1.28125000e-03	1.21343750e+00
2.19199500e-06	9.50156250e-01	1.21875000e-03	1.65625000e-03	1.21500000e+00
2.19519500e-06	9.54687500e-01	1.06250000e-03	1.65625000e-03	1.22031250e+00
2.19839500e-06	9.61406250e-01	2.18750000e-03	7.18750000e-04	1.22000000e+00
2.20159500e-06	9.47656250e-01	2.56250000e-03	1.43750000e-03	1.22421875e+00
2.20479500e-06	9.52500000e-01	2.90625000e-03	1.00000000e-03	1.22984375e+00
2.20799500e-06	9.62812500e-01	1.43750000e-03	1.84375000e-03	1.21562500e+00
2.21119500e-06	9.65312500e-01	3.53125000e-03	1.34375000e-03	1.22000000e+00
2.21439500e-06	9.69687500e-01	2.31250000e-03	1.15625000e-03	1.23015625e+00
2.21759500e-06	9.71250000e-01	2.00000000e-03	1.46875000e-03	1.23296875e+00
2.22079500e-06	9.71250000e-01	1.56250000e-03	6.25000000e-05	1.23046875e+00
2.22399500e-06	9.77656250e-01	2.46875000e-03	1.53125000e-03	1.22671875e+00
2.22719500e-06	9.83906250e-01	2.31250000e-03	1.34375000e-03	1.22796875e+00
2.23039500e-06	9.79687500e-01	3.43750000e-03	1.15625000e-03	1.23437500e+00
2.23359500e-06	9.98750000e-01	2.56250000e-03	5.93750000e-04	1.23421875e+00
2.23679500e-06	9.89218750e-01	2.78125000e-03	2.21875000e-03	1.23484375e+00
2.23999500e-06	9.89687500e-01	2.18750000e-03	1.65625000e-03	1.23703125e+00
2.24319500e-06	9.92500000e-01	3.03125000e-03	2.09375000e-03	1.23500000e+00
2.24639500e-06	9.95312500e-01	1.81250000e-03	5.31250000e-04	1.24562500e+00
2.24959500e-06	1.00078125e+00	2.90625000e-03	1.06250000e-03	1.24296875e+00
2.25279500e-06	9.99531250e-01	2.78125000e-03	1.03125000e-03	1.23343750e+00
2.25599500e-06	9.98125000e-01	3.28125000e-03	1.84375000e-03	1.24359375e+00
2.25919500e-06	1.00765625e+00	4.46875000e-03	9.68750000e-04	1.24218750e+00
2.26239500e-06	1.00953125e+00	2.18750000e-03	1.09375000e-03	1.24640625e+00
2.26559500e-06	1.00359375e+00	2.31250000e-03	9.68750000e-04	1.24296875e+00
2.26879500e-06	1.01859375e+00	2.31250000e-03	1.56250000e-03	1.24421875e+00
2.27199500e-06	1.01656250e+00	4.09375000e-03	8.43750000e-04	1.25203125e+00
2.27519500e-06	1.01796875e+00	3.03125000e-03	1.34375000e-03	1.24437500e+00
2.27839500e-06	1.01515625e+00	1.68750000e-03	1.40625000e-03	1.25281250e+00
2.28159500e-06	1.03000000e+00	3.21875000e-03	1.46875000e-03	1.24312500e+00
2.28479500e-06	1.03531250e+00	3.96875000e-03	2.81250000e-04	1.24968750e+00
2.28799500e-06	1.02046875e+00	4.62500000e-03	1.15625000e-03	1.24687500e+00
2.29119500e-06	1.03281250e+00	2.43750000e-03	1.21875000e-03	1.24796875e+00
2.29439500e-06	1.03578125e+00	3.09375000e-03	1.09375000e-03	1.25421875e+00
2.29759500e-06	1.03359375e+00	1.56250000e-03	-3.12500000e-05	1.26562500e+00
2.30079500e-06	1.03609375e+00	1.81250000e-03	1.03125000e-03	1.25812500e+00
2.30399500e-06	1.03578125e+00	3.34375000e-03	1.68750000e-03	1.26015625e+00
2.30719500e-06	1.04515625e+00	3.28125000e-03	1.21875000e-03	1.25296875e+00
2.31039500e-06	1.04328125e+00	4.03125000e-03	1.71875000e-03	1.25234375e+00
2.31359500e-06	1.04156250e+00	4.03125000e-03	3.43750000e-04	1.25484375e+00
2.31679500e-06	1.05062500e+00	3.96875000e-03	9.68750000e-04	1.26593750e+00
2.31999500e-06	1.05531250e+00	2.96875000e-03	9.37500000e-04	1.25578125e+00
2.32319500e-06	1.05671875e+00	3.71875000e-03	3.43750000e-04	1.26500000e+00
2.32639500e-06	1.06562500e+00	2.90625000e-03	1.21875000e-03	1.26437500e+00
2.32959500e-06	1.06171875e+00	2.31250000e-03	2.43750000e-03	1.26281250e+00
2.33279500e-06	1.07312500e+00	3.59375000e-03	3.34375000e-03	1.25781250e+00
2.33599500e-06	1.08609375e+00	4.46875000e-03	1.56250000e-03	1.26796875e+00
2.33919500e-06	1.08781250e+00	4.46875000e-03	2.21875000e-03	1.26578125e+00
2.34239500e-06	1.07625000e+00	3.15625000e-03	1.96875000e-03	1.26421875e+00
2.34559500e-06	1.09625000e+00	3.71875000e-03	2.96875000e-03	1.26468750e+00
2.34879500e-06	1.08625000e+00	3.71875000e-03	-3.12500000e-05	1.26515625e+00
2.35199500e-06	1.08453125e+00	3.96875000e-03	2.09375000e-03	1.26921875e+00
2.35519500e-06	1.09078125e+00	2.96875000e-03	1.59375000e-03	1.26468750e+00
2.35839500e-06	1.09312500e+00	4.09375000e-03	3.37500000e-03	1.26718750e+00
2.36159500e-06	1.09640625e+00	2.96875000e-03	1.59375000e-03	1.27015625e+00
2.36479500e-06	1.09765625e+00	3.84375000e-03	8.43750000e-04	1.26687500e+00
2.36799500e-06	1.10140625e+00	3.28125000e-03	9.37500000e-04	1.27468750e+00
2.37119500e-06	1.11015625e+00	4.09375000e-03	1.46875000e-03	1.27468750e+00
2.37439500e-06	1.10437500e+00	4.84375000e-03	1.96875000e-03	1.26656250e+00
2.37759500e-06	1.09656250e+00	3.34375000e-03	2.15625000e-03	1.26781250e+00
2.38079500e-06	1.11000000e+00	3.75000000e-03	5.62500000e-04	1.26937500e+00
2.38399500e-06	1.10375000e+00	2.43750000e-03	8.43750000e-04	1.27781250e+00
2.38719500e-06	1.12015625e+00	3.78125000e-03	1.28125000e-03	1.27562500e+00
2.39039500e-06	1.11843750e+00	5.21875000e-03	1.09375000e-03	1.27656250e+00
2.39359500e-06	1.11734375e+00	3.06250000e-03	1.09375000e-03	1.27625000e+00
2.39679500e-06	1.12078125e+00	3.46875000e-03	2.84375000e-03	1.27796875e+00
2.39999500e-06	1.11125000e+00	3.84375000e-03	1.46875000e-03	1.27859375e+00
2.40319500e-06	1.11796875e+00	3.96875000e-03	2.03125000e-03	1.27500000e+00
2.40639500e-06	1.11859375e+00	2.90625000e-03	1.78125000e-03	1.27156250e+00
2.40959500e-06	1.12671875e+00	3.71875000e-03	2.09375000e-03	1.27312500e+00
2.41279500e-06	1.11625000e+00	4.46875000e-03	1.90625000e-03	1.27640625e+00
2.41599500e-06	1.11734375e+00	3.46875000e-03	1.09375000e-03	1.27453125e+00
2.41919500e-06	1.12187500e+00	4.21875000e-03	1.09375000e-03	1.27765625e+00
2.42239500e-06	1.13296875e+00	4.00000000e-03	1.21875000e-03	1.29046875e+00
2.42559500e-06	1.13375000e+00	5.34375000e-03	1.84375000e-03	1.28171875e+00
2.42879500e-06	1.13953125e+00	4.71875000e-03	2.18750000e-03	1.28250000e+00
2.43199500e-06	1.14593750e+00	3.59375000e-03	2.34375000e-03	1.28984375e+00
2.43519500e-06	1.13796875e+00	4.21875000e-03	2.46875000e-03	1.28015625e+00
2.43839500e-06	1.14625000e+00	4.46875000e-03	3.09375000e-03	1.28296875e+00
2.44159500e-06	1.14437500e+00	4.43750000e-03	2.84375000e-03	1.28718750e+00
2.44479500e-06	1.15500000e+00	3.96875000e-03	1.34375000e-03	1.29078125e+00
2.44799500e-06	1.16015625e+00	4.34375000e-03	1.71875000e-03	1.28453125e+00
2.45119500e-06	1.15281250e+00	4.46875000e-03	1.96875000e-03	1.29265625e+00
2.45439500e-06	1.15671875e+00	3.96875000e-03	2.50000000e-03	1.29171875e+00
2.45759500e-06	1.16593750e+00	5.71875000e-03	2.37500000e-03	1.29515625e+00
2.46079500e-06	1.16375000e+00	4.09375000e-03	2.96875000e-03	1.29750000e+00
2.46399500e-06	1.17500000e+00	4.21875000e-03	2.09375000e-03	1.30281250e+00
2.46719500e-06	1.16750000e+00	5.84375000e-03	2.96875000e-03	1.29546875e+00
2.47039500e-06	1.16796875e+00	4.46875000e-03	2.18750000e-03	1.29015625e+00
2.47359500e-06	1.17343750e+00	4.09375000e-03	2.03125000e-03	1.29671875e+00
2.47679500e-06	1.16625000e+00	4.34375000e-03	1.96875000e-03	1.29250000e+00
2.47999500e-06	1.16859375e+00	3.71875000e-03	1.59375000e-03	1.29828125e+00
2.48319500e-06	1.17375000e+00	4.34375000e-03	2.59375000e-03	1.29234375e+00
2.48639500e-06	1.17500000e+00	5.84375000e-03	3.46875000e-03	1.29390625e+00
2.48959500e-06	1.18687500e+00	4.46875000e-03	2.71875000e-03	1.29625000e+00
2.49279500e-06	1.18265625e+00	4.09375000e-03	2.09375000e-03	1.30156250e+00
2.49599500e-06	1.18796875e+00	4.59375000e-03	2.00000000e-03	1.31000000e+00
2.49919500e-06	1.19203125e+00	4.59375000e-03	3.62500000e-03	1.30328125e+00
2.50239500e-06	1.17812500e+00	3.71875000e-03	3.34375000e-03	1.30375000e+00
2.50559500e-06	1.18140625e+00	3.84375000e-03	2.21875000e-03	1.30171875e+00
2.50879500e-06	1.18296875e+00	4.59375000e-03	1.90625000e-03	1.30640625e+00
2.51199500e-06	1.17578125e+00	4.09375000e-03	1.90625000e-03	1.30125000e+00
2.51519500e-06	1.18546875e+00	4.59375000e-03	1.65625000e-03	1.30734375e+00
2.51839500e-06	1.18140625e+00	4.34375000e-03	1.71875000e-03	1.30093750e+00
2.52159500e-06	1.18421875e+00	5.21875000e-03	6.56250000e-04	1.30250000e+00
2.52479500e-06	1.19515625e+00	4.46875000e-03	2.40625000e-03	1.29984375e+00
2.52799500e-06	1.18578125e+00	3.09375000e-03	2.28125000e-03	1.28937500e+00
2.53119500e-06	1.19343750e+00	4.46875000e-03	7.18750000e-04	1.29421875e+00
2.53439500e-06	1.19531250e+00	3.84375000e-03	1.59375000e-03	1.30359375e+00
2.53759500e-06	1.18421875e+00	4.96875000e-03	8.12500000e-04	1.30859375e+00
2.54079500e-06	1.20234375e+00	3.71875000e-03	1.46875000e-03	1.30703125e+00
2.54399500e-06	1.19265625e+00	5.21875000e-03	1.59375000e-03	1.30078125e+00
2.54719500e-06	1.19984375e+00	3.53125000e-03	1.21875000e-03	1.30171875e+00
2.55039500e-06	1.20125000e+00	4.96875000e-03	2.37500000e-03	1.29828125e+00
2.55359500e-06	1.20421875e+00	3.59375000e-03	5.31250000e-04	1.30625000e+00
2.55679500e-06	1.20765625e+00	5.71875000e-03	1.34375000e-03	1.30359375e+00
2.55999500e-06	1.19906250e+00	4.59375000e-03	1.90625000e-03	1.31125000e+00
2.56319500e-06	1.20093750e+00	4.71875000e-03	3.40625000e-03	1.30640625e+00
2.56639500e-06	1.20750000e+00	4.09375000e-03	8.43750000e-04	1.30796875e+00
2.56959500e-06	1.20953125e+00	5.34375000e-03	2.09375000e-03	1.30671875e+00
2.57279500e-06	1.21437500e+00	5.34375000e-03	1.15625000e-03	1.30828125e+00
2.57599500e-06	1.21890625e+00	4.21875000e-03	2.46875000e-03	1.31125000e+00
2.57919500e-06	1.21250000e+00	4.84375000e-03	1.28125000e-03	1.30890625e+00
2.58239500e-06	1.21515625e+00	4.59375000e-03	1.46875000e-03	1.29921875e+00
2.58559500e-06	1.21218750e+00	4.59375000e-03	8.12500000e-04	1.31531250e+00
2.58879500e-06	1.21296875e+00	5.34375000e-03	9.06250000e-04	1.30671875e+00
2.59199500e-06	1.22578125e+00	4.59375000e-03	1.34375000e-03	1.31296875e+00
2.59519500e-06	1.22359375e+00	4.71875000e-03	1.71875000e-03	1.31203125e+00
2.59839500e-06	1.21937500e+00	4.00000000e-03	8.43750000e-04	1.31250000e+00
2.60159500e-06	1.22328125e+00	3.21875000e-03	1.34375000e-03	1.31484375e+00
2.60479500e-06	1.23265625e+00	3.34375000e-03	1.34375000e-03	1.31828125e+00
2.60799500e-06	1.22781250e+00	4.46875000e-03	1.68750000e-03	1.31828125e+00
2.61119500e-06	1.22765625e+00	4.37500000e-03	1.90625000e-03	1.31906250e+00
2.61439500e-06	1.22640625e+00	4.71875000e-03	5.93750000e-04	1.32046875e+00
2.61759500e-06	1.23734375e+00	5.34375000e-03	1.56250000e-03	1.32734375e+00
2.62079500e-06	1.23531250e+00	4.78125000e-03	1.34375000e-03	1.32093750e+00
2.62399500e-06	1.23218750e+00	4.09375000e-03	1.31250000e-03	1.31968750e+00
2.62719500e-06	1.24468750e+00	4.46875000e-03	9.68750000e-04	1.32218750e+00
2.63039500e-06	1.23359375e+00	5.09375000e-03	1.65625000e-03	1.31968750e+00
2.63359500e-06	1.24171875e+00	3.96875000e-03	1.40625000e-03	1.32250000e+00
2.63679500e-06	1.23937500e+00	4.84375000e-03	2.78125000e-03	1.31984375e+00
2.63999500e-06	1.24156250e+00	4.96875000e-03	2.90625000e-03	1.32140625e+00
2.64319500e-06	1.24921875e+00	5.96875000e-03	1.34375000e-03	1.32609375e+00
2.64639500e-06	1.23687500e+00	5.09375000e-03	2.46875000e-03	1.32109375e+00
2.64959500e-06	1.24484375e+00	5.71875000e-03	1.90625000e-03	1.32921875e+00
2.65279500e-06	1.24984375e+00	6.09375000e-03	2.46875000e-03	1.32421875e+00
2.65599500e-06	1.24703125e+00	3.59375000e-03	9.68750000e-04	1.32375000e+00
2.65919500e-06	1.25312500e+00	3.21875000e-03	2.25000000e-03	1.32796875e+00
2.66239500e-06	1.26109375e+00	4.46875000e-03	2.34375000e-03	1.33000000e+00
2.66559500e-06	1.25859375e+00	3.59375000e-03	2.46875000e-03	1.31515625e+00
2.66879500e-06	1.26343750e+00	4.71875000e-03	7.81250000e-04	1.32468750e+00
2.67199500e-06	1.26265625e+00	3.90625000e-03	1.71875000e-03	1.32875000e+00
2.67519500e-06	1.26031250e+00	6.21875000e-03	1.78125000e-03	1.32437500e+00
2.67839500e-06	1.26984375e+00	4.84375000e-03	2.06250000e-03	1.32984375e+00
2.68159500e-06	1.27234375e+00	4.46875000e-03	1.84375000e-03	1.33109375e+00
2.68479500e-06	1.26500000e+00	5.46875000e-03	1.78125000e-03	1.32578125e+00
2.68799500e-06	1.27546875e+00	4.59375000e-03	1.34375000e-03	1.32781250e+00
2.69119500e-06	1.27218750e+00	6.46875000e-03	1.96875000e-03	1.33750000e+00
2.69439500e-06	1.27390625e+00	4.84375000e-03	2.21875000e-03	1.33109375e+00
2.69759500e-06	1.27234375e+00	6.09375000e-03	1.71875000e-03	1.34875000e+00
2.70079500e-06	1.27859375e+00	5.84375000e-03	1.59375000e-03	1.34562500e+00
2.70399500e-06	1.28390625e+00	5.96875000e-03	2.84375000e-03	1.34140625e+00
2.70719500e-06	1.27328125e+00	5.71875000e-03	8.43750000e-04	1.35093750e+00
2.71039500e-06	1.27937500e+00	5.21875000e-03	1.46875000e-03	1.33671875e+00
2.71359500e-06	1.28343750e+00	6.71875000e-03	1.90625000e-03	1.34328125e+00
2.71679500e-06	1.28328125e+00	6.71875000e-03	2.28125000e-03	1.34062500e+00
2.71999500e-06	1.28171875e+00	7.09375000e-03	2.00000000e-03	1.33453125e+00
2.72319500e-06	1.27375000e+00	6.09375000e-03	2.00000000e-03	1.34000000e+00
2.72639500e-06	1.28671875e+00	6.71875000e-03	2.00000000e-03	1.33390625e+00
2.72959500e-06	1.27953125e+00	6.59375000e-03	2.59375000e-03	1.34187500e+00
2.73279500e-06	1.28812500e+00	6.37500000e-03	1.53125000e-03	1.33828125e+00
2.73599500e-06	1.28593750e+00	6.50000000e-03	1.46875000e-03	1.33421875e+00
2.73919500e-06	1.28265625e+00	7.06250000e-03	2.84375000e-03	1.33828125e+00
2.74239500e-06	1.28796875e+00	6.96875000e-03	1.96875000e-03	1.33906250e+00
2.74559500e-06	1.29109375e+00	7.56250000e-03	2.21875000e-03	1.33968750e+00
2.74879500e-06	1.28109375e+00	6.50000000e-03	2.43750000e-03	1.33937500e+00
2.75199500e-06	1.27875000e+00	8.00000000e-03	2.46875000e-03	1.34062500e+00
2.75519500e-06	1.29781250e+00	5.40625000e-03	2.34375000e-03	1.34203125e+00
2.75839500e-06	1.28906250e+00	6.28125000e-03	2.28125000e-03	1.34343750e+00
2.76159500e-06	1.28718750e+00	8.15625000e-03	2.65625000e-03	1.34687500e+00
2.76479500e-06	1.28937500e+00	6.96875000e-03	1.96875000e-03	1.35500000e+00
2.76799500e-06	1.29484375e+00	5.96875000e-03	2.12500000e-03	1.34265625e+00
2.77119500e-06	1.30156250e+00	7.87500000e-03	2.90625000e-03	1.33875000e+00
2.77439500e-06	1.29812500e+00	9.12500000e-03	4.12500000e-03	1.33546875e+00
2.77759500e-06	1.29750000e+00	7.09375000e-03	1.46875000e-03	1.33656250e+00
2.78079500e-06	1.30500000e+00	6.37500000e-03	3.59375000e-03	1.33875000e+00
2.78399500e-06	1.30750000e+00	7.37500000e-03	2.59375000e-03	1.33875000e+00
2.78719500e-06	1.29343750e+00	7.71875000e-03	1.84375000e-03	1.34000000e+00
2.79039500e-06	1.29296875e+00	7.00000000e-03	3.03125000e-03	1.35000000e+00
2.79359500e-06	1.30890625e+00	6.96875000e-03	3.18750000e-03	1.34187500e+00
2.79679500e-06	1.31609375e+00	7.84375000e-03	3.59375000e-03	1.34765625e+00
2.79999500e-06	1.30171875e+00	8.00000000e-03	2.09375000e-03	1.34609375e+00
2.80319500e-06	1.30250000e+00	6.96875000e-03	3.46875000e-03	1.34625000e+00
2.80639500e-06	1.30093750e+00	7.21875000e-03	4.46875000e-03	1.34875000e+00
2.80959500e-06	1.31328125e+00	6.65625000e-03	2.84375000e-03	1.35328125e+00
2.81279500e-06	1.31312500e+00	8.15625000e-03	2.34375000e-03	1.34671875e+00
2.81599500e-06	1.31703125e+00	7.40625000e-03	2.12500000e-03	1.34703125e+00
2.81919500e-06	1.31187500e+00	7.53125000e-03	1.21875000e-03	1.35250000e+00
2.82239500e-06	1.31921875e+00	6.40625000e-03	1.71875000e-03	1.34890625e+00
2.82559500e-06	1.32953125e+00	7.78125000e-03	2.96875000e-03	1.35062500e+00
2.82879500e-06	1.32484375e+00	7.78125000e-03	2.09375000e-03	1.35078125e+00
2.83199500e-06	1.33000000e+00	7.84375000e-03	3.62500000e-03	1.35562500e+00
2.83519500e-06	1.32031250e+00	7.03125000e-03	2.12500000e-03	1.35515625e+00
2.83839500e-06	1.32468750e+00	7.75000000e-03	2.75000000e-03	1.35171875e+00
2.84159500e-06	1.33000000e+00	6.71875000e-03	3.75000000e-03	1.35531250e+00
2.84479500e-06	1.32093750e+00	7.78125000e-03	2.96875000e-03	1.34796875e+00
2.84799500e-06	1.32453125e+00	9.03125000e-03	3.09375000e-03	1.35734375e+00
2.85119500e-06	1.33625000e+00	9.15625000e-03	3.71875000e-03	1.35734375e+00
2.85439500e-06	1.31984375e+00	7.75000000e-03	2.21875000e-03	1.34859375e+00
2.85759500e-06	1.32921875e+00	8.31250000e-03	2.84375000e-03	1.36312500e+00
2.86079500e-06	1.32796875e+00	9.03125000e-03	2.71875000e-03	1.35640625e+00
2.86399500e-06	1.32046875e+00	8.37500000e-03	2.34375000e-03	1.35234375e+00
2.86719500e-06	1.32562500e+00	9.28125000e-03	2.12500000e-03	1.35609375e+00
2.87039500e-06	1.32046875e+00	9.28125000e-03	2.09375000e-03	1.36250000e+00
2.87359500e-06	1.32734375e+00	1.05312500e-02	2.37500000e-03	1.35640625e+00
2.87679500e-06	1.31671875e+00	9.65625000e-03	2.25000000e-03	1.36187500e+00
2.87999500e-06	1.32703125e+00	8.50000000e-03	1.84375000e-03	1.35203125e+00
2.88319500e-06	1.32375000e+00	7.28125000e-03	3.87500000e-03	1.36390625e+00
2.88639500e-06	1.32125000e+00	7.87500000e-03	3.46875000e-03	1.35343750e+00
2.88959500e-06	1.32203125e+00	8.15625000e-03	2.59375000e-03	1.36000000e+00
2.89279500e-06	1.32296875e+00	1.00312500e-02	2.31250000e-03	1.35765625e+00
2.89599500e-06	1.32312500e+00	8.75000000e-03	1.34375000e-03	1.35390625e+00
2.89919500e-06	1.32859375e+00	9.62500000e-03	2.09375000e-03	1.35015625e+00
2.90239500e-06	1.32750000e+00	8.46875000e-03	2.09375000e-03	1.35578125e+00
2.90559500e-06	1.31765625e+00	9.37500000e-03	2.59375000e-03	1.34953125e+00
2.90879500e-06	1.32359375e+00	9.96875000e-03	2.75000000e-03	1.35531250e+00
2.91199500e-06	1.31640625e+00	8.84375000e-03	3.09375000e-03	1.35468750e+00
2.91519500e-06	1.32859375e+00	1.00937500e-02	3.12500000e-03	1.35875000e+00
2.91839500e-06	1.32703125e+00	9.03125000e-03	2.50000000e-03	1.34796875e+00
2.92159500e-06	1.32812500e+00	1.05000000e-02	2.71875000e-03	1.35281250e+00
2.92479500e-06	1.33171875e+00	1.01250000e-02	2.71875000e-03	1.36343750e+00
2.92799500e-06	1.31500000e+00	9.84375000e-03	1.59375000e-03	1.34953125e+00
2.93119500e-06	1.31296875e+00	9.96875000e-03	2.75000000e-03	1.35484375e+00
2.93439500e-06	1.31921875e+00	1.14062500e-02	2.59375000e-03	1.35234375e+00
2.93759500e-06	1.32968750e+00	1.18437500e-02	2.09375000e-03	1.35515625e+00
2.94079500e-06	1.32062500e+00	1.50000000e-02	3.09375000e-03	1.36078125e+00
2.94399500e-06	1.32406250e+00	1.93125000e-02	2.59375000e-03	1.36062500e+00
2.94719500e-06	1.31734375e+00	2.57500000e-02	2.09375000e-03	1.35015625e+00
2.95039500e-06	1.31781250e+00	3.47812500e-02	1.84375000e-03	1.36375000e+00
2.95359500e-06	1.31093750e+00	4.84375000e-02	2.21875000e-03	1.35578125e+00
2.95679500e-06	1.30000000e+00	6.31250000e-02	2.12500000e-03	1.35953125e+00
2.95999500e-06	1.28828125e+00	7.60937500e-02	2.96875000e-03	1.35609375e+00
2.96319500e-06	1.26859375e+00	8.76250000e-02	2.84375000e-03	1.36187500e+00
2.96639500e-06	1.25859375e+00	9.52187500e-02	3.84375000e-03	1.35171875e+00
2.96959500e-06	1.22578125e+00	1.00562500e-01	3.00000000e-03	1.35718750e+00
2.97279500e-06	1.20625000e+00	1.01718750e-01	2.59375000e-03	1.36359375e+00
2.97599500e-06	1.18578125e+00	1.09250000e-01	2.37500000e-03	1.37156250e+00
2.97919500e-06	1.15140625e+00	1.11687500e-01	2.46875000e-03	1.35531250e+00
2.98239500e-06	1.12234375e+00	1.18343750e-01	3.46875000e-03	1.36015625e+00
2.98559500e-06	1.09265625e+00	1.17718750e-01	2.96875000e-03	1.35718750e+00
2.98879500e-06	1.06265625e+00	1.19468750e-01	1.21875000e-03	1.35093750e+00
2.99199500e-06	1.02031250e+00	1.22593750e-01	4.06250000e-03	1.36109375e+00
2.99519500e-06	9.90937500e-01	1.22500000e-01	3.00000000e-03	1.35812500e+00
2.99839500e-06	9.64843750e-01	1.23375000e-01	3.12500000e-03	1.35296875e+00
3.00159500e-06	9.41562500e-01	1.18593750e-01	2.62500000e-03	1.36015625e+00
3.00479500e-06	8.99687500e-01	1.15250000e-01	3.50000000e-03	1.34828125e+00
3.00799500e-06	8.77500000e-01	1.11562500e-01	3.50000000e-03	1.35578125e+00
3.01119500e-06	8.46718750e-01	1.07687500e-01	3.40625000e-03	1.35390625e+00
3.01439500e-06	8.16093750e-01	1.03593750e-01	4.00000000e-03	1.35984375e+00
3.01759500e-06	7.85937500e-01	9.89062500e-02	3.50000000e-03	1.35468750e+00
3.02079500e-06	7.54687500e-01	9.55937500e-02	5.25000000e-03	1.35921875e+00
3.02399500e-06	7.30156250e-01	9.24687500e-02	9.00000000e-03	1.36125000e+00
3.02719500e-06	7.13593750e-01	8.86875000e-02	1.81875000e-02	1.35890625e+00
3.03039500e-06	6.84531250e-01	8.56250000e-02	4.44687500e-02	1.36250000e+00
3.03359500e-06	6.72187500e-01	8.19687500e-02	7.34375000e-02	1.34875000e+00
3.03679500e-06	6.46250000e-01	7.94375000e-02	9.33750000e-02	1.32906250e+00
3.03999500e-06	6.17656250e-01	7.65625000e-02	1.03750000e-01	1.31687500e+00
3.04319500e-06	5.94687500e-01	7.45312500e-02	1.08656250e-01	1.28125000e+00
3.04639500e-06	5.85625000e-01	7.19375000e-02	1.15312500e-01	1.25781250e+00
3.04959500e-06	5.72187500e-01	6.88125000e-02	1.14375000e-01	1.22468750e+00
3.05279500e-06	5.56250000e-01	6.54062500e-02	1.12281250e-01	1.20796875e+00
3.05599500e-06	5.29062500e-01	6.32187500e-02	1.09031250e-01	1.17968750e+00
3.05919500e-06	5.20000000e-01	6.18750000e-02	1.07531250e-01	1.14640625e+00
3.06239500e-06	5.09843750e-01	5.86250000e-02	1.07750000e-01	1.12843750e+00
3.06559500e-06	4.95468750e-01	5.77812500e-02	1.07781250e-01	1.09984375e+00
3.06879500e-06	4.81875000e-01	5.66562500e-02	1.15562500e-01	1.06906250e+00
3.07199500e-06	4.72343750e-01	5.48437500e-02	1.18593750e-01	1.05140625e+00
3.07519500e-06	4.63437500e-01	5.15937500e-02	1.24593750e-01	1.02437500e+00
3.07839500e-06	4.51562500e-01	5.07500000e-02	1.29656250e-01	1.00093750e+00
3.08159500e-06	4.51250000e-01	4.83437500e-02	1.30281250e-01	9.55625000e-01
3.08479500e-06	4.29218750e-01	4.58125000e-02	1.32656250e-01	9.26250000e-01
3.08799500e-06	4.21562500e-01	4.54375000e-02	1.29906250e-01	8.84843750e-01
3.09119500e-06	4.11250000e-01	4.35625000e-02	1.27218750e-01	8.56406250e-01
3.09439500e-06	4.07812500e-01	4.34375000e-02	1.22000000e-01	8.30625000e-01
3.09759500e-06	3.98593750e-01	4.09375000e-02	1.14593750e-01	8.00312500e-01
3.10079500e-06	3.84375000e-01	3.91250000e-02	1.13781250e-01	7.76093750e-01
3.10399500e-06	3.71250000e-01	3.81562500e-02	1.10281250e-01	7.39531250e-01
3.10719500e-06	3.75937500e-01	3.81562500e-02	1.08281250e-01	7.21406250e-01
3.11039500e-06	3.63906250e-01	3.65937500e-02	1.03500000e-01	6.89375000e-01
3.11359500e-06	3.59687500e-01	3.44062500e-02	9.75000000e-02	6.77656250e-01
3.11679500e-06	3.53750000e-01	3.37500000e-02	9.46562500e-02	6.56093750e-01
3.11999500e-06	3.44375000e-01	3.21875000e-02	9.10312500e-02	6.28125000e-01
3.12319500e-06	3.37500000e-01	3.22187500e-02	8.70312500e-02	5.99218750e-01
3.12639500e-06	3.29843750e-01	2.86562500e-02	8.48750000e-02	5.86250000e-01
3.12959500e-06	3.31093750e-01	3.02187500e-02	8.18750000e-02	5.60156250e-01
3.13279500e-06	3.32187500e-01	2.78750000e-02	7.87187500e-02	5.47968750e-01
3.13599500e-06	3.24062500e-01	2.76562500e-02	7.55937500e-02	5.21250000e-01
3.13919500e-06	3.15468750e-01	2.63437500e-02	7.17187500e-02	5.12031250e-01
3.14239500e-06	3.19062500e-01	2.35312500e-02	6.72187500e-02	4.90468750e-01
3.14559500e-06	3.03906250e-01	2.35937500e-02	6.43437500e-02	4.76406250e-01
3.14879500e-06	3.15000000e-01	2.08437500e-02	6.21562500e-02	4.61562500e-01
3.15199500e-06	3.00000000e-01	2.14687500e-02	5.96875000e-02	4.35000000e-01
3.15519500e-06	3.05312500e-01	1.85625000e-02	5.69687500e-02	4.25937500e-01
3.15839500e-06	2.92343750e-01	1.83750000e-02	5.33125000e-02	4.18906250e-01
3.16159500e-06	2.93906250e-01	1.51562500e-02	4.92187500e-02	4.01718750e-01
3.16479500e-06	3.00468750e-01	1.57187500e-02	4.84062500e-02	3.96250000e-01
3.16799500e-06	2.99375000e-01	1.12187500e-02	4.47500000e-02	3.88437500e-01
3.17119500e-06	2.94843750e-01	1.03437500e-02	4.23750000e-02	3.81250000e-01
3.17439500e-06	3.08437500e-01	9.84375000e-03	3.99062500e-02	3.65468750e-01
3.17759500e-06	3.06718750e-01	8.28125000e-03	3.74375000e-02	3.62656250e-01
3.18079500e-06	3.10000000e-01	8.15625000e-03	3.50937500e-02	3.49062500e-01
3.18399500e-06	3.12656250e-01	7.00000000e-03	3.34062500e-02	3.52343750e-01
3.18719500e-06	3.01406250e-01	7.09375000e-03	3.14375000e-02	3.38906250e-01
3.19039500e-06	3.09375000e-01	5.59375000e-03	2.85312500e-02	3.35312500e-01
3.19359500e-06	3.11093750e-01	5.21875000e-03	2.67812500e-02	3.28125000e-01
3.19679500e-06	3.09218750e-01	5.34375000e-03	2.58125000e-02	3.21406250e-01
3.19999500e-06	3.24843750e-01	3.34375000e-03	2.21250000e-02	3.10468750e-01
3.20319500e-06	3.12500000e-01	2.18750000e-03	1.96562500e-02	3.14843750e-01
3.20639500e-06	3.25781250e-01	1.43750000e-03	1.88437500e-02	3.17500000e-01
3.20959500e-06	3.27968750e-01	1.56250000e-03	1.72187500e-02	3.13906250e-01
3.21279500e-06	3.33906250e-01	2.31250000e-03	1.55937500e-02	3.11250000e-01
3.21599500e-06	3.42187500e-01	9.68750000e-04	1.50937500e-02	3.08750000e-01
3.21919500e-06	3.45781250e-01	2.18750000e-04	1.45625000e-02	3.04062500e-01
3.22239500e-06	3.46093750e-01	5.93750000e-04	1.18125000e-02	3.05468750e-01
3.22559500e-06	3.50156250e-01	2.43750000e-03	1.05312500e-02	3.00468750e-01
3.22879500e-06	3.50468750e-01	-6.25000000e-05	8.90625000e-03	2.98125000e-01
3.23199500e-06	3.46093750e-01	9.68750000e-04	7.96875000e-03	2.94375000e-01
3.23519500e-06	3.56718750e-01	3.43750000e-04	6.59375000e-03	2.97187500e-01
3.23839500e-06	3.62968750e-01	8.12500000e-04	5.25000000e-03	2.91875000e-01
3.24159500e-06	3.68281250e-01	3.12500000e-05	4.90625000e-03	3.07343750e-01
3.24479500e-06	3.66875000e-01	4.06250000e-04	2.75000000e-03	3.05781250e-01
3.24799500e-06	3.67500000e-01	9.37500000e-04	4.50000000e-03	3.00625000e-01
3.25119500e-06	3.77343750e-01	-6.25000000e-05	2.37500000e-03	3.06718750e-01
3.25439500e-06	3.72187500e-01	1.71875000e-03	2.59375000e-03	3.10156250e-01
3.25759500e-06	3.86406250e-01	1.18750000e-03	1.28125000e-03	3.15312500e-01
3.26079500e-06	3.94375000e-01	1.18750000e-03	1.84375000e-03	3.15156250e-01
3.26399500e-06	3.86562500e-01	2.81250000e-04	8.43750000e-04	3.09687500e-01
3.26719500e-06	3.92031250e-01	5.62500000e-04	1.09375000e-03	3.18593750e-01
3.27039500e-06	3.99843750e-01	6.25000000e-05	1.34375000e-03	3.14218750e-01
3.27359500e-06	4.01875000e-01	1.93750000e-03	1.09375000e-03	3.19375000e-01
3.27679500e-06	4.16250000e-01	1.21875000e-03	5.62500000e-04	3.26250000e-01
3.27999500e-06	4.08906250e-01	-6.87500000e-04	1.78125000e-03	3.23906250e-01
3.28319500e-06	4.17187500e-01	-3.12500000e-04	4.06250000e-04	3.20468750e-01
3.28639500e-06	4.12031250e-01	1.09375000e-03	1.68750000e-03	3.27656250e-01
3.28959500e-06	4.20937500e-01	8.43750000e-04	6.25000000e-05	3.21718750e-01
3.29279500e-06	4.16875000e-01	-1.87500000e-04	1.84375000e-03	3.27812500e-01
3.29599500e-06	4.23593750e-01	3.12500000e-05	1.59375000e-03	3.39687500e-01
3.29919500e-06	4.33906250e-01	3.12500000e-05	-3.12500000e-05	3.32187500e-01
3.30239500e-06	4.31406250e-01	-6.25000000e-05	-5.31250000e-04	3.31093750e-01
3.30559500e-06	4.44062500e-01	1.18750000e-03	9.68750000e-04	3.37656250e-01
3.30879500e-06	4.49218750e-01	1.21875000e-03	7.81250000e-04	3.47187500e-01
3.31199500e-06	4.52187500e-01	1.21875000e-03	-4.06250000e-04	3.42187500e-01
3.31519500e-06	4.52500000e-01	7.81250000e-04	2.18750000e-04	3.40312500e-01
3.31839500e-06	4.60781250e-01	6.56250000e-04	7.18750000e-04	3.41406250e-01
3.32159500e-06	4.59062500e-01	-5.62500000e-04	-1.40625000e-03	3.46875000e-01
3.32479500e-06	4.68437500e-01	4.06250000e-04	1.03125000e-03	3.50156250e-01
3.32799500e-06	4.65781250e-01	3.12500000e-05	9.37500000e-05	3.45156250e-01
3.33119500e-06	4.69531250e-01	-5.93750000e-04	5.93750000e-04	3.54062500e-01
3.33439500e-06	4.79218750e-01	1.09375000e-03	-1.31250000e-03	3.54375000e-01
3.33759500e-06	4.83437500e-01	1.43750000e-03	1.21875000e-03	3.58437500e-01
3.34079500e-06	4.85937500e-01	1.56250000e-04	3.43750000e-04	3.69843750e-01
3.34399500e-06	4.99218750e-01	-8.43750000e-04	9.37500000e-05	3.69218750e-01
3.34719500e-06	4.96406250e-01	-3.43750000e-04	1.40625000e-03	3.81718750e-01
3.35039500e-06	4.92031250e-01	1.06250000e-03	1.18750000e-03	3.77031250e-01
3.35359500e-06	5.05156250e-01	5.62500000e-04	9.37500000e-04	3.74843750e-01
3.35679500e-06	5.04531250e-01	5.93750000e-04	1.40625000e-03	3.77187500e-01
3.35999500e-06	5.05156250e-01	9.37500000e-04	8.43750000e-04	3.81718750e-01
3.36319500e-06	5.05937500e-01	1.09375000e-03	-5.31250000e-04	3.90156250e-01
3.36639500e-06	5.06093750e-01	-9.37500000e-05	-2.81250000e-04	3.84062500e-01
3.36959500e-06	5.14375000e-01	3.43750000e-04	-4.06250000e-04	3.89375000e-01
3.37279500e-06	5.15937500e-01	-1.09375000e-03	-2.81250000e-04	3.89375000e-01
3.37599500e-06	5.22343750e-01	1.31250000e-03	-3.12500000e-05	3.94843750e-01
3.37919500e-06	5.17187500e-01	6.87500000e-04	9.37500000e-05	3.88750000e-01
3.38239500e-06	5.27343750e-01	5.93750000e-04	-3.12500000e-05	3.85781250e-01
3.38559500e-06	5.36093750e-01	1.06250000e-03	-4.06250000e-04	3.96562500e-01
3.38879500e-06	5.37343750e-01	1.56250000e-03	2.18750000e-04	4.01875000e-01
3.39199500e-06	5.41250000e-01	2.77555756e-17	9.37500000e-04	3.95937500e-01
3.39519500e-06	5.47968750e-01	-4.68750000e-04	4.68750000e-04	3.96406250e-01
3.39839500e-06	5.48125000e-01	7.81250000e-04	1.87500000e-04	4.03125000e-01
3.40159500e-06	5.43906250e-01	1.68750000e-03	1.34375000e-03	4.07343750e-01
3.40479500e-06	5.56875000e-01	-9.68750000e-04	-1.43750000e-03	4.00937500e-01
3.40799500e-06	5.63281250e-01	6.87500000e-04	5.93750000e-04	4.04531250e-01
3.41119500e-06	5.65937500e-01	8.12500000e-04	7.18750000e-04	4.15312500e-01
3.41439500e-06	5.66562500e-01	5.93750000e-04	7.81250000e-04	4.02343750e-01
3.41759500e-06	5.66875000e-01	-3.43750000e-04	-1.56250000e-04	4.14687500e-01
3.42079500e-06	5.75937500e-01	-6.25000000e-05	1.21875000e-03	4.11562500e-01
3.42399500e-06	5.80156250e-01	-4.68750000e-04	-2.81250000e-04	4.16406250e-01
3.42719500e-06	5.82656250e-01	1.31250000e-03	1.09375000e-03	4.10000000e-01
3.43039500e-06	5.87968750e-01	2.81250000e-04	5.93750000e-04	4.15937500e-01
3.43359500e-06	5.90468750e-01	-7.18750000e-04	9.68750000e-04	4.13281250e-01
3.43679500e-06	6.03906250e-01	7.18750000e-04	8.12500000e-04	4.18125000e-01
3.43999500e-06	5.99218750e-01	1.81250000e-03	1.84375000e-03	4.29218750e-01
3.44319500e-06	6.05000000e-01	6.87500000e-04	1.21875000e-03	4.20937500e-01
3.44639500e-06	6.11718750e-01	4.06250000e-04	3.43750000e-04	4.18750000e-01
3.44959500e-06	6.13593750e-01	5.62500000e-04	7.18750000e-04	4.29687500e-01
3.45279500e-06	6.15625000e-01	1.03125000e-03	1.03125000e-03	4.20625000e-01
3.45599500e-06	6.10156250e-01	1.43750000e-03	3.43750000e-04	4.23906250e-01
3.45919500e-06	6.12968750e-01	3.12500000e-04	1.09375000e-03	4.31562500e-01
3.46239500e-06	6.26562500e-01	1.18750000e-03	-3.12500000e-05	4.28437500e-01
3.46559500e-06	6.17031250e-01	1.09375000e-03	-5.31250000e-04	4.38437500e-01
3.46879500e-06	6.21562500e-01	5.62500000e-04	-1.03125000e-03	4.33750000e-01
3.47199500e-06	6.31406250e-01	6.56250000e-04	1.96875000e-03	4.30781250e-01
3.47519500e-06	6.30781250e-01	1.93750000e-03	8.43750000e-04	4.39375000e-01
3.47839500e-06	6.30937500e-01	1.43750000e-03	-2.81250000e-04	4.50781250e-01
3.48159500e-06	6.39531250e-01	1.59375000e-03	-1.56250000e-04	4.49218750e-01
3.48479500e-06	6.43281250e-01	8.43750000e-04	-3.12500000e-05	4.49687500e-01
3.48799500e-06	6.48437500e-01	1.34375000e-03	5.93750000e-04	4.60781250e-01
3.49119500e-06	6.53906250e-01	1.34375000e-03	3.43750000e-04	4.48750000e-01
3.49439500e-06	6.60468750e-01	9.37500000e-04	-3.12500000e-05	4.56250000e-01
3.49759500e-06	6.68125000e-01	1.18750000e-03	8.43750000e-04	4.55937500e-01
3.50079500e-06	6.57031250e-01	6.56250000e-04	1.21875000e-03	4.53281250e-01
3.50399500e-06	6.66406250e-01	1.31250000e-03	3.43750000e-04	4.61562500e-01
3.50719500e-06	6.67656250e-01	1.18750000e-03	2.18750000e-04	4.45625000e-01
3.51039500e-06	6.73437500e-01	2.78125000e-03	9.37500000e-05	4.53750000e-01
3.51359500e-06	6.79062500e-01	6.56250000e-04	4.68750000e-04	4.65312500e-01
3.51679500e-06	6.72968750e-01	1.93750000e-03	-3.12500000e-05	4.63906250e-01
3.51999500e-06	6.87343750e-01	6.25000000e-05	5.93750000e-04	4.64843750e-01
3.52319500e-06	6.88437500e-01	1.09375000e-03	3.43750000e-04	4.64843750e-01
3.52639500e-06	6.91875000e-01	1.93750000e-03	9.37500000e-05	4.66718750e-01
3.52959500e-06	6.89687500e-01	1.06250000e-03	4.68750000e-04	4.65781250e-01
3.53279500e-06	6.91562500e-01	1.18750000e-03	8.43750000e-04	4.68750000e-01
3.53599500e-06	7.02656250e-01	1.46875000e-03	3.43750000e-04	4.72187500e-01
3.53919500e-06	7.02500000e-01	1.59375000e-03	-9.06250000e-04	4.73750000e-01
3.54239500e-06	7.02343750e-01	1.56250000e-03	4.68750000e-04	4.85156250e-01
3.54559500e-06	7.08437500e-01	1.81250000e-03	9.06250000e-04	4.84843750e-01
3.54879500e-06	7.15312500e-01	5.62500000e-04	1.34375000e-03	4.81718750e-01
3.55199500e-06	7.15312500e-01	5.31250000e-04	3.43750000e-04	4.80937500e-01
3.55519500e-06	7.14843750e-01	2.46875000e-03	-9.37500000e-05	4.91875000e-01
3.55839500e-06	7.16718750e-01	6.87500000e-04	-3.12500000e-05	4.76718750e-01
3.56159500e-06	7.22656250e-01	1.21875000e-03	2.03125000e-03	4.82500000e-01
3.56479500e-06	7.29687500e-01	5.31250000e-04	9.37500000e-05	4.93906250e-01
3.56799500e-06	7.22500000e-01	2.09375000e-03	6.25000000e-04	4.89687500e-01
3.57119500e-06	7.30156250e-01	8.12500000e-04	9.37500000e-05	4.84062500e-01
3.57439500e-06	7.32031250e-01	6.25000000e-05	-4.06250000e-04	4.99531250e-01
3.57759500e-06	7.31562500e-01	9.37500000e-04	-1.03125000e-03	4.88593750e-01
3.58079500e-06	7.37031250e-01	2.43750000e-03	9.68750000e-04	4.94687500e-01
3.58399500e-06	7.36406250e-01	6.87500000e-04	1.46875000e-03	4.95000000e-01
3.58719500e-06	7.43593750e-01	6.87500000e-04	2.18750000e-04	4.99843750e-01
3.59039500e-06	7.47187500e-01	1.46875000e-03	4.68750000e-04	5.04843750e-01
3.59359500e-06	7.46718750e-01	1.93750000e-03	1.21875000e-03	4.99843750e-01
3.59679500e-06	7.52500000e-01	5.31250000e-04	7.18750000e-04	5.09843750e-01
3.59999500e-06	7.56718750e-01	4.37500000e-04	-1.56250000e-04	5.08593750e-01
3.60319500e-06	7.60625000e-01	1.43750000e-03	-2.81250000e-04	5.16718750e-01
3.60639500e-06	7.66406250e-01	2.06250000e-03	-1.56250000e-04	5.13125000e-01
3.60959500e-06	7.56875000e-01	6.87500000e-04	3.43750000e-04	5.22500000e-01
3.61279500e-06	7.62968750e-01	6.25000000e-05	1.40625000e-03	5.31250000e-01
3.61599500e-06	7.72812500e-01	9.37500000e-04	-7.81250000e-04	5.31562500e-01
3.61919500e-06	7.78437500e-01	2.31250000e-03	1.09375000e-03	5.27812500e-01
3.62239500e-06	7.70156250e-01	1.56250000e-03	-4.06250000e-04	5.19062500e-01
3.62559500e-06	7.79687500e-01	8.12500000e-04	4.68750000e-04	5.24375000e-01
3.62879500e-06	7.88437500e-01	1.03125000e-03	4.06250000e-04	5.33281250e-01
3.63199500e-06	7.94218750e-01	1.31250000e-03	9.37500000e-05	5.32500000e-01
3.63519500e-06	7.92500000e-01	1.31250000e-03	7.18750000e-04	5.26406250e-01
3.63839500e-06	8.01093750e-01	9.06250000e-04	-7.81250000e-04	5.30156250e-01
3.64159500e-06	8.07343750e-01	6.87500000e-04	-4.06250000e-04	5.36875000e-01
3.64479500e-06	8.03281250e-01	1.31250000e-03	-2.81250000e-04	5.35625000e-01
3.64799500e-06	8.02343750e-01	9.37500000e-04	-5.31250000e-04	5.25937500e-01
3.65119500e-06	8.18281250e-01	1.21875000e-03	1.31250000e-03	5.36875000e-01
3.65439500e-06	8.12031250e-01	1.81250000e-03	-1.28125000e-03	5.32812500e-01
3.65759500e-06	8.19375000e-01	1.43750000e-03	4.68750000e-04	5.39843750e-01
3.66079500e-06	8.17031250e-01	6.87500000e-04	3.43750000e-04	5.40312500e-01
3.66399500e-06	8.22031250e-01	8.12500000e-04	5.93750000e-04	5.44531250e-01
3.66719500e-06	8.25468750e-01	2.18750000e-03	3.43750000e-04	5.45156250e-01
3.67039500e-06	8.30625000e-01	1.59375000e-03	-1.78125000e-03	5.42968750e-01
3.67359500e-06	8.35781250e-01	1.78125000e-03	9.68750000e-04	5.51250000e-01
3.67679500e-06	8.28281250e-01	1.18750000e-03	5.93750000e-04	5.51718750e-01
3.67999500e-06	8.24531250e-01	9.37500000e-04	1.34375000e-03	5.43437500e-01
3.68319500e-06	8.36718750e-01	2.18750000e-03	5.93750000e-04	5.57187500e-01
3.68639500e-06	8.32656250e-01	1.43750000e-03	-6.87500000e-04	5.49531250e-01
3.68959500e-06	8.38125000e-01	1.31250000e-03	4.68750000e-04	5.47656250e-01
3.69279500e-06	8.32187500e-01	1.34375000e-03	-2.81250000e-04	5.61093750e-01
3.69599500e-06	8.39375000e-01	2.56250000e-03	-4.06250000e-04	5.74062500e-01
3.69919500e-06	8.46562500e-01	1.93750000e-03	9.37500000e-05	5.65937500e-01
3.70239500e-06	8.52656250e-01	4.37500000e-04	3.43750000e-04	5.72812500e-01
3.70559500e-06	8.49843750e-01	1.43750000e-03	-2.81250000e-04	5.70312500e-01
3.70879500e-06	8.55625000e-01	2.06250000e-03	3.43750000e-04	5.74218750e-01
3.71199500e-06	8.53906250e-01	1.56250000e-03	1.09375000e-03	5.76250000e-01
3.71519500e-06	8.69531250e-01	1.06250000e-03	-3.12500000e-05	5.76718750e-01
3.71839500e-06	8.71875000e-01	1.81250000e-03	1.56250000e-04	5.78906250e-01
3.72159500e-06	8.64843750e-01	1.68750000e-03	-5.31250000e-04	5.90000000e-01
3.72479500e-06	8.68125000e-01	1.56250000e-03	5.31250000e-04	5.81250000e-01
3.72799500e-06	8.78593750e-01	1.18750000e-03	5.93750000e-04	5.95312500e-01
3.73119500e-06	8.76250000e-01	2.43750000e-03	1.28125000e-03	5.90625000e-01
3.73439500e-06	8.83437500e-01	2.90625000e-03	1.34375000e-03	5.88281250e-01
3.73759500e-06	8.78906250e-01	2.78125000e-03	1.34375000e-03	5.89531250e-01
3.74079500e-06	8.82031250e-01	3.12500000e-04	1.09375000e-03	5.90781250e-01
3.74399500e-06	8.89843750e-01	1.93750000e-03	-4.06250000e-04	5.86406250e-01
3.74719500e-06	8.98437500e-01	2.78125000e-03	4.06250000e-04	5.97656250e-01
3.75039500e-06	9.00781250e-01	1.90625000e-03	-2.81250000e-04	5.90312500e-01
3.75359500e-06	9.02812500e-01	2.06250000e-03	1.21875000e-03	6.05781250e-01
3.75679500e-06	9.00468750e-01	2.06250000e-03	5.93750000e-04	6.08593750e-01
3.75999500e-06	8.99218750e-01	8.12500000e-04	-3.12500000e-05	5.99062500e-01
3.76319500e-06	9.10156250e-01	2.18750000e-03	8.75000000e-04	5.98593750e-01
3.76639500e-06	9.11875000e-01	1.18750000e-03	4.68750000e-04	6.03750000e-01
3.76959500e-06	9.20937500e-01	2.31250000e-03	9.37500000e-05	6.14531250e-01
3.77279500e-06	9.10156250e-01	8.12500000e-04	-5.31250000e-04	6.08593750e-01
3.77599500e-06	9.27187500e-01	3.03125000e-03	-6.56250000e-04	6.12187500e-01
3.77919500e-06	9.30312500e-01	4.37500000e-04	1.28125000e-03	6.15781250e-01
3.78239500e-06	9.27187500e-01	1.43750000e-03	2.81250000e-04	6.20781250e-01
3.78559500e-06	9.29531250e-01	1.81250000e-03	1.21875000e-03	6.23281250e-01
3.78879500e-06	9.41875000e-01	2.06250000e-03	1.59375000e-03	6.25625000e-01
3.79199500e-06	9.35781250e-01	2.31250000e-03	1.59375000e-03	6.26406250e-01
3.79519500e-06	9.38750000e-01	1.81250000e-03	1.43750000e-03	6.29375000e-01
3.79839500e-06	9.31718750e-01	3.25000000e-03	6.25000000e-04	6.28906250e-01
3.80159500e-06	9.42656250e-01	1.31250000e-03	-1.56250000e-04	6.27812500e-01
3.80479500e-06	9.44218750e-01	2.06250000e-03	1.53125000e-03	6.33437500e-01
3.80799500e-06	9.47031250e-01	2.00000000e-03	-3.12500000e-05	6.20468750e-01
3.81119500e-06	9.54218750e-01	1.93750000e-03	1.00000000e-03	6.29687500e-01
3.81439500e-06	9.57968750e-01	2.06250000e-03	-2.81250000e-04	6.30468750e-01
3.81759500e-06	9.54218750e-01	1.93750000e-03	1.78125000e-03	6.29062500e-01
3.82079500e-06	9.61406250e-01	1.81250000e-03	7.81250000e-04	6.41406250e-01
3.82399500e-06	9.56875000e-01	3.15625000e-03	2.18750000e-04	6.40156250e-01
3.82719500e-06	9.64843750e-01	2.43750000e-03	7.18750000e-04	6.40625000e-01
3.83039500e-06	9.60937500e-01	2.37500000e-03	5.93750000e-04	6.41875000e-01
3.83359500e-06	9.61875000e-01	2.03125000e-03	1.09375000e-03	6.47031250e-01
3.83679500e-06	9.63281250e-01	2.18750000e-03	1.62500000e-03	6.45937500e-01
3.83999500e-06	9.75625000e-01	3.15625000e-03	5.93750000e-04	6.36562500e-01
3.84319500e-06	9.74375000e-01	2.56250000e-03	-3.12500000e-05	6.45000000e-01
3.84639500e-06	9.75937500e-01	2.43750000e-03	4.68750000e-04	6.49843750e-01
3.84959500e-06	9.78593750e-01	3.62500000e-03	9.37500000e-05	6.51718750e-01
3.85279500e-06	9.78593750e-01	2.78125000e-03	1.06250000e-03	6.50468750e-01
3.85599500e-06	9.84843750e-01	1.93750000e-03	9.37500000e-05	6.45937500e-01
3.85919500e-06	9.77812500e-01	2.90625000e-03	4.06250000e-04	6.56875000e-01
3.86239500e-06	9.75937500e-01	3.03125000e-03	2.18750000e-04	6.51406250e-01
3.86559500e-06	9.87812500e-01	2.31250000e-03	1.12500000e-03	6.60156250e-01
3.86879500e-06	9.89531250e-01	3.03125000e-03	9.68750000e-04	6.54218750e-01
3.87199500e-06	9.93750000e-01	3.28125000e-03	1.46875000e-03	6.55781250e-01
3.87519500e-06	9.92968750e-01	1.31250000e-03	9.37500000e-05	6.58906250e-01
3.87839500e-06	9.92031250e-01	2.06250000e-03	7.18750000e-04	6.60000000e-01
3.88159500e-06	1.00640625e+00	1.43750000e-03	2.03125000e-03	6.57968750e-01
3.88479500e-06	1.00843750e+00	1.68750000e-03	1.03125000e-03	6.61718750e-01
3.88799500e-06	1.00921875e+00	2.31250000e-03	9.37500000e-05	6.68437500e-01
3.89119500e-06	1.00343750e+00	2.06250000e-03	6.56250000e-04	6.70781250e-01
3.89439500e-06	1.01687500e+00	2.56250000e-03	1.25000000e-03	6.64843750e-01
3.89759500e-06	1.01078125e+00	2.43750000e-03	2.18750000e-04	6.69062500e-01
3.90079500e-06	1.01000000e+00	3.78125000e-03	9.68750000e-04	6.59687500e-01
3.90399500e-06	1.02093750e+00	2.18750000e-03	1.90625000e-03	6.55937500e-01
3.90719500e-06	1.02125000e+00	2.43750000e-03	2.03125000e-03	6.64375000e-01
3.91039500e-06	1.01437500e+00	1.71875000e-03	1.90625000e-03	6.68593750e-01
3.91359500e-06	1.01750000e+00	2.06250000e-03	9.68750000e-04	6.72031250e-01
3.91679500e-06	1.01828125e+00	2.56250000e-03	1.15625000e-03	6.71250000e-01
3.91999500e-06	1.02781250e+00	1.18750000e-03	1.84375000e-03	6.73125000e-01
3.92319500e-06	1.03968750e+00	8.12500000e-04	2.03125000e-03	6.70625000e-01
3.92639500e-06	1.04203125e+00	2.31250000e-03	2.18750000e-04	6.85781250e-01
3.92959500e-06	1.03984375e+00	2.18750000e-03	1.09375000e-03	6.80625000e-01
3.93279500e-06	1.04484375e+00	3.56250000e-03	1.03125000e-03	6.88125000e-01
3.93599500e-06	1.04218750e+00	3.09375000e-03	7.18750000e-04	6.91093750e-01
3.93919500e-06	1.04812500e+00	3.15625000e-03	-4.37500000e-04	6.89843750e-01
3.94239500e-06	1.05125000e+00	3.53125000e-03	3.43750000e-04	6.92187500e-01
3.94559500e-06	1.05031250e+00	2.31250000e-03	2.15625000e-03	6.89843750e-01
3.94879500e-06	1.05625000e+00	2.43750000e-03	2.81250000e-04	6.90468750e-01
3.95199500e-06	1.05953125e+00	2.18750000e-03	-6.25000000e-05	6.92187500e-01
3.95519500e-06	1.05734375e+00	3.65625000e-03	4.68750000e-04	6.97968750e-01
3.95839500e-06	1.07156250e+00	4.21875000e-03	2.03125000e-03	6.95937500e-01
3.96159500e-06	1.06984375e+00	2.06250000e-03	2.46875000e-03	7.03125000e-01
3.96479500e-06	1.06687500e+00	3.25000000e-03	2.03125000e-03	7.04531250e-01
3.96799500e-06	1.06515625e+00	3.03125000e-03	1.21875000e-03	7.04531250e-01
3.97119500e-06	1.06750000e+00	2.50000000e-03	1.71875000e-03	7.00781250e-01
3.97439500e-06	1.08468750e+00	3.21875000e-03	1.46875000e-03	7.09375000e-01
3.97759500e-06	1.08093750e+00	3.15625000e-03	4.68750000e-04	7.05468750e-01
3.98079500e-06	1.08593750e+00	3.31250000e-03	1.15625000e-03	7.07187500e-01
3.98399500e-06	1.09125000e+00	3.59375000e-03	8.43750000e-04	6.99843750e-01
3.98719500e-06	1.07921875e+00	1.78125000e-03	1.28125000e-03	7.19687500e-01
3.99039500e-06	1.08531250e+00	3.84375000e-03	1.34375000e-03	7.07656250e-01
3.99359500e-06	1.09125000e+00	3.53125000e-03	1.21875000e-03	7.01250000e-01
3.99679500e-06	1.09140625e+00	1.68750000e-03	9.68750000e-04	7.08125000e-01
3.99999500e-06	1.09000000e+00	3.59375000e-03	8.43750000e-04	7.09531250e-01
4.00319500e-06	1.08046875e+00	2.90625000e-03	6.25000000e-04	7.11406250e-01
4.00639500e-06	1.09281250e+00	2.90625000e-03	4.68750000e-04	7.14375000e-01
4.00959500e-06	1.10156250e+00	4.03125000e-03	1.71875000e-03	7.23281250e-01
4.01279500e-06	1.10062500e+00	1.43750000e-03	9.68750000e-04	7.17812500e-01
4.01599500e-06	1.09359375e+00	3.84375000e-03	8.43750000e-04	7.24843750e-01
4.01919500e-06	1.10171875e+00	2.06250000e-03	1.09375000e-03	7.29375000e-01
4.02239500e-06	1.10593750e+00	3.40625000e-03	6.87500000e-04	7.33281250e-01
4.02559500e-06	1.11000000e+00	2.31250000e-03	1.15625000e-03	7.22656250e-01
4.02879500e-06	1.10687500e+00	1.59375000e-03	8.12500000e-04	7.20312500e-01
4.03199500e-06	1.11093750e+00	3.15625000e-03	1.18750000e-03	7.32343750e-01
4.03519500e-06	1.12343750e+00	3.28125000e-03	2.28125000e-03	7.33906250e-01
4.03839500e-06	1.10609375e+00	3.59375000e-03	1.15625000e-03	7.27812500e-01
4.04159500e-06	1.11406250e+00	2.56250000e-03	4.68750000e-04	7.31562500e-01
4.04479500e-06	1.12015625e+00	3.21875000e-03	1.62500000e-03	7.38750000e-01
4.04799500e-06	1.11890625e+00	1.46875000e-03	1.71875000e-03	7.37031250e-01
4.05119500e-06	1.12531250e+00	3.59375000e-03	4.06250000e-04	7.39218750e-01
4.05439500e-06	1.12312500e+00	2.78125000e-03	1.15625000e-03	7.40937500e-01
4.05759500e-06	1.12015625e+00	2.75000000e-03	6.25000000e-04	7.38750000e-01
4.06079500e-06	1.12687500e+00	2.50000000e-03	1.46875000e-03	7.43125000e-01
4.06399500e-06	1.12500000e+00	4.09375000e-03	1.46875000e-03	7.37031250e-01
4.06719500e-06	1.13312500e+00	3.28125000e-03	8.43750000e-04	7.45781250e-01
4.07039500e-06	1.12921875e+00	2.43750000e-03	9.68750000e-04	7.44375000e-01
4.07359500e-06	1.12984375e+00	3.03125000e-03	1.21875000e-03	7.35937500e-01
4.07679500e-06	1.13750000e+00	3.68750000e-03	1.34375000e-03	7.42968750e-01
4.07999500e-06	1.14187500e+00	3.84375000e-03	-5.62500000e-04	7.47968750e-01
4.08319500e-06	1.13640625e+00	2.43750000e-03	8.43750000e-04	7.44843750e-01
4.08639500e-06	1.14781250e+00	2.31250000e-03	9.68750000e-04	7.47656250e-01
4.08959500e-06	1.14250000e+00	3.46875000e-03	1.84375000e-03	7.60312500e-01
4.09279500e-06	1.14437500e+00	3.03125000e-03	5.93750000e-04	7.56875000e-01
4.09599500e-06	1.14984375e+00	5.21875000e-03	8.43750000e-04	7.50625000e-01
4.09919500e-06	1.15000000e+00	3.15625000e-03	1.87500000e-04	7.50468750e-01
4.10239500e-06	1.15921875e+00	4.96875000e-03	1.34375000e-03	7.58125000e-01
4.10559500e-06	1.15937500e+00	3.71875000e-03	3.12500000e-04	7.52656250e-01
4.10879500e-06	1.15921875e+00	2.06250000e-03	8.43750000e-04	7.52500000e-01
4.11199500e-06	1.16656250e+00	3.09375000e-03	2.09375000e-03	7.49843750e-01
4.11519500e-06	1.17046875e+00	3.65625000e-03	1.65625000e-03	7.56250000e-01
4.11839500e-06	1.16312500e+00	4.34375000e-03	1.43750000e-03	7.72343750e-01
4.12159500e-06	1.16937500e+00	4.09375000e-03	2.34375000e-03	7.67656250e-01
4.12479500e-06	1.16375000e+00	3.46875000e-03	1.46875000e-03	7.72500000e-01
4.12799500e-06	1.17578125e+00	4.21875000e-03	9.68750000e-04	7.65781250e-01
4.13119500e-06	1.16812500e+00	3.65625000e-03	1.34375000e-03	7.71562500e-01
4.13439500e-06	1.17328125e+00	5.09375000e-03	8.43750000e-04	7.67500000e-01
4.13759500e-06	1.18406250e+00	2.31250000e-03	2.53125000e-03	7.74375000e-01
4.14079500e-06	1.18843750e+00	3.34375000e-03	0.00000000e+00	7.73750000e-01
4.14399500e-06	1.17234375e+00	4.46875000e-03	9.37500000e-05	7.69687500e-01
4.14719500e-06	1.17343750e+00	3.84375000e-03	1.34375000e-03	7.80781250e-01
4.15039500e-06	1.18437500e+00	2.90625000e-03	1.15625000e-03	7.75468750e-01
4.15359500e-06	1.19250000e+00	3.59375000e-03	9.68750000e-04	7.70937500e-01
4.15679500e-06	1.19078125e+00	3.53125000e-03	5.93750000e-04	7.83437500e-01
4.15999500e-06	1.19687500e+00	3.65625000e-03	1.71875000e-03	7.74687500e-01
4.16319500e-06	1.20000000e+00	4.34375000e-03	3.09375000e-03	7.81093750e-01
4.16639500e-06	1.20281250e+00	3.84375000e-03	1.09375000e-03	7.81875000e-01
4.16959500e-06	1.20968750e+00	5.09375000e-03	1.75000000e-03	7.92656250e-01
4.17279500e-06	1.19515625e+00	4.21875000e-03	9.68750000e-04	7.85000000e-01
4.17599500e-06	1.19984375e+00	4.59375000e-03	2.15625000e-03	7.94531250e-01
4.17919500e-06	1.20453125e+00	4.34375000e-03	1.03125000e-03	7.92500000e-01
4.18239500e-06	1.20109375e+00	4.34375000e-03	2.00000000e-03	7.86406250e-01
4.18559500e-06	1.21156250e+00	4.46875000e-03	9.06250000e-04	7.95937500e-01
4.18879500e-06	1.21562500e+00	3.96875000e-03	3.40625000e-03	7.96406250e-01
4.19199500e-06	1.21328125e+00	3.84375000e-03	1.90625000e-03	7.97343750e-01
4.19519500e-06	1.21781250e+00	4.34375000e-03	5.31250000e-04	7.90781250e-01
4.19839500e-06	1.21140625e+00	3.59375000e-03	1.06250000e-03	7.95625000e-01
4.20159500e-06	1.21250000e+00	3.03125000e-03	1.28125000e-03	7.96250000e-01
4.20479500e-06	1.21062500e+00	5.34375000e-03	1.09375000e-03	7.92812500e-01
4.20799500e-06	1.20562500e+00	4.59375000e-03	9.68750000e-04	8.03593750e-01
4.21119500e-06	1.20718750e+00	4.71875000e-03	1.09375000e-03	8.00937500e-01
4.21439500e-06	1.22281250e+00	3.21875000e-03	2.65625000e-03	7.94531250e-01
4.21759500e-06	1.21359375e+00	3.46875000e-03	1.59375000e-03	8.02343750e-01
4.22079500e-06	1.22015625e+00	4.84375000e-03	1.09375000e-03	8.00156250e-01
4.22399500e-06	1.21437500e+00	4.09375000e-03	4.68750000e-04	8.10000000e-01
4.22719500e-06	1.21859375e+00	3.59375000e-03	1.40625000e-03	8.06718750e-01
4.23039500e-06	1.22046875e+00	4.21875000e-03	7.81250000e-04	8.11093750e-01
4.23359500e-06	1.22468750e+00	4.46875000e-03	1.96875000e-03	8.08125000e-01
4.23679500e-06	1.22734375e+00	3.65625000e-03	1.46875000e-03	8.07031250e-01
4.23999500e-06	1.22906250e+00	3.46875000e-03	1.46875000e-03	8.20625000e-01
4.24319500e-06	1.22687500e+00	4.09375000e-03	1.09375000e-03	8.14687500e-01
4.24639500e-06	1.22546875e+00	4.96875000e-03	1.53125000e-03	8.11250000e-01
4.24959500e-06	1.22906250e+00	4.46875000e-03	8.43750000e-04	8.18125000e-01
4.25279500e-06	1.23140625e+00	3.09375000e-03	2.00000000e-03	8.17500000e-01
4.25599500e-06	1.23156250e+00	4.59375000e-03	1.03125000e-03	8.09687500e-01
4.25919500e-06	1.22812500e+00	5.09375000e-03	1.46875000e-03	8.23437500e-01
4.26239500e-06	1.23828125e+00	3.59375000e-03	9.68750000e-04	8.20625000e-01
4.26559500e-06	1.23828125e+00	4.59375000e-03	1.28125000e-03	8.13906250e-01
4.26879500e-06	1.24421875e+00	3.84375000e-03	1.15625000e-03	8.22968750e-01
4.27199500e-06	1.24171875e+00	4.71875000e-03	9.68750000e-04	8.24375000e-01
4.27519500e-06	1.24828125e+00	4.71875000e-03	1.53125000e-03	8.19843750e-01
4.27839500e-06	1.24968750e+00	4.34375000e-03	1.96875000e-03	8.22656250e-01
4.28159500e-06	1.25328125e+00	4.71875000e-03	1.21875000e-03	8.22031250e-01
4.28479500e-06	1.25125000e+00	5.84375000e-03	7.50000000e-04	8.26562500e-01
4.28799500e-06	1.25500000e+00	3.96875000e-03	2.53125000e-03	8.27968750e-01
4.29119500e-06	1.25843750e+00	4.59375000e-03	3.43750000e-04	8.28437500e-01
4.29439500e-06	1.25609375e+00	4.96875000e-03	1.09375000e-03	8.42968750e-01
4.29759500e-06	1.26343750e+00	4.59375000e-03	1.21875000e-03	8.38281250e-01
4.30079500e-06	1.25734375e+00	5.21875000e-03	9.68750000e-04	8.49687500e-01
4.30399500e-06	1.25937500e+00	4.09375000e-03	2.03125000e-03	8.41250000e-01
4.30719500e-06	1.26671875e+00	4.84375000e-03	1.40625000e-03	8.37656250e-01
4.31039500e-06	1.26109375e+00	5.71875000e-03	1.78125000e-03	8.47656250e-01
4.31359500e-06	1.26562500e+00	6.21875000e-03	1.78125000e-03	8.32812500e-01
4.31679500e-06	1.26781250e+00	4.46875000e-03	2.53125000e-03	8.37031250e-01
4.31999500e-06	1.26515625e+00	5.46875000e-03	8.43750000e-04	8.35000000e-01
4.32319500e-06	1.26781250e+00	4.96875000e-03	2.00000000e-03	8.42500000e-01
4.32639500e-06	1.27625000e+00	6.59375000e-03	1.34375000e-03	8.41406250e-01
4.32959500e-06	1.27625000e+00	5.84375000e-03	7.18750000e-04	8.44218750e-01
4.33279500e-06	1.27687500e+00	6.71875000e-03	1.53125000e-03	8.45781250e-01
4.33599500e-06	1.27453125e+00	6.21875000e-03	4.68750000e-04	8.43281250e-01
4.33919500e-06	1.27406250e+00	6.34375000e-03	1.84375000e-03	8.44687500e-01
4.34239500e-06	1.28437500e+00	6.93750000e-03	2.59375000e-03	8.42656250e-01
4.34559500e-06	1.28187500e+00	7.12500000e-03	1.56250000e-03	8.60156250e-01
4.34879500e-06	1.27750000e+00	8.09375000e-03	2.15625000e-03	8.51250000e-01
4.35199500e-06	1.28828125e+00	6.75000000e-03	1.96875000e-03	8.52500000e-01
4.35519500e-06	1.27578125e+00	6.96875000e-03	1.15625000e-03	8.50468750e-01
4.35839500e-06	1.28390625e+00	7.12500000e-03	2.84375000e-03	8.56406250e-01
4.36159500e-06	1.28031250e+00	7.31250000e-03	2.90625000e-03	8.63437500e-01
4.36479500e-06	1.29625000e+00	6.96875000e-03	2.46875000e-03	8.62031250e-01
4.36799500e-06	1.29500000e+00	7.90625000e-03	1.90625000e-03	8.57343750e-01
4.37119500e-06	1.28875000e+00	7.28125000e-03	2.15625000e-03	8.65625000e-01
4.37439500e-06	1.28515625e+00	9.15625000e-03	1.84375000e-03	8.62343750e-01
4.37759500e-06	1.29671875e+00	7.25000000e-03	6.25000000e-04	8.70156250e-01
4.38079500e-06	1.29015625e+00	7.84375000e-03	6.56250000e-04	8.69687500e-01
4.38399500e-06	1.30281250e+00	8.53125000e-03	9.06250000e-04	8.66093750e-01
4.38719500e-06	1.29578125e+00	8.87500000e-03	2.31250000e-03	8.66562500e-01
4.39039500e-06	1.30234375e+00	7.00000000e-03	1.59375000e-03	8.65156250e-01
4.39359500e-06	1.30062500e+00	7.15625000e-03	2.59375000e-03	8.61250000e-01
4.39679500e-06	1.29296875e+00	8.00000000e-03	1.28125000e-03	8.67187500e-01
4.39999500e-06	1.30140625e+00	7.37500000e-03	1.71875000e-03	8.74062500e-01
4.40319500e-06	1.29687500e+00	8.15625000e-03	2.28125000e-03	8.69375000e-01
4.40639500e-06	1.29671875e+00	8.40625000e-03	2.62500000e-03	8.76093750e-01
4.40959500e-06	1.29671875e+00	8.46875000e-03	1.21875000e-03	8.83593750e-01
4.41279500e-06	1.29187500e+00	8.53125000e-03	1.46875000e-03	8.74531250e-01
4.41599500e-06	1.29609375e+00	8.12500000e-03	1.31250000e-03	8.77343750e-01
4.41919500e-06	1.30500000e+00	7.40625000e-03	2.28125000e-03	8.76562500e-01
4.42239500e-06	1.30187500e+00	8.15625000e-03	2.65625000e-03	8.78281250e-01
4.42559500e-06	1.30000000e+00	7.90625000e-03	2.43750000e-03	8.77500000e-01
4.42879500e-06	1.30875000e+00	7.78125000e-03	1.96875000e-03	8.82343750e-01
4.43199500e-06	1.29812500e+00	7.75000000e-03	2.21875000e-03	8.85468750e-01
4.43519500e-06	1.30812500e+00	8.90625000e-03	2.53125000e-03	8.81250000e-01
4.43839500e-06	1.30078125e+00	8.28125000e-03	1.21875000e-03	8.88906250e-01
4.44159500e-06	1.29953125e+00	7.62500000e-03	1.18750000e-03	8.88906250e-01
4.44479500e-06	1.30937500e+00	9.12500000e-03	2.21875000e-03	8.85625000e-01
4.44799500e-06	1.30218750e+00	8.03125000e-03	2.09375000e-03	8.83750000e-01
4.45119500e-06	1.29984375e+00	7.06250000e-03	1.84375000e-03	8.92812500e-01
4.45439500e-06	1.29906250e+00	8.53125000e-03	2.46875000e-03	8.91406250e-01
4.45759500e-06	1.30890625e+00	8.53125000e-03	7.81250000e-04	8.88437500e-01
4.46079500e-06	1.30828125e+00	9.28125000e-03	2.46875000e-03	8.93437500e-01
4.46399500e-06	1.29750000e+00	9.84375000e-03	2.09375000e-03	8.92812500e-01
4.46719500e-06	1.31187500e+00	7.50000000e-03	1.59375000e-03	8.90312500e-01
4.47039500e-06	1.31031250e+00	8.75000000e-03	3.34375000e-03	8.99531250e-01
4.47359500e-06	1.30250000e+00	8.03125000e-03	1.71875000e-03	9.03281250e-01
4.47679500e-06	1.30359375e+00	7.87500000e-03	1.59375000e-03	9.02187500e-01
4.47999500e-06	1.31203125e+00	7.75000000e-03	1.90625000e-03	9.01562500e-01
4.48319500e-06	1.30203125e+00	7.78125000e-03	2.25000000e-03	9.00625000e-01
4.48639500e-06	1.31078125e+00	8.78125000e-03	1.87500000e-03	8.99687500e-01
4.48959500e-06	1.30734375e+00	8.90625000e-03	1.31250000e-03	9.00156250e-01
4.49279500e-06	1.30171875e+00	9.03125000e-03	2.59375000e-03	9.03750000e-01
4.49599500e-06	1.31109375e+00	9.15625000e-03	2.34375000e-03	8.97187500e-01
4.49919500e-06	1.30906250e+00	8.12500000e-03	1.59375000e-03	9.00937500e-01
4.50239500e-06	1.30218750e+00	8.37500000e-03	1.81250000e-03	9.07187500e-01
4.50559500e-06	1.29671875e+00	8.28125000e-03	2.62500000e-03	9.04375000e-01
4.50879500e-06	1.29921875e+00	7.75000000e-03	1.34375000e-03	8.96562500e-01
4.51199500e-06	1.30640625e+00	8.28125000e-03	2.34375000e-03	9.09843750e-01
4.51519500e-06	1.30093750e+00	1.03437500e-02	1.59375000e-03	9.05468750e-01
4.51839500e-06	1.30062500e+00	9.84375000e-03	1.21875000e-03	9.15156250e-01
4.52159500e-06	1.31156250e+00	1.08437500e-02	2.25000000e-03	9.06562500e-01
4.52479500e-06	1.31234375e+00	1.06250000e-02	1.21875000e-03	9.15156250e-01
4.52799500e-06	1.30718750e+00	1.22187500e-02	2.21875000e-03	9.11093750e-01
4.53119500e-06	1.31328125e+00	1.24375000e-02	1.28125000e-03	9.14375000e-01
4.53439500e-06	1.31328125e+00	1.38750000e-02	2.71875000e-03	9.21562500e-01
4.53759500e-06	1.30843750e+00	1.48125000e-02	2.81250000e-04	9.14843750e-01
4.54079500e-06	1.30578125e+00	1.46250000e-02	1.59375000e-03	9.13750000e-01
4.54399500e-06	1.29281250e+00	1.62500000e-02	2.09375000e-03	9.17968750e-01
4.54719500e-06	1.30968750e+00	1.85000000e-02	1.53125000e-03	9.09218750e-01
4.55039500e-06	1.29890625e+00	2.24687500e-02	1.40625000e-03	9.16562500e-01
4.55359500e-06	1.29968750e+00	3.42187500e-02	2.90625000e-03	9.19687500e-01
4.55679500e-06	1.28937500e+00	4.89375000e-02	2.09375000e-03	9.23437500e-01
4.55999500e-06	1.28140625e+00	6.83125000e-02	1.90625000e-03	9.10156250e-01
4.56319500e-06	1.26984375e+00	8.00625000e-02	1.84375000e-03	9.18593750e-01
4.56639500e-06	1.24984375e+00	8.76250000e-02	1.96875000e-03	9.20625000e-01
4.56959500e-06	1.22843750e+00	9.59687500e-02	1.59375000e-03	9.22812500e-01
4.57279500e-06	1.20625000e+00	9.89062500e-02	2.34375000e-03	9.27031250e-01
4.57599500e-06	1.17828125e+00	1.05093750e-01	3.09375000e-03	9.32812500e-01
4.57919500e-06	1.15531250e+00	1.07718750e-01	2.46875000e-03	9.29218750e-01
4.58239500e-06	1.13125000e+00	1.09062500e-01	2.28125000e-03	9.19843750e-01
4.58559500e-06	1.08843750e+00	1.08562500e-01	1.78125000e-03	9.29687500e-01
4.58879500e-06	1.06828125e+00	1.09062500e-01	2.40625000e-03	9.24531250e-01
4.59199500e-06	1.03500000e+00	1.08437500e-01	1.81250000e-03	9.34531250e-01
4.59519500e-06	9.98281250e-01	1.06718750e-01	2.46875000e-03	9.33593750e-01
4.59839500e-06	9.86093750e-01	1.10062500e-01	2.46875000e-03	9.27187500e-01
4.60159500e-06	9.52031250e-01	1.09687500e-01	2.84375000e-03	9.35781250e-01
4.60479500e-06	9.26718750e-01	1.10187500e-01	1.96875000e-03	9.24218750e-01
4.60799500e-06	8.88906250e-01	1.04968750e-01	1.71875000e-03	9.26875000e-01
4.61119500e-06	8.75000000e-01	1.01593750e-01	2.84375000e-03	9.24531250e-01
4.61439500e-06	8.51250000e-01	9.90937500e-02	1.84375000e-03	9.31562500e-01
4.61759500e-06	8.18906250e-01	9.34687500e-02	2.46875000e-03	9.37500000e-01
4.62079500e-06	8.06875000e-01	8.93437500e-02	1.34375000e-03	9.31093750e-01
4.62399500e-06	7.74687500e-01	8.63750000e-02	2.87500000e-03	9.27656250e-01
4.62719500e-06	7.57500000e-01	8.32500000e-02	2.00000000e-03	9.31875000e-01
4.63039500e-06	7.32187500e-01	8.18437500e-02	2.84375000e-03	9.29062500e-01
4.63359500e-06	7.09375000e-01	7.76875000e-02	2.96875000e-03	9.28281250e-01
4.63679500e-06	6.92500000e-01	7.54062500e-02	2.46875000e-03	9.29531250e-01
4.63999500e-06	6.73437500e-01	7.32500000e-02	2.34375000e-03	9.29375000e-01
4.64319500e-06	6.63125000e-01	7.00625000e-02	3.84375000e-03	9.34531250e-01
4.64639500e-06	6.44687500e-01	6.78125000e-02	2.21875000e-03	9.36562500e-01
4.64959500e-06	6.25781250e-01	6.38750000e-02	2.21875000e-03	9.42031250e-01
4.65279500e-06	6.16718750e-01	6.22187500e-02	3.59375000e-03	9.38125000e-01
4.65599500e-06	6.03437500e-01	6.10625000e-02	2.96875000e-03	9.46406250e-01
4.65919500e-06	5.87500000e-01	5.91250000e-02	2.87500000e-03	9.45312500e-01
4.66239500e-06	5.64062500e-01	5.71250000e-02	2.59375000e-03	9.44218750e-01
4.66559500e-06	5.56250000e-01	5.45937500e-02	2.34375000e-03	9.49218750e-01
4.66879500e-06	5.38437500e-01	5.39375000e-02	2.37500000e-03	9.47968750e-01
4.67199500e-06	5.26875000e-01	5.22187500e-02	3.00000000e-03	9.46250000e-01
4.67519500e-06	5.15781250e-01	4.92812500e-02	3.75000000e-03	9.38593750e-01
4.67839500e-06	5.08750000e-01	4.76562500e-02	3.87500000e-03	9.40000000e-01
4.68159500e-06	4.96718750e-01	4.65312500e-02	4.62500000e-03	9.54062500e-01
4.68479500e-06	4.87187500e-01	4.47812500e-02	2.37500000e-03	9.44062500e-01
4.68799500e-06	4.80312500e-01	4.47812500e-02	4.25000000e-03	9.44843750e-01
4.69119500e-06	4.71093750e-01	4.20000000e-02	4.37500000e-03	9.45312500e-01
4.69439500e-06	4.61406250e-01	4.16875000e-02	3.96875000e-03	9.45312500e-01
4.69759500e-06	4.53906250e-01	4.00312500e-02	2.37500000e-03	9.48750000e-01
4.70079500e-06	4.43437500e-01	3.80000000e-02	1.71875000e-03	9.42187500e-01
4.70399500e-06	4.32656250e-01	3.59687500e-02	2.46875000e-03	9.35781250e-01
4.70719500e-06	4.31875000e-01	3.64375000e-02	3.84375000e-03	9.45625000e-01
4.71039500e-06	4.21093750e-01	3.35937500e-02	4.25000000e-03	9.38125000e-01
4.71359500e-06	4.19687500e-01	3.19375000e-02	2.96875000e-03	9.52343750e-01
4.71679500e-06	4.12812500e-01	3.07500000e-02	2.84375000e-03	9.44062500e-01
4.71999500e-06	4.15781250e-01	2.98125000e-02	1.75000000e-03	9.44531250e-01
4.72319500e-06	4.12031250e-01	2.84062500e-02	2.59375000e-03	9.60156250e-01
4.72639500e-06	3.95156250e-01	2.62187500e-02	3.46875000e-03	9.59531250e-01
4.72959500e-06	3.88281250e-01	2.50937500e-02	2.62500000e-03	9.55937500e-01
4.73279500e-06	3.87187500e-01	2.37500000e-02	3.37500000e-03	9.64062500e-01
4.73599500e-06	3.90156250e-01	2.17187500e-02	2.25000000e-03	9.63750000e-01
4.73919500e-06	3.84375000e-01	2.12187500e-02	4.21875000e-03	9.66250000e-01
4.74239500e-06	3.83593750e-01	1.94687500e-02	3.62500000e-03	9.64218750e-01
4.74559500e-06	3.87656250e-01	1.85312500e-02	4.50000000e-03	9.55000000e-01
4.74879500e-06	3.84687500e-01	1.60000000e-02	3.65625000e-03	9.67968750e-01
4.75199500e-06	3.87031250e-01	1.48750000e-02	2.46875000e-03	9.57031250e-01
4.75519500e-06	3.81718750e-01	1.22187500e-02	2.50000000e-03	9.60000000e-01
4.75839500e-06	3.81406250e-01	1.04687500e-02	2.59375000e-03	9.61875000e-01
4.76159500e-06	3.75000000e-01	9.96875000e-03	2.50000000e-03	9.63125000e-01
4.76479500e-06	3.76718750e-01	9.53125000e-03	4.59375000e-03	9.61562500e-01
4.76799500e-06	3.89062500e-01	9.12500000e-03	3.09375000e-03	9.59687500e-01
4.77119500e-06	3.91562500e-01	8.15625000e-03	3.59375000e-03	9.54375000e-01
4.77439500e-06	3.90156250e-01	5.00000000e-03	2.34375000e-03	9.53593750e-01
4.77759500e-06	3.80781250e-01	4.59375000e-03	2.46875000e-03	9.60000000e-01
4.78079500e-06	3.90781250e-01	3.71875000e-03	2.09375000e-03	9.55468750e-01
4.78399500e-06	3.86406250e-01	2.78125000e-03	1.71875000e-03	9.59687500e-01
4.78719500e-06	3.99062500e-01	1.31250000e-03	2.46875000e-03	9.50468750e-01
4.79039500e-06	4.02968750e-01	6.87500000e-04	2.84375000e-03	9.55468750e-01
4.79359500e-06	4.07500000e-01	7.18750000e-04	3.09375000e-03	9.63281250e-01
4.79679500e-06	4.08906250e-01	1.93750000e-03	2.87500000e-03	9.67031250e-01
4.79999500e-06	4.09062500e-01	-4.37500000e-04	2.21875000e-03	9.58281250e-01
4.80319500e-06	4.07968750e-01	-6.25000000e-05	3.62500000e-03	9.64375000e-01
4.80639500e-06	4.25312500e-01	-4.68750000e-04	2.71875000e-03	9.66093750e-01
4.80959500e-06	4.15937500e-01	-1.09375000e-03	3.62500000e-03	9.53593750e-01
4.81279500e-06	4.20000000e-01	3.12500000e-05	3.53125000e-03	9.65156250e-01
4.81599500e-06	4.21562500e-01	-3.43750000e-04	2.12500000e-03	9.59843750e-01
4.81919500e-06	4.27968750e-01	-5.31250000e-04	4.09375000e-03	9.56875000e-01
4.82239500e-06	4.24843750e-01	3.43750000e-04	3.62500000e-03	9.66250000e-01
4.82559500e-06	4.38906250e-01	-3.43750000e-04	3.12500000e-03	9.67968750e-01
4.82879500e-06	4.38281250e-01	-8.12500000e-04	3.96875000e-03	9.72812500e-01
4.83199500e-06	4.34218750e-01	-7.18750000e-04	3.00000000e-03	9.70468750e-01
4.83519500e-06	4.36875000e-01	8.12500000e-04	2.37500000e-03	9.66250000e-01
4.83839500e-06	4.53125000e-01	-6.25000000e-05	2.37500000e-03	9.70468750e-01
4.84159500e-06	4.50937500e-01	6.25000000e-05	3.50000000e-03	9.69218750e-01
4.84479500e-06	4.51250000e-01	-2.81250000e-04	3.59375000e-03	9.64062500e-01
4.84799500e-06	4.58906250e-01	1.21875000e-03	2.62500000e-03	9.72500000e-01
4.85119500e-06	4.61406250e-01	-1.50000000e-03	1.62500000e-03	9.76718750e-01
4.85439500e-06	4.66562500e-01	3.12500000e-04	2.62500000e-03	9.72343750e-01
4.85759500e-06	4.76875000e-01	5.62500000e-04	2.71875000e-03	9.73750000e-01
4.86079500e-06	4.72500000e-01	1.56250000e-04	2.87500000e-03	9.85937500e-01
4.86399500e-06	4.80000000e-01	8.43750000e-04	2.00000000e-03	9.80468750e-01
4.86719500e-06	4.77656250e-01	1.09375000e-03	2.37500000e-03	9.79531250e-01
4.87039500e-06	4.88593750e-01	9.68750000e-04	2.09375000e-03	9.85312500e-01
4.87359500e-06	4.83593750e-01	1.18750000e-03	3.71875000e-03	9.85000000e-01
4.87679500e-06	4.95312500e-01	-4.37500000e-04	4.50000000e-03	9.83125000e-01
4.87999500e-06	5.00625000e-01	8.12500000e-04	4.00000000e-03	9.89531250e-01
4.88319500e-06	4.95781250e-01	-3.12500000e-05	2.12500000e-03	9.86562500e-01
4.88639500e-06	5.03437500e-01	-1.87500000e-04	3.34375000e-03	9.87500000e-01
4.88959500e-06	5.08593750e-01	1.18750000e-03	3.12500000e-03	9.80625000e-01
4.89279500e-06	5.09062500e-01	5.93750000e-04	2.59375000e-03	9.89531250e-01
4.89599500e-06	5.17187500e-01	7.81250000e-04	3.34375000e-03	9.83906250e-01
4.89919500e-06	5.18906250e-01	9.06250000e-04	3.62500000e-03	9.85156250e-01
4.90239500e-06	5.21718750e-01	-1.12500000e-03	1.81250000e-03	9.85156250e-01
4.90559500e-06	5.29062500e-01	4.68750000e-04	3.65625000e-03	9.80156250e-01
4.90879500e-06	5.23281250e-01	-3.12500000e-04	2.09375000e-03	9.83437500e-01
4.91199500e-06	5.23125000e-01	3.12500000e-04	2.09375000e-03	9.84843750e-01
4.91519500e-06	5.37812500e-01	-1.87500000e-04	2.71875000e-03	9.79375000e-01
4.91839500e-06	5.31718750e-01	7.18750000e-04	3.71875000e-03	9.86875000e-01
4.92159500e-06	5.43125000e-01	-1.87500000e-04	1.84375000e-03	9.81406250e-01
4.92479500e-06	5.42031250e-01	1.09375000e-03	4.03125000e-03	9.78593750e-01
4.92799500e-06	5.48437500e-01	6.25000000e-05	2.50000000e-03	9.79531250e-01
4.93119500e-06	5.56250000e-01	-3.43750000e-04	2.46875000e-03	9.92968750e-01
4.93439500e-06	5.53593750e-01	3.12500000e-04	2.71875000e-03	9.94531250e-01
4.93759500e-06	5.61718750e-01	1.56250000e-03	3.84375000e-03	9.91875000e-01
4.94079500e-06	5.59218750e-01	1.21875000e-03	2.12500000e-03	9.80937500e-01
4.94399500e-06	5.67812500e-01	1.46875000e-03	2.59375000e-03	9.90625000e-01
4.94719500e-06	5.65781250e-01	5.62500000e-04	3.87500000e-03	9.89843750e-01
4.95039500e-06	5.70468750e-01	6.25000000e-05	2.84375000e-03	9.87031250e-01
4.95359500e-06	5.80625000e-01	-5.93750000e-04	3.62500000e-03	9.90000000e-01
4.95679500e-06	5.81562500e-01	-5.31250000e-04	3.50000000e-03	9.87968750e-01
4.95999500e-06	5.83593750e-01	-8.43750000e-04	4.03125000e-03	9.96093750e-01
4.96319500e-06	5.90781250e-01	8.12500000e-04	3.34375000e-03	9.90468750e-01
4.96639500e-06	5.87031250e-01	9.06250000e-04	4.34375000e-03	1.00187500e+00
4.96959500e-06	5.96093750e-01	1.59375000e-03	2.21875000e-03	1.00031250e+00
4.97279500e-06	6.12031250e-01	8.43750000e-04	2.21875000e-03	9.97343750e-01
4.97599500e-06	6.12187500e-01	7.18750000e-04	3.09375000e-03	9.99843750e-01
4.97919500e-06	6.16250000e-01	2.18750000e-03	3.00000000e-03	1.00234375e+00
4.98239500e-06	6.19218750e-01	3.12500000e-04	3.46875000e-03	1.00343750e+00
4.98559500e-06	6.25781250e-01	5.62500000e-04	2.59375000e-03	9.96875000e-01
4.98879500e-06	6.27500000e-01	9.37500000e-04	3.12500000e-03	9.94531250e-01
4.99199500e-06	6.25312500e-01	1.71875000e-03	2.87500000e-03	9.98281250e-01
4.99519500e-06	6.25156250e-01	7.18750000e-04	2.34375000e-03	9.90781250e-01
4.99839500e-06	6.36718750e-01	3.12500000e-05	1.96875000e-03	1.00062500e+00
5.00159500e-06	6.31562500e-01	2.09375000e-03	3.00000000e-03	9.96250000e-01
5.00479500e-06	6.42500000e-01	1.21875000e-03	3.59375000e-03	9.97343750e-01
5.00799500e-06	6.47500000e-01	-9.37500000e-05	3.34375000e-03	9.97343750e-01
5.01119500e-06	6.42968750e-01	5.62500000e-04	2.09375000e-03	1.00093750e+00
5.01439500e-06	6.52187500e-01	1.18750000e-03	1.46875000e-03	1.00046875e+00
5.01759500e-06	6.51406250e-01	1.03125000e-03	1.96875000e-03	1.00390625e+00
5.02079500e-06	6.57343750e-01	-1.87500000e-04	2.71875000e-03	1.00640625e+00
5.02399500e-06	6.57031250e-01	1.56250000e-04	4.03125000e-03	9.96250000e-01
5.02719500e-06	6.62187500e-01	5.62500000e-04	3.87500000e-03	9.98906250e-01
5.03039500e-06	6.62656250e-01	2.81250000e-04	2.34375000e-03	1.00562500e+00
5.03359500e-06	6.67656250e-01	4.37500000e-04	2.71875000e-03	1.00421875e+00
5.03679500e-06	6.67187500e-01	1.21875000e-03	3.84375000e-03	1.01296875e+00
5.03999500e-06	6.72031250e-01	1.21875000e-03	2.12500000e-03	1.00468750e+00
5.04319500e-06	6.77031250e-01	1.28125000e-03	3.59375000e-03	1.00265625e+00
5.04639500e-06	6.75000000e-01	1.59375000e-03	2.65625000e-03	1.00828125e+00
5.04959500e-06	6.84531250e-01	1.34375000e-03	2.25000000e-03	1.00703125e+00
5.05279500e-06	6.81562500e-01	2.46875000e-03	1.62500000e-03	1.00953125e+00
5.05599500e-06	6.92812500e-01	5.62500000e-04	3.62500000e-03	1.00531250e+00
5.05919500e-06	7.02968750e-01	9.37500000e-04	1.96875000e-03	1.01546875e+00
5.06239500e-06	6.92968750e-01	9.37500000e-04	2.96875000e-03	1.00203125e+00
5.06559500e-06	7.02968750e-01	1.93750000e-03	3.71875000e-03	1.00468750e+00
5.06879500e-06	7.06875000e-01	2.06250000e-03	1.37500000e-03	1.00640625e+00
5.07199500e-06	7.07187500e-01	6.25000000e-05	3.75000000e-03	1.00984375e+00
5.07519500e-06	7.16093750e-01	2.93750000e-03	3.87500000e-03	1.01437500e+00
5.07839500e-06	7.15000000e-01	2.21875000e-03	2.84375000e-03	1.01281250e+00
5.08159500e-06	7.22968750e-01	1.06250000e-03	2.87500000e-03	1.01671875e+00
5.08479500e-06	7.28593750e-01	-5.93750000e-04	3.71875000e-03	1.01546875e+00
5.08799500e-06	7.21250000e-01	1.06250000e-03	2.25000000e-03	1.01796875e+00
5.09119500e-06	7.28906250e-01	3.03125000e-03	2.62500000e-03	1.01734375e+00
5.09439500e-06	7.30625000e-01	1.28125000e-03	2.37500000e-03	1.01890625e+00
5.09759500e-06	7.26093750e-01	5.62500000e-04	3.90625000e-03	1.01718750e+00
5.10079500e-06	7.36718750e-01	1.53125000e-03	3.12500000e-03	1.02281250e+00
5.10399500e-06	7.41250000e-01	2.06250000e-03	3.37500000e-03	1.01656250e+00
5.10719500e-06	7.38750000e-01	1.43750000e-03	2.09375000e-03	1.02046875e+00
5.11039500e-06	7.40312500e-01	6.56250000e-04	3.00000000e-03	1.01890625e+00
5.11359500e-06	7.42656250e-01	1.06250000e-03	3.46875000e-03	1.03203125e+00
5.11679500e-06	7.42812500e-01	3.12500000e-04	2.71875000e-03	1.01984375e+00
5.11999500e-06	7.44062500e-01	1.65625000e-03	2.59375000e-03	1.02796875e+00
5.12319500e-06	7.53125000e-01	2.18750000e-03	3.37500000e-03	1.03281250e+00
5.12639500e-06	7.59062500e-01	4.37500000e-04	5.00000000e-03	1.02281250e+00
5.12959500e-06	7.56250000e-01	9.37500000e-04	3.12500000e-03	1.02890625e+00
5.13279500e-06	7.77343750e-01	-9.37500000e-04	3.09375000e-03	1.03093750e+00
5.13599500e-06	7.74531250e-01	2.31250000e-03	4.37500000e-03	1.03015625e+00
5.13919500e-06	7.63750000e-01	5.93750000e-04	3.34375000e-03	1.03109375e+00
5.14239500e-06	7.82500000e-01	2.90625000e-03	3.75000000e-03	1.02875000e+00
5.14559500e-06	7.86406250e-01	1.56250000e-04	2.00000000e-03	1.03343750e+00
5.14879500e-06	7.94375000e-01	6.87500000e-04	2.96875000e-03	1.02609375e+00
5.15199500e-06	7.82343750e-01	1.34375000e-03	3.46875000e-03	1.03718750e+00
5.15519500e-06	7.90468750e-01	1.68750000e-03	2.00000000e-03	1.03281250e+00
5.15839500e-06	7.93750000e-01	1.81250000e-03	1.87500000e-03	1.03015625e+00
5.16159500e-06	7.97968750e-01	2.81250000e-04	4.40625000e-03	1.03953125e+00
5.16479500e-06	7.91875000e-01	1.56250000e-03	2.71875000e-03	1.04109375e+00
5.16799500e-06	7.97500000e-01	1.18750000e-03	2.87500000e-03	1.03187500e+00
5.17119500e-06	7.99843750e-01	2.06250000e-03	2.75000000e-03	1.03843750e+00
5.17439500e-06	8.08281250e-01	1.40625000e-03	2.21875000e-03	1.03218750e+00
5.17759500e-06	8.05781250e-01	1.43750000e-03	3.50000000e-03	1.04265625e+00
5.18079500e-06	8.15625000e-01	3.15625000e-03	3.90625000e-03	1.03906250e+00
5.18399500e-06	8.22031250e-01	2.06250000e-03	3.62500000e-03	1.04140625e+00
5.18719500e-06	8.26406250e-01	2.06250000e-03	4.62500000e-03	1.04500000e+00
5.19039500e-06	8.28281250e-01	1.56250000e-03	3.65625000e-03	1.04046875e+00
5.19359500e-06	8.26250000e-01	1.56250000e-03	2.84375000e-03	1.03796875e+00
5.19679500e-06	8.31093750e-01	2.43750000e-03	4.12500000e-03	1.03562500e+00
5.19999500e-06	8.28593750e-01	1.68750000e-03	2.46875000e-03	1.02984375e+00
5.20319500e-06	8.36406250e-01	2.37500000e-03	3.34375000e-03	1.03703125e+00
5.20639500e-06	8.35625000e-01	1.56250000e-03	3.12500000e-03	1.03921875e+00
5.20959500e-06	8.39375000e-01	1.43750000e-03	2.71875000e-03	1.03421875e+00
5.21279500e-06	8.38125000e-01	1.93750000e-03	3.71875000e-03	1.02953125e+00
5.21599500e-06	8.40000000e-01	1.75000000e-03	4.15625000e-03	1.03656250e+00
5.21919500e-06	8.41875000e-01	3.03125000e-03	4.37500000e-03	1.03890625e+00
5.22239500e-06	8.42187500e-01	2.56250000e-03	4.53125000e-03	1.03781250e+00
5.22559500e-06	8.49687500e-01	1.31250000e-03	3.65625000e-03	1.03296875e+00
5.22879500e-06	8.56562500e-01	2.56250000e-03	3.59375000e-03	1.03968750e+00
5.23199500e-06	8.53125000e-01	1.18750000e-03	1.87500000e-03	1.03468750e+00
5.23519500e-06	8.55625000e-01	1.68750000e-03	3.71875000e-03	1.03593750e+00
5.23839500e-06	8.57812500e-01	2.06250000e-03	3.65625000e-03	1.03328125e+00
5.24159500e-06	8.64843750e-01	8.12500000e-04	3.00000000e-03	1.03765625e+00
5.24479500e-06	8.67187500e-01	2.90625000e-03	4.03125000e-03	1.04640625e+00
5.24799500e-06	8.70000000e-01	8.12500000e-04	2.71875000e-03	1.04062500e+00
5.25119500e-06	8.76406250e-01	1.06250000e-03	3.78125000e-03	1.03562500e+00
5.25439500e-06	8.82812500e-01	1.18750000e-03	2.84375000e-03	1.03390625e+00
5.25759500e-06	8.71250000e-01	1.43750000e-03	4.37500000e-03	1.03781250e+00
5.26079500e-06	8.86562500e-01	1.93750000e-03	3.50000000e-03	1.04125000e+00
5.26399500e-06	8.96718750e-01	1.03125000e-03	3.59375000e-03	1.04593750e+00
5.26719500e-06	8.92343750e-01	1.18750000e-03	3.59375000e-03	1.03875000e+00
[truncated: 29,260 more rows]
