# Supplementary material for: Collective dynamics and long-range order in thermal neuristor networks
Source: Nat Commun. 2024 Aug 14;15:6986. doi: 10.1038/s41467-024-51254-4 (PMC11324871; doi:10.1038/s41467-024-51254-4)
Supplement: Supplementary file 8 — Source Data [file 41467_2024_51254_MOESM8_ESM.zip › Source Data/Fig. 5/Fig. 5c.csv]

Model	MSO54
Channel	CH1		Channel	CH2		Channel	CH3		Channel	CH4
Waveform Type	ANALOG		Waveform Type	ANALOG		Waveform Type	ANALOG		Waveform Type	ANALOG
Horizontal Units	s		Horizontal Units	s		Horizontal Units	s		Horizontal Units	s
Sample Interval	3.20000000e-09		Sample Interval	3.20000000e-09		Sample Interval	3.20000000e-09		Sample Interval	3.20000000e-09
Record Length	31250		Record Length	31250		Record Length	31250		Record Length	31250
Zero Index	343.45156250		Zero Index	343.45156250		Zero Index	343.45156250		Zero Index	343.45156250
Vertical Units	V		Vertical Units	V		Vertical Units	V		Vertical Units	V
ANALOG_Thumbnail			ANALOG_Thumbnail			ANALOG_Thumbnail			ANALOG_Thumbnail
TIME	CH1	CH2	CH3	CH4
-1.09904500e-06	9.68750000e-03	-1.28125000e-03	-5.31250000e-04	-1.89062500e-02
-1.09584500e-06	2.50000000e-03	-6.87500000e-04	4.68750000e-04	-1.95312500e-02
-1.09264500e-06	3.90625000e-03	-1.09375000e-03	-7.81250000e-04	-3.14062500e-02
-1.08944500e-06	1.87500000e-03	3.43750000e-04	-1.03125000e-03	-2.40625000e-02
-1.08624500e-06	2.34375000e-03	-1.46875000e-03	-4.06250000e-04	-2.59375000e-02
-1.08304500e-06	5.00000000e-03	-1.06250000e-03	-6.56250000e-04	-2.51562500e-02
-1.07984500e-06	6.09375000e-03	-3.12500000e-04	-2.81250000e-04	-2.21875000e-02
-1.07664500e-06	1.21875000e-02	-8.12500000e-04	7.18750000e-04	-2.64062500e-02
-1.07344500e-06	7.96875000e-03	-5.62500000e-04	8.43750000e-04	-2.03125000e-02
-1.07024500e-06	1.06250000e-02	-1.18750000e-03	-2.81250000e-04	-2.82812500e-02
-1.06704500e-06	1.01562500e-02	-9.68750000e-04	-4.06250000e-04	-2.57812500e-02
-1.06384500e-06	2.15625000e-02	-9.37500000e-04	-4.06250000e-04	-1.92187500e-02
-1.06064500e-06	1.25000000e-02	-6.56250000e-04	-3.12500000e-05	-2.25000000e-02
-1.05744500e-06	1.21875000e-02	-2.46875000e-03	2.18750000e-04	-1.92187500e-02
-1.05424500e-06	1.40625000e-02	-4.37500000e-04	-1.56250000e-04	-2.18750000e-02
-1.05104500e-06	1.15625000e-02	-5.62500000e-04	9.37500000e-05	-2.04687500e-02
-1.04784500e-06	1.65625000e-02	-1.06250000e-03	3.43750000e-04	-1.65625000e-02
-1.04464500e-06	1.70312500e-02	-6.56250000e-04	-7.81250000e-04	-1.81250000e-02
-1.04144500e-06	1.21875000e-02	6.25000000e-05	-3.12500000e-05	-2.00000000e-02
-1.03824500e-06	1.35937500e-02	-1.56250000e-04	2.18750000e-04	-2.07812500e-02
-1.03504500e-06	7.96875000e-03	-8.75000000e-04	5.93750000e-04	-2.68750000e-02
-1.03184500e-06	6.40625000e-03	-8.12500000e-04	2.18750000e-04	-3.03125000e-02
-1.02864500e-06	1.07812500e-02	-1.00000000e-03	-2.81250000e-04	-2.12500000e-02
-1.02544500e-06	1.56250000e-02	-2.37500000e-03	-6.56250000e-04	-1.82812500e-02
-1.02224500e-06	1.14062500e-02	-3.09375000e-03	-5.31250000e-04	-2.50000000e-02
-1.01904500e-06	5.46875000e-03	4.68750000e-04	-1.15625000e-03	-1.96875000e-02
-1.01584500e-06	1.35937500e-02	-1.37500000e-03	-2.81250000e-04	-3.10937500e-02
-1.01264500e-06	6.09375000e-03	-3.12500000e-04	4.68750000e-04	-2.40625000e-02
-1.00944500e-06	3.43750000e-03	-1.21875000e-03	2.18750000e-04	-2.96875000e-02
-1.00624500e-06	4.68750000e-03	6.25000000e-05	1.21875000e-03	-1.89062500e-02
-1.00304500e-06	1.71875000e-03	-1.75000000e-03	-1.40625000e-03	-1.48437500e-02
-9.99845000e-07	1.43750000e-02	-6.56250000e-04	3.43750000e-04	-1.96875000e-02
-9.96645000e-07	7.65625000e-03	-1.31250000e-03	-4.06250000e-04	-2.42187500e-02
-9.93445000e-07	8.28125000e-03	-6.56250000e-04	1.21875000e-03	-1.98437500e-02
-9.90245000e-07	1.14062500e-02	-6.87500000e-04	-1.15625000e-03	-3.00000000e-02
-9.87045000e-07	3.90625000e-03	-1.34375000e-03	-1.90625000e-03	-3.04687500e-02
-9.83845000e-07	1.29687500e-02	-2.12500000e-03	-1.03125000e-03	-2.57812500e-02
-9.80645000e-07	7.65625000e-03	-1.84375000e-03	-1.53125000e-03	-2.32812500e-02
-9.77445000e-07	9.21875000e-03	5.31250000e-04	3.43750000e-04	-2.14062500e-02
-9.74245000e-07	1.40625000e-02	-1.46875000e-03	-9.06250000e-04	-2.95312500e-02
-9.71045000e-07	1.40625000e-02	-1.62500000e-03	-3.12500000e-05	-2.51562500e-02
-9.67845000e-07	7.96875000e-03	-1.50000000e-03	-5.31250000e-04	-2.48437500e-02
-9.64645000e-07	7.96875000e-03	-3.12500000e-04	3.43750000e-04	-3.07812500e-02
-9.61445000e-07	4.84375000e-03	-1.21875000e-03	-5.31250000e-04	-3.26562500e-02
-9.58245000e-07	2.96875000e-03	-1.21875000e-03	-1.56250000e-04	-2.79687500e-02
-9.55045000e-07	-5.93750000e-03	-1.87500000e-04	7.18750000e-04	-2.51562500e-02
-9.51845000e-07	-1.87500000e-03	-1.28125000e-03	-4.06250000e-04	-3.92187500e-02
-9.48645000e-07	5.46875000e-03	-1.34375000e-03	-3.12500000e-05	-3.23437500e-02
-9.45445000e-07	2.65625000e-03	-5.93750000e-04	-5.31250000e-04	-3.43750000e-02
-9.42245000e-07	7.96875000e-03	-9.37500000e-04	-1.53125000e-03	-3.00000000e-02
-9.39045000e-07	1.03125000e-02	-1.06250000e-03	-6.56250000e-04	-3.26562500e-02
-9.35845000e-07	5.15625000e-03	-9.37500000e-05	-1.65625000e-03	-3.81250000e-02
-9.32645000e-07	5.15625000e-03	-1.96875000e-03	-1.18750000e-03	-3.53125000e-02
-9.29445000e-07	9.53125000e-03	3.12500000e-04	-4.06250000e-04	-3.87500000e-02
-9.26245000e-07	1.04687500e-02	-1.00000000e-03	-1.90625000e-03	-4.28125000e-02
-9.23045000e-07	7.50000000e-03	-1.75000000e-03	-1.78125000e-03	-3.82812500e-02
-9.19845000e-07	1.71875000e-03	-1.46875000e-03	-4.06250000e-04	-4.29687500e-02
-9.16645000e-07	-1.56250000e-04	-8.12500000e-04	-6.56250000e-04	-3.73437500e-02
-9.13445000e-07	3.28125000e-03	-1.34375000e-03	-4.06250000e-04	-3.93750000e-02
-9.10245000e-07	-3.12500000e-04	-1.53125000e-03	-3.12500000e-05	-3.03125000e-02
-9.07045000e-07	6.09375000e-03	-1.62500000e-03	-1.40625000e-03	-4.25000000e-02
-9.03845000e-07	-3.12500000e-04	-4.37500000e-04	-7.81250000e-04	-3.09375000e-02
-9.00645000e-07	8.43750000e-03	-1.09375000e-03	-3.12500000e-05	-2.59375000e-02
-8.97445000e-07	4.84375000e-03	-1.84375000e-03	-2.15625000e-03	-3.28125000e-02
-8.94245000e-07	5.31250000e-03	-1.37500000e-03	-1.03125000e-03	-3.25000000e-02
-8.91045000e-07	7.34375000e-03	-2.09375000e-03	-1.65625000e-03	-2.39062500e-02
-8.87845000e-07	4.06250000e-03	-5.93750000e-04	-1.90625000e-03	-2.87500000e-02
-8.84645000e-07	3.90625000e-03	-2.46875000e-03	-2.81250000e-04	-3.17187500e-02
-8.81445000e-07	-1.71875000e-03	-9.68750000e-04	-5.31250000e-04	-3.50000000e-02
-8.78245000e-07	4.37500000e-03	-1.75000000e-03	-6.56250000e-04	-2.78125000e-02
-8.75045000e-07	-1.40625000e-03	-1.75000000e-03	-5.31250000e-04	-3.26562500e-02
-8.71845000e-07	-1.56250000e-04	-7.50000000e-04	-4.06250000e-04	-3.34375000e-02
-8.68645000e-07	1.25000000e-03	-1.09375000e-03	-1.53125000e-03	-4.06250000e-02
-8.65445000e-07	4.21875000e-03	-1.09375000e-03	2.18750000e-04	-3.12500000e-02
-8.62245000e-07	2.81250000e-03	4.06250000e-04	-1.03125000e-03	-2.62500000e-02
-8.59045000e-07	-3.59375000e-03	-1.96875000e-03	-2.81250000e-04	-2.56250000e-02
-8.55845000e-07	1.71875000e-03	-1.56250000e-03	2.18750000e-04	-3.25000000e-02
-8.52645000e-07	6.25000000e-03	-2.37500000e-03	-1.03125000e-03	-2.42187500e-02
-8.49445000e-07	6.71875000e-03	-1.62500000e-03	-5.31250000e-04	-2.82812500e-02
-8.46245000e-07	5.00000000e-03	-8.75000000e-04	-1.28125000e-03	-2.70312500e-02
-8.43045000e-07	5.78125000e-03	-1.50000000e-03	-1.28125000e-03	-2.92187500e-02
-8.39845000e-07	6.09375000e-03	-1.34375000e-03	-7.81250000e-04	-2.84375000e-02
-8.36645000e-07	1.06250000e-02	-2.18750000e-04	2.18750000e-04	-2.25000000e-02
-8.33445000e-07	7.34375000e-03	-1.87500000e-04	2.18750000e-04	-2.26562500e-02
-8.30245000e-07	9.53125000e-03	-1.06250000e-03	-1.15625000e-03	-2.73437500e-02
-8.27045000e-07	9.06250000e-03	-9.06250000e-04	-4.06250000e-04	-2.03125000e-02
-8.23845000e-07	1.39062500e-02	-1.21875000e-03	-5.31250000e-04	-2.17187500e-02
-8.20645000e-07	1.14062500e-02	-1.06250000e-03	9.37500000e-05	-2.00000000e-02
-8.17445000e-07	3.43750000e-03	-6.56250000e-04	3.43750000e-04	-2.15625000e-02
-8.14245000e-07	1.48437500e-02	-1.06250000e-03	-5.31250000e-04	-2.40625000e-02
-8.11045000e-07	1.04687500e-02	-1.65625000e-03	-3.12500000e-05	-1.70312500e-02
-8.07845000e-07	8.43750000e-03	-8.43750000e-04	-1.28125000e-03	-1.79687500e-02
-8.04645000e-07	1.42187500e-02	-3.12500000e-05	2.18750000e-04	-2.79687500e-02
-8.01445000e-07	1.01562500e-02	-1.18750000e-03	-1.68750000e-03	-2.73437500e-02
-7.98245000e-07	-1.87500000e-03	-3.43750000e-04	-1.40625000e-03	-2.82812500e-02
-7.95045000e-07	7.81250000e-03	-8.12500000e-04	-7.81250000e-04	-3.42187500e-02
-7.91845000e-07	1.56250000e-04	-6.25000000e-04	1.71875000e-03	-3.03125000e-02
-7.88645000e-07	-5.93750000e-03	-2.34375000e-03	-5.31250000e-04	-3.87500000e-02
-7.85445000e-07	3.59375000e-03	-1.34375000e-03	-2.03125000e-03	-3.29687500e-02
-7.82245000e-07	-3.59375000e-03	-2.43750000e-03	-1.15625000e-03	-3.62500000e-02
-7.79045000e-07	2.34375000e-03	-1.34375000e-03	-1.03125000e-03	-3.84375000e-02
-7.75845000e-07	-7.81250000e-04	3.43750000e-04	5.93750000e-04	-3.01562500e-02
-7.72645000e-07	4.68750000e-03	-2.00000000e-03	-9.06250000e-04	-2.60937500e-02
-7.69445000e-07	1.40625000e-02	-1.71875000e-03	-1.15625000e-03	-3.18750000e-02
-7.66245000e-07	2.81250000e-03	-1.00000000e-03	9.37500000e-05	-2.68750000e-02
-7.63045000e-07	2.34375000e-03	-8.12500000e-04	2.18750000e-04	-3.17187500e-02
-7.59845000e-07	7.50000000e-03	-5.62500000e-04	-2.81250000e-04	-2.75000000e-02
-7.56645000e-07	5.00000000e-03	-1.50000000e-03	8.43750000e-04	-3.17187500e-02
-7.53445000e-07	5.46875000e-03	-8.43750000e-04	-1.15625000e-03	-3.95312500e-02
-7.50245000e-07	9.84375000e-03	-6.56250000e-04	4.68750000e-04	-3.62500000e-02
-7.47045000e-07	1.04687500e-02	-5.00000000e-04	-6.56250000e-04	-4.12500000e-02
-7.43845000e-07	4.21875000e-03	-1.84375000e-03	-9.06250000e-04	-3.48437500e-02
-7.40645000e-07	6.25000000e-04	-2.18750000e-04	-1.03125000e-03	-3.50000000e-02
-7.37445000e-07	3.12500000e-04	-1.46875000e-03	3.43750000e-04	-3.60937500e-02
-7.34245000e-07	4.21875000e-03	-1.09375000e-03	-1.40625000e-03	-2.90625000e-02
-7.31045000e-07	1.18750000e-02	-1.62500000e-03	-1.56250000e-04	-3.06250000e-02
-7.27845000e-07	1.07812500e-02	-9.06250000e-04	9.68750000e-04	-3.10937500e-02
-7.24645000e-07	9.84375000e-03	9.37500000e-05	-5.31250000e-04	-2.70312500e-02
-7.21445000e-07	1.18750000e-02	-2.18750000e-04	-2.81250000e-04	-2.34375000e-02
-7.18245000e-07	1.82812500e-02	-1.90625000e-03	-3.12500000e-05	-2.68750000e-02
-7.15045000e-07	1.50000000e-02	-1.59375000e-03	-1.28125000e-03	-3.15625000e-02
-7.11845000e-07	1.62500000e-02	-8.75000000e-04	4.68750000e-04	-2.18750000e-02
-7.08645000e-07	1.51562500e-02	-7.18750000e-04	-1.40625000e-03	-2.92187500e-02
-7.05445000e-07	7.96875000e-03	-1.75000000e-03	3.43750000e-04	-2.34375000e-02
-7.02245000e-07	1.21875000e-02	-1.84375000e-03	-1.56250000e-04	-1.82812500e-02
-6.99045000e-07	1.34375000e-02	-3.12500000e-04	-6.56250000e-04	-3.10937500e-02
-6.95845000e-07	1.67187500e-02	-1.12500000e-03	-1.03125000e-03	-3.20312500e-02
-6.92645000e-07	1.06250000e-02	-1.59375000e-03	-6.56250000e-04	-3.18750000e-02
-6.89445000e-07	6.40625000e-03	-2.15625000e-03	-1.56250000e-04	-2.85937500e-02
-6.86245000e-07	4.21875000e-03	-1.28125000e-03	-1.28125000e-03	-2.25000000e-02
-6.83045000e-07	1.51562500e-02	-8.75000000e-04	-1.40625000e-03	-3.39062500e-02
-6.79845000e-07	1.17187500e-02	-6.87500000e-04	-1.03125000e-03	-3.25000000e-02
-6.76645000e-07	-1.09375000e-03	-2.00000000e-03	-1.15625000e-03	-3.15625000e-02
-6.73445000e-07	7.34375000e-03	-5.31250000e-04	2.18750000e-04	-3.89062500e-02
-6.70245000e-07	-2.81250000e-03	-9.68750000e-04	-2.81250000e-04	-3.57812500e-02
-6.67045000e-07	1.25000000e-03	-1.84375000e-03	5.93750000e-04	-3.14062500e-02
-6.63845000e-07	2.34375000e-03	-8.43750000e-04	-1.56250000e-04	-3.15625000e-02
-6.60645000e-07	-2.50000000e-03	-9.37500000e-04	-1.78125000e-03	-3.00000000e-02
-6.57445000e-07	-1.56250000e-03	-1.21875000e-03	-1.15625000e-03	-3.21875000e-02
-6.54245000e-07	5.15625000e-03	9.68750000e-04	8.43750000e-04	-3.51562500e-02
-6.51045000e-07	1.56250000e-04	-1.06250000e-03	-3.12500000e-05	-2.90625000e-02
-6.47845000e-07	2.03125000e-03	-2.34375000e-03	-1.03125000e-03	-2.42187500e-02
-6.44645000e-07	1.15625000e-02	-1.84375000e-03	-5.31250000e-04	-2.51562500e-02
-6.41445000e-07	3.75000000e-03	-1.75000000e-03	-1.15625000e-03	-2.95312500e-02
-6.38245000e-07	-1.40625000e-03	-2.03125000e-03	-4.06250000e-04	-3.40625000e-02
-6.35045000e-07	-3.75000000e-03	-1.87500000e-03	-1.40625000e-03	-2.90625000e-02
-6.31845000e-07	1.09375000e-03	-1.12500000e-03	-6.56250000e-04	-2.92187500e-02
-6.28645000e-07	7.65625000e-03	3.12500000e-05	-1.28125000e-03	-2.70312500e-02
-6.25445000e-07	-4.68750000e-04	-1.53125000e-03	9.37500000e-05	-3.81250000e-02
-6.22245000e-07	6.25000000e-04	-6.56250000e-04	-1.15625000e-03	-2.73437500e-02
-6.19045000e-07	8.43750000e-03	-1.21875000e-03	-1.56250000e-04	-2.90625000e-02
-6.15845000e-07	3.59375000e-03	-9.68750000e-04	-2.03125000e-03	-3.81250000e-02
-6.12645000e-07	-1.25000000e-03	-1.71875000e-03	-2.81250000e-04	-3.09375000e-02
-6.09445000e-07	3.75000000e-03	-7.81250000e-04	-1.28125000e-03	-2.90625000e-02
-6.06245000e-07	-1.71875000e-03	-4.68750000e-04	-6.56250000e-04	-3.46875000e-02
-6.03045000e-07	-5.62500000e-03	-1.62500000e-03	-4.06250000e-04	-3.21875000e-02
-5.99845000e-07	-9.84375000e-03	-2.09375000e-03	1.09375000e-03	-2.89062500e-02
-5.96645000e-07	-5.00000000e-03	-1.87500000e-03	-1.68750000e-03	-4.29687500e-02
-5.93445000e-07	-1.03125000e-02	-1.50000000e-03	-2.81250000e-04	-2.62500000e-02
-5.90245000e-07	-2.65625000e-03	-1.09375000e-03	-2.31250000e-03	-3.00000000e-02
-5.87045000e-07	-4.68750000e-04	-1.87500000e-03	3.43750000e-04	-2.51562500e-02
-5.83845000e-07	-2.65625000e-03	-7.81250000e-04	3.43750000e-04	-2.03125000e-02
-5.80645000e-07	5.31250000e-03	-5.31250000e-04	-1.15625000e-03	-3.18750000e-02
-5.77445000e-07	2.18750000e-03	-9.37500000e-04	9.68750000e-04	-2.53125000e-02
-5.74245000e-07	3.90625000e-03	-1.25000000e-03	-1.56250000e-04	-3.17187500e-02
-5.71045000e-07	4.68750000e-04	-8.43750000e-04	9.37500000e-05	-2.71875000e-02
-5.67845000e-07	3.43750000e-03	-1.59375000e-03	-3.12500000e-05	-2.53125000e-02
-5.64645000e-07	9.06250000e-03	-3.12500000e-03	1.34375000e-03	-2.54687500e-02
-5.61445000e-07	7.34375000e-03	-4.37500000e-04	5.93750000e-04	-2.23437500e-02
-5.58245000e-07	4.68750000e-04	-1.03125000e-03	-5.31250000e-04	-1.84375000e-02
-5.55045000e-07	1.42187500e-02	-1.50000000e-03	2.18750000e-04	-2.92187500e-02
-5.51845000e-07	7.18750000e-03	-1.28125000e-03	-1.15625000e-03	-1.96875000e-02
-5.48645000e-07	7.34375000e-03	-3.81250000e-03	-4.06250000e-04	-2.48437500e-02
-5.45445000e-07	1.64062500e-02	-9.37500000e-04	9.37500000e-05	-2.28125000e-02
-5.42245000e-07	7.96875000e-03	-5.93750000e-04	9.37500000e-05	-1.65625000e-02
-5.39045000e-07	1.50000000e-02	-6.87500000e-04	-1.40625000e-03	-2.21875000e-02
-5.35845000e-07	1.42187500e-02	-1.34375000e-03	-3.12500000e-05	-2.18750000e-02
-5.32645000e-07	4.84375000e-03	-1.59375000e-03	-1.03125000e-03	-2.43750000e-02
-5.29445000e-07	1.03125000e-02	-5.93750000e-04	-1.03125000e-03	-2.87500000e-02
-5.26245000e-07	7.03125000e-03	-1.50000000e-03	5.93750000e-04	-2.78125000e-02
-5.23045000e-07	6.71875000e-03	-3.43750000e-04	-6.56250000e-04	-3.39062500e-02
-5.19845000e-07	4.06250000e-03	-1.06250000e-03	-1.56250000e-04	-2.76562500e-02
-5.16645000e-07	8.90625000e-03	-8.12500000e-04	-7.81250000e-04	-2.64062500e-02
-5.13445000e-07	7.03125000e-03	-9.68750000e-04	-6.56250000e-04	-2.46875000e-02
-5.10245000e-07	1.04687500e-02	-2.00000000e-03	-7.81250000e-04	-2.87500000e-02
-5.07045000e-07	6.71875000e-03	-1.87500000e-03	-1.03125000e-03	-3.14062500e-02
-5.03845000e-07	1.60937500e-02	-2.21875000e-03	9.37500000e-05	-3.59375000e-02
-5.00645000e-07	1.71875000e-03	-1.46875000e-03	-3.12500000e-05	-2.50000000e-02
-4.97445000e-07	-4.37500000e-03	-2.25000000e-03	4.68750000e-04	-2.75000000e-02
-4.94245000e-07	-1.56250000e-03	-1.75000000e-03	-4.06250000e-04	-3.35937500e-02
-4.91045000e-07	2.50000000e-03	-1.87500000e-03	-1.15625000e-03	-4.14062500e-02
-4.87845000e-07	5.00000000e-03	-9.37500000e-04	-1.40625000e-03	-3.31250000e-02
-4.84645000e-07	-9.21875000e-03	-9.37500000e-04	-1.03125000e-03	-4.23437500e-02
-4.81445000e-07	-1.25000000e-03	-2.81250000e-04	-1.28125000e-03	-3.67187500e-02
-4.78245000e-07	6.25000000e-03	-1.71875000e-03	-1.78125000e-03	-3.53125000e-02
-4.75045000e-07	-5.31250000e-03	-1.84375000e-03	-6.56250000e-04	-4.12500000e-02
-4.71845000e-07	6.56250000e-03	-4.37500000e-04	-1.78125000e-03	-4.03125000e-02
-4.68645000e-07	7.96875000e-03	-6.56250000e-04	-4.06250000e-04	-2.23437500e-02
-4.65445000e-07	1.18750000e-02	-7.18750000e-04	-7.81250000e-04	-3.07812500e-02
-4.62245000e-07	7.81250000e-03	-1.93750000e-03	-1.78125000e-03	-3.31250000e-02
-4.59045000e-07	1.20312500e-02	-1.59375000e-03	-5.31250000e-04	-2.01562500e-02
-4.55845000e-07	8.28125000e-03	-3.12500000e-05	-9.06250000e-04	-2.28125000e-02
-4.52645000e-07	1.17187500e-02	-8.12500000e-04	9.37500000e-05	-2.18750000e-02
-4.49445000e-07	7.65625000e-03	-1.46875000e-03	-3.12500000e-05	-2.14062500e-02
-4.46245000e-07	-1.56250000e-04	-1.34375000e-03	-6.56250000e-04	-2.56250000e-02
-4.43045000e-07	-2.65625000e-03	-1.56250000e-04	5.93750000e-04	-2.50000000e-02
-4.39845000e-07	-3.12500000e-03	-3.12500000e-04	-9.06250000e-04	-2.59375000e-02
-4.36645000e-07	6.25000000e-04	-1.21875000e-03	-1.40625000e-03	-2.89062500e-02
-4.33445000e-07	-2.03125000e-03	-5.62500000e-04	2.18750000e-04	-2.65625000e-02
-4.30245000e-07	3.59375000e-03	-8.12500000e-04	-1.15625000e-03	-2.67187500e-02
-4.27045000e-07	1.67187500e-02	-7.18750000e-04	5.93750000e-04	-3.10937500e-02
-4.23845000e-07	3.43750000e-03	-2.65625000e-03	-4.06250000e-04	-2.87500000e-02
-4.20645000e-07	9.06250000e-03	-1.09375000e-03	-5.31250000e-04	-2.60937500e-02
-4.17445000e-07	9.68750000e-03	-3.12500000e-05	-3.12500000e-05	-2.70312500e-02
-4.14245000e-07	9.53125000e-03	-9.37500000e-05	-6.56250000e-04	-2.81250000e-02
-4.11045000e-07	4.37500000e-03	-1.31250000e-03	-3.12500000e-05	-3.07812500e-02
-4.07845000e-07	5.93750000e-03	-2.00000000e-03	4.68750000e-04	-2.82812500e-02
-4.04645000e-07	7.34375000e-03	-1.56250000e-04	-5.31250000e-04	-2.65625000e-02
-4.01445000e-07	7.18750000e-03	-8.43750000e-04	-1.03125000e-03	-2.98437500e-02
-3.98245000e-07	1.73437500e-02	-4.37500000e-04	-5.31250000e-04	-3.12500000e-02
-3.95045000e-07	9.37500000e-03	-2.00000000e-03	8.43750000e-04	-2.95312500e-02
-3.91845000e-07	1.34375000e-02	-5.31250000e-04	4.68750000e-04	-3.28125000e-02
-3.88645000e-07	9.68750000e-03	-7.50000000e-04	-1.56250000e-04	-2.68750000e-02
-3.85445000e-07	1.65625000e-02	-5.62500000e-04	2.18750000e-04	-3.96875000e-02
-3.82245000e-07	6.87500000e-03	-7.81250000e-04	2.18750000e-04	-3.70312500e-02
-3.79045000e-07	5.78125000e-03	-1.56250000e-04	9.37500000e-05	-2.70312500e-02
-3.75845000e-07	4.68750000e-03	-1.53125000e-03	-7.81250000e-04	-3.56250000e-02
-3.72645000e-07	5.78125000e-03	2.18750000e-04	-3.12500000e-05	-3.46875000e-02
-3.69445000e-07	4.53125000e-03	-1.50000000e-03	-7.81250000e-04	-3.70312500e-02
-3.66245000e-07	1.09375000e-03	-6.87500000e-04	-1.03125000e-03	-3.87500000e-02
-3.63045000e-07	6.25000000e-03	-3.43750000e-04	-5.31250000e-04	-3.96875000e-02
-3.59845000e-07	3.59375000e-03	-1.75000000e-03	-1.65625000e-03	-3.46875000e-02
-3.56645000e-07	9.53125000e-03	-2.00000000e-03	-7.81250000e-04	-3.92187500e-02
-3.53445000e-07	-4.68750000e-04	-1.28125000e-03	9.68750000e-04	-4.01562500e-02
-3.50245000e-07	8.12500000e-03	-9.68750000e-04	-1.15625000e-03	-3.54687500e-02
-3.47045000e-07	5.31250000e-03	-1.62500000e-03	-1.56250000e-04	-2.53125000e-02
-3.43845000e-07	4.21875000e-03	-2.12500000e-03	5.93750000e-04	-3.28125000e-02
-3.40645000e-07	8.90625000e-03	-1.87500000e-04	-7.81250000e-04	-3.57812500e-02
-3.37445000e-07	8.28125000e-03	-1.34375000e-03	2.18750000e-04	-2.56250000e-02
-3.34245000e-07	1.43750000e-02	-1.59375000e-03	-1.28125000e-03	-3.35937500e-02
-3.31045000e-07	5.62500000e-03	-1.96875000e-03	3.43750000e-04	-2.71875000e-02
-3.27845000e-07	6.87500000e-03	-1.56250000e-03	3.43750000e-04	-1.67187500e-02
-3.24645000e-07	1.07812500e-02	-2.81250000e-04	-4.06250000e-04	-2.78125000e-02
-3.21445000e-07	-9.37500000e-04	-9.68750000e-04	-6.56250000e-04	-2.51562500e-02
-3.18245000e-07	7.50000000e-03	-1.53125000e-03	9.37500000e-05	-2.28125000e-02
-3.15045000e-07	9.37500000e-03	3.12500000e-04	-7.81250000e-04	-2.76562500e-02
-3.11845000e-07	1.01562500e-02	-1.87500000e-04	5.93750000e-04	-1.90625000e-02
-3.08645000e-07	1.71875000e-02	-9.37500000e-04	-4.06250000e-04	-2.89062500e-02
-3.05445000e-07	1.54687500e-02	-1.31250000e-03	1.87500000e-04	-2.43750000e-02
-3.02245000e-07	7.34375000e-03	-7.18750000e-04	-1.56250000e-04	-2.57812500e-02
-2.99045000e-07	1.70312500e-02	-1.25000000e-03	7.18750000e-04	-3.32812500e-02
-2.95845000e-07	1.14062500e-02	-2.12500000e-03	-6.56250000e-04	-2.76562500e-02
-2.92645000e-07	7.81250000e-03	-7.18750000e-04	3.43750000e-04	-3.79687500e-02
-2.89445000e-07	8.75000000e-03	-2.87500000e-03	-1.03125000e-03	-2.98437500e-02
-2.86245000e-07	2.18750000e-03	-6.25000000e-05	-4.06250000e-04	-4.18750000e-02
-2.83045000e-07	1.06250000e-02	-1.62500000e-03	-1.28125000e-03	-3.81250000e-02
-2.79845000e-07	3.28125000e-03	-1.75000000e-03	4.68750000e-04	-3.90625000e-02
-2.76645000e-07	1.06250000e-02	9.37500000e-05	-1.90625000e-03	-3.26562500e-02
-2.73445000e-07	-3.43750000e-03	-7.18750000e-04	-4.06250000e-04	-3.81250000e-02
-2.70245000e-07	5.93750000e-03	-3.12500000e-04	-1.15625000e-03	-3.40625000e-02
-2.67045000e-07	7.34375000e-03	-2.84375000e-03	-4.06250000e-04	-3.29687500e-02
-2.63845000e-07	7.81250000e-03	-2.84375000e-03	-2.81250000e-04	-3.73437500e-02
-2.60645000e-07	4.21875000e-03	-1.12500000e-03	-1.56250000e-04	-2.89062500e-02
-2.57445000e-07	3.12500000e-03	5.31250000e-04	-5.31250000e-04	-3.90625000e-02
-2.54245000e-07	4.68750000e-03	-1.21875000e-03	1.59375000e-03	-3.70312500e-02
-2.51045000e-07	9.37500000e-04	-5.31250000e-04	2.18750000e-04	-2.39062500e-02
-2.47845000e-07	7.03125000e-03	-5.93750000e-04	-2.65625000e-03	-2.92187500e-02
-2.44645000e-07	-2.34375000e-03	-1.62500000e-03	-2.81250000e-04	-2.92187500e-02
-2.41445000e-07	3.59375000e-03	-2.50000000e-03	-1.65625000e-03	-2.54687500e-02
-2.38245000e-07	1.18750000e-02	-2.46875000e-03	-1.53125000e-03	-2.39062500e-02
-2.35045000e-07	0.00000000e+00	-1.25000000e-03	9.37500000e-05	-3.48437500e-02
-2.31845000e-07	7.65625000e-03	-2.71875000e-03	-1.78125000e-03	-2.70312500e-02
-2.28645000e-07	4.06250000e-03	-1.87500000e-04	5.93750000e-04	-2.92187500e-02
-2.25445000e-07	1.04687500e-02	-1.84375000e-03	-3.12500000e-05	-2.96875000e-02
-2.22245000e-07	5.62500000e-03	-1.12500000e-03	4.68750000e-04	-2.81250000e-02
-2.19045000e-07	4.53125000e-03	-1.71875000e-03	-5.31250000e-04	-2.43750000e-02
-2.15845000e-07	2.65625000e-02	-5.93750000e-04	9.37500000e-05	-4.15625000e-02
-2.12645000e-07	6.64062500e-02	-4.37500000e-04	-1.28125000e-03	-3.67187500e-02
-2.09445000e-07	1.58281250e-01	-1.75000000e-03	-7.81250000e-04	-3.64062500e-02
-2.06245000e-07	2.88750000e-01	-1.50000000e-03	-1.78125000e-03	-4.62500000e-02
-2.03045000e-07	4.15312500e-01	-2.81250000e-04	3.43750000e-04	-4.42187500e-02
-1.99845000e-07	4.78437500e-01	1.87500000e-04	-7.81250000e-04	-1.98437500e-02
-1.96645000e-07	4.56093750e-01	-6.25000000e-05	4.68750000e-04	3.10937500e-02
-1.93445000e-07	3.80312500e-01	-9.37500000e-04	-2.81250000e-04	6.95312500e-02
-1.90245000e-07	2.80937500e-01	-6.56250000e-04	-6.56250000e-04	8.76562500e-02
-1.87045000e-07	2.09218750e-01	-2.15625000e-03	-7.81250000e-04	7.06250000e-02
-1.83845000e-07	1.72187500e-01	-9.68750000e-04	-7.81250000e-04	3.59375000e-03
-1.80645000e-07	1.87343750e-01	-1.50000000e-03	-5.31250000e-04	-6.60937500e-02
-1.77445000e-07	2.22656250e-01	6.25000000e-05	3.43750000e-04	-9.59375000e-02
-1.74245000e-07	2.87968750e-01	3.12500000e-04	-1.40625000e-03	-8.79687500e-02
-1.71045000e-07	3.73437500e-01	3.12500000e-04	-1.28125000e-03	-1.65625000e-02
-1.67845000e-07	4.29062500e-01	-1.15625000e-03	7.18750000e-04	6.75000000e-02
-1.64645000e-07	4.57187500e-01	-2.50000000e-03	-1.56250000e-04	1.22187500e-01
-1.61445000e-07	4.31250000e-01	-9.06250000e-04	-1.90625000e-03	1.42343750e-01
-1.58245000e-07	3.76250000e-01	-1.21875000e-03	-3.12500000e-05	1.11718750e-01
-1.55045000e-07	3.26093750e-01	-8.43750000e-04	-2.81250000e-04	4.54687500e-02
-1.51845000e-07	2.85625000e-01	-9.06250000e-04	-4.06250000e-04	-2.09375000e-02
-1.48645000e-07	2.91093750e-01	-1.87500000e-04	-1.28125000e-03	-6.95312500e-02
-1.45445000e-07	3.26718750e-01	1.34375000e-03	-1.15625000e-03	-7.21875000e-02
-1.42245000e-07	3.45000000e-01	-1.03125000e-03	-6.56250000e-04	-2.57812500e-02
-1.39045000e-07	3.68593750e-01	-1.18750000e-03	-1.03125000e-03	4.03125000e-02
-1.35845000e-07	3.77968750e-01	-2.62500000e-03	-1.40625000e-03	1.04843750e-01
-1.32645000e-07	3.98593750e-01	-2.00000000e-03	-6.56250000e-04	1.36093750e-01
-1.29445000e-07	4.24843750e-01	-1.71875000e-03	-1.03125000e-03	1.22968750e-01
-1.26245000e-07	4.44062500e-01	-1.28125000e-03	-5.62500000e-04	7.89062500e-02
-1.23045000e-07	4.43125000e-01	-5.62500000e-04	-2.15625000e-03	3.93750000e-02
-1.19845000e-07	4.13437500e-01	1.06250000e-03	-1.03125000e-03	-7.34375000e-03
-1.16645000e-07	3.89843750e-01	5.62500000e-04	-3.12500000e-05	-2.57812500e-02
-1.13445000e-07	3.71875000e-01	-1.87500000e-04	-5.31250000e-04	-3.28125000e-03
-1.10245000e-07	3.77343750e-01	-8.12500000e-04	-6.56250000e-04	4.79687500e-02
-1.07045000e-07	4.14062500e-01	-1.06250000e-03	-7.81250000e-04	9.64062500e-02
-1.03845000e-07	4.42812500e-01	-1.50000000e-03	-4.06250000e-04	1.26718750e-01
-1.00645000e-07	4.65625000e-01	-1.43750000e-03	-2.43750000e-03	1.26562500e-01
-9.74450000e-08	4.95312500e-01	-7.50000000e-04	-1.15625000e-03	1.03125000e-01
-9.42450000e-08	5.05156250e-01	1.87500000e-04	3.43750000e-04	8.09375000e-02
-9.10450000e-08	5.09531250e-01	-2.81250000e-04	-1.03125000e-03	6.25000000e-02
-8.78450000e-08	4.88593750e-01	-9.68750000e-04	-4.06250000e-04	6.00000000e-02
-8.46450000e-08	4.67812500e-01	3.12500000e-04	2.18750000e-04	7.10937500e-02
-8.14450000e-08	4.50312500e-01	-1.87500000e-04	9.68750000e-04	9.59375000e-02
-7.82450000e-08	4.50156250e-01	-1.59375000e-03	-2.81250000e-04	1.10625000e-01
-7.50450000e-08	4.54843750e-01	-4.06250000e-04	9.68750000e-04	1.15468750e-01
-7.18450000e-08	4.82500000e-01	6.87500000e-04	9.37500000e-05	1.18906250e-01
-6.86450000e-08	4.95781250e-01	6.25000000e-05	4.68750000e-04	1.25625000e-01
-6.54450000e-08	5.16093750e-01	5.62500000e-04	7.18750000e-04	1.14843750e-01
-6.22450000e-08	5.30312500e-01	-1.87500000e-04	4.68750000e-04	1.07500000e-01
-5.90450000e-08	5.32968750e-01	3.12500000e-04	3.43750000e-04	1.03750000e-01
-5.58450000e-08	5.38593750e-01	-6.87500000e-04	-1.03125000e-03	9.54687500e-02
-5.26450000e-08	5.36718750e-01	-1.06250000e-03	-1.28125000e-03	9.10937500e-02
-4.94450000e-08	5.25781250e-01	-9.37500000e-05	4.68750000e-04	1.02031250e-01
-4.62450000e-08	5.06718750e-01	-6.87500000e-04	-1.15625000e-03	1.20156250e-01
-4.30450000e-08	5.14531250e-01	-1.09375000e-03	-1.28125000e-03	1.30000000e-01
-3.98450000e-08	5.12656250e-01	-8.12500000e-04	-1.53125000e-03	1.41406250e-01
-3.66450000e-08	5.21875000e-01	-3.43750000e-04	-3.12500000e-05	1.32187500e-01
-3.34450000e-08	5.47187500e-01	-4.68750000e-04	-3.12500000e-05	1.25312500e-01
-3.02450000e-08	5.56250000e-01	-1.87500000e-04	-1.28125000e-03	1.26875000e-01
-2.70450000e-08	5.80781250e-01	-1.87500000e-04	-1.53125000e-03	1.34375000e-01
-2.38450000e-08	6.02031250e-01	-8.43750000e-04	-1.15625000e-03	1.37656250e-01
-2.06450000e-08	6.05937500e-01	-3.12500000e-05	-7.81250000e-04	1.42500000e-01
-1.74450000e-08	6.08750000e-01	-5.93750000e-04	-1.56250000e-04	1.49375000e-01
-1.42450000e-08	5.90625000e-01	7.18750000e-04	-1.53125000e-03	1.54375000e-01
-1.10450000e-08	5.85312500e-01	5.62500000e-04	-1.03125000e-03	1.48750000e-01
-7.84500000e-09	5.81093750e-01	5.62500000e-04	-3.12500000e-05	1.60000000e-01
-4.64500000e-09	5.89062500e-01	4.37500000e-04	9.37500000e-05	1.64062500e-01
-1.44500000e-09	6.08593750e-01	-5.93750000e-04	-6.56250000e-04	1.59843750e-01
1.75500000e-09	6.19531250e-01	3.12500000e-04	7.18750000e-04	1.63125000e-01
4.95500000e-09	6.33906250e-01	-6.25000000e-05	-1.56250000e-04	1.70625000e-01
8.15500000e-09	6.47968750e-01	5.93750000e-04	3.43750000e-04	1.78437500e-01
1.13550000e-08	6.58593750e-01	-1.50000000e-03	1.15625000e-03	1.72812500e-01
1.45550000e-08	6.50937500e-01	-6.87500000e-04	8.43750000e-04	1.71093750e-01
1.77550000e-08	6.55312500e-01	-6.25000000e-05	-1.40625000e-03	1.77187500e-01
2.09550000e-08	6.46250000e-01	1.87500000e-04	4.68750000e-04	1.78750000e-01
2.41550000e-08	6.36562500e-01	-4.68750000e-04	8.43750000e-04	1.82812500e-01
2.73550000e-08	6.38906250e-01	-5.62500000e-04	9.37500000e-05	1.82343750e-01
3.05550000e-08	6.45781250e-01	1.56250000e-04	-4.06250000e-04	1.78593750e-01
3.37550000e-08	6.65156250e-01	9.37500000e-04	-6.56250000e-04	1.85937500e-01
3.69550000e-08	6.73593750e-01	-3.12500000e-04	-1.56250000e-04	1.85468750e-01
4.01550000e-08	6.81875000e-01	-6.25000000e-05	-2.06250000e-03	1.88750000e-01
4.33550000e-08	6.86093750e-01	1.09375000e-03	-4.06250000e-04	1.88593750e-01
4.65550000e-08	6.78906250e-01	3.43750000e-04	-1.78125000e-03	1.95781250e-01
4.97550000e-08	6.83281250e-01	-8.12500000e-04	-1.56250000e-04	1.87812500e-01
5.29550000e-08	6.90000000e-01	-1.18750000e-03	4.68750000e-04	2.05625000e-01
5.61550000e-08	6.81875000e-01	-3.43750000e-04	-1.03125000e-03	2.10000000e-01
5.93550000e-08	6.92187500e-01	4.06250000e-04	-1.03125000e-03	2.08906250e-01
6.25550000e-08	6.97968750e-01	5.31250000e-04	-7.81250000e-04	2.14375000e-01
6.57550000e-08	7.13906250e-01	-6.25000000e-05	-6.56250000e-04	2.22656250e-01
6.89550000e-08	7.21406250e-01	7.81250000e-04	-4.06250000e-04	2.08437500e-01
7.21550000e-08	7.28593750e-01	1.21875000e-03	2.18750000e-04	2.11562500e-01
7.53550000e-08	7.29062500e-01	-2.81250000e-04	5.93750000e-04	2.15468750e-01
7.85550000e-08	7.32656250e-01	9.37500000e-05	7.18750000e-04	2.15625000e-01
8.17550000e-08	7.32343750e-01	-6.87500000e-04	5.93750000e-04	2.22656250e-01
8.49550000e-08	7.36562500e-01	-7.50000000e-04	3.43750000e-04	2.39843750e-01
8.81550000e-08	7.52187500e-01	-3.43750000e-04	7.18750000e-04	2.38906250e-01
9.13550000e-08	7.50781250e-01	7.18750000e-04	3.43750000e-04	2.43281250e-01
9.45550000e-08	7.55312500e-01	5.62500000e-04	9.37500000e-05	2.39531250e-01
9.77550000e-08	7.58281250e-01	3.12500000e-05	9.37500000e-05	2.43437500e-01
1.00955000e-07	7.59062500e-01	6.87500000e-04	3.43750000e-04	2.28125000e-01
1.04155000e-07	7.59062500e-01	-8.12500000e-04	1.09375000e-03	2.38125000e-01
1.07355000e-07	7.68437500e-01	-1.09375000e-03	1.56250000e-04	2.50312500e-01
1.10555000e-07	7.72968750e-01	-4.68750000e-04	-5.31250000e-04	2.54218750e-01
1.13755000e-07	7.87031250e-01	2.18750000e-03	1.21875000e-03	2.44687500e-01
1.16955000e-07	7.88281250e-01	6.25000000e-05	3.43750000e-04	2.57031250e-01
1.20155000e-07	7.88750000e-01	6.25000000e-05	-2.81250000e-04	2.61093750e-01
1.23355000e-07	8.02500000e-01	1.09375000e-03	2.18750000e-04	2.57343750e-01
1.26555000e-07	8.04218750e-01	1.87500000e-04	9.37500000e-05	2.52812500e-01
1.29755000e-07	8.08281250e-01	-6.25000000e-05	5.93750000e-04	2.53750000e-01
1.32955000e-07	8.11406250e-01	-9.37500000e-05	3.43750000e-04	2.62187500e-01
1.36155000e-07	8.19062500e-01	5.62500000e-04	9.37500000e-05	2.70625000e-01
1.39355000e-07	8.14843750e-01	8.12500000e-04	-3.12500000e-05	2.73593750e-01
1.42555000e-07	8.24375000e-01	5.62500000e-04	3.43750000e-04	2.67968750e-01
1.45755000e-07	8.38750000e-01	-1.87500000e-04	-1.28125000e-03	2.75937500e-01
1.48955000e-07	8.32968750e-01	5.62500000e-04	-1.15625000e-03	2.82031250e-01
1.52155000e-07	8.48437500e-01	2.81250000e-04	-2.81250000e-04	2.77812500e-01
1.55355000e-07	8.45468750e-01	9.37500000e-05	-3.12500000e-05	2.78593750e-01
1.58555000e-07	8.48750000e-01	-4.37500000e-04	5.93750000e-04	2.78125000e-01
1.61755000e-07	8.45000000e-01	1.71875000e-03	3.43750000e-04	2.74531250e-01
1.64955000e-07	8.45625000e-01	-3.12500000e-04	-5.31250000e-04	2.75781250e-01
1.68155000e-07	8.54531250e-01	-1.06250000e-03	-4.06250000e-04	2.72812500e-01
1.71355000e-07	8.57500000e-01	5.62500000e-04	-4.06250000e-04	2.81562500e-01
1.74555000e-07	8.66093750e-01	8.43750000e-04	-2.81250000e-04	2.83906250e-01
1.77755000e-07	8.72031250e-01	4.06250000e-04	-2.81250000e-04	2.87968750e-01
1.80955000e-07	8.75781250e-01	3.12500000e-04	8.43750000e-04	2.92031250e-01
1.84155000e-07	8.90312500e-01	-3.12500000e-04	-7.81250000e-04	2.93593750e-01
1.87355000e-07	8.89687500e-01	4.68750000e-04	-1.03125000e-03	2.91562500e-01
1.90555000e-07	8.99218750e-01	-8.43750000e-04	3.43750000e-04	2.97500000e-01
1.93755000e-07	8.96875000e-01	-3.43750000e-04	-2.81250000e-04	2.86718750e-01
1.96955000e-07	8.95312500e-01	4.37500000e-04	-1.28125000e-03	2.97656250e-01
2.00155000e-07	8.98437500e-01	1.21875000e-03	-5.31250000e-04	3.00625000e-01
2.03355000e-07	9.03125000e-01	-5.62500000e-04	-2.03125000e-03	2.96093750e-01
2.06555000e-07	9.13906250e-01	1.15625000e-03	-3.12500000e-05	3.03593750e-01
2.09755000e-07	9.07343750e-01	3.12500000e-04	3.43750000e-04	3.12031250e-01
2.12955000e-07	9.22187500e-01	5.62500000e-04	-1.65625000e-03	3.08750000e-01
2.16155000e-07	9.23125000e-01	4.37500000e-04	-4.06250000e-04	3.15312500e-01
2.19355000e-07	9.32812500e-01	1.21875000e-03	4.68750000e-04	3.09375000e-01
2.22555000e-07	9.35781250e-01	9.37500000e-04	9.37500000e-05	3.25156250e-01
2.25755000e-07	9.41718750e-01	9.37500000e-04	5.93750000e-04	3.22656250e-01
2.28955000e-07	9.43437500e-01	-5.93750000e-04	-5.31250000e-04	3.27500000e-01
2.32155000e-07	9.60156250e-01	4.06250000e-04	1.09375000e-03	3.36562500e-01
2.35355000e-07	9.72343750e-01	-7.18750000e-04	-6.56250000e-04	3.35468750e-01
2.38555000e-07	9.67812500e-01	1.59375000e-03	-2.81250000e-04	3.43593750e-01
2.41755000e-07	9.75156250e-01	2.81250000e-04	7.18750000e-04	3.47968750e-01
2.44955000e-07	9.82656250e-01	4.06250000e-04	-1.15625000e-03	3.45468750e-01
2.48155000e-07	9.80468750e-01	1.34375000e-03	8.43750000e-04	3.49218750e-01
2.51355000e-07	9.80781250e-01	1.03125000e-03	-3.12500000e-05	3.59062500e-01
2.54555000e-07	9.77500000e-01	1.31250000e-03	-1.56250000e-04	3.60937500e-01
2.57755000e-07	9.81093750e-01	1.18750000e-03	-3.12500000e-05	3.54218750e-01
2.60955000e-07	9.87812500e-01	-4.68750000e-04	4.68750000e-04	3.56875000e-01
2.64155000e-07	9.98281250e-01	6.87500000e-04	-7.81250000e-04	3.68593750e-01
2.67355000e-07	1.00171875e+00	-3.43750000e-04	3.43750000e-04	3.59531250e-01
2.70555000e-07	1.00578125e+00	8.43750000e-04	2.18750000e-04	3.69531250e-01
2.73755000e-07	1.00218750e+00	3.12500000e-05	-4.06250000e-04	3.71718750e-01
2.76955000e-07	1.01453125e+00	8.12500000e-04	-2.81250000e-04	3.66875000e-01
2.80155000e-07	1.01453125e+00	-2.18750000e-04	3.43750000e-04	3.58906250e-01
2.83355000e-07	1.02468750e+00	5.93750000e-04	1.21875000e-03	3.61875000e-01
2.86555000e-07	1.02218750e+00	1.46875000e-03	-1.56250000e-04	3.64375000e-01
2.89755000e-07	1.03046875e+00	8.12500000e-04	-3.12500000e-05	3.72968750e-01
2.92955000e-07	1.02484375e+00	2.09375000e-03	8.43750000e-04	3.73125000e-01
2.96155000e-07	1.04062500e+00	1.31250000e-03	9.68750000e-04	3.82656250e-01
2.99355000e-07	1.04515625e+00	9.37500000e-04	-1.56250000e-04	3.71250000e-01
3.02555000e-07	1.04812500e+00	4.37500000e-04	9.37500000e-05	3.81875000e-01
3.05755000e-07	1.05718750e+00	1.56250000e-04	-6.56250000e-04	3.75468750e-01
3.08955000e-07	1.05968750e+00	8.12500000e-04	-3.12500000e-05	3.77343750e-01
3.12155000e-07	1.06375000e+00	6.87500000e-04	-1.40625000e-03	3.87500000e-01
3.15355000e-07	1.06765625e+00	1.81250000e-03	-1.53125000e-03	3.88593750e-01
3.18555000e-07	1.06781250e+00	6.56250000e-04	4.68750000e-04	3.87187500e-01
3.21755000e-07	1.07406250e+00	1.56250000e-04	-1.56250000e-04	3.95781250e-01
3.24955000e-07	1.08359375e+00	1.09375000e-03	7.18750000e-04	4.00937500e-01
3.28155000e-07	1.08187500e+00	1.06250000e-03	-5.31250000e-04	4.04375000e-01
3.31355000e-07	1.08921875e+00	5.62500000e-04	-1.15625000e-03	3.97343750e-01
3.34555000e-07	1.09656250e+00	1.96875000e-03	7.18750000e-04	4.11875000e-01
3.37755000e-07	1.09468750e+00	2.81250000e-04	-3.12500000e-05	4.11875000e-01
3.40955000e-07	1.09875000e+00	1.56250000e-03	2.18750000e-04	4.13281250e-01
3.44155000e-07	1.10359375e+00	2.90625000e-03	-3.12500000e-05	4.22031250e-01
3.47355000e-07	1.11078125e+00	1.68750000e-03	-1.56250000e-04	4.24531250e-01
3.50555000e-07	1.12296875e+00	1.68750000e-03	-1.56250000e-04	4.29062500e-01
3.53755000e-07	1.12343750e+00	1.31250000e-03	-6.25000000e-05	4.28906250e-01
3.56955000e-07	1.13968750e+00	-9.68750000e-04	2.18750000e-04	4.24687500e-01
3.60155000e-07	1.12937500e+00	1.87500000e-04	-3.12500000e-05	4.27500000e-01
3.63355000e-07	1.12937500e+00	2.06250000e-03	6.56250000e-04	4.29531250e-01
3.66555000e-07	1.13125000e+00	1.43750000e-03	-3.12500000e-05	4.31250000e-01
3.69755000e-07	1.14343750e+00	1.81250000e-03	9.68750000e-04	4.26562500e-01
3.72955000e-07	1.14109375e+00	9.37500000e-04	1.21875000e-03	4.33906250e-01
3.76155000e-07	1.14359375e+00	1.28125000e-03	1.21875000e-03	4.32187500e-01
3.79355000e-07	1.15406250e+00	1.68750000e-03	4.68750000e-04	4.45468750e-01
3.82555000e-07	1.15312500e+00	2.43750000e-03	8.43750000e-04	4.40000000e-01
3.85755000e-07	1.16015625e+00	1.43750000e-03	1.09375000e-03	4.26250000e-01
3.88955000e-07	1.15921875e+00	1.31250000e-03	-2.81250000e-04	4.35781250e-01
3.92155000e-07	1.16187500e+00	1.40625000e-03	2.18750000e-04	4.42187500e-01
3.95355000e-07	1.15984375e+00	1.43750000e-03	1.56250000e-03	4.44687500e-01
3.98555000e-07	1.17406250e+00	9.37500000e-04	5.93750000e-04	4.38437500e-01
4.01755000e-07	1.16937500e+00	2.31250000e-03	-7.81250000e-04	4.39531250e-01
4.04955000e-07	1.17750000e+00	2.31250000e-03	-5.31250000e-04	4.38750000e-01
4.08155000e-07	1.18140625e+00	4.37500000e-04	-7.81250000e-04	4.45937500e-01
4.11355000e-07	1.18890625e+00	1.81250000e-03	-1.40625000e-03	4.46875000e-01
4.14555000e-07	1.19187500e+00	1.56250000e-03	1.03125000e-03	4.46093750e-01
4.17755000e-07	1.20296875e+00	2.18750000e-03	5.93750000e-04	4.52500000e-01
4.20955000e-07	1.19156250e+00	1.68750000e-03	1.59375000e-03	4.56406250e-01
4.24155000e-07	1.20593750e+00	1.93750000e-03	-2.81250000e-04	4.58593750e-01
4.27355000e-07	1.19593750e+00	9.37500000e-04	-7.81250000e-04	4.69218750e-01
4.30555000e-07	1.20343750e+00	1.31250000e-03	-1.03125000e-03	4.66875000e-01
4.33755000e-07	1.21546875e+00	2.90625000e-03	-1.56250000e-04	4.58906250e-01
4.36955000e-07	1.21078125e+00	8.12500000e-04	9.68750000e-04	4.64843750e-01
4.40155000e-07	1.20562500e+00	4.37500000e-04	1.03125000e-03	4.80000000e-01
4.43355000e-07	1.21562500e+00	3.40625000e-03	-5.31250000e-04	4.81406250e-01
4.46555000e-07	1.22203125e+00	3.12500000e-04	2.18750000e-04	4.82031250e-01
4.49755000e-07	1.22296875e+00	2.90625000e-03	5.93750000e-04	4.87812500e-01
4.52955000e-07	1.22921875e+00	1.68750000e-03	2.18750000e-04	4.85312500e-01
4.56155000e-07	1.23390625e+00	3.03125000e-03	3.43750000e-04	4.90000000e-01
4.59355000e-07	1.24093750e+00	2.43750000e-03	-5.31250000e-04	4.88281250e-01
4.62555000e-07	1.25156250e+00	3.31250000e-03	1.09375000e-03	4.86406250e-01
4.65755000e-07	1.24484375e+00	2.78125000e-03	-1.15625000e-03	4.92343750e-01
4.68955000e-07	1.24859375e+00	1.43750000e-03	2.18750000e-04	4.93593750e-01
4.72155000e-07	1.24203125e+00	1.93750000e-03	-4.06250000e-04	4.92500000e-01
4.75355000e-07	1.25312500e+00	2.06250000e-03	7.18750000e-04	4.94687500e-01
4.78555000e-07	1.25437500e+00	2.31250000e-03	8.43750000e-04	4.91250000e-01
4.81755000e-07	1.25937500e+00	1.68750000e-03	-1.56250000e-04	5.02031250e-01
4.84955000e-07	1.26218750e+00	1.78125000e-03	-6.56250000e-04	5.00625000e-01
4.88155000e-07	1.27000000e+00	7.81250000e-04	9.37500000e-05	5.03750000e-01
4.91355000e-07	1.27328125e+00	1.31250000e-03	-2.81250000e-04	5.02031250e-01
4.94555000e-07	1.28031250e+00	3.78125000e-03	9.37500000e-05	5.11875000e-01
4.97755000e-07	1.28296875e+00	1.81250000e-03	6.56250000e-04	5.10781250e-01
5.00955000e-07	1.28453125e+00	2.43750000e-03	9.68750000e-04	5.11875000e-01
5.04155000e-07	1.28578125e+00	3.28125000e-03	9.37500000e-05	5.20781250e-01
5.07355000e-07	1.29625000e+00	2.43750000e-03	4.68750000e-04	5.24062500e-01
5.10555000e-07	1.28937500e+00	1.93750000e-03	3.43750000e-04	5.22968750e-01
5.13755000e-07	1.28468750e+00	2.78125000e-03	8.43750000e-04	5.25781250e-01
5.16955000e-07	1.30078125e+00	1.81250000e-03	-2.15625000e-03	5.17656250e-01
5.20155000e-07	1.29406250e+00	2.18750000e-03	2.18750000e-04	5.19062500e-01
5.23355000e-07	1.30828125e+00	3.21875000e-03	-3.12500000e-05	5.13593750e-01
5.26555000e-07	1.30750000e+00	2.31250000e-03	-1.56250000e-04	5.25937500e-01
5.29755000e-07	1.31015625e+00	1.81250000e-03	-4.06250000e-04	5.23906250e-01
5.32955000e-07	1.30906250e+00	1.06250000e-03	4.68750000e-04	5.25468750e-01
5.36155000e-07	1.31531250e+00	1.56250000e-03	9.37500000e-05	5.30781250e-01
5.39355000e-07	1.31796875e+00	2.06250000e-03	7.18750000e-04	5.31875000e-01
5.42555000e-07	1.31703125e+00	1.18750000e-03	-1.56250000e-04	5.32812500e-01
5.45755000e-07	1.32953125e+00	3.78125000e-03	7.18750000e-04	5.36875000e-01
5.48955000e-07	1.33515625e+00	2.31250000e-03	6.87500000e-04	5.44531250e-01
5.52155000e-07	1.34265625e+00	2.90625000e-03	1.03125000e-03	5.45781250e-01
5.55355000e-07	1.34765625e+00	1.93750000e-03	-1.78125000e-03	5.48437500e-01
5.58555000e-07	1.34625000e+00	2.53125000e-03	2.18750000e-04	5.50468750e-01
5.61755000e-07	1.35593750e+00	2.43750000e-03	5.93750000e-04	5.47500000e-01
5.64955000e-07	1.36234375e+00	2.37500000e-03	8.43750000e-04	5.52031250e-01
5.68155000e-07	1.36453125e+00	2.03125000e-03	1.21875000e-03	5.49375000e-01
5.71355000e-07	1.35921875e+00	1.09375000e-03	9.37500000e-05	5.62187500e-01
5.74555000e-07	1.36656250e+00	1.68750000e-03	4.68750000e-04	5.58437500e-01
5.77755000e-07	1.37000000e+00	3.15625000e-03	7.18750000e-04	5.57656250e-01
5.80955000e-07	1.36718750e+00	2.06250000e-03	6.25000000e-05	5.63593750e-01
5.84155000e-07	1.37781250e+00	3.15625000e-03	-1.03125000e-03	5.60937500e-01
5.87355000e-07	1.37671875e+00	2.78125000e-03	4.68750000e-04	5.61406250e-01
5.90555000e-07	1.38375000e+00	1.43750000e-03	7.18750000e-04	5.60937500e-01
5.93755000e-07	1.37812500e+00	2.56250000e-03	-2.09375000e-03	5.70156250e-01
5.96955000e-07	1.39046875e+00	3.84375000e-03	-1.03125000e-03	5.68281250e-01
6.00155000e-07	1.39578125e+00	3.46875000e-03	7.18750000e-04	5.60156250e-01
6.03355000e-07	1.39781250e+00	2.31250000e-03	9.37500000e-05	5.69062500e-01
6.06555000e-07	1.40046875e+00	3.03125000e-03	-3.12500000e-05	5.76562500e-01
6.09755000e-07	1.40937500e+00	3.21875000e-03	3.75000000e-04	5.81406250e-01
6.12955000e-07	1.41015625e+00	1.96875000e-03	-6.56250000e-04	5.76406250e-01
6.16155000e-07	1.41609375e+00	2.31250000e-03	1.46875000e-03	5.80625000e-01
6.19355000e-07	1.41562500e+00	2.56250000e-03	-2.81250000e-04	5.80781250e-01
6.22555000e-07	1.41968750e+00	3.03125000e-03	-1.03125000e-03	5.81718750e-01
6.25755000e-07	1.41812500e+00	4.21875000e-03	4.68750000e-04	5.92812500e-01
6.28955000e-07	1.42093750e+00	2.90625000e-03	8.43750000e-04	5.92812500e-01
6.32155000e-07	1.42890625e+00	1.96875000e-03	-1.56250000e-04	5.94218750e-01
6.35355000e-07	1.42687500e+00	3.84375000e-03	9.37500000e-05	5.93750000e-01
6.38555000e-07	1.43328125e+00	2.56250000e-03	-9.37500000e-05	5.96250000e-01
6.41755000e-07	1.43828125e+00	3.15625000e-03	7.18750000e-04	5.92187500e-01
6.44955000e-07	1.44531250e+00	3.09375000e-03	-1.56250000e-04	6.05937500e-01
6.48155000e-07	1.44875000e+00	3.03125000e-03	6.87500000e-04	5.99375000e-01
6.51355000e-07	1.44078125e+00	2.62500000e-03	7.18750000e-04	6.03281250e-01
6.54555000e-07	1.45296875e+00	3.71875000e-03	-2.81250000e-04	6.03593750e-01
6.57755000e-07	1.44968750e+00	3.84375000e-03	-1.56250000e-04	6.08281250e-01
6.60955000e-07	1.45765625e+00	3.34375000e-03	2.03125000e-03	6.16093750e-01
6.64155000e-07	1.45625000e+00	4.34375000e-03	8.12500000e-04	6.14843750e-01
6.67355000e-07	1.46093750e+00	3.09375000e-03	-3.12500000e-05	6.19687500e-01
6.70555000e-07	1.47250000e+00	3.59375000e-03	6.56250000e-04	6.25156250e-01
6.73755000e-07	1.46500000e+00	3.34375000e-03	5.62500000e-04	6.33906250e-01
6.76955000e-07	1.47625000e+00	4.09375000e-03	8.12500000e-04	6.22031250e-01
6.80155000e-07	1.48031250e+00	5.21875000e-03	1.71875000e-03	6.25937500e-01
6.83355000e-07	1.48328125e+00	3.84375000e-03	-2.81250000e-04	6.40312500e-01
6.86555000e-07	1.48031250e+00	2.56250000e-03	1.53125000e-03	6.41250000e-01
6.89755000e-07	1.49046875e+00	3.03125000e-03	6.25000000e-04	6.37187500e-01
6.92955000e-07	1.48468750e+00	2.96875000e-03	8.43750000e-04	6.37031250e-01
6.96155000e-07	1.48375000e+00	5.09375000e-03	2.18750000e-04	6.45468750e-01
6.99355000e-07	1.49015625e+00	3.46875000e-03	9.37500000e-05	6.36406250e-01
7.02555000e-07	1.49906250e+00	2.84375000e-03	-6.56250000e-04	6.45937500e-01
7.05755000e-07	1.49171875e+00	3.59375000e-03	7.18750000e-04	6.33906250e-01
7.08955000e-07	1.49265625e+00	3.71875000e-03	5.93750000e-04	6.49687500e-01
7.12155000e-07	1.50234375e+00	4.21875000e-03	2.18750000e-04	6.40312500e-01
7.15355000e-07	1.50937500e+00	3.53125000e-03	1.21875000e-03	6.41406250e-01
7.18555000e-07	1.50921875e+00	3.96875000e-03	1.78125000e-03	6.50468750e-01
7.21755000e-07	1.50328125e+00	2.96875000e-03	-1.03125000e-03	6.48906250e-01
7.24955000e-07	1.51453125e+00	3.90625000e-03	8.43750000e-04	6.53125000e-01
7.28155000e-07	1.51078125e+00	3.40625000e-03	7.18750000e-04	6.50781250e-01
7.31355000e-07	1.51078125e+00	4.34375000e-03	-3.12500000e-05	6.60625000e-01
7.34555000e-07	1.51531250e+00	4.34375000e-03	5.93750000e-04	6.53750000e-01
7.37755000e-07	1.51093750e+00	3.71875000e-03	1.59375000e-03	6.54375000e-01
7.40955000e-07	1.52078125e+00	3.53125000e-03	-1.56250000e-04	6.60000000e-01
7.44155000e-07	1.52031250e+00	4.06250000e-03	9.37500000e-05	6.59375000e-01
7.47355000e-07	1.52281250e+00	3.37500000e-03	1.09375000e-03	6.57812500e-01
7.50555000e-07	1.52687500e+00	4.09375000e-03	1.09375000e-03	6.53281250e-01
7.53755000e-07	1.53250000e+00	3.84375000e-03	1.81250000e-03	6.70156250e-01
7.56955000e-07	1.53953125e+00	4.34375000e-03	9.68750000e-04	6.73281250e-01
7.60155000e-07	1.53312500e+00	4.71875000e-03	9.37500000e-05	6.71718750e-01
7.63355000e-07	1.54312500e+00	4.50000000e-03	1.09375000e-03	6.70937500e-01
7.66555000e-07	1.55109375e+00	4.34375000e-03	-5.31250000e-04	6.71406250e-01
7.69755000e-07	1.55281250e+00	4.15625000e-03	9.37500000e-05	6.77343750e-01
7.72955000e-07	1.57218750e+00	2.90625000e-03	4.37500000e-04	6.76250000e-01
7.76155000e-07	1.56859375e+00	4.34375000e-03	8.43750000e-04	6.82500000e-01
7.79355000e-07	1.56765625e+00	5.46875000e-03	6.25000000e-05	6.85312500e-01
7.82555000e-07	1.57671875e+00	4.84375000e-03	3.43750000e-04	6.92500000e-01
7.85755000e-07	1.57265625e+00	3.71875000e-03	-5.00000000e-04	6.83437500e-01
7.88955000e-07	1.57312500e+00	3.96875000e-03	9.37500000e-05	6.82656250e-01
7.92155000e-07	1.58531250e+00	4.09375000e-03	1.18750000e-03	6.85312500e-01
7.95355000e-07	1.57093750e+00	3.59375000e-03	2.53125000e-03	6.96093750e-01
7.98555000e-07	1.57875000e+00	4.21875000e-03	3.12500000e-05	6.99375000e-01
8.01755000e-07	1.58218750e+00	4.59375000e-03	5.93750000e-04	6.91250000e-01
8.04955000e-07	1.57984375e+00	3.96875000e-03	1.65625000e-03	6.93437500e-01
8.08155000e-07	1.58640625e+00	5.09375000e-03	7.18750000e-04	7.02656250e-01
8.11355000e-07	1.59562500e+00	4.96875000e-03	1.21875000e-03	6.97656250e-01
8.14555000e-07	1.59343750e+00	4.96875000e-03	1.09375000e-03	7.06093750e-01
8.17755000e-07	1.59828125e+00	4.21875000e-03	-1.56250000e-04	7.04062500e-01
8.20955000e-07	1.59421875e+00	4.84375000e-03	1.84375000e-03	7.07656250e-01
8.24155000e-07	1.60109375e+00	4.59375000e-03	-1.56250000e-04	7.08281250e-01
8.27355000e-07	1.60187500e+00	4.34375000e-03	9.37500000e-05	7.04375000e-01
8.30555000e-07	1.60109375e+00	6.09375000e-03	-2.81250000e-04	7.13437500e-01
8.33755000e-07	1.61343750e+00	5.21875000e-03	1.34375000e-03	7.07500000e-01
8.36955000e-07	1.60812500e+00	3.84375000e-03	5.93750000e-04	7.05937500e-01
8.40155000e-07	1.60718750e+00	4.34375000e-03	-1.56250000e-04	7.10312500e-01
8.43355000e-07	1.61578125e+00	4.84375000e-03	1.65625000e-03	7.04375000e-01
8.46555000e-07	1.60671875e+00	4.71875000e-03	1.09375000e-03	7.18281250e-01
8.49755000e-07	1.61640625e+00	4.96875000e-03	7.81250000e-04	7.14531250e-01
8.52955000e-07	1.62734375e+00	5.59375000e-03	-2.81250000e-04	7.13750000e-01
8.56155000e-07	1.62156250e+00	3.96875000e-03	1.09375000e-03	7.20468750e-01
8.59355000e-07	1.61750000e+00	4.71875000e-03	6.25000000e-05	7.18281250e-01
8.62555000e-07	1.62515625e+00	5.34375000e-03	1.40625000e-03	7.19218750e-01
8.65755000e-07	1.62406250e+00	5.46875000e-03	1.03125000e-03	7.32656250e-01
8.68955000e-07	1.61984375e+00	4.21875000e-03	6.87500000e-04	7.32968750e-01
8.72155000e-07	1.63109375e+00	5.21875000e-03	1.96875000e-03	7.21718750e-01
8.75355000e-07	1.62796875e+00	4.46875000e-03	8.12500000e-04	7.26875000e-01
8.78555000e-07	1.63703125e+00	5.46875000e-03	5.93750000e-04	7.26093750e-01
8.81755000e-07	1.63390625e+00	5.09375000e-03	9.68750000e-04	7.30312500e-01
8.84955000e-07	1.64218750e+00	4.71875000e-03	2.21875000e-03	7.30625000e-01
8.88155000e-07	1.64515625e+00	4.21875000e-03	-6.56250000e-04	7.35781250e-01
8.91355000e-07	1.63531250e+00	4.59375000e-03	1.31250000e-03	7.44062500e-01
8.94555000e-07	1.65046875e+00	4.71875000e-03	2.03125000e-03	7.42812500e-01
8.97755000e-07	1.65328125e+00	5.46875000e-03	8.43750000e-04	7.44531250e-01
9.00955000e-07	1.65531250e+00	4.96875000e-03	5.93750000e-04	7.49062500e-01
9.04155000e-07	1.65468750e+00	5.87500000e-03	4.37500000e-04	7.53906250e-01
9.07355000e-07	1.65671875e+00	4.71875000e-03	1.31250000e-03	7.50312500e-01
9.10555000e-07	1.66203125e+00	5.21875000e-03	5.31250000e-04	7.47343750e-01
9.13755000e-07	1.66203125e+00	6.09375000e-03	1.34375000e-03	7.55312500e-01
9.16955000e-07	1.66937500e+00	4.59375000e-03	1.15625000e-03	7.53437500e-01
9.20155000e-07	1.66875000e+00	6.46875000e-03	9.06250000e-04	7.49531250e-01
9.23355000e-07	1.67031250e+00	4.71875000e-03	8.43750000e-04	7.51562500e-01
9.26555000e-07	1.67125000e+00	5.21875000e-03	2.18750000e-04	7.58593750e-01
9.29755000e-07	1.67015625e+00	4.09375000e-03	1.40625000e-03	7.50312500e-01
9.32955000e-07	1.67140625e+00	4.71875000e-03	5.31250000e-04	7.59062500e-01
9.36155000e-07	1.67765625e+00	5.21875000e-03	6.25000000e-04	7.57812500e-01
9.39355000e-07	1.67890625e+00	5.21875000e-03	1.28125000e-03	7.65000000e-01
9.42555000e-07	1.67609375e+00	6.21875000e-03	1.03125000e-03	7.68906250e-01
9.45755000e-07	1.67750000e+00	4.96875000e-03	5.93750000e-04	7.61406250e-01
9.48955000e-07	1.68078125e+00	7.46875000e-03	1.34375000e-03	7.61093750e-01
9.52155000e-07	1.68875000e+00	7.59375000e-03	-3.12500000e-05	7.64687500e-01
9.55355000e-07	1.68578125e+00	8.15625000e-03	6.25000000e-04	7.65625000e-01
9.58555000e-07	1.68609375e+00	1.34375000e-02	5.93750000e-04	7.71875000e-01
9.61755000e-07	1.68453125e+00	2.85625000e-02	-2.81250000e-04	7.77187500e-01
9.64955000e-07	1.69156250e+00	6.50937500e-02	1.09375000e-03	7.70781250e-01
9.68155000e-07	1.67296875e+00	9.50312500e-02	7.18750000e-04	7.82187500e-01
9.71355000e-07	1.66000000e+00	1.17593750e-01	-1.53125000e-03	7.79062500e-01
9.74555000e-07	1.63031250e+00	1.34343750e-01	2.03125000e-03	7.88125000e-01
9.77755000e-07	1.59812500e+00	1.57531250e-01	1.78125000e-03	7.73281250e-01
9.80955000e-07	1.55328125e+00	1.67156250e-01	3.43750000e-04	7.72500000e-01
9.84155000e-07	1.51015625e+00	1.83500000e-01	1.06250000e-03	7.78437500e-01
9.87355000e-07	1.47906250e+00	1.85625000e-01	-3.12500000e-05	7.81406250e-01
9.90555000e-07	1.41593750e+00	1.92875000e-01	4.06250000e-04	7.86250000e-01
9.93755000e-07	1.36843750e+00	1.95500000e-01	5.31250000e-04	7.89843750e-01
9.96955000e-07	1.30687500e+00	1.98500000e-01	1.21875000e-03	7.83750000e-01
1.00015500e-06	1.25687500e+00	1.99375000e-01	-1.56250000e-04	7.86718750e-01
1.00335500e-06	1.20703125e+00	1.92875000e-01	2.18750000e-04	7.84375000e-01
1.00655500e-06	1.16468750e+00	1.85875000e-01	2.18750000e-04	7.86875000e-01
1.00975500e-06	1.10500000e+00	1.81000000e-01	1.93750000e-03	7.93125000e-01
1.01295500e-06	1.05890625e+00	1.76625000e-01	8.43750000e-04	7.84687500e-01
1.01615500e-06	1.02187500e+00	1.68406250e-01	7.81250000e-04	7.84687500e-01
1.01935500e-06	9.50156250e-01	1.59906250e-01	1.06250000e-03	7.91250000e-01
1.02255500e-06	9.19375000e-01	1.50218750e-01	-3.12500000e-04	7.92812500e-01
1.02575500e-06	8.91250000e-01	1.43968750e-01	1.40625000e-03	7.92187500e-01
1.02895500e-06	8.39843750e-01	1.38718750e-01	4.68750000e-04	8.03906250e-01
1.03215500e-06	8.04375000e-01	1.31531250e-01	5.62500000e-04	8.07031250e-01
1.03535500e-06	7.74687500e-01	1.25625000e-01	1.00000000e-03	8.09218750e-01
1.03855500e-06	7.39531250e-01	1.17718750e-01	8.43750000e-04	8.05468750e-01
1.04175500e-06	7.06093750e-01	1.12187500e-01	9.37500000e-05	8.09531250e-01
1.04495500e-06	6.82031250e-01	1.07031250e-01	9.37500000e-05	8.17968750e-01
1.04815500e-06	6.55781250e-01	1.03218750e-01	-3.12500000e-05	8.10468750e-01
1.05135500e-06	6.43281250e-01	9.85312500e-02	8.43750000e-04	8.08281250e-01
1.05455500e-06	6.20468750e-01	9.43437500e-02	1.00000000e-03	8.14062500e-01
1.05775500e-06	6.00625000e-01	8.95312500e-02	1.21875000e-03	8.12500000e-01
1.06095500e-06	5.75312500e-01	8.50000000e-02	1.03125000e-03	8.06406250e-01
1.06415500e-06	5.54531250e-01	8.17500000e-02	2.37500000e-03	8.26250000e-01
1.06735500e-06	5.38906250e-01	7.93125000e-02	1.78125000e-03	8.19687500e-01
1.07055500e-06	5.11250000e-01	7.52812500e-02	1.21875000e-03	8.21093750e-01
1.07375500e-06	5.00781250e-01	7.09375000e-02	7.18750000e-04	8.18593750e-01
1.07695500e-06	4.84687500e-01	6.89375000e-02	1.62500000e-03	8.30156250e-01
1.08015500e-06	4.66875000e-01	6.46250000e-02	-2.81250000e-04	8.26093750e-01
1.08335500e-06	4.45000000e-01	6.17187500e-02	1.03125000e-03	8.35937500e-01
1.08655500e-06	4.43125000e-01	5.90937500e-02	2.12500000e-03	8.32500000e-01
1.08975500e-06	4.28593750e-01	5.67812500e-02	9.68750000e-04	8.26718750e-01
1.09295500e-06	4.12656250e-01	5.48437500e-02	-5.31250000e-04	8.37656250e-01
1.09615500e-06	4.12968750e-01	5.25000000e-02	8.12500000e-04	8.37500000e-01
1.09935500e-06	3.92812500e-01	5.06250000e-02	5.93750000e-04	8.32656250e-01
1.10255500e-06	3.88750000e-01	4.90000000e-02	1.46875000e-03	8.35625000e-01
1.10575500e-06	3.77343750e-01	4.47812500e-02	7.18750000e-04	8.39687500e-01
1.10895500e-06	3.67968750e-01	4.21875000e-02	-1.03125000e-03	8.39062500e-01
1.11215500e-06	3.53906250e-01	4.08125000e-02	3.12500000e-05	8.43281250e-01
1.11535500e-06	3.54843750e-01	4.04062500e-02	1.96875000e-03	8.45468750e-01
1.11855500e-06	3.43125000e-01	3.73125000e-02	1.18750000e-03	8.44375000e-01
1.12175500e-06	3.48750000e-01	3.45625000e-02	1.09375000e-03	8.48125000e-01
1.12495500e-06	3.47187500e-01	3.20625000e-02	2.18750000e-04	8.45625000e-01
1.12815500e-06	3.21718750e-01	3.06250000e-02	1.46875000e-03	8.50937500e-01
1.13135500e-06	3.30781250e-01	2.80312500e-02	7.81250000e-04	8.50312500e-01
1.13455500e-06	3.27500000e-01	2.70937500e-02	1.21875000e-03	8.48437500e-01
1.13775500e-06	3.29531250e-01	2.49687500e-02	1.59375000e-03	8.52656250e-01
1.14095500e-06	3.13437500e-01	2.29375000e-02	1.46875000e-03	8.63750000e-01
1.14415500e-06	3.11250000e-01	2.12187500e-02	1.65625000e-03	8.70781250e-01
1.14735500e-06	3.20468750e-01	1.70312500e-02	1.03125000e-03	8.66250000e-01
1.15055500e-06	3.15468750e-01	1.69375000e-02	-9.37500000e-05	8.71718750e-01
1.15375500e-06	3.21250000e-01	1.46562500e-02	1.18750000e-03	8.63281250e-01
1.15695500e-06	3.18906250e-01	1.13125000e-02	-1.56250000e-04	8.76718750e-01
1.16015500e-06	3.19218750e-01	1.11562500e-02	-4.06250000e-04	8.65312500e-01
1.16335500e-06	3.25156250e-01	8.71875000e-03	5.62500000e-04	8.75312500e-01
1.16655500e-06	3.23281250e-01	6.56250000e-03	8.43750000e-04	8.66250000e-01
1.16975500e-06	3.25937500e-01	6.81250000e-03	-2.81250000e-04	8.69687500e-01
1.17295500e-06	3.38437500e-01	6.59375000e-03	1.06250000e-03	8.68593750e-01
1.17615500e-06	3.24218750e-01	4.84375000e-03	6.25000000e-05	8.71406250e-01
1.17935500e-06	3.46875000e-01	4.00000000e-03	1.50000000e-03	8.87656250e-01
1.18255500e-06	3.46562500e-01	1.18750000e-03	1.09375000e-03	8.81093750e-01
1.18575500e-06	3.49218750e-01	1.56250000e-03	7.18750000e-04	8.79531250e-01
1.18895500e-06	3.57968750e-01	1.81250000e-03	3.43750000e-04	8.83906250e-01
1.19215500e-06	3.59843750e-01	1.81250000e-03	5.93750000e-04	8.87500000e-01
1.19535500e-06	3.60468750e-01	1.43750000e-03	5.93750000e-04	8.83906250e-01
1.19855500e-06	3.70625000e-01	2.81250000e-03	4.37500000e-04	8.83906250e-01
1.20175500e-06	3.70468750e-01	4.37500000e-04	-6.56250000e-04	8.86562500e-01
1.20495500e-06	3.74531250e-01	5.62500000e-04	1.71875000e-03	8.85312500e-01
1.20815500e-06	3.85468750e-01	6.25000000e-05	5.93750000e-04	8.79531250e-01
1.21135500e-06	3.83906250e-01	2.21875000e-03	1.31250000e-03	8.84062500e-01
1.21455500e-06	3.97968750e-01	5.62500000e-04	1.09375000e-03	8.81406250e-01
1.21775500e-06	3.96093750e-01	3.12500000e-05	1.34375000e-03	8.84375000e-01
1.22095500e-06	4.05781250e-01	9.68750000e-04	1.25000000e-03	8.93125000e-01
1.22415500e-06	4.10625000e-01	1.34375000e-03	1.71875000e-03	8.86562500e-01
1.22735500e-06	4.19375000e-01	-4.68750000e-04	1.59375000e-03	8.93281250e-01
1.23055500e-06	4.26718750e-01	4.37500000e-04	4.37500000e-04	8.86250000e-01
1.23375500e-06	4.33750000e-01	8.43750000e-04	5.31250000e-04	8.95156250e-01
1.23695500e-06	4.24687500e-01	1.06250000e-03	5.93750000e-04	8.95468750e-01
1.24015500e-06	4.37343750e-01	-7.50000000e-04	1.34375000e-03	8.92812500e-01
1.24335500e-06	4.39375000e-01	9.37500000e-05	2.40625000e-03	9.00000000e-01
1.24655500e-06	4.35625000e-01	6.56250000e-04	1.15625000e-03	8.97968750e-01
1.24975500e-06	4.54531250e-01	1.34375000e-03	8.43750000e-04	8.97656250e-01
1.25295500e-06	4.52812500e-01	8.43750000e-04	9.37500000e-05	9.06718750e-01
1.25615500e-06	4.54531250e-01	4.37500000e-04	7.18750000e-04	8.99687500e-01
1.25935500e-06	4.60468750e-01	1.06250000e-03	1.65625000e-03	9.03906250e-01
1.26255500e-06	4.60000000e-01	1.31250000e-03	2.18750000e-04	9.06406250e-01
1.26575500e-06	4.72812500e-01	8.12500000e-04	9.68750000e-04	9.08281250e-01
1.26895500e-06	4.73750000e-01	-5.31250000e-04	8.43750000e-04	9.05312500e-01
1.27215500e-06	4.78125000e-01	9.37500000e-04	9.68750000e-04	9.06093750e-01
1.27535500e-06	4.86250000e-01	6.87500000e-04	1.03125000e-03	9.22031250e-01
1.27855500e-06	4.91718750e-01	3.12500000e-04	1.46875000e-03	9.12812500e-01
1.28175500e-06	4.94843750e-01	6.87500000e-04	9.68750000e-04	9.05312500e-01
1.28495500e-06	5.04062500e-01	-9.37500000e-05	8.43750000e-04	9.15000000e-01
1.28815500e-06	5.13906250e-01	2.18750000e-03	1.09375000e-03	9.18125000e-01
1.29135500e-06	5.12343750e-01	1.81250000e-03	6.25000000e-05	9.18750000e-01
1.29455500e-06	5.13281250e-01	9.68750000e-04	7.18750000e-04	9.24843750e-01
1.29775500e-06	5.11406250e-01	1.56250000e-03	8.43750000e-04	9.27500000e-01
1.30095500e-06	5.28281250e-01	6.87500000e-04	8.12500000e-04	9.26406250e-01
1.30415500e-06	5.27343750e-01	8.43750000e-04	1.18750000e-03	9.21093750e-01
1.30735500e-06	5.31562500e-01	8.12500000e-04	5.93750000e-04	9.25156250e-01
1.31055500e-06	5.39375000e-01	2.81250000e-04	1.87500000e-04	9.24531250e-01
1.31375500e-06	5.50312500e-01	3.43750000e-04	1.71875000e-03	9.27500000e-01
1.31695500e-06	5.48593750e-01	2.81250000e-04	9.68750000e-04	9.33437500e-01
1.32015500e-06	5.61406250e-01	-3.43750000e-04	1.46875000e-03	9.32031250e-01
1.32335500e-06	5.48125000e-01	9.37500000e-04	8.12500000e-04	9.39375000e-01
1.32655500e-06	5.70000000e-01	8.12500000e-04	9.06250000e-04	9.36718750e-01
1.32975500e-06	5.73437500e-01	1.06250000e-03	-6.25000000e-05	9.39843750e-01
1.33295500e-06	5.82031250e-01	7.18750000e-04	1.78125000e-03	9.39218750e-01
1.33615500e-06	5.72500000e-01	3.12500000e-04	4.68750000e-04	9.42968750e-01
1.33935500e-06	5.87812500e-01	1.59375000e-03	8.12500000e-04	9.43906250e-01
1.34255500e-06	5.93125000e-01	1.78125000e-03	1.28125000e-03	9.45468750e-01
1.34575500e-06	5.96718750e-01	9.37500000e-04	5.93750000e-04	9.43125000e-01
1.34895500e-06	6.05312500e-01	1.31250000e-03	1.03125000e-03	9.47187500e-01
1.35215500e-06	6.08593750e-01	1.81250000e-03	9.37500000e-05	9.52187500e-01
1.35535500e-06	6.18125000e-01	1.06250000e-03	1.34375000e-03	9.43125000e-01
1.35855500e-06	6.29375000e-01	6.87500000e-04	1.34375000e-03	9.50468750e-01
1.36175500e-06	6.23750000e-01	1.06250000e-03	4.06250000e-04	9.50000000e-01
1.36495500e-06	6.37656250e-01	1.81250000e-03	1.31250000e-03	9.55312500e-01
1.36815500e-06	6.31718750e-01	3.53125000e-03	4.68750000e-04	9.46250000e-01
1.37135500e-06	6.42343750e-01	1.18750000e-03	5.93750000e-04	9.45468750e-01
1.37455500e-06	6.37656250e-01	9.37500000e-04	5.62500000e-04	9.47812500e-01
1.37775500e-06	6.39375000e-01	1.84375000e-03	1.90625000e-03	9.51406250e-01
1.38095500e-06	6.55468750e-01	1.43750000e-03	1.09375000e-03	9.53125000e-01
1.38415500e-06	6.46250000e-01	1.09375000e-03	1.21875000e-03	9.60781250e-01
1.38735500e-06	6.65781250e-01	7.81250000e-04	5.31250000e-04	9.55625000e-01
1.39055500e-06	6.58906250e-01	1.06250000e-03	9.06250000e-04	9.68750000e-01
1.39375500e-06	6.69218750e-01	6.25000000e-05	9.68750000e-04	9.54531250e-01
1.39695500e-06	6.63281250e-01	6.25000000e-05	4.68750000e-04	9.65468750e-01
1.40015500e-06	6.72968750e-01	5.62500000e-04	-9.06250000e-04	9.66406250e-01
1.40335500e-06	6.77812500e-01	1.18750000e-03	2.00000000e-03	9.68593750e-01
1.40655500e-06	6.74843750e-01	1.68750000e-03	4.68750000e-04	9.68593750e-01
1.40975500e-06	6.85468750e-01	1.06250000e-03	-2.81250000e-04	9.62031250e-01
1.41295500e-06	6.86250000e-01	1.43750000e-03	1.46875000e-03	9.63906250e-01
1.41615500e-06	6.89843750e-01	1.56250000e-03	-4.68750000e-04	9.68437500e-01
1.41935500e-06	6.95312500e-01	7.81250000e-04	-3.12500000e-05	9.64062500e-01
1.42255500e-06	6.94687500e-01	1.18750000e-03	4.68750000e-04	9.60937500e-01
1.42575500e-06	7.07812500e-01	6.87500000e-04	9.06250000e-04	9.73593750e-01
1.42895500e-06	7.05625000e-01	1.18750000e-03	8.43750000e-04	9.67187500e-01
1.43215500e-06	7.08593750e-01	3.12500000e-04	5.93750000e-04	9.67187500e-01
1.43535500e-06	7.10312500e-01	1.43750000e-03	9.37500000e-05	9.74843750e-01
1.43855500e-06	7.17812500e-01	6.56250000e-04	3.43750000e-04	9.81875000e-01
1.44175500e-06	7.32500000e-01	1.59375000e-03	4.68750000e-04	9.79218750e-01
1.44495500e-06	7.24375000e-01	1.93750000e-03	1.34375000e-03	9.79062500e-01
1.44815500e-06	7.31875000e-01	1.81250000e-03	1.71875000e-03	9.73281250e-01
1.45135500e-06	7.39218750e-01	1.03125000e-03	1.15625000e-03	9.85156250e-01
1.45455500e-06	7.50781250e-01	9.37500000e-04	9.37500000e-04	9.79687500e-01
1.45775500e-06	7.51875000e-01	2.43750000e-03	1.65625000e-03	9.85156250e-01
1.46095500e-06	7.58750000e-01	5.62500000e-04	8.43750000e-04	9.84531250e-01
1.46415500e-06	7.59843750e-01	1.68750000e-03	9.68750000e-04	9.92031250e-01
1.46735500e-06	7.65625000e-01	2.78125000e-03	4.37500000e-04	1.00140625e+00
1.47055500e-06	7.64687500e-01	1.31250000e-03	2.15625000e-03	9.92343750e-01
1.47375500e-06	7.74218750e-01	1.31250000e-03	1.21875000e-03	9.99531250e-01
1.47695500e-06	7.84687500e-01	6.25000000e-05	3.43750000e-04	1.00359375e+00
1.48015500e-06	7.80312500e-01	1.43750000e-03	1.71875000e-03	1.01156250e+00
1.48335500e-06	7.96875000e-01	2.56250000e-03	-3.12500000e-05	1.00953125e+00
1.48655500e-06	7.97031250e-01	1.56250000e-03	8.43750000e-04	1.01093750e+00
1.48975500e-06	8.05156250e-01	1.93750000e-03	1.00000000e-03	1.00750000e+00
1.49295500e-06	8.02968750e-01	1.06250000e-03	1.28125000e-03	1.01765625e+00
1.49615500e-06	8.06875000e-01	1.31250000e-03	1.21875000e-03	1.01000000e+00
1.49935500e-06	8.07343750e-01	2.06250000e-03	2.56250000e-03	1.01484375e+00
1.50255500e-06	8.14843750e-01	9.37500000e-04	1.34375000e-03	1.00828125e+00
1.50575500e-06	8.15000000e-01	2.43750000e-03	7.18750000e-04	1.01578125e+00
1.50895500e-06	8.20156250e-01	1.56250000e-03	1.59375000e-03	1.00375000e+00
1.51215500e-06	8.21718750e-01	1.68750000e-03	1.53125000e-03	1.01140625e+00
1.51535500e-06	8.30312500e-01	2.43750000e-03	8.43750000e-04	1.00562500e+00
1.51855500e-06	8.40468750e-01	3.15625000e-03	3.43750000e-04	1.01218750e+00
1.52175500e-06	8.36718750e-01	2.06250000e-03	3.43750000e-04	1.01328125e+00
1.52495500e-06	8.39218750e-01	2.18750000e-03	2.03125000e-03	1.01781250e+00
1.52815500e-06	8.44531250e-01	2.78125000e-03	5.31250000e-04	1.01828125e+00
1.53135500e-06	8.47031250e-01	2.18750000e-03	2.59375000e-03	1.02765625e+00
1.53455500e-06	8.63281250e-01	1.56250000e-03	1.96875000e-03	1.02187500e+00
1.53775500e-06	8.67968750e-01	1.43750000e-03	1.21875000e-03	1.02328125e+00
1.54095500e-06	8.68125000e-01	2.06250000e-03	5.93750000e-04	1.03078125e+00
1.54415500e-06	8.72812500e-01	2.18750000e-03	7.50000000e-04	1.03593750e+00
1.54735500e-06	8.73437500e-01	1.43750000e-03	2.59375000e-03	1.03093750e+00
1.55055500e-06	8.78906250e-01	2.18750000e-03	1.84375000e-03	1.02812500e+00
1.55375500e-06	8.88593750e-01	1.56250000e-03	8.75000000e-04	1.03234375e+00
1.55695500e-06	8.76406250e-01	2.78125000e-03	5.93750000e-04	1.02703125e+00
1.56015500e-06	8.88593750e-01	1.43750000e-03	1.59375000e-03	1.03312500e+00
1.56335500e-06	8.89687500e-01	1.68750000e-03	2.40625000e-03	1.02906250e+00
1.56655500e-06	8.88281250e-01	3.53125000e-03	2.15625000e-03	1.02812500e+00
1.56975500e-06	8.98750000e-01	1.93750000e-03	1.78125000e-03	1.02921875e+00
1.57295500e-06	9.01718750e-01	1.68750000e-03	3.40625000e-03	1.03281250e+00
1.57615500e-06	8.95156250e-01	2.56250000e-03	1.28125000e-03	1.02843750e+00
1.57935500e-06	9.10468750e-01	1.56250000e-03	3.43750000e-04	1.03765625e+00
1.58255500e-06	9.06875000e-01	1.56250000e-03	5.93750000e-04	1.03250000e+00
1.58575500e-06	9.03125000e-01	1.56250000e-03	2.25000000e-03	1.03140625e+00
1.58895500e-06	9.15156250e-01	2.18750000e-03	2.46875000e-03	1.02500000e+00
1.59215500e-06	9.22968750e-01	2.43750000e-03	-2.18750000e-04	1.04000000e+00
1.59535500e-06	9.25156250e-01	2.43750000e-03	1.21875000e-03	1.03328125e+00
1.59855500e-06	9.27031250e-01	3.65625000e-03	1.21875000e-03	1.03578125e+00
1.60175500e-06	9.31718750e-01	1.56250000e-03	1.84375000e-03	1.03750000e+00
1.60495500e-06	9.32187500e-01	2.31250000e-03	4.37500000e-04	1.03734375e+00
1.60815500e-06	9.34687500e-01	2.78125000e-03	8.75000000e-04	1.03546875e+00
1.61135500e-06	9.43750000e-01	1.56250000e-03	5.93750000e-04	1.03000000e+00
1.61455500e-06	9.41718750e-01	2.18750000e-03	1.65625000e-03	1.04078125e+00
1.61775500e-06	9.47343750e-01	3.28125000e-03	4.68750000e-04	1.04890625e+00
1.62095500e-06	9.51875000e-01	2.78125000e-03	7.18750000e-04	1.04218750e+00
1.62415500e-06	9.59843750e-01	3.15625000e-03	1.84375000e-03	1.04703125e+00
1.62735500e-06	9.55312500e-01	1.81250000e-03	1.09375000e-03	1.03593750e+00
1.63055500e-06	9.62812500e-01	2.31250000e-03	8.43750000e-04	1.05546875e+00
1.63375500e-06	9.65781250e-01	1.68750000e-03	1.15625000e-03	1.04843750e+00
1.63695500e-06	9.73593750e-01	2.78125000e-03	9.37500000e-05	1.05218750e+00
1.64015500e-06	9.75312500e-01	2.18750000e-03	2.40625000e-03	1.06140625e+00
1.64335500e-06	9.77656250e-01	3.43750000e-03	3.12500000e-05	1.06406250e+00
1.64655500e-06	9.84375000e-01	3.96875000e-03	4.68750000e-04	1.06359375e+00
1.64975500e-06	9.89843750e-01	4.46875000e-03	5.93750000e-04	1.06734375e+00
1.65295500e-06	9.80468750e-01	3.09375000e-03	1.46875000e-03	1.05468750e+00
1.65615500e-06	9.96250000e-01	2.18750000e-03	1.71875000e-03	1.05765625e+00
1.65935500e-06	9.85468750e-01	2.90625000e-03	8.75000000e-04	1.05671875e+00
1.66255500e-06	1.00359375e+00	1.93750000e-03	2.28125000e-03	1.06046875e+00
1.66575500e-06	1.01046875e+00	2.18750000e-03	1.59375000e-03	1.06140625e+00
1.66895500e-06	1.01453125e+00	4.21875000e-03	5.93750000e-04	1.06531250e+00
1.67215500e-06	1.02656250e+00	3.40625000e-03	1.28125000e-03	1.07281250e+00
1.67535500e-06	1.02921875e+00	2.31250000e-03	4.68750000e-04	1.07265625e+00
1.67855500e-06	1.02921875e+00	3.03125000e-03	2.28125000e-03	1.06453125e+00
1.68175500e-06	1.03421875e+00	2.84375000e-03	1.28125000e-03	1.07328125e+00
1.68495500e-06	1.03578125e+00	3.12500000e-03	5.93750000e-04	1.08109375e+00
1.68815500e-06	1.02593750e+00	2.31250000e-03	1.53125000e-03	1.06781250e+00
1.69135500e-06	1.04500000e+00	1.81250000e-03	8.12500000e-04	1.08000000e+00
1.69455500e-06	1.05218750e+00	3.03125000e-03	1.03125000e-03	1.08859375e+00
1.69775500e-06	1.05656250e+00	3.71875000e-03	9.68750000e-04	1.08296875e+00
1.70095500e-06	1.04734375e+00	3.03125000e-03	1.59375000e-03	1.07953125e+00
1.70415500e-06	1.05890625e+00	3.78125000e-03	2.15625000e-03	1.07703125e+00
1.70735500e-06	1.06312500e+00	2.43750000e-03	1.28125000e-03	1.08328125e+00
1.71055500e-06	1.07171875e+00	2.78125000e-03	8.43750000e-04	1.07375000e+00
1.71375500e-06	1.06296875e+00	2.43750000e-03	1.65625000e-03	1.07328125e+00
1.71695500e-06	1.06906250e+00	3.28125000e-03	2.46875000e-03	1.07906250e+00
1.72015500e-06	1.07265625e+00	1.43750000e-03	1.15625000e-03	1.08187500e+00
1.72335500e-06	1.08562500e+00	3.96875000e-03	1.71875000e-03	1.08531250e+00
1.72655500e-06	1.08500000e+00	3.34375000e-03	1.46875000e-03	1.08406250e+00
1.72975500e-06	1.08906250e+00	2.90625000e-03	1.90625000e-03	1.08187500e+00
1.73295500e-06	1.09093750e+00	3.28125000e-03	-3.12500000e-05	1.08890625e+00
1.73615500e-06	1.09046875e+00	3.90625000e-03	1.62500000e-03	1.08593750e+00
1.73935500e-06	1.09984375e+00	2.78125000e-03	7.18750000e-04	1.09750000e+00
1.74255500e-06	1.10171875e+00	2.78125000e-03	7.18750000e-04	1.08859375e+00
1.74575500e-06	1.09781250e+00	3.46875000e-03	-2.18750000e-04	1.09828125e+00
1.74895500e-06	1.11656250e+00	4.21875000e-03	3.43750000e-04	1.09546875e+00
1.75215500e-06	1.10609375e+00	3.03125000e-03	1.15625000e-03	1.09531250e+00
1.75535500e-06	1.10593750e+00	2.46875000e-03	7.18750000e-04	1.10062500e+00
1.75855500e-06	1.11828125e+00	1.06250000e-03	9.06250000e-04	1.10312500e+00
1.76175500e-06	1.11000000e+00	4.34375000e-03	8.43750000e-04	1.09453125e+00
1.76495500e-06	1.11328125e+00	4.03125000e-03	1.84375000e-03	1.10000000e+00
1.76815500e-06	1.12593750e+00	4.21875000e-03	2.90625000e-03	1.10968750e+00
1.77135500e-06	1.12171875e+00	3.31250000e-03	1.40625000e-03	1.10062500e+00
1.77455500e-06	1.12859375e+00	4.96875000e-03	5.62500000e-04	1.10421875e+00
1.77775500e-06	1.13125000e+00	4.96875000e-03	1.21875000e-03	1.10828125e+00
1.78095500e-06	1.13343750e+00	4.56250000e-03	1.21875000e-03	1.11265625e+00
1.78415500e-06	1.13546875e+00	3.59375000e-03	2.03125000e-03	1.10515625e+00
1.78735500e-06	1.14937500e+00	4.84375000e-03	3.43750000e-04	1.11218750e+00
1.79055500e-06	1.14515625e+00	3.68750000e-03	9.06250000e-04	1.11921875e+00
1.79375500e-06	1.15046875e+00	2.50000000e-03	1.21875000e-03	1.11921875e+00
1.79695500e-06	1.15375000e+00	4.21875000e-03	3.43750000e-04	1.11859375e+00
1.80015500e-06	1.15281250e+00	4.71875000e-03	1.09375000e-03	1.12000000e+00
1.80335500e-06	1.16390625e+00	3.21875000e-03	1.21875000e-03	1.12250000e+00
1.80655500e-06	1.17359375e+00	5.21875000e-03	5.93750000e-04	1.12359375e+00
1.80975500e-06	1.17109375e+00	4.21875000e-03	1.78125000e-03	1.12921875e+00
1.81295500e-06	1.17015625e+00	4.84375000e-03	1.65625000e-03	1.12890625e+00
1.81615500e-06	1.17468750e+00	4.59375000e-03	2.46875000e-03	1.12625000e+00
1.81935500e-06	1.19156250e+00	4.21875000e-03	9.68750000e-04	1.13062500e+00
1.82255500e-06	1.18234375e+00	4.09375000e-03	1.21875000e-03	1.13125000e+00
1.82575500e-06	1.18484375e+00	4.59375000e-03	2.59375000e-03	1.13796875e+00
1.82895500e-06	1.18515625e+00	4.71875000e-03	2.21875000e-03	1.13062500e+00
1.83215500e-06	1.18921875e+00	4.34375000e-03	1.46875000e-03	1.12843750e+00
1.83535500e-06	1.18281250e+00	3.96875000e-03	1.59375000e-03	1.11468750e+00
1.83855500e-06	1.19203125e+00	4.84375000e-03	1.53125000e-03	1.12015625e+00
1.84175500e-06	1.20312500e+00	4.46875000e-03	2.53125000e-03	1.12734375e+00
1.84495500e-06	1.20296875e+00	4.34375000e-03	2.21875000e-03	1.13484375e+00
1.84815500e-06	1.21500000e+00	4.09375000e-03	1.96875000e-03	1.13546875e+00
1.85135500e-06	1.20796875e+00	4.71875000e-03	7.18750000e-04	1.14421875e+00
1.85455500e-06	1.20843750e+00	5.59375000e-03	1.21875000e-03	1.14000000e+00
1.85775500e-06	1.21843750e+00	5.09375000e-03	6.87500000e-04	1.13937500e+00
1.86095500e-06	1.22312500e+00	4.96875000e-03	1.78125000e-03	1.14109375e+00
1.86415500e-06	1.22156250e+00	5.59375000e-03	2.96875000e-03	1.14078125e+00
1.86735500e-06	1.22359375e+00	4.96875000e-03	2.53125000e-03	1.14218750e+00
1.87055500e-06	1.23046875e+00	4.84375000e-03	2.28125000e-03	1.14187500e+00
1.87375500e-06	1.22531250e+00	5.21875000e-03	2.03125000e-03	1.14390625e+00
1.87695500e-06	1.22968750e+00	4.96875000e-03	2.18750000e-04	1.13718750e+00
1.88015500e-06	1.22640625e+00	5.87500000e-03	7.18750000e-04	1.14484375e+00
1.88335500e-06	1.23578125e+00	6.09375000e-03	1.90625000e-03	1.14359375e+00
1.88655500e-06	1.24437500e+00	5.84375000e-03	3.46875000e-03	1.13640625e+00
1.88975500e-06	1.23859375e+00	5.59375000e-03	2.09375000e-03	1.13375000e+00
1.89295500e-06	1.23796875e+00	5.09375000e-03	2.28125000e-03	1.13937500e+00
1.89615500e-06	1.24484375e+00	5.84375000e-03	1.40625000e-03	1.13921875e+00
1.89935500e-06	1.24796875e+00	4.21875000e-03	7.18750000e-04	1.13859375e+00
1.90255500e-06	1.24375000e+00	5.75000000e-03	1.59375000e-03	1.14375000e+00
1.90575500e-06	1.24625000e+00	6.21875000e-03	9.06250000e-04	1.14109375e+00
1.90895500e-06	1.25046875e+00	5.25000000e-03	2.34375000e-03	1.14281250e+00
1.91215500e-06	1.25390625e+00	5.21875000e-03	1.62500000e-03	1.14640625e+00
1.91535500e-06	1.25218750e+00	6.21875000e-03	1.65625000e-03	1.15000000e+00
1.91855500e-06	1.26234375e+00	5.96875000e-03	1.09375000e-03	1.15281250e+00
1.92175500e-06	1.26062500e+00	7.43750000e-03	4.68750000e-04	1.14500000e+00
1.92495500e-06	1.27203125e+00	5.75000000e-03	1.37500000e-03	1.15140625e+00
1.92815500e-06	1.26734375e+00	4.96875000e-03	1.21875000e-03	1.14968750e+00
1.93135500e-06	1.27062500e+00	5.46875000e-03	2.03125000e-03	1.15078125e+00
1.93455500e-06	1.27546875e+00	4.71875000e-03	1.06250000e-03	1.15546875e+00
1.93775500e-06	1.27156250e+00	5.50000000e-03	1.37500000e-03	1.15203125e+00
1.94095500e-06	1.28250000e+00	7.06250000e-03	1.00000000e-03	1.15390625e+00
1.94415500e-06	1.26687500e+00	4.59375000e-03	9.68750000e-04	1.15281250e+00
1.94735500e-06	1.28453125e+00	6.71875000e-03	2.15625000e-03	1.15484375e+00
1.95055500e-06	1.28500000e+00	6.62500000e-03	1.21875000e-03	1.16500000e+00
1.95375500e-06	1.28171875e+00	7.56250000e-03	2.53125000e-03	1.15531250e+00
1.95695500e-06	1.29640625e+00	7.21875000e-03	1.21875000e-03	1.16546875e+00
1.96015500e-06	1.29312500e+00	5.75000000e-03	2.71875000e-03	1.16734375e+00
1.96335500e-06	1.29890625e+00	7.59375000e-03	1.71875000e-03	1.15828125e+00
1.96655500e-06	1.29859375e+00	7.25000000e-03	1.06250000e-03	1.16140625e+00
1.96975500e-06	1.30031250e+00	6.28125000e-03	1.18750000e-03	1.15750000e+00
1.97295500e-06	1.30953125e+00	6.12500000e-03	7.81250000e-04	1.16250000e+00
1.97615500e-06	1.30234375e+00	8.40625000e-03	-9.37500000e-05	1.16500000e+00
1.97935500e-06	1.30843750e+00	7.71875000e-03	1.59375000e-03	1.16921875e+00
1.98255500e-06	1.31171875e+00	7.28125000e-03	8.43750000e-04	1.16656250e+00
1.98575500e-06	1.30984375e+00	7.90625000e-03	2.18750000e-04	1.17140625e+00
1.98895500e-06	1.31484375e+00	9.53125000e-03	2.34375000e-03	1.16843750e+00
1.99215500e-06	1.31875000e+00	9.00000000e-03	1.09375000e-03	1.16140625e+00
1.99535500e-06	1.32062500e+00	9.12500000e-03	1.25000000e-03	1.16937500e+00
1.99855500e-06	1.32578125e+00	7.84375000e-03	2.71875000e-03	1.17187500e+00
2.00175500e-06	1.32640625e+00	9.00000000e-03	1.00000000e-03	1.17640625e+00
2.00495500e-06	1.32375000e+00	9.53125000e-03	7.18750000e-04	1.17625000e+00
2.00815500e-06	1.32250000e+00	8.28125000e-03	1.84375000e-03	1.16968750e+00
2.01135500e-06	1.32140625e+00	9.03125000e-03	1.28125000e-03	1.16906250e+00
2.01455500e-06	1.32296875e+00	8.87500000e-03	1.59375000e-03	1.16937500e+00
2.01775500e-06	1.32265625e+00	8.84375000e-03	1.09375000e-03	1.15890625e+00
2.02095500e-06	1.33250000e+00	8.84375000e-03	1.84375000e-03	1.18062500e+00
2.02415500e-06	1.32812500e+00	9.62500000e-03	1.34375000e-03	1.18031250e+00
2.02735500e-06	1.32921875e+00	8.65625000e-03	1.90625000e-03	1.17453125e+00
2.03055500e-06	1.33484375e+00	1.04687500e-02	1.53125000e-03	1.17500000e+00
2.03375500e-06	1.32718750e+00	9.59375000e-03	2.84375000e-03	1.17625000e+00
2.03695500e-06	1.33421875e+00	1.12812500e-02	3.12500000e-04	1.17671875e+00
2.04015500e-06	1.33593750e+00	1.26875000e-02	1.09375000e-03	1.18421875e+00
2.04335500e-06	1.33281250e+00	1.28437500e-02	1.21875000e-03	1.17921875e+00
2.04655500e-06	1.33312500e+00	1.31250000e-02	1.09375000e-03	1.17843750e+00
2.04975500e-06	1.33593750e+00	1.50000000e-02	2.62500000e-03	1.18015625e+00
2.05295500e-06	1.34265625e+00	1.52500000e-02	1.84375000e-03	1.18843750e+00
2.05615500e-06	1.33359375e+00	2.29687500e-02	6.25000000e-05	1.18250000e+00
2.05935500e-06	1.32796875e+00	3.49062500e-02	2.25000000e-03	1.18000000e+00
2.06255500e-06	1.32343750e+00	5.07812500e-02	1.46875000e-03	1.18265625e+00
2.06575500e-06	1.32500000e+00	6.68750000e-02	4.68750000e-04	1.18109375e+00
2.06895500e-06	1.30468750e+00	7.84375000e-02	3.43750000e-04	1.18625000e+00
2.07215500e-06	1.28609375e+00	8.67500000e-02	4.68750000e-04	1.18718750e+00
2.07535500e-06	1.25953125e+00	9.29687500e-02	2.65625000e-03	1.19703125e+00
2.07855500e-06	1.25265625e+00	1.02156250e-01	2.09375000e-03	1.20031250e+00
2.08175500e-06	1.22734375e+00	1.05968750e-01	2.59375000e-03	1.20015625e+00
2.08495500e-06	1.20953125e+00	1.09562500e-01	2.40625000e-03	1.20234375e+00
2.08815500e-06	1.17906250e+00	1.10437500e-01	1.96875000e-03	1.20468750e+00
2.09135500e-06	1.15937500e+00	1.11562500e-01	3.09375000e-03	1.20203125e+00
2.09455500e-06	1.12031250e+00	1.18968750e-01	3.46875000e-03	1.20265625e+00
2.09775500e-06	1.09406250e+00	1.22281250e-01	2.46875000e-03	1.19500000e+00
2.10095500e-06	1.07796875e+00	1.27375000e-01	2.71875000e-03	1.20437500e+00
2.10415500e-06	1.03890625e+00	1.27125000e-01	2.84375000e-03	1.20359375e+00
2.10735500e-06	9.97968750e-01	1.25093750e-01	2.96875000e-03	1.20859375e+00
2.11055500e-06	9.65781250e-01	1.22625000e-01	1.68750000e-03	1.20031250e+00
2.11375500e-06	9.39687500e-01	1.19093750e-01	1.84375000e-03	1.20375000e+00
2.11695500e-06	9.16718750e-01	1.13187500e-01	2.21875000e-03	1.20359375e+00
2.12015500e-06	8.86093750e-01	1.08687500e-01	2.21875000e-03	1.20687500e+00
2.12335500e-06	8.61875000e-01	1.04718750e-01	8.12500000e-04	1.20437500e+00
2.12655500e-06	8.26406250e-01	1.03593750e-01	1.84375000e-03	1.20656250e+00
2.12975500e-06	7.98437500e-01	1.00718750e-01	2.59375000e-03	1.20281250e+00
2.13295500e-06	7.64843750e-01	9.57187500e-02	2.09375000e-03	1.21281250e+00
2.13615500e-06	7.41406250e-01	9.15937500e-02	1.21875000e-03	1.21125000e+00
2.13935500e-06	7.23593750e-01	8.73750000e-02	9.68750000e-04	1.20718750e+00
2.14255500e-06	6.96562500e-01	8.72500000e-02	1.71875000e-03	1.21750000e+00
2.14575500e-06	6.83750000e-01	8.52500000e-02	2.09375000e-03	1.20968750e+00
2.14895500e-06	6.81406250e-01	8.13437500e-02	1.34375000e-03	1.20265625e+00
2.15215500e-06	6.49843750e-01	7.79375000e-02	3.40625000e-03	1.20343750e+00
2.15535500e-06	6.28281250e-01	7.51875000e-02	2.00000000e-03	1.20421875e+00
2.15855500e-06	6.05781250e-01	7.23125000e-02	1.43750000e-03	1.20421875e+00
2.16175500e-06	5.91093750e-01	7.06875000e-02	2.84375000e-03	1.21703125e+00
2.16495500e-06	5.77968750e-01	6.83125000e-02	2.03125000e-03	1.20390625e+00
2.16815500e-06	5.56562500e-01	6.58750000e-02	2.03125000e-03	1.21296875e+00
2.17135500e-06	5.35625000e-01	6.17187500e-02	1.53125000e-03	1.20921875e+00
2.17455500e-06	5.32656250e-01	6.14062500e-02	1.71875000e-03	1.20203125e+00
2.17775500e-06	5.22812500e-01	5.88750000e-02	1.96875000e-03	1.21734375e+00
2.18095500e-06	5.09843750e-01	5.65000000e-02	1.31250000e-03	1.19640625e+00
2.18415500e-06	4.97968750e-01	5.58437500e-02	1.21875000e-03	1.21234375e+00
2.18735500e-06	4.79843750e-01	5.36562500e-02	2.40625000e-03	1.21171875e+00
2.19055500e-06	4.79531250e-01	5.04062500e-02	1.96875000e-03	1.20625000e+00
2.19375500e-06	4.70000000e-01	4.96250000e-02	2.15625000e-03	1.21078125e+00
2.19695500e-06	4.66406250e-01	4.83437500e-02	2.09375000e-03	1.21500000e+00
2.20015500e-06	4.50468750e-01	4.59375000e-02	1.78125000e-03	1.21750000e+00
2.20335500e-06	4.35468750e-01	4.39062500e-02	2.09375000e-03	1.21671875e+00
2.20655500e-06	4.29218750e-01	4.35625000e-02	2.71875000e-03	1.21437500e+00
2.20975500e-06	4.25468750e-01	4.10625000e-02	2.75000000e-03	1.22453125e+00
2.21295500e-06	4.11250000e-01	3.95000000e-02	3.34375000e-03	1.21750000e+00
2.21615500e-06	4.05937500e-01	3.73750000e-02	1.90625000e-03	1.22437500e+00
2.21935500e-06	3.99687500e-01	3.65937500e-02	2.03125000e-03	1.21828125e+00
2.22255500e-06	4.02343750e-01	3.44375000e-02	1.56250000e-03	1.22281250e+00
2.22575500e-06	3.95625000e-01	3.34687500e-02	1.03125000e-03	1.21796875e+00
2.22895500e-06	3.83125000e-01	3.18437500e-02	2.84375000e-03	1.22484375e+00
2.23215500e-06	3.80000000e-01	3.11250000e-02	2.59375000e-03	1.21656250e+00
2.23535500e-06	3.84218750e-01	2.82500000e-02	2.50000000e-03	1.21562500e+00
2.23855500e-06	3.79375000e-01	2.65937500e-02	1.34375000e-03	1.22093750e+00
2.24175500e-06	3.68593750e-01	2.47187500e-02	2.71875000e-03	1.21765625e+00
2.24495500e-06	3.62812500e-01	2.26875000e-02	2.59375000e-03	1.21906250e+00
2.24815500e-06	3.67187500e-01	2.25937500e-02	1.40625000e-03	1.21859375e+00
2.25135500e-06	3.65937500e-01	2.12187500e-02	2.00000000e-03	1.22515625e+00
2.25455500e-06	3.60781250e-01	1.76875000e-02	7.81250000e-04	1.21875000e+00
2.25775500e-06	3.64218750e-01	1.70625000e-02	1.71875000e-03	1.21750000e+00
2.26095500e-06	3.61875000e-01	1.41250000e-02	1.46875000e-03	1.21687500e+00
2.26415500e-06	3.72500000e-01	1.13125000e-02	6.56250000e-04	1.22562500e+00
2.26735500e-06	3.69687500e-01	1.05937500e-02	1.90625000e-03	1.22343750e+00
2.27055500e-06	3.63281250e-01	1.07187500e-02	1.46875000e-03	1.22546875e+00
2.27375500e-06	3.71562500e-01	8.37500000e-03	1.62500000e-03	1.22921875e+00
2.27695500e-06	3.74218750e-01	7.65625000e-03	1.21875000e-03	1.22812500e+00
2.28015500e-06	3.79218750e-01	6.12500000e-03	5.93750000e-04	1.23312500e+00
2.28335500e-06	3.88750000e-01	6.34375000e-03	2.59375000e-03	1.23968750e+00
2.28655500e-06	3.94531250e-01	5.09375000e-03	1.28125000e-03	1.23437500e+00
2.28975500e-06	3.92500000e-01	4.59375000e-03	1.34375000e-03	1.23234375e+00
2.29295500e-06	4.00312500e-01	3.28125000e-03	2.93750000e-03	1.23812500e+00
2.29615500e-06	4.04062500e-01	9.37500000e-04	9.06250000e-04	1.24015625e+00
2.29935500e-06	4.09531250e-01	2.31250000e-03	2.84375000e-03	1.23593750e+00
2.30255500e-06	4.06562500e-01	6.56250000e-04	1.96875000e-03	1.23781250e+00
2.30575500e-06	4.05312500e-01	5.62500000e-04	2.34375000e-03	1.24437500e+00
2.30895500e-06	4.16250000e-01	3.12500000e-04	1.59375000e-03	1.23984375e+00
2.31215500e-06	4.22031250e-01	1.06250000e-03	2.21875000e-03	1.23828125e+00
2.31535500e-06	4.32187500e-01	1.96875000e-03	2.84375000e-03	1.24359375e+00
2.31855500e-06	4.32812500e-01	7.81250000e-04	1.87500000e-03	1.23890625e+00
2.32175500e-06	4.36562500e-01	2.06250000e-03	2.65625000e-03	1.24218750e+00
2.32495500e-06	4.45937500e-01	9.37500000e-04	2.68750000e-03	1.24734375e+00
2.32815500e-06	4.52968750e-01	1.06250000e-03	2.78125000e-03	1.24390625e+00
2.33135500e-06	4.56718750e-01	-2.18750000e-04	3.46875000e-03	1.24796875e+00
2.33455500e-06	4.58437500e-01	-5.93750000e-04	1.34375000e-03	1.24046875e+00
2.33775500e-06	4.70468750e-01	9.37500000e-04	1.21875000e-03	1.23968750e+00
2.34095500e-06	4.72500000e-01	1.28125000e-03	2.09375000e-03	1.24328125e+00
2.34415500e-06	4.68125000e-01	7.18750000e-04	1.21875000e-03	1.24375000e+00
2.34735500e-06	4.72500000e-01	1.68750000e-03	2.78125000e-03	1.24281250e+00
2.35055500e-06	4.75312500e-01	1.31250000e-03	1.59375000e-03	1.23796875e+00
2.35375500e-06	4.82656250e-01	1.56250000e-04	1.96875000e-03	1.24156250e+00
2.35695500e-06	4.88593750e-01	3.12500000e-04	1.96875000e-03	1.23968750e+00
2.36015500e-06	4.92343750e-01	3.12500000e-05	1.96875000e-03	1.24484375e+00
2.36335500e-06	5.00781250e-01	2.56250000e-03	1.46875000e-03	1.24640625e+00
2.36655500e-06	5.04687500e-01	7.81250000e-04	1.84375000e-03	1.24921875e+00
2.36975500e-06	5.06250000e-01	1.87500000e-04	2.15625000e-03	1.24593750e+00
2.37295500e-06	5.24843750e-01	5.93750000e-04	1.09375000e-03	1.24953125e+00
2.37615500e-06	5.17031250e-01	4.37500000e-04	1.40625000e-03	1.25265625e+00
2.37935500e-06	5.23906250e-01	-1.21875000e-03	1.53125000e-03	1.24843750e+00
2.38255500e-06	5.31562500e-01	-7.50000000e-04	2.28125000e-03	1.25218750e+00
2.38575500e-06	5.36093750e-01	-8.43750000e-04	3.06250000e-03	1.24828125e+00
2.38895500e-06	5.35000000e-01	8.12500000e-04	1.18750000e-03	1.25703125e+00
2.39215500e-06	5.43125000e-01	1.43750000e-03	1.87500000e-03	1.24984375e+00
2.39535500e-06	5.46406250e-01	2.81250000e-04	2.15625000e-03	1.24671875e+00
2.39855500e-06	5.59843750e-01	1.06250000e-03	1.59375000e-03	1.25281250e+00
2.40175500e-06	5.66718750e-01	1.68750000e-03	2.53125000e-03	1.25078125e+00
2.40495500e-06	5.69531250e-01	1.31250000e-03	2.00000000e-03	1.25296875e+00
2.40815500e-06	5.73281250e-01	-1.87500000e-04	2.84375000e-03	1.25062500e+00
2.41135500e-06	5.73593750e-01	2.81250000e-04	3.71875000e-03	1.25234375e+00
2.41455500e-06	5.80937500e-01	1.18750000e-03	2.71875000e-03	1.24921875e+00
2.41775500e-06	5.84375000e-01	5.62500000e-04	1.03125000e-03	1.25187500e+00
2.42095500e-06	5.86250000e-01	1.46875000e-03	2.21875000e-03	1.26109375e+00
2.42415500e-06	6.03281250e-01	-9.37500000e-05	3.09375000e-03	1.26078125e+00
2.42735500e-06	5.99375000e-01	1.06250000e-03	2.28125000e-03	1.26203125e+00
2.43055500e-06	6.05625000e-01	5.31250000e-04	1.90625000e-03	1.26328125e+00
2.43375500e-06	6.05781250e-01	-7.18750000e-04	1.46875000e-03	1.26250000e+00
2.43695500e-06	6.20468750e-01	7.81250000e-04	2.21875000e-03	1.26906250e+00
2.44015500e-06	6.22500000e-01	1.31250000e-03	1.59375000e-03	1.26781250e+00
2.44335500e-06	6.23750000e-01	1.56250000e-03	2.34375000e-03	1.26906250e+00
2.44655500e-06	6.33437500e-01	9.37500000e-04	2.21875000e-03	1.26875000e+00
2.44975500e-06	6.37968750e-01	1.43750000e-03	2.59375000e-03	1.26203125e+00
2.45295500e-06	6.38125000e-01	1.31250000e-03	2.71875000e-03	1.26109375e+00
2.45615500e-06	6.42656250e-01	9.06250000e-04	1.12500000e-03	1.26031250e+00
2.45935500e-06	6.48906250e-01	1.31250000e-03	2.59375000e-03	1.27015625e+00
2.46255500e-06	6.50312500e-01	1.59375000e-03	2.78125000e-03	1.26765625e+00
2.46575500e-06	6.63437500e-01	2.18750000e-03	3.59375000e-03	1.26515625e+00
2.46895500e-06	6.62343750e-01	6.56250000e-04	2.09375000e-03	1.26593750e+00
2.47215500e-06	6.68437500e-01	6.87500000e-04	2.21875000e-03	1.26796875e+00
2.47535500e-06	6.75625000e-01	1.68750000e-03	2.09375000e-03	1.26437500e+00
2.47855500e-06	6.79062500e-01	2.78125000e-03	2.46875000e-03	1.26156250e+00
2.48175500e-06	6.85468750e-01	1.43750000e-03	2.09375000e-03	1.27281250e+00
2.48495500e-06	6.87968750e-01	9.37500000e-04	1.59375000e-03	1.26750000e+00
2.48815500e-06	6.89687500e-01	5.62500000e-04	1.12500000e-03	1.26218750e+00
2.49135500e-06	6.88593750e-01	2.06250000e-03	1.34375000e-03	1.26546875e+00
2.49455500e-06	6.99687500e-01	9.06250000e-04	1.96875000e-03	1.25843750e+00
2.49775500e-06	6.93750000e-01	1.18750000e-03	1.09375000e-03	1.26468750e+00
2.50095500e-06	7.00625000e-01	5.62500000e-04	1.84375000e-03	1.26843750e+00
2.50415500e-06	6.97500000e-01	6.87500000e-04	9.37500000e-04	1.25906250e+00
2.50735500e-06	7.12500000e-01	1.31250000e-03	1.21875000e-03	1.26421875e+00
2.51055500e-06	7.03593750e-01	1.56250000e-03	1.56250000e-03	1.26546875e+00
2.51375500e-06	7.10000000e-01	1.59375000e-03	9.68750000e-04	1.26656250e+00
2.51695500e-06	7.20625000e-01	2.18750000e-03	2.15625000e-03	1.26921875e+00
2.52015500e-06	7.20468750e-01	3.15625000e-03	9.68750000e-04	1.27906250e+00
2.52335500e-06	7.30000000e-01	8.12500000e-04	1.65625000e-03	1.27453125e+00
2.52655500e-06	7.38750000e-01	5.31250000e-04	2.65625000e-03	1.28031250e+00
2.52975500e-06	7.38437500e-01	1.65625000e-03	1.34375000e-03	1.27468750e+00
2.53295500e-06	7.40625000e-01	3.12500000e-04	2.21875000e-03	1.27656250e+00
2.53615500e-06	7.48125000e-01	4.06250000e-04	2.28125000e-03	1.27578125e+00
2.53935500e-06	7.48593750e-01	1.06250000e-03	1.34375000e-03	1.27718750e+00
2.54255500e-06	7.59062500e-01	1.43750000e-03	1.03125000e-03	1.28687500e+00
2.54575500e-06	7.52812500e-01	2.18750000e-03	1.90625000e-03	1.27921875e+00
2.54895500e-06	7.57343750e-01	1.56250000e-03	2.46875000e-03	1.28000000e+00
2.55215500e-06	7.72656250e-01	3.03125000e-03	1.84375000e-03	1.28812500e+00
2.55535500e-06	7.67500000e-01	1.81250000e-03	2.96875000e-03	1.28953125e+00
2.55855500e-06	7.80781250e-01	1.93750000e-03	5.93750000e-04	1.28312500e+00
2.56175500e-06	7.82812500e-01	1.43750000e-03	2.06250000e-03	1.28687500e+00
2.56495500e-06	7.81875000e-01	6.87500000e-04	2.03125000e-03	1.29000000e+00
2.56815500e-06	7.90468750e-01	2.18750000e-03	1.96875000e-03	1.28312500e+00
2.57135500e-06	7.87500000e-01	3.40625000e-03	2.09375000e-03	1.29937500e+00
2.57455500e-06	7.98750000e-01	7.18750000e-04	1.93750000e-03	1.29171875e+00
2.57775500e-06	8.06875000e-01	1.68750000e-03	1.59375000e-03	1.29046875e+00
2.58095500e-06	8.12968750e-01	3.40625000e-03	1.81250000e-03	1.28765625e+00
2.58415500e-06	8.13281250e-01	1.56250000e-03	2.09375000e-03	1.29187500e+00
2.58735500e-06	8.15781250e-01	5.31250000e-04	2.34375000e-03	1.28984375e+00
2.59055500e-06	8.20781250e-01	1.93750000e-03	2.96875000e-03	1.29203125e+00
2.59375500e-06	8.26875000e-01	2.90625000e-03	3.31250000e-03	1.27875000e+00
2.59695500e-06	8.34843750e-01	1.93750000e-03	2.34375000e-03	1.28671875e+00
2.60015500e-06	8.30781250e-01	2.18750000e-03	2.34375000e-03	1.28968750e+00
2.60335500e-06	8.29218750e-01	2.78125000e-03	1.59375000e-03	1.29296875e+00
2.60655500e-06	8.27031250e-01	8.12500000e-04	1.84375000e-03	1.29515625e+00
2.60975500e-06	8.48125000e-01	1.06250000e-03	2.71875000e-03	1.29515625e+00
2.61295500e-06	8.43750000e-01	1.43750000e-03	1.46875000e-03	1.30484375e+00
2.61615500e-06	8.51250000e-01	1.18750000e-03	9.68750000e-04	1.30609375e+00
2.61935500e-06	8.55625000e-01	2.18750000e-03	2.00000000e-03	1.30609375e+00
2.62255500e-06	8.53906250e-01	1.59375000e-03	1.21875000e-03	1.30234375e+00
2.62575500e-06	8.70156250e-01	1.31250000e-03	2.78125000e-03	1.30140625e+00
2.62895500e-06	8.72968750e-01	1.93750000e-03	1.59375000e-03	1.30656250e+00
2.63215500e-06	8.72343750e-01	3.53125000e-03	1.71875000e-03	1.30703125e+00
2.63535500e-06	8.81406250e-01	1.93750000e-03	8.43750000e-04	1.30140625e+00
2.63855500e-06	8.79531250e-01	1.68750000e-03	1.71875000e-03	1.30421875e+00
2.64175500e-06	8.90156250e-01	1.93750000e-03	8.43750000e-04	1.30187500e+00
2.64495500e-06	8.86875000e-01	1.43750000e-03	2.34375000e-03	1.29046875e+00
2.64815500e-06	8.82968750e-01	2.31250000e-03	1.81250000e-03	1.30109375e+00
2.65135500e-06	8.90781250e-01	2.81250000e-03	1.87500000e-03	1.29343750e+00
2.65455500e-06	8.99843750e-01	1.18750000e-03	1.03125000e-03	1.30265625e+00
2.65775500e-06	8.96093750e-01	2.75000000e-03	1.84375000e-03	1.30203125e+00
2.66095500e-06	8.99531250e-01	2.06250000e-03	1.96875000e-03	1.28718750e+00
2.66415500e-06	9.07812500e-01	5.62500000e-04	1.96875000e-03	1.30156250e+00
2.66735500e-06	9.10781250e-01	2.31250000e-03	1.34375000e-03	1.29562500e+00
2.67055500e-06	9.11562500e-01	2.31250000e-03	-2.81250000e-04	1.30031250e+00
2.67375500e-06	9.18437500e-01	1.68750000e-03	8.12500000e-04	1.30171875e+00
2.67695500e-06	9.11250000e-01	2.56250000e-03	1.71875000e-03	1.29796875e+00
2.68015500e-06	9.23593750e-01	2.06250000e-03	1.71875000e-03	1.29328125e+00
2.68335500e-06	9.15937500e-01	2.43750000e-03	1.96875000e-03	1.30343750e+00
2.68655500e-06	9.28437500e-01	2.56250000e-03	-3.75000000e-04	1.28906250e+00
2.68975500e-06	9.35781250e-01	1.81250000e-03	1.15625000e-03	1.30015625e+00
2.69295500e-06	9.42656250e-01	1.93750000e-03	7.81250000e-04	1.30703125e+00
2.69615500e-06	9.45000000e-01	2.43750000e-03	2.06250000e-03	1.30562500e+00
2.69935500e-06	9.35468750e-01	2.31250000e-03	1.71875000e-03	1.30468750e+00
2.70255500e-06	9.51093750e-01	1.93750000e-03	1.46875000e-03	1.31421875e+00
2.70575500e-06	9.53593750e-01	2.06250000e-03	1.96875000e-03	1.31796875e+00
2.70895500e-06	9.59687500e-01	2.59375000e-03	2.84375000e-03	1.31250000e+00
2.71215500e-06	9.69687500e-01	3.09375000e-03	1.71875000e-03	1.31390625e+00
2.71535500e-06	9.62968750e-01	2.43750000e-03	2.59375000e-03	1.32015625e+00
2.71855500e-06	9.67343750e-01	2.18750000e-03	2.03125000e-03	1.32546875e+00
2.72175500e-06	9.74375000e-01	2.78125000e-03	1.96875000e-03	1.31125000e+00
2.72495500e-06	9.73125000e-01	3.28125000e-03	1.59375000e-03	1.31093750e+00
2.72815500e-06	9.82187500e-01	1.93750000e-03	2.21875000e-03	1.30250000e+00
2.73135500e-06	9.84375000e-01	1.56250000e-03	1.03125000e-03	1.30843750e+00
2.73455500e-06	9.88593750e-01	3.09375000e-03	1.40625000e-03	1.30671875e+00
2.73775500e-06	9.93906250e-01	2.18750000e-03	7.18750000e-04	1.31890625e+00
2.74095500e-06	1.00031250e+00	1.81250000e-03	2.25000000e-03	1.31890625e+00
2.74415500e-06	1.00515625e+00	2.25000000e-03	1.59375000e-03	1.31718750e+00
2.74735500e-06	9.99218750e-01	1.81250000e-03	1.50000000e-03	1.31203125e+00
2.75055500e-06	1.00718750e+00	3.71875000e-03	9.68750000e-04	1.31296875e+00
2.75375500e-06	1.00750000e+00	3.28125000e-03	1.34375000e-03	1.30906250e+00
2.75695500e-06	1.02343750e+00	1.56250000e-03	9.68750000e-04	1.31250000e+00
2.76015500e-06	1.02328125e+00	1.56250000e-03	1.09375000e-03	1.31484375e+00
2.76335500e-06	1.02625000e+00	2.56250000e-03	1.78125000e-03	1.31000000e+00
2.76655500e-06	1.02031250e+00	2.90625000e-03	2.21875000e-03	1.31734375e+00
2.76975500e-06	1.02796875e+00	2.31250000e-03	1.96875000e-03	1.31843750e+00
2.77295500e-06	1.04406250e+00	3.28125000e-03	2.34375000e-03	1.31484375e+00
2.77615500e-06	1.04359375e+00	3.75000000e-03	1.96875000e-03	1.32343750e+00
2.77935500e-06	1.03828125e+00	3.15625000e-03	2.34375000e-03	1.31437500e+00
2.78255500e-06	1.05562500e+00	3.65625000e-03	1.96875000e-03	1.31750000e+00
2.78575500e-06	1.04390625e+00	3.37500000e-03	2.21875000e-03	1.33203125e+00
2.78895500e-06	1.05718750e+00	2.78125000e-03	1.34375000e-03	1.31859375e+00
2.79215500e-06	1.06500000e+00	3.15625000e-03	1.71875000e-03	1.33046875e+00
2.79535500e-06	1.06468750e+00	3.87500000e-03	1.59375000e-03	1.32125000e+00
2.79855500e-06	1.06859375e+00	4.71875000e-03	3.37500000e-03	1.32703125e+00
2.80175500e-06	1.07406250e+00	3.09375000e-03	1.96875000e-03	1.32296875e+00
2.80495500e-06	1.06171875e+00	2.21875000e-03	1.84375000e-03	1.32421875e+00
2.80815500e-06	1.08312500e+00	4.71875000e-03	1.71875000e-03	1.32531250e+00
2.81135500e-06	1.08390625e+00	2.84375000e-03	2.59375000e-03	1.32984375e+00
2.81455500e-06	1.08890625e+00	3.90625000e-03	2.09375000e-03	1.32203125e+00
2.81775500e-06	1.09078125e+00	3.96875000e-03	2.96875000e-03	1.32125000e+00
2.82095500e-06	1.10031250e+00	3.21875000e-03	1.84375000e-03	1.33156250e+00
2.82415500e-06	1.08484375e+00	4.96875000e-03	2.59375000e-03	1.33156250e+00
2.82735500e-06	1.09859375e+00	4.71875000e-03	3.37500000e-03	1.32562500e+00
2.83055500e-06	1.10015625e+00	4.21875000e-03	2.96875000e-03	1.32468750e+00
2.83375500e-06	1.10859375e+00	4.71875000e-03	2.46875000e-03	1.33781250e+00
2.83695500e-06	1.11296875e+00	4.53125000e-03	2.71875000e-03	1.33250000e+00
2.84015500e-06	1.11093750e+00	3.84375000e-03	1.21875000e-03	1.33296875e+00
2.84335500e-06	1.11328125e+00	4.34375000e-03	1.09375000e-03	1.33515625e+00
2.84655500e-06	1.10968750e+00	3.46875000e-03	1.71875000e-03	1.32781250e+00
2.84975500e-06	1.12046875e+00	2.78125000e-03	2.34375000e-03	1.32562500e+00
2.85295500e-06	1.12359375e+00	3.21875000e-03	1.71875000e-03	1.32968750e+00
2.85615500e-06	1.12515625e+00	5.21875000e-03	2.50000000e-03	1.33187500e+00
2.85935500e-06	1.12437500e+00	3.71875000e-03	2.71875000e-03	1.33515625e+00
2.86255500e-06	1.12265625e+00	4.96875000e-03	2.09375000e-03	1.34078125e+00
2.86575500e-06	1.13531250e+00	3.34375000e-03	1.46875000e-03	1.33640625e+00
2.86895500e-06	1.13875000e+00	4.21875000e-03	4.68750000e-04	1.34453125e+00
2.87215500e-06	1.13640625e+00	3.34375000e-03	2.09375000e-03	1.34093750e+00
2.87535500e-06	1.13671875e+00	4.59375000e-03	2.34375000e-03	1.33625000e+00
2.87855500e-06	1.14140625e+00	5.34375000e-03	2.21875000e-03	1.33828125e+00
2.88175500e-06	1.14187500e+00	5.21875000e-03	2.96875000e-03	1.33687500e+00
2.88495500e-06	1.15156250e+00	5.09375000e-03	2.34375000e-03	1.33828125e+00
2.88815500e-06	1.14906250e+00	4.71875000e-03	2.21875000e-03	1.34328125e+00
2.89135500e-06	1.15812500e+00	3.96875000e-03	2.40625000e-03	1.33687500e+00
2.89455500e-06	1.15281250e+00	3.84375000e-03	1.34375000e-03	1.34140625e+00
2.89775500e-06	1.16062500e+00	4.96875000e-03	3.09375000e-03	1.34109375e+00
2.90095500e-06	1.16062500e+00	4.71875000e-03	2.40625000e-03	1.33875000e+00
2.90415500e-06	1.16859375e+00	5.34375000e-03	2.65625000e-03	1.34000000e+00
2.90735500e-06	1.17234375e+00	3.59375000e-03	1.96875000e-03	1.34375000e+00
2.91055500e-06	1.17484375e+00	5.84375000e-03	1.71875000e-03	1.33765625e+00
2.91375500e-06	1.17546875e+00	5.71875000e-03	3.59375000e-03	1.34703125e+00
2.91695500e-06	1.17953125e+00	4.71875000e-03	2.21875000e-03	1.33500000e+00
2.92015500e-06	1.18109375e+00	4.84375000e-03	2.84375000e-03	1.34656250e+00
2.92335500e-06	1.18421875e+00	5.71875000e-03	2.71875000e-03	1.33765625e+00
2.92655500e-06	1.18109375e+00	5.84375000e-03	1.71875000e-03	1.34859375e+00
2.92975500e-06	1.18968750e+00	4.46875000e-03	3.96875000e-03	1.34156250e+00
2.93295500e-06	1.20031250e+00	6.09375000e-03	2.12500000e-03	1.35015625e+00
2.93615500e-06	1.19921875e+00	4.96875000e-03	2.09375000e-03	1.34828125e+00
2.93935500e-06	1.19859375e+00	5.09375000e-03	3.59375000e-03	1.34515625e+00
2.94255500e-06	1.20843750e+00	5.09375000e-03	2.84375000e-03	1.34953125e+00
2.94575500e-06	1.19812500e+00	5.34375000e-03	3.34375000e-03	1.35421875e+00
2.94895500e-06	1.20750000e+00	5.21875000e-03	2.00000000e-03	1.34390625e+00
2.95215500e-06	1.20421875e+00	5.71875000e-03	1.25000000e-03	1.34703125e+00
2.95535500e-06	1.20671875e+00	4.59375000e-03	2.56250000e-03	1.35500000e+00
2.95855500e-06	1.19984375e+00	6.21875000e-03	2.71875000e-03	1.35562500e+00
2.96175500e-06	1.20062500e+00	6.21875000e-03	3.03125000e-03	1.36312500e+00
2.96495500e-06	1.21375000e+00	4.96875000e-03	3.50000000e-03	1.35953125e+00
2.96815500e-06	1.21171875e+00	3.40625000e-03	2.00000000e-03	1.35921875e+00
2.97135500e-06	1.22453125e+00	6.34375000e-03	2.87500000e-03	1.35968750e+00
2.97455500e-06	1.22375000e+00	7.00000000e-03	2.87500000e-03	1.36000000e+00
2.97775500e-06	1.22562500e+00	6.21875000e-03	2.62500000e-03	1.34890625e+00
2.98095500e-06	1.22375000e+00	6.59375000e-03	2.84375000e-03	1.35562500e+00
2.98415500e-06	1.23000000e+00	7.43750000e-03	2.62500000e-03	1.35093750e+00
2.98735500e-06	1.23171875e+00	6.62500000e-03	2.25000000e-03	1.35671875e+00
2.99055500e-06	1.23500000e+00	6.21875000e-03	1.96875000e-03	1.35125000e+00
2.99375500e-06	1.24609375e+00	7.84375000e-03	3.87500000e-03	1.35578125e+00
2.99695500e-06	1.24609375e+00	6.46875000e-03	3.40625000e-03	1.34843750e+00
3.00015500e-06	1.24281250e+00	7.18750000e-03	2.84375000e-03	1.35312500e+00
3.00335500e-06	1.24453125e+00	7.09375000e-03	4.09375000e-03	1.34406250e+00
3.00655500e-06	1.24843750e+00	6.75000000e-03	3.50000000e-03	1.35328125e+00
3.00975500e-06	1.25000000e+00	6.59375000e-03	2.71875000e-03	1.34703125e+00
3.01295500e-06	1.25015625e+00	7.50000000e-03	4.34375000e-03	1.34218750e+00
3.01615500e-06	1.24171875e+00	9.25000000e-03	1.71875000e-03	1.35140625e+00
3.01935500e-06	1.25234375e+00	5.50000000e-03	2.59375000e-03	1.35578125e+00
3.02255500e-06	1.26000000e+00	7.43750000e-03	3.09375000e-03	1.35859375e+00
3.02575500e-06	1.26015625e+00	7.25000000e-03	2.34375000e-03	1.36000000e+00
3.02895500e-06	1.25671875e+00	6.25000000e-03	2.84375000e-03	1.35781250e+00
3.03215500e-06	1.25390625e+00	7.43750000e-03	3.46875000e-03	1.35390625e+00
3.03535500e-06	1.26937500e+00	7.71875000e-03	2.96875000e-03	1.35609375e+00
3.03855500e-06	1.26703125e+00	7.21875000e-03	3.09375000e-03	1.35250000e+00
3.04175500e-06	1.27890625e+00	8.62500000e-03	2.34375000e-03	1.35203125e+00
3.04495500e-06	1.27640625e+00	7.12500000e-03	2.62500000e-03	1.36125000e+00
3.04815500e-06	1.28343750e+00	8.53125000e-03	3.59375000e-03	1.36687500e+00
3.05135500e-06	1.28375000e+00	8.28125000e-03	3.46875000e-03	1.36718750e+00
3.05455500e-06	1.27687500e+00	6.28125000e-03	2.59375000e-03	1.36421875e+00
3.05775500e-06	1.28359375e+00	8.50000000e-03	2.71875000e-03	1.37578125e+00
3.06095500e-06	1.28750000e+00	8.28125000e-03	2.00000000e-03	1.37265625e+00
3.06415500e-06	1.29046875e+00	6.96875000e-03	2.71875000e-03	1.37312500e+00
3.06735500e-06	1.28531250e+00	9.25000000e-03	4.09375000e-03	1.37703125e+00
3.07055500e-06	1.29265625e+00	8.87500000e-03	3.78125000e-03	1.37484375e+00
3.07375500e-06	1.29250000e+00	8.62500000e-03	3.84375000e-03	1.38140625e+00
3.07695500e-06	1.29703125e+00	8.50000000e-03	2.71875000e-03	1.36859375e+00
3.08015500e-06	1.30140625e+00	9.37500000e-03	4.37500000e-03	1.37562500e+00
3.08335500e-06	1.29250000e+00	8.28125000e-03	4.15625000e-03	1.37890625e+00
3.08655500e-06	1.29750000e+00	7.90625000e-03	2.09375000e-03	1.37093750e+00
3.08975500e-06	1.29296875e+00	1.00937500e-02	4.53125000e-03	1.37437500e+00
3.09295500e-06	1.29687500e+00	8.87500000e-03	3.75000000e-03	1.37453125e+00
3.09615500e-06	1.29796875e+00	7.62500000e-03	2.62500000e-03	1.37187500e+00
3.09935500e-06	1.31312500e+00	9.50000000e-03	4.62500000e-03	1.37500000e+00
3.10255500e-06	1.30765625e+00	8.96875000e-03	2.46875000e-03	1.37375000e+00
3.10575500e-06	1.29968750e+00	1.06250000e-02	3.37500000e-03	1.37000000e+00
3.10895500e-06	1.31171875e+00	9.34375000e-03	1.75000000e-03	1.37203125e+00
3.11215500e-06	1.30703125e+00	9.84375000e-03	2.59375000e-03	1.37515625e+00
3.11535500e-06	1.31062500e+00	1.02187500e-02	2.71875000e-03	1.37656250e+00
3.11855500e-06	1.30265625e+00	9.34375000e-03	4.00000000e-03	1.37421875e+00
3.12175500e-06	1.30609375e+00	9.87500000e-03	2.28125000e-03	1.36109375e+00
3.12495500e-06	1.31687500e+00	1.00937500e-02	3.12500000e-03	1.36984375e+00
3.12815500e-06	1.30921875e+00	1.12812500e-02	3.09375000e-03	1.37000000e+00
3.13135500e-06	1.30906250e+00	1.26875000e-02	2.84375000e-03	1.36500000e+00
3.13455500e-06	1.30843750e+00	1.42187500e-02	3.71875000e-03	1.36906250e+00
3.13775500e-06	1.32000000e+00	1.70000000e-02	3.46875000e-03	1.37421875e+00
3.14095500e-06	1.31234375e+00	2.15937500e-02	2.09375000e-03	1.37953125e+00
3.14415500e-06	1.30593750e+00	2.79062500e-02	2.75000000e-03	1.37812500e+00
3.14735500e-06	1.30296875e+00	4.27812500e-02	2.71875000e-03	1.38125000e+00
3.15055500e-06	1.29406250e+00	6.08125000e-02	4.21875000e-03	1.38062500e+00
3.15375500e-06	1.29656250e+00	7.63750000e-02	3.09375000e-03	1.38140625e+00
3.15695500e-06	1.27265625e+00	8.71250000e-02	2.84375000e-03	1.38093750e+00
3.16015500e-06	1.25828125e+00	9.29687500e-02	2.37500000e-03	1.38062500e+00
3.16335500e-06	1.23234375e+00	1.00687500e-01	4.09375000e-03	1.37906250e+00
3.16655500e-06	1.21125000e+00	1.01718750e-01	2.59375000e-03	1.38250000e+00
3.16975500e-06	1.19218750e+00	1.08437500e-01	2.96875000e-03	1.38031250e+00
3.17295500e-06	1.16421875e+00	1.09812500e-01	2.37500000e-03	1.37921875e+00
3.17615500e-06	1.13796875e+00	1.12812500e-01	3.37500000e-03	1.37500000e+00
3.17935500e-06	1.10421875e+00	1.15750000e-01	3.37500000e-03	1.38171875e+00
3.18255500e-06	1.08734375e+00	1.18343750e-01	3.46875000e-03	1.38046875e+00
3.18575500e-06	1.04062500e+00	1.18093750e-01	1.50000000e-03	1.37468750e+00
3.18895500e-06	1.00687500e+00	1.22875000e-01	2.25000000e-03	1.37406250e+00
3.19215500e-06	9.84687500e-01	1.21593750e-01	3.00000000e-03	1.37500000e+00
3.19535500e-06	9.57656250e-01	1.20968750e-01	3.00000000e-03	1.37296875e+00
3.19855500e-06	9.22812500e-01	1.16593750e-01	1.75000000e-03	1.37515625e+00
3.20175500e-06	8.92187500e-01	1.15531250e-01	3.62500000e-03	1.37234375e+00
3.20495500e-06	8.66562500e-01	1.10062500e-01	3.59375000e-03	1.37546875e+00
3.20815500e-06	8.43281250e-01	1.05343750e-01	3.75000000e-03	1.38046875e+00
3.21135500e-06	8.10781250e-01	1.01968750e-01	3.75000000e-03	1.37375000e+00
3.21455500e-06	7.81406250e-01	1.00156250e-01	3.37500000e-03	1.36765625e+00
3.21775500e-06	7.50625000e-01	9.52187500e-02	2.96875000e-03	1.37390625e+00
3.22095500e-06	7.42812500e-01	9.28437500e-02	3.84375000e-03	1.38390625e+00
3.22415500e-06	7.12968750e-01	8.87500000e-02	4.78125000e-03	1.38156250e+00
3.22735500e-06	6.93906250e-01	8.52500000e-02	3.62500000e-03	1.37671875e+00
3.23055500e-06	6.72500000e-01	8.27500000e-02	5.78125000e-03	1.36765625e+00
3.23375500e-06	6.51875000e-01	7.89375000e-02	7.46875000e-03	1.36375000e+00
3.23695500e-06	6.37500000e-01	7.84375000e-02	2.02500000e-02	1.37484375e+00
3.24015500e-06	6.21718750e-01	7.35000000e-02	5.13437500e-02	1.37359375e+00
3.24335500e-06	6.11093750e-01	7.25625000e-02	7.83125000e-02	1.36062500e+00
3.24655500e-06	5.91250000e-01	6.89375000e-02	1.00625000e-01	1.34812500e+00
3.24975500e-06	5.68906250e-01	6.83125000e-02	1.06343750e-01	1.33078125e+00
3.25295500e-06	5.54062500e-01	6.56562500e-02	1.11781250e-01	1.29984375e+00
3.25615500e-06	5.45781250e-01	6.34687500e-02	1.17468750e-01	1.26750000e+00
3.25935500e-06	5.40000000e-01	6.17500000e-02	1.17468750e-01	1.24609375e+00
3.26255500e-06	5.15156250e-01	5.96250000e-02	1.13281250e-01	1.21375000e+00
3.26575500e-06	4.97500000e-01	5.77812500e-02	1.11031250e-01	1.19343750e+00
3.26895500e-06	4.82656250e-01	5.60937500e-02	1.08531250e-01	1.16250000e+00
3.27215500e-06	4.85312500e-01	5.44687500e-02	1.08906250e-01	1.13265625e+00
3.27535500e-06	4.65781250e-01	5.14687500e-02	1.12031250e-01	1.10140625e+00
3.27855500e-06	4.56250000e-01	5.03437500e-02	1.20843750e-01	1.07218750e+00
3.28175500e-06	4.49531250e-01	4.92812500e-02	1.24843750e-01	1.04687500e+00
3.28495500e-06	4.41718750e-01	4.84375000e-02	1.33125000e-01	1.01765625e+00
3.28815500e-06	4.21093750e-01	4.60312500e-02	1.33281250e-01	9.88437500e-01
3.29135500e-06	4.19843750e-01	4.47812500e-02	1.36187500e-01	9.51875000e-01
3.29455500e-06	4.01875000e-01	4.39375000e-02	1.35031250e-01	9.13281250e-01
3.29775500e-06	4.05156250e-01	4.24062500e-02	1.31656250e-01	8.95937500e-01
3.30095500e-06	3.96875000e-01	4.10625000e-02	1.28250000e-01	8.56093750e-01
3.30415500e-06	3.92500000e-01	3.88750000e-02	1.22812500e-01	8.17500000e-01
3.30735500e-06	3.78906250e-01	3.92500000e-02	1.17968750e-01	7.85937500e-01
3.31055500e-06	3.75781250e-01	3.75000000e-02	1.13156250e-01	7.50312500e-01
3.31375500e-06	3.74531250e-01	3.79375000e-02	1.10281250e-01	7.32968750e-01
3.31695500e-06	3.62656250e-01	3.49062500e-02	1.06375000e-01	7.04687500e-01
3.32015500e-06	3.55156250e-01	3.49062500e-02	1.03625000e-01	6.92343750e-01
3.32335500e-06	3.58750000e-01	3.45000000e-02	9.86250000e-02	6.65468750e-01
3.32655500e-06	3.52187500e-01	3.23437500e-02	9.32812500e-02	6.39062500e-01
3.32975500e-06	3.46093750e-01	3.10000000e-02	8.97812500e-02	6.08750000e-01
3.33295500e-06	3.46875000e-01	3.16250000e-02	8.61562500e-02	5.88593750e-01
3.33615500e-06	3.41718750e-01	3.14687500e-02	8.48750000e-02	5.67187500e-01
3.33935500e-06	3.40781250e-01	2.80312500e-02	8.01562500e-02	5.51250000e-01
3.34255500e-06	3.30937500e-01	2.83125000e-02	7.78437500e-02	5.35625000e-01
3.34575500e-06	3.25468750e-01	2.76562500e-02	7.31562500e-02	5.16406250e-01
3.34895500e-06	3.33437500e-01	2.67187500e-02	7.09375000e-02	5.00312500e-01
3.35215500e-06	3.30781250e-01	2.54687500e-02	6.81875000e-02	4.87500000e-01
3.35535500e-06	3.30000000e-01	2.48125000e-02	6.47187500e-02	4.69062500e-01
3.35855500e-06	3.20156250e-01	2.30312500e-02	6.21875000e-02	4.56093750e-01
3.36175500e-06	3.25937500e-01	2.20937500e-02	5.91562500e-02	4.40937500e-01
3.36495500e-06	3.17187500e-01	2.07187500e-02	5.61875000e-02	4.31406250e-01
3.36815500e-06	3.17187500e-01	1.94687500e-02	5.18750000e-02	4.07500000e-01
3.37135500e-06	3.25937500e-01	2.01875000e-02	5.07500000e-02	4.07968750e-01
3.37455500e-06	3.31406250e-01	1.85625000e-02	4.82812500e-02	3.99843750e-01
3.37775500e-06	3.29218750e-01	1.70312500e-02	4.63437500e-02	3.88125000e-01
3.38095500e-06	3.25156250e-01	1.37500000e-02	4.40937500e-02	3.73437500e-01
3.38415500e-06	3.26718750e-01	1.25937500e-02	4.18437500e-02	3.65000000e-01
3.38735500e-06	3.35625000e-01	1.04062500e-02	3.85625000e-02	3.61406250e-01
3.39055500e-06	3.35625000e-01	9.50000000e-03	3.66875000e-02	3.44843750e-01
3.39375500e-06	3.44375000e-01	9.71875000e-03	3.34687500e-02	3.41875000e-01
3.39695500e-06	3.37812500e-01	8.50000000e-03	3.18125000e-02	3.37031250e-01
3.40015500e-06	3.44531250e-01	7.68750000e-03	2.96875000e-02	3.25312500e-01
3.40335500e-06	3.41093750e-01	7.75000000e-03	2.67812500e-02	3.23281250e-01
3.40655500e-06	3.37656250e-01	6.62500000e-03	2.51250000e-02	3.27968750e-01
3.40975500e-06	3.51875000e-01	5.71875000e-03	2.32500000e-02	3.22968750e-01
3.41295500e-06	3.58750000e-01	6.34375000e-03	2.20000000e-02	3.10000000e-01
3.41615500e-06	3.62500000e-01	6.09375000e-03	2.01875000e-02	3.15312500e-01
3.41935500e-06	3.60625000e-01	4.71875000e-03	1.95000000e-02	3.10781250e-01
3.42255500e-06	3.61406250e-01	5.25000000e-03	1.67187500e-02	3.13906250e-01
3.42575500e-06	3.72656250e-01	5.34375000e-03	1.50937500e-02	3.09375000e-01
3.42895500e-06	3.79062500e-01	2.46875000e-03	1.18125000e-02	3.08437500e-01
3.43215500e-06	3.72031250e-01	3.46875000e-03	1.28125000e-02	3.01406250e-01
3.43535500e-06	3.90156250e-01	3.46875000e-03	1.04062500e-02	3.06406250e-01
3.43855500e-06	3.84062500e-01	3.46875000e-03	9.06250000e-03	3.00937500e-01
3.44175500e-06	3.88593750e-01	1.06250000e-03	7.87500000e-03	3.01718750e-01
3.44495500e-06	3.96875000e-01	9.37500000e-04	7.71875000e-03	3.02187500e-01
3.44815500e-06	4.00937500e-01	2.78125000e-03	6.46875000e-03	3.07968750e-01
3.45135500e-06	4.06250000e-01	1.31250000e-03	5.96875000e-03	3.07812500e-01
3.45455500e-06	4.04687500e-01	1.56250000e-03	4.15625000e-03	2.99218750e-01
3.45775500e-06	4.02656250e-01	1.68750000e-03	4.15625000e-03	3.02343750e-01
3.46095500e-06	4.14687500e-01	1.18750000e-03	3.50000000e-03	2.99687500e-01
3.46415500e-06	4.15781250e-01	1.81250000e-03	3.84375000e-03	3.04843750e-01
3.46735500e-06	4.19062500e-01	1.43750000e-03	1.71875000e-03	3.06875000e-01
3.47055500e-06	4.30000000e-01	1.18750000e-03	1.96875000e-03	3.02187500e-01
3.47375500e-06	4.29375000e-01	1.68750000e-03	2.96875000e-03	3.10312500e-01
3.47695500e-06	4.33437500e-01	1.71875000e-03	2.46875000e-03	3.15625000e-01
3.48015500e-06	4.44687500e-01	5.62500000e-04	1.71875000e-03	3.06875000e-01
3.48335500e-06	4.46562500e-01	5.31250000e-04	1.96875000e-03	3.15468750e-01
3.48655500e-06	4.57343750e-01	3.12500000e-05	1.53125000e-03	3.17968750e-01
3.48975500e-06	4.59531250e-01	5.62500000e-04	2.18750000e-04	3.24843750e-01
3.49295500e-06	4.58593750e-01	2.18750000e-03	1.68750000e-03	3.23750000e-01
3.49615500e-06	4.60312500e-01	1.87500000e-04	2.34375000e-03	3.27343750e-01
3.49935500e-06	4.72968750e-01	1.18750000e-03	1.03125000e-03	3.32812500e-01
3.50255500e-06	4.68750000e-01	1.93750000e-03	4.68750000e-04	3.26406250e-01
3.50575500e-06	4.75156250e-01	1.87500000e-04	1.34375000e-03	3.30156250e-01
3.50895500e-06	4.88593750e-01	-2.18750000e-04	1.96875000e-03	3.27500000e-01
3.51215500e-06	4.87031250e-01	3.43750000e-04	1.65625000e-03	3.33750000e-01
3.51535500e-06	4.92500000e-01	1.06250000e-03	7.18750000e-04	3.30937500e-01
3.51855500e-06	5.00156250e-01	1.56250000e-03	1.25000000e-03	3.31875000e-01
3.52175500e-06	5.07031250e-01	1.87500000e-04	1.34375000e-03	3.30625000e-01
3.52495500e-06	5.04531250e-01	9.68750000e-04	1.62500000e-03	3.40937500e-01
3.52815500e-06	5.11250000e-01	1.31250000e-03	1.40625000e-03	3.50937500e-01
3.53135500e-06	5.19531250e-01	4.06250000e-04	1.68750000e-03	3.36875000e-01
3.53455500e-06	5.26093750e-01	1.81250000e-03	2.21875000e-03	3.44843750e-01
3.53775500e-06	5.34375000e-01	1.18750000e-03	9.68750000e-04	3.56718750e-01
3.54095500e-06	5.37187500e-01	8.12500000e-04	1.06250000e-03	3.65468750e-01
3.54415500e-06	5.37500000e-01	8.12500000e-04	9.37500000e-05	3.54687500e-01
3.54735500e-06	5.43906250e-01	4.37500000e-04	1.53125000e-03	3.58906250e-01
3.55055500e-06	5.53593750e-01	1.68750000e-03	2.03125000e-03	3.60625000e-01
3.55375500e-06	5.56875000e-01	1.43750000e-03	2.12500000e-03	3.72031250e-01
3.55695500e-06	5.62187500e-01	1.31250000e-03	1.53125000e-03	3.64375000e-01
3.56015500e-06	5.75312500e-01	2.31250000e-03	7.18750000e-04	3.68593750e-01
3.56335500e-06	5.79218750e-01	3.12500000e-04	2.21875000e-03	3.74843750e-01
3.56655500e-06	5.71562500e-01	1.31250000e-03	1.53125000e-03	3.76718750e-01
3.56975500e-06	5.80000000e-01	1.68750000e-03	1.34375000e-03	3.83125000e-01
3.57295500e-06	5.80468750e-01	1.68750000e-03	1.71875000e-03	3.84531250e-01
3.57615500e-06	5.87656250e-01	1.18750000e-03	2.28125000e-03	3.85312500e-01
3.57935500e-06	5.92656250e-01	2.43750000e-03	8.43750000e-04	3.89062500e-01
3.58255500e-06	5.94687500e-01	5.62500000e-04	-1.56250000e-04	3.87500000e-01
3.58575500e-06	6.02500000e-01	5.62500000e-04	2.15625000e-03	3.81875000e-01
3.58895500e-06	6.06250000e-01	1.31250000e-03	1.40625000e-03	3.92500000e-01
3.59215500e-06	6.17656250e-01	1.40625000e-03	1.21875000e-03	3.91718750e-01
3.59535500e-06	6.23906250e-01	2.06250000e-03	1.65625000e-03	3.91562500e-01
3.59855500e-06	6.24687500e-01	1.68750000e-03	-1.56250000e-04	3.99375000e-01
3.60175500e-06	6.35000000e-01	1.81250000e-03	4.68750000e-04	3.99062500e-01
3.60495500e-06	6.36562500e-01	2.06250000e-03	1.53125000e-03	4.05156250e-01
3.60815500e-06	6.37343750e-01	1.06250000e-03	1.59375000e-03	4.05000000e-01
3.61135500e-06	6.44218750e-01	2.18750000e-03	1.09375000e-03	4.00625000e-01
3.61455500e-06	6.34062500e-01	6.25000000e-05	5.93750000e-04	4.06406250e-01
3.61775500e-06	6.49218750e-01	3.03125000e-03	2.18750000e-04	4.12500000e-01
3.62095500e-06	6.57031250e-01	4.37500000e-04	-3.12500000e-05	4.09218750e-01
3.62415500e-06	6.65312500e-01	8.12500000e-04	9.37500000e-05	4.14843750e-01
3.62735500e-06	6.74687500e-01	1.81250000e-03	1.65625000e-03	4.21562500e-01
3.63055500e-06	6.64218750e-01	1.93750000e-03	1.43750000e-03	4.17187500e-01
3.63375500e-06	6.79843750e-01	1.06250000e-03	4.68750000e-04	4.20156250e-01
3.63695500e-06	6.82343750e-01	5.62500000e-04	1.40625000e-03	4.17500000e-01
3.64015500e-06	6.78125000e-01	2.06250000e-03	1.09375000e-03	4.20468750e-01
3.64335500e-06	6.79218750e-01	1.93750000e-03	-3.12500000e-04	4.22343750e-01
3.64655500e-06	6.81250000e-01	1.56250000e-03	-4.06250000e-04	4.20937500e-01
3.64975500e-06	6.87187500e-01	5.62500000e-04	1.34375000e-03	4.25312500e-01
3.65295500e-06	7.00781250e-01	1.68750000e-03	1.46875000e-03	4.33593750e-01
3.65615500e-06	6.82656250e-01	2.09375000e-03	3.43750000e-04	4.26406250e-01
3.65935500e-06	7.00156250e-01	1.06250000e-03	4.68750000e-04	4.26406250e-01
3.66255500e-06	7.05468750e-01	2.18750000e-03	1.78125000e-03	4.29531250e-01
3.66575500e-06	7.14531250e-01	9.37500000e-04	8.43750000e-04	4.33906250e-01
3.66895500e-06	7.14375000e-01	1.43750000e-03	2.18750000e-04	4.36250000e-01
3.67215500e-06	7.23593750e-01	2.06250000e-03	1.12500000e-03	4.40781250e-01
3.67535500e-06	7.21406250e-01	1.43750000e-03	1.09375000e-03	4.37812500e-01
3.67855500e-06	7.30156250e-01	1.81250000e-03	2.18750000e-04	4.39375000e-01
3.68175500e-06	7.34687500e-01	1.93750000e-03	1.78125000e-03	4.45468750e-01
3.68495500e-06	7.40937500e-01	1.43750000e-03	5.93750000e-04	4.45937500e-01
3.68815500e-06	7.36562500e-01	2.06250000e-03	2.53125000e-03	4.45000000e-01
3.69135500e-06	7.47031250e-01	8.12500000e-04	2.18750000e-04	4.46562500e-01
3.69455500e-06	7.43125000e-01	2.78125000e-03	-1.87500000e-04	4.49687500e-01
3.69775500e-06	7.50000000e-01	3.53125000e-03	1.18750000e-03	4.47031250e-01
3.70095500e-06	7.41406250e-01	3.15625000e-03	1.09375000e-03	4.49843750e-01
3.70415500e-06	7.60625000e-01	1.56250000e-03	2.18750000e-04	4.58750000e-01
3.70735500e-06	7.67812500e-01	3.03125000e-03	3.15625000e-03	4.64687500e-01
3.71055500e-06	7.71718750e-01	2.90625000e-03	1.21875000e-03	4.69531250e-01
3.71375500e-06	7.81093750e-01	4.37500000e-04	8.43750000e-04	4.62812500e-01
3.71695500e-06	7.78281250e-01	2.18750000e-03	5.93750000e-04	4.70468750e-01
3.72015500e-06	7.95156250e-01	2.09375000e-03	2.31250000e-03	4.57500000e-01
3.72335500e-06	7.95625000e-01	2.78125000e-03	4.68750000e-04	4.71718750e-01
3.72655500e-06	8.09218750e-01	1.81250000e-03	1.46875000e-03	4.63906250e-01
3.72975500e-06	8.02812500e-01	1.56250000e-03	1.78125000e-03	4.65937500e-01
3.73295500e-06	8.03750000e-01	1.81250000e-03	-9.37500000e-05	4.66250000e-01
3.73615500e-06	8.06406250e-01	2.78125000e-03	8.43750000e-04	4.84531250e-01
3.73935500e-06	8.11250000e-01	2.31250000e-03	2.03125000e-03	4.81875000e-01
3.74255500e-06	8.23281250e-01	4.21875000e-03	3.12500000e-04	4.82343750e-01
3.74575500e-06	8.21250000e-01	3.03125000e-03	5.93750000e-04	5.01093750e-01
3.74895500e-06	8.16562500e-01	2.06250000e-03	1.09375000e-03	5.00937500e-01
3.75215500e-06	8.25781250e-01	1.93750000e-03	1.21875000e-03	4.93593750e-01
3.75535500e-06	8.36562500e-01	2.31250000e-03	8.43750000e-04	4.96250000e-01
3.75855500e-06	8.34687500e-01	1.93750000e-03	1.21875000e-03	4.99687500e-01
3.76175500e-06	8.40937500e-01	1.93750000e-03	1.65625000e-03	4.95781250e-01
3.76495500e-06	8.48281250e-01	3.96875000e-03	1.46875000e-03	5.03437500e-01
3.76815500e-06	8.50312500e-01	1.93750000e-03	1.25000000e-03	4.96718750e-01
3.77135500e-06	8.51718750e-01	2.09375000e-03	1.34375000e-03	5.01562500e-01
3.77455500e-06	8.60468750e-01	2.31250000e-03	1.15625000e-03	5.00312500e-01
3.77775500e-06	8.54218750e-01	1.56250000e-03	2.21875000e-03	4.98906250e-01
3.78095500e-06	8.64375000e-01	1.68750000e-03	9.37500000e-05	5.06406250e-01
3.78415500e-06	8.63750000e-01	3.96875000e-03	7.18750000e-04	5.04218750e-01
3.78735500e-06	8.68281250e-01	3.03125000e-03	8.43750000e-04	5.15312500e-01
3.79055500e-06	8.71875000e-01	2.56250000e-03	1.71875000e-03	5.09218750e-01
3.79375500e-06	8.78593750e-01	1.31250000e-03	1.59375000e-03	5.10156250e-01
3.79695500e-06	8.77812500e-01	1.68750000e-03	1.34375000e-03	5.06718750e-01
3.80015500e-06	8.85468750e-01	2.31250000e-03	8.43750000e-04	5.13906250e-01
3.80335500e-06	8.86093750e-01	2.90625000e-03	7.18750000e-04	5.05625000e-01
3.80655500e-06	8.89843750e-01	2.06250000e-03	5.93750000e-04	5.05000000e-01
3.80975500e-06	8.92343750e-01	2.56250000e-03	5.93750000e-04	5.16406250e-01
3.81295500e-06	8.99062500e-01	1.18750000e-03	1.59375000e-03	5.18281250e-01
3.81615500e-06	9.00156250e-01	3.34375000e-03	2.65625000e-03	5.14062500e-01
3.81935500e-06	8.94531250e-01	3.03125000e-03	9.68750000e-04	5.22656250e-01
3.82255500e-06	9.07656250e-01	2.18750000e-03	-5.31250000e-04	5.21718750e-01
3.82575500e-06	9.04062500e-01	3.40625000e-03	1.21875000e-03	5.23593750e-01
3.82895500e-06	9.05937500e-01	3.03125000e-03	1.81250000e-03	5.32812500e-01
3.83215500e-06	9.21562500e-01	2.84375000e-03	6.56250000e-04	5.29531250e-01
3.83535500e-06	9.20312500e-01	3.65625000e-03	3.43750000e-04	5.37968750e-01
3.83855500e-06	9.26093750e-01	1.81250000e-03	-3.12500000e-05	5.32968750e-01
3.84175500e-06	9.26093750e-01	3.06250000e-03	4.68750000e-04	5.36875000e-01
3.84495500e-06	9.33437500e-01	3.71875000e-03	5.93750000e-04	5.34218750e-01
3.84815500e-06	9.30000000e-01	2.18750000e-03	1.15625000e-03	5.33281250e-01
3.85135500e-06	9.42500000e-01	2.90625000e-03	8.43750000e-04	5.36875000e-01
3.85455500e-06	9.43906250e-01	1.93750000e-03	2.21875000e-03	5.38437500e-01
3.85775500e-06	9.51875000e-01	3.34375000e-03	9.37500000e-05	5.41875000e-01
3.86095500e-06	9.52812500e-01	1.56250000e-03	1.40625000e-03	5.39375000e-01
3.86415500e-06	9.50625000e-01	3.00000000e-03	6.56250000e-04	5.53281250e-01
3.86735500e-06	9.61250000e-01	3.09375000e-03	1.09375000e-03	5.52812500e-01
3.87055500e-06	9.60625000e-01	3.53125000e-03	8.43750000e-04	5.56250000e-01
3.87375500e-06	9.69218750e-01	3.71875000e-03	3.75000000e-04	5.56250000e-01
3.87695500e-06	9.65937500e-01	3.59375000e-03	-9.37500000e-05	5.52968750e-01
3.88015500e-06	9.70468750e-01	2.43750000e-03	1.09375000e-03	5.60468750e-01
3.88335500e-06	9.80156250e-01	3.31250000e-03	-9.37500000e-05	5.52812500e-01
3.88655500e-06	9.70156250e-01	2.46875000e-03	9.06250000e-04	5.58906250e-01
3.88975500e-06	9.77187500e-01	2.06250000e-03	1.53125000e-03	5.67500000e-01
3.89295500e-06	9.84218750e-01	3.78125000e-03	2.03125000e-03	5.61250000e-01
3.89615500e-06	9.89218750e-01	1.59375000e-03	1.46875000e-03	5.66250000e-01
3.89935500e-06	9.83281250e-01	4.46875000e-03	3.12500000e-04	5.63125000e-01
3.90255500e-06	9.95000000e-01	3.15625000e-03	4.68750000e-04	5.67500000e-01
3.90575500e-06	9.92031250e-01	2.43750000e-03	1.46875000e-03	5.62656250e-01
3.90895500e-06	1.00500000e+00	4.09375000e-03	1.15625000e-03	5.72968750e-01
3.91215500e-06	1.00515625e+00	4.59375000e-03	9.06250000e-04	5.69531250e-01
3.91535500e-06	1.00921875e+00	3.28125000e-03	1.09375000e-03	5.70312500e-01
3.91855500e-06	1.02109375e+00	4.46875000e-03	7.18750000e-04	5.75937500e-01
3.92175500e-06	1.02000000e+00	3.71875000e-03	6.56250000e-04	5.76718750e-01
3.92495500e-06	1.02796875e+00	3.50000000e-03	9.06250000e-04	5.70312500e-01
3.92815500e-06	1.03500000e+00	4.34375000e-03	2.09375000e-03	5.83906250e-01
3.93135500e-06	1.04453125e+00	2.09375000e-03	1.65625000e-03	5.80000000e-01
3.93455500e-06	1.04953125e+00	4.03125000e-03	2.12500000e-03	5.91406250e-01
3.93775500e-06	1.04406250e+00	4.71875000e-03	7.18750000e-04	5.92500000e-01
3.94095500e-06	1.04687500e+00	4.12500000e-03	8.43750000e-04	5.98593750e-01
3.94415500e-06	1.05625000e+00	4.59375000e-03	8.43750000e-04	5.92812500e-01
3.94735500e-06	1.06171875e+00	3.46875000e-03	5.93750000e-04	5.96093750e-01
3.95055500e-06	1.05937500e+00	3.53125000e-03	8.43750000e-04	6.01406250e-01
3.95375500e-06	1.05515625e+00	3.25000000e-03	1.34375000e-03	5.87968750e-01
3.95695500e-06	1.06718750e+00	3.53125000e-03	1.46875000e-03	5.94687500e-01
3.96015500e-06	1.08156250e+00	3.96875000e-03	5.31250000e-04	6.06406250e-01
3.96335500e-06	1.07531250e+00	2.96875000e-03	1.18750000e-03	5.97812500e-01
3.96655500e-06	1.08156250e+00	3.25000000e-03	9.68750000e-04	6.05468750e-01
3.96975500e-06	1.09453125e+00	3.84375000e-03	2.09375000e-03	5.94375000e-01
3.97295500e-06	1.09406250e+00	3.96875000e-03	5.93750000e-04	6.02656250e-01
3.97615500e-06	1.08765625e+00	3.96875000e-03	1.71875000e-03	6.08906250e-01
3.97935500e-06	1.08890625e+00	4.53125000e-03	1.53125000e-03	5.94687500e-01
3.98255500e-06	1.09328125e+00	3.81250000e-03	1.34375000e-03	6.06093750e-01
3.98575500e-06	1.10234375e+00	4.34375000e-03	1.34375000e-03	6.10156250e-01
3.98895500e-06	1.10203125e+00	3.46875000e-03	1.03125000e-03	6.06093750e-01
3.99215500e-06	1.09781250e+00	4.09375000e-03	1.21875000e-03	5.95937500e-01
3.99535500e-06	1.10250000e+00	3.40625000e-03	1.21875000e-03	6.09218750e-01
3.99855500e-06	1.10687500e+00	4.09375000e-03	1.21875000e-03	6.20000000e-01
4.00175500e-06	1.10843750e+00	4.21875000e-03	8.43750000e-04	6.16093750e-01
4.00495500e-06	1.10671875e+00	4.96875000e-03	2.18750000e-04	6.32968750e-01
4.00815500e-06	1.10531250e+00	4.09375000e-03	1.09375000e-03	6.20625000e-01
4.01135500e-06	1.11937500e+00	4.09375000e-03	8.43750000e-04	6.19375000e-01
4.01455500e-06	1.12500000e+00	5.34375000e-03	1.90625000e-03	6.16406250e-01
4.01775500e-06	1.12656250e+00	4.34375000e-03	1.65625000e-03	6.17031250e-01
4.02095500e-06	1.12906250e+00	2.78125000e-03	7.18750000e-04	6.17031250e-01
4.02415500e-06	1.12953125e+00	3.96875000e-03	-6.56250000e-04	6.36718750e-01
4.02735500e-06	1.13171875e+00	5.46875000e-03	8.75000000e-04	6.29687500e-01
4.03055500e-06	1.14250000e+00	4.84375000e-03	1.31250000e-03	6.32343750e-01
4.03375500e-06	1.13718750e+00	4.59375000e-03	1.96875000e-03	6.35937500e-01
4.03695500e-06	1.14406250e+00	5.09375000e-03	7.81250000e-04	6.30312500e-01
4.04015500e-06	1.15218750e+00	4.84375000e-03	7.81250000e-04	6.42343750e-01
4.04335500e-06	1.15156250e+00	4.46875000e-03	1.65625000e-03	6.45625000e-01
4.04655500e-06	1.15687500e+00	5.34375000e-03	8.75000000e-04	6.40937500e-01
4.04975500e-06	1.14671875e+00	4.46875000e-03	1.65625000e-03	6.46093750e-01
4.05295500e-06	1.16515625e+00	6.21875000e-03	7.18750000e-04	6.48125000e-01
4.05615500e-06	1.15453125e+00	5.34375000e-03	2.00000000e-03	6.46875000e-01
4.05935500e-06	1.15828125e+00	4.59375000e-03	1.71875000e-03	6.52031250e-01
4.06255500e-06	1.17296875e+00	5.34375000e-03	4.68750000e-04	6.48593750e-01
4.06575500e-06	1.17656250e+00	5.59375000e-03	1.40625000e-03	6.56093750e-01
4.06895500e-06	1.16843750e+00	5.21875000e-03	1.53125000e-03	6.64062500e-01
4.07215500e-06	1.17781250e+00	5.09375000e-03	1.46875000e-03	6.57968750e-01
4.07535500e-06	1.17562500e+00	4.71875000e-03	1.09375000e-03	6.49687500e-01
4.07855500e-06	1.18015625e+00	5.59375000e-03	1.75000000e-03	6.56718750e-01
4.08175500e-06	1.18265625e+00	5.59375000e-03	2.87500000e-03	6.69062500e-01
4.08495500e-06	1.17625000e+00	6.34375000e-03	1.46875000e-03	6.59843750e-01
4.08815500e-06	1.19203125e+00	5.96875000e-03	9.06250000e-04	6.71406250e-01
4.09135500e-06	1.17984375e+00	6.93750000e-03	2.03125000e-03	6.61406250e-01
4.09455500e-06	1.20187500e+00	4.71875000e-03	1.46875000e-03	6.63281250e-01
4.09775500e-06	1.20531250e+00	5.09375000e-03	1.34375000e-03	6.68437500e-01
4.10095500e-06	1.20750000e+00	4.84375000e-03	1.28125000e-03	6.75781250e-01
4.10415500e-06	1.20421875e+00	4.37500000e-03	1.12500000e-03	6.77343750e-01
4.10735500e-06	1.20328125e+00	5.59375000e-03	1.53125000e-03	6.78750000e-01
4.11055500e-06	1.21687500e+00	5.21875000e-03	1.71875000e-03	6.78281250e-01
4.11375500e-06	1.21546875e+00	4.96875000e-03	1.03125000e-03	6.84375000e-01
4.11695500e-06	1.21640625e+00	5.09375000e-03	2.28125000e-03	6.83593750e-01
4.12015500e-06	1.21734375e+00	5.09375000e-03	1.84375000e-03	6.76875000e-01
4.12335500e-06	1.22187500e+00	5.71875000e-03	2.15625000e-03	6.87812500e-01
4.12655500e-06	1.22171875e+00	5.34375000e-03	8.43750000e-04	6.78125000e-01
4.12975500e-06	1.22125000e+00	5.21875000e-03	1.34375000e-03	6.76562500e-01
4.13295500e-06	1.20953125e+00	5.62500000e-03	1.40625000e-03	6.84531250e-01
4.13615500e-06	1.22109375e+00	5.84375000e-03	1.43750000e-03	6.77656250e-01
4.13935500e-06	1.22656250e+00	5.84375000e-03	-3.43750000e-04	6.86250000e-01
4.14255500e-06	1.22203125e+00	6.46875000e-03	2.71875000e-03	6.89843750e-01
4.14575500e-06	1.22531250e+00	7.06250000e-03	1.93750000e-03	6.85625000e-01
4.14895500e-06	1.23843750e+00	5.84375000e-03	2.21875000e-03	6.84687500e-01
4.15215500e-06	1.23218750e+00	3.96875000e-03	2.28125000e-03	6.87968750e-01
4.15535500e-06	1.23875000e+00	5.84375000e-03	2.90625000e-03	6.93593750e-01
4.15855500e-06	1.24093750e+00	4.96875000e-03	1.59375000e-03	6.96093750e-01
4.16175500e-06	1.24593750e+00	5.09375000e-03	1.03125000e-03	6.93437500e-01
4.16495500e-06	1.25156250e+00	6.71875000e-03	1.71875000e-03	6.93906250e-01
4.16815500e-06	1.25640625e+00	6.34375000e-03	1.21875000e-03	7.06718750e-01
4.17135500e-06	1.24734375e+00	6.09375000e-03	1.75000000e-03	7.02656250e-01
4.17455500e-06	1.24953125e+00	7.62500000e-03	7.81250000e-04	7.00156250e-01
4.17775500e-06	1.25687500e+00	7.12500000e-03	2.03125000e-03	6.99531250e-01
4.18095500e-06	1.25937500e+00	6.96875000e-03	1.21875000e-03	7.02500000e-01
4.18415500e-06	1.26156250e+00	7.62500000e-03	1.65625000e-03	7.08125000e-01
4.18735500e-06	1.25953125e+00	7.03125000e-03	2.15625000e-03	7.05468750e-01
4.19055500e-06	1.26859375e+00	8.03125000e-03	6.56250000e-04	6.93125000e-01
4.19375500e-06	1.26406250e+00	6.96875000e-03	5.93750000e-04	7.08593750e-01
4.19695500e-06	1.27187500e+00	7.40625000e-03	9.06250000e-04	7.01875000e-01
4.20015500e-06	1.27687500e+00	6.43750000e-03	1.53125000e-03	7.05937500e-01
4.20335500e-06	1.26968750e+00	8.65625000e-03	2.78125000e-03	7.07656250e-01
4.20655500e-06	1.27359375e+00	8.37500000e-03	2.37500000e-03	7.11875000e-01
4.20975500e-06	1.26578125e+00	7.90625000e-03	1.34375000e-03	7.10937500e-01
4.21295500e-06	1.27890625e+00	7.25000000e-03	2.53125000e-03	7.20000000e-01
4.21615500e-06	1.27578125e+00	8.40625000e-03	1.71875000e-03	7.22343750e-01
4.21935500e-06	1.27953125e+00	8.65625000e-03	1.96875000e-03	7.19687500e-01
4.22255500e-06	1.28609375e+00	8.37500000e-03	1.50000000e-03	7.24375000e-01
4.22575500e-06	1.29390625e+00	8.40625000e-03	1.81250000e-03	7.34843750e-01
4.22895500e-06	1.28562500e+00	8.50000000e-03	1.65625000e-03	7.31406250e-01
4.23215500e-06	1.29234375e+00	1.01250000e-02	2.84375000e-03	7.34375000e-01
4.23535500e-06	1.29375000e+00	9.53125000e-03	1.96875000e-03	7.34375000e-01
4.23855500e-06	1.29062500e+00	9.59375000e-03	1.65625000e-03	7.37812500e-01
4.24175500e-06	1.29484375e+00	9.62500000e-03	1.96875000e-03	7.34687500e-01
4.24495500e-06	1.28828125e+00	8.84375000e-03	1.28125000e-03	7.31875000e-01
4.24815500e-06	1.29500000e+00	8.84375000e-03	1.46875000e-03	7.33750000e-01
4.25135500e-06	1.28890625e+00	1.23437500e-02	2.46875000e-03	7.32187500e-01
4.25455500e-06	1.30421875e+00	1.14062500e-02	1.15625000e-03	7.31875000e-01
4.25775500e-06	1.29828125e+00	1.31875000e-02	1.46875000e-03	7.36875000e-01
4.26095500e-06	1.30500000e+00	1.18437500e-02	1.96875000e-03	7.38906250e-01
4.26415500e-06	1.30984375e+00	1.44687500e-02	2.71875000e-03	7.42500000e-01
4.26735500e-06	1.29843750e+00	1.22500000e-02	1.96875000e-03	7.43593750e-01
4.27055500e-06	1.29734375e+00	1.36250000e-02	2.09375000e-03	7.55000000e-01
4.27375500e-06	1.30218750e+00	1.62500000e-02	1.00000000e-03	7.47812500e-01
4.27695500e-06	1.30390625e+00	1.82500000e-02	1.46875000e-03	7.57031250e-01
4.28015500e-06	1.31093750e+00	2.38125000e-02	2.21875000e-03	7.50312500e-01
4.28335500e-06	1.30093750e+00	3.50625000e-02	2.21875000e-03	7.49843750e-01
4.28655500e-06	1.29765625e+00	5.11250000e-02	1.46875000e-03	7.50312500e-01
4.28975500e-06	1.27921875e+00	6.83750000e-02	1.09375000e-03	7.50156250e-01
4.29295500e-06	1.26734375e+00	7.84375000e-02	1.34375000e-03	7.50156250e-01
4.29615500e-06	1.24953125e+00	8.78750000e-02	2.59375000e-03	7.46875000e-01
4.29935500e-06	1.23187500e+00	9.33437500e-02	1.21875000e-03	7.53281250e-01
4.30255500e-06	1.21140625e+00	9.90937500e-02	1.46875000e-03	7.53750000e-01
4.30575500e-06	1.19140625e+00	1.06218750e-01	1.50000000e-03	7.55156250e-01
4.30895500e-06	1.16609375e+00	1.07093750e-01	2.21875000e-03	7.53593750e-01
4.31215500e-06	1.14125000e+00	1.08250000e-01	1.90625000e-03	7.52968750e-01
4.31535500e-06	1.11156250e+00	1.07468750e-01	1.71875000e-03	7.48125000e-01
4.31855500e-06	1.09187500e+00	1.08468750e-01	1.18750000e-03	7.61250000e-01
4.32175500e-06	1.06671875e+00	1.07593750e-01	3.03125000e-03	7.58281250e-01
4.32495500e-06	1.03343750e+00	1.08593750e-01	2.71875000e-03	7.55468750e-01
4.32815500e-06	1.01156250e+00	1.09187500e-01	2.68750000e-03	7.63437500e-01
4.33135500e-06	9.84062500e-01	1.10812500e-01	5.93750000e-04	7.65312500e-01
4.33455500e-06	9.55937500e-01	1.15187500e-01	2.21875000e-03	7.59843750e-01
4.33775500e-06	9.24218750e-01	1.13562500e-01	2.37500000e-03	7.67343750e-01
4.34095500e-06	9.05625000e-01	1.11687500e-01	2.21875000e-03	7.62968750e-01
4.34415500e-06	8.73125000e-01	1.06437500e-01	1.78125000e-03	7.68593750e-01
4.34735500e-06	8.44062500e-01	1.04343750e-01	2.28125000e-03	7.76250000e-01
4.35055500e-06	8.22187500e-01	1.00468750e-01	2.09375000e-03	7.64843750e-01
4.35375500e-06	7.86250000e-01	9.70937500e-02	3.12500000e-03	7.72656250e-01
4.35695500e-06	7.60937500e-01	9.45937500e-02	3.53125000e-03	7.70000000e-01
4.36015500e-06	7.43437500e-01	9.10937500e-02	2.96875000e-03	7.75000000e-01
4.36335500e-06	7.24687500e-01	8.71250000e-02	2.21875000e-03	7.73593750e-01
4.36655500e-06	7.02343750e-01	8.42500000e-02	2.34375000e-03	7.78750000e-01
4.36975500e-06	6.90781250e-01	8.14687500e-02	2.84375000e-03	7.79218750e-01
4.37295500e-06	6.70937500e-01	7.89375000e-02	1.84375000e-03	7.84375000e-01
4.37615500e-06	6.54218750e-01	7.81875000e-02	1.65625000e-03	7.74218750e-01
4.37935500e-06	6.42500000e-01	7.30312500e-02	2.71875000e-03	7.78593750e-01
4.38255500e-06	6.22187500e-01	7.14375000e-02	2.21875000e-03	7.86562500e-01
4.38575500e-06	6.01250000e-01	7.01875000e-02	1.84375000e-03	7.78437500e-01
4.38895500e-06	5.85781250e-01	6.79062500e-02	1.50000000e-03	7.83281250e-01
4.39215500e-06	5.80781250e-01	6.56562500e-02	2.71875000e-03	7.80156250e-01
4.39535500e-06	5.55937500e-01	6.42187500e-02	2.84375000e-03	7.88125000e-01
4.39855500e-06	5.40937500e-01	6.24062500e-02	2.84375000e-03	7.87968750e-01
4.40175500e-06	5.30156250e-01	5.97500000e-02	1.03125000e-03	7.80625000e-01
4.40495500e-06	5.22031250e-01	5.58437500e-02	1.96875000e-03	7.87500000e-01
4.40815500e-06	5.06093750e-01	5.40937500e-02	2.46875000e-03	7.89531250e-01
4.41135500e-06	5.04531250e-01	5.22812500e-02	2.71875000e-03	8.00468750e-01
4.41455500e-06	4.91406250e-01	5.29375000e-02	2.34375000e-03	8.04062500e-01
4.41775500e-06	4.77656250e-01	4.99062500e-02	2.53125000e-03	7.93437500e-01
4.42095500e-06	4.67656250e-01	4.86250000e-02	2.34375000e-03	8.14531250e-01
4.42415500e-06	4.61562500e-01	4.63750000e-02	2.71875000e-03	8.05156250e-01
4.42735500e-06	4.54218750e-01	4.56562500e-02	2.59375000e-03	7.99062500e-01
4.43055500e-06	4.35625000e-01	4.35312500e-02	2.71875000e-03	8.02343750e-01
4.43375500e-06	4.33281250e-01	4.25000000e-02	1.96875000e-03	7.95000000e-01
4.43695500e-06	4.28437500e-01	4.05312500e-02	1.96875000e-03	8.07812500e-01
4.44015500e-06	4.10937500e-01	3.91562500e-02	2.21875000e-03	7.96875000e-01
4.44335500e-06	4.06875000e-01	3.71875000e-02	1.96875000e-03	7.99843750e-01
4.44655500e-06	4.04687500e-01	3.52812500e-02	2.96875000e-03	8.03281250e-01
4.44975500e-06	3.99687500e-01	3.29687500e-02	2.00000000e-03	8.02812500e-01
4.45295500e-06	4.03281250e-01	3.18125000e-02	2.59375000e-03	8.09218750e-01
4.45615500e-06	3.87812500e-01	3.01250000e-02	3.34375000e-03	7.97656250e-01
4.45935500e-06	3.87656250e-01	2.85312500e-02	1.96875000e-03	8.08750000e-01
4.46255500e-06	3.94687500e-01	2.76562500e-02	2.28125000e-03	8.04843750e-01
4.46575500e-06	3.90156250e-01	2.55937500e-02	3.12500000e-03	8.11562500e-01
4.46895500e-06	3.76718750e-01	2.40000000e-02	3.96875000e-03	8.15312500e-01
4.47215500e-06	3.84218750e-01	2.29687500e-02	1.21875000e-03	8.20312500e-01
4.47535500e-06	3.74531250e-01	2.15937500e-02	2.71875000e-03	8.19843750e-01
4.47855500e-06	3.76562500e-01	1.90937500e-02	2.90625000e-03	8.09062500e-01
4.48175500e-06	3.77031250e-01	1.74062500e-02	1.84375000e-03	8.26718750e-01
4.48495500e-06	3.80937500e-01	1.58750000e-02	3.00000000e-03	8.20625000e-01
4.48815500e-06	3.81093750e-01	1.35937500e-02	1.71875000e-03	8.16250000e-01
4.49135500e-06	3.80625000e-01	1.12812500e-02	2.59375000e-03	8.28906250e-01
4.49455500e-06	3.80625000e-01	1.02187500e-02	2.84375000e-03	8.15781250e-01
4.49775500e-06	3.82812500e-01	1.02187500e-02	2.09375000e-03	8.20937500e-01
4.50095500e-06	3.84375000e-01	7.46875000e-03	2.71875000e-03	8.07500000e-01
4.50415500e-06	3.93437500e-01	7.21875000e-03	1.46875000e-03	8.19218750e-01
4.50735500e-06	3.86875000e-01	7.93750000e-03	2.46875000e-03	8.26562500e-01
4.51055500e-06	3.90000000e-01	5.71875000e-03	2.59375000e-03	8.22187500e-01
4.51375500e-06	3.92812500e-01	4.46875000e-03	2.84375000e-03	8.27968750e-01
4.51695500e-06	3.99062500e-01	4.46875000e-03	2.59375000e-03	8.18750000e-01
4.52015500e-06	4.02187500e-01	3.15625000e-03	2.84375000e-03	8.28125000e-01
4.52335500e-06	4.15156250e-01	3.96875000e-03	2.21875000e-03	8.35937500e-01
4.52655500e-06	4.18125000e-01	3.40625000e-03	3.46875000e-03	8.33437500e-01
4.52975500e-06	4.24062500e-01	1.81250000e-03	1.71875000e-03	8.36562500e-01
4.53295500e-06	4.26562500e-01	6.87500000e-04	3.62500000e-03	8.30781250e-01
4.53615500e-06	4.34218750e-01	1.28125000e-03	2.59375000e-03	8.30156250e-01
4.53935500e-06	4.37343750e-01	5.62500000e-04	2.37500000e-03	8.27968750e-01
4.54255500e-06	4.40625000e-01	8.12500000e-04	2.21875000e-03	8.43437500e-01
4.54575500e-06	4.46093750e-01	9.37500000e-04	2.84375000e-03	8.35625000e-01
4.54895500e-06	4.53906250e-01	1.18750000e-03	2.71875000e-03	8.32343750e-01
4.55215500e-06	4.58906250e-01	2.31250000e-03	2.71875000e-03	8.45468750e-01
4.55535500e-06	4.60468750e-01	1.93750000e-03	2.96875000e-03	8.34375000e-01
4.55855500e-06	4.67968750e-01	5.62500000e-04	1.84375000e-03	8.38750000e-01
4.56175500e-06	4.77031250e-01	1.31250000e-03	3.59375000e-03	8.34687500e-01
4.56495500e-06	4.74687500e-01	6.56250000e-04	2.09375000e-03	8.46562500e-01
4.56815500e-06	4.74218750e-01	1.31250000e-03	1.84375000e-03	8.47031250e-01
4.57135500e-06	4.90312500e-01	-3.43750000e-04	2.34375000e-03	8.45468750e-01
4.57455500e-06	4.86875000e-01	9.68750000e-04	2.90625000e-03	8.38437500e-01
4.57775500e-06	4.93906250e-01	1.46875000e-03	7.50000000e-04	8.45937500e-01
4.58095500e-06	4.99375000e-01	1.56250000e-03	2.25000000e-03	8.43437500e-01
4.58415500e-06	5.05156250e-01	2.18750000e-04	1.84375000e-03	8.45468750e-01
4.58735500e-06	5.00781250e-01	3.12500000e-05	2.59375000e-03	8.52031250e-01
4.59055500e-06	5.13906250e-01	9.37500000e-04	1.09375000e-03	8.58281250e-01
4.59375500e-06	5.15781250e-01	6.56250000e-04	1.96875000e-03	8.58750000e-01
4.59695500e-06	5.15781250e-01	1.43750000e-03	3.46875000e-03	8.48281250e-01
4.60015500e-06	5.22656250e-01	1.34375000e-03	2.75000000e-03	8.52656250e-01
4.60335500e-06	5.35468750e-01	6.87500000e-04	1.46875000e-03	8.56562500e-01
4.60655500e-06	5.28906250e-01	9.06250000e-04	2.21875000e-03	8.64687500e-01
4.60975500e-06	5.35000000e-01	-4.37500000e-04	4.37500000e-03	8.64062500e-01
4.61295500e-06	5.33906250e-01	4.06250000e-04	3.71875000e-03	8.65156250e-01
4.61615500e-06	5.47187500e-01	1.56250000e-03	7.50000000e-04	8.53437500e-01
4.61935500e-06	5.46718750e-01	9.06250000e-04	2.46875000e-03	8.66093750e-01
4.62255500e-06	5.57812500e-01	2.18750000e-03	3.03125000e-03	8.66250000e-01
4.62575500e-06	5.65312500e-01	6.87500000e-04	2.46875000e-03	8.64843750e-01
4.62895500e-06	5.84531250e-01	1.56250000e-03	2.46875000e-03	8.67031250e-01
4.63215500e-06	5.72968750e-01	6.87500000e-04	3.34375000e-03	8.70781250e-01
4.63535500e-06	5.79843750e-01	1.06250000e-03	2.46875000e-03	8.64843750e-01
4.63855500e-06	5.78437500e-01	9.68750000e-04	2.34375000e-03	8.63281250e-01
4.64175500e-06	5.76718750e-01	7.81250000e-04	2.21875000e-03	8.76875000e-01
4.64495500e-06	5.91875000e-01	1.15625000e-03	2.59375000e-03	8.73906250e-01
4.64815500e-06	5.94843750e-01	8.12500000e-04	2.84375000e-03	8.75156250e-01
4.65135500e-06	6.08593750e-01	1.06250000e-03	2.65625000e-03	8.76093750e-01
4.65455500e-06	6.03750000e-01	1.31250000e-03	4.46875000e-03	8.87031250e-01
4.65775500e-06	6.20937500e-01	3.12500000e-04	2.46875000e-03	8.80781250e-01
4.66095500e-06	6.15468750e-01	1.87500000e-04	2.75000000e-03	8.73906250e-01
4.66415500e-06	6.24843750e-01	5.62500000e-04	3.09375000e-03	8.81562500e-01
4.66735500e-06	6.35625000e-01	1.43750000e-03	4.62500000e-03	8.82343750e-01
4.67055500e-06	6.32343750e-01	1.68750000e-03	2.46875000e-03	8.89062500e-01
4.67375500e-06	6.38125000e-01	8.43750000e-04	3.12500000e-03	8.87031250e-01
4.67695500e-06	6.44687500e-01	1.43750000e-03	2.84375000e-03	8.80156250e-01
4.68015500e-06	6.49687500e-01	1.68750000e-03	3.37500000e-03	8.88593750e-01
4.68335500e-06	6.49531250e-01	2.06250000e-03	2.21875000e-03	8.90937500e-01
4.68655500e-06	6.64687500e-01	1.31250000e-03	3.59375000e-03	8.89843750e-01
4.68975500e-06	6.53125000e-01	1.43750000e-03	1.87500000e-03	8.89375000e-01
4.69295500e-06	6.62656250e-01	1.15625000e-03	4.12500000e-03	8.93437500e-01
4.69615500e-06	6.70625000e-01	1.15625000e-03	2.37500000e-03	8.90156250e-01
4.69935500e-06	6.68593750e-01	1.68750000e-03	2.90625000e-03	8.90781250e-01
4.70255500e-06	6.68281250e-01	1.81250000e-03	1.21875000e-03	8.92968750e-01
4.70575500e-06	6.75468750e-01	1.06250000e-03	2.46875000e-03	9.02656250e-01
4.70895500e-06	6.85000000e-01	9.37500000e-04	2.09375000e-03	8.92343750e-01
4.71215500e-06	6.95625000e-01	1.56250000e-04	1.71875000e-03	8.87812500e-01
4.71535500e-06	6.94687500e-01	1.43750000e-03	2.59375000e-03	8.92656250e-01
4.71855500e-06	6.93593750e-01	2.90625000e-03	2.37500000e-03	8.97343750e-01
4.72175500e-06	7.07343750e-01	2.31250000e-03	3.09375000e-03	8.99531250e-01
4.72495500e-06	7.10312500e-01	1.56250000e-03	2.96875000e-03	8.87343750e-01
4.72815500e-06	7.16093750e-01	2.78125000e-03	3.46875000e-03	8.98281250e-01
4.73135500e-06	7.13906250e-01	2.31250000e-03	1.96875000e-03	8.93750000e-01
4.73455500e-06	7.19531250e-01	2.43750000e-03	1.59375000e-03	8.96718750e-01
4.73775500e-06	7.28750000e-01	1.56250000e-03	3.96875000e-03	8.92031250e-01
4.74095500e-06	7.24531250e-01	1.31250000e-03	2.50000000e-03	8.99218750e-01
4.74415500e-06	7.32812500e-01	2.06250000e-03	3.65625000e-03	9.03437500e-01
4.74735500e-06	7.30156250e-01	1.18750000e-03	2.59375000e-03	8.96718750e-01
4.75055500e-06	7.33593750e-01	6.87500000e-04	2.59375000e-03	9.03281250e-01
4.75375500e-06	7.41250000e-01	2.43750000e-03	1.71875000e-03	8.97656250e-01
4.75695500e-06	7.32968750e-01	2.06250000e-03	3.46875000e-03	9.13750000e-01
4.76015500e-06	7.54531250e-01	1.56250000e-03	2.96875000e-03	8.95781250e-01
4.76335500e-06	7.47968750e-01	1.31250000e-03	1.59375000e-03	9.00625000e-01
4.76655500e-06	7.57031250e-01	1.68750000e-03	4.09375000e-03	9.09375000e-01
4.76975500e-06	7.71406250e-01	1.43750000e-03	2.75000000e-03	9.03750000e-01
4.77295500e-06	7.65312500e-01	2.06250000e-03	1.96875000e-03	9.04843750e-01
4.77615500e-06	7.84843750e-01	2.78125000e-03	3.09375000e-03	9.10000000e-01
4.77935500e-06	7.77500000e-01	3.03125000e-03	2.50000000e-03	9.05468750e-01
4.78255500e-06	7.84687500e-01	2.78125000e-03	2.46875000e-03	9.09843750e-01
4.78575500e-06	7.77343750e-01	1.56250000e-03	3.00000000e-03	9.07031250e-01
4.78895500e-06	7.94218750e-01	2.62500000e-03	2.34375000e-03	9.06875000e-01
4.79215500e-06	7.85312500e-01	1.81250000e-03	2.78125000e-03	9.16718750e-01
4.79535500e-06	8.01562500e-01	3.28125000e-03	1.84375000e-03	9.13437500e-01
4.79855500e-06	7.98437500e-01	2.43750000e-03	2.09375000e-03	9.13750000e-01
4.80175500e-06	8.00156250e-01	1.06250000e-03	3.37500000e-03	9.07031250e-01
4.80495500e-06	8.02187500e-01	1.81250000e-03	2.84375000e-03	9.12500000e-01
4.80815500e-06	8.09375000e-01	1.68750000e-03	2.46875000e-03	9.17187500e-01
4.81135500e-06	8.09375000e-01	1.93750000e-03	2.09375000e-03	9.17656250e-01
4.81455500e-06	8.25937500e-01	9.37500000e-04	3.46875000e-03	9.13437500e-01
4.81775500e-06	8.21093750e-01	1.68750000e-03	1.59375000e-03	9.18281250e-01
4.82095500e-06	8.27656250e-01	2.56250000e-03	3.50000000e-03	9.22968750e-01
4.82415500e-06	8.35625000e-01	2.56250000e-03	2.59375000e-03	9.22968750e-01
4.82735500e-06	8.35937500e-01	1.31250000e-03	2.96875000e-03	9.16875000e-01
4.83055500e-06	8.41875000e-01	1.56250000e-03	3.00000000e-03	9.26406250e-01
4.83375500e-06	8.43281250e-01	1.93750000e-03	3.96875000e-03	9.22812500e-01
4.83695500e-06	8.42812500e-01	1.06250000e-03	4.09375000e-03	9.22187500e-01
4.84015500e-06	8.48437500e-01	1.56250000e-03	2.75000000e-03	9.17187500e-01
4.84335500e-06	8.51875000e-01	2.78125000e-03	1.09375000e-03	9.24531250e-01
4.84655500e-06	8.61093750e-01	2.90625000e-03	2.87500000e-03	9.19531250e-01
4.84975500e-06	8.54375000e-01	2.18750000e-03	2.21875000e-03	9.20468750e-01
4.85295500e-06	8.64843750e-01	2.56250000e-03	2.12500000e-03	9.30937500e-01
4.85615500e-06	8.68750000e-01	1.68750000e-03	2.84375000e-03	9.29062500e-01
4.85935500e-06	8.73906250e-01	3.03125000e-03	3.50000000e-03	9.33125000e-01
4.86255500e-06	8.72968750e-01	8.12500000e-04	3.03125000e-03	9.24531250e-01
4.86575500e-06	8.81250000e-01	3.71875000e-03	2.84375000e-03	9.31875000e-01
4.86895500e-06	8.90468750e-01	2.06250000e-03	3.62500000e-03	9.29531250e-01
4.87215500e-06	8.87812500e-01	2.81250000e-03	3.12500000e-03	9.41406250e-01
4.87535500e-06	8.83281250e-01	2.78125000e-03	1.71875000e-03	9.35937500e-01
4.87855500e-06	9.02500000e-01	2.90625000e-03	2.21875000e-03	9.35625000e-01
4.88175500e-06	9.10156250e-01	2.90625000e-03	4.21875000e-03	9.27656250e-01
4.88495500e-06	9.06250000e-01	3.62500000e-03	3.37500000e-03	9.36875000e-01
4.88815500e-06	9.12656250e-01	3.78125000e-03	3.00000000e-03	9.30000000e-01
4.89135500e-06	9.17812500e-01	3.59375000e-03	3.71875000e-03	9.34531250e-01
4.89455500e-06	9.15781250e-01	2.31250000e-03	2.75000000e-03	9.37968750e-01
4.89775500e-06	9.26875000e-01	3.03125000e-03	3.87500000e-03	9.35312500e-01
4.90095500e-06	9.28906250e-01	3.03125000e-03	3.62500000e-03	9.52968750e-01
4.90415500e-06	9.28593750e-01	2.84375000e-03	2.34375000e-03	9.39843750e-01
4.90735500e-06	9.40468750e-01	2.31250000e-03	2.34375000e-03	9.41406250e-01
4.91055500e-06	9.40625000e-01	3.78125000e-03	2.87500000e-03	9.39375000e-01
4.91375500e-06	9.37031250e-01	3.40625000e-03	2.71875000e-03	9.44843750e-01
4.91695500e-06	9.46562500e-01	2.06250000e-03	4.21875000e-03	9.41875000e-01
4.92015500e-06	9.50625000e-01	3.59375000e-03	4.09375000e-03	9.52968750e-01
4.92335500e-06	9.52031250e-01	2.78125000e-03	2.59375000e-03	9.51250000e-01
4.92655500e-06	9.60781250e-01	2.78125000e-03	2.71875000e-03	9.52500000e-01
4.92975500e-06	9.61562500e-01	2.18750000e-03	3.12500000e-03	9.49687500e-01
4.93295500e-06	9.67343750e-01	2.93750000e-03	3.87500000e-03	9.40781250e-01
4.93615500e-06	9.66562500e-01	3.03125000e-03	3.62500000e-03	9.47656250e-01
4.93935500e-06	9.64218750e-01	3.46875000e-03	3.34375000e-03	9.47187500e-01
4.94255500e-06	9.72812500e-01	4.46875000e-03	2.62500000e-03	9.44218750e-01
4.94575500e-06	9.82812500e-01	3.15625000e-03	2.87500000e-03	9.48125000e-01
4.94895500e-06	9.78906250e-01	3.78125000e-03	2.34375000e-03	9.60781250e-01
4.95215500e-06	9.84218750e-01	1.81250000e-03	3.00000000e-03	9.45468750e-01
4.95535500e-06	9.97656250e-01	3.15625000e-03	3.75000000e-03	9.48437500e-01
4.95855500e-06	9.93750000e-01	4.46875000e-03	1.84375000e-03	9.57031250e-01
4.96175500e-06	9.99062500e-01	3.59375000e-03	2.59375000e-03	9.49062500e-01
4.96495500e-06	1.00265625e+00	2.43750000e-03	3.00000000e-03	9.57500000e-01
4.96815500e-06	9.98906250e-01	2.84375000e-03	2.37500000e-03	9.47812500e-01
4.97135500e-06	1.01484375e+00	1.06250000e-03	2.50000000e-03	9.54062500e-01
4.97455500e-06	1.01765625e+00	2.78125000e-03	3.37500000e-03	9.47187500e-01
4.97775500e-06	1.01390625e+00	2.43750000e-03	3.62500000e-03	9.51250000e-01
4.98095500e-06	1.02500000e+00	1.06250000e-03	3.75000000e-03	9.47343750e-01
4.98415500e-06	1.02203125e+00	3.46875000e-03	3.15625000e-03	9.57500000e-01
4.98735500e-06	1.02625000e+00	3.96875000e-03	4.03125000e-03	9.66718750e-01
4.99055500e-06	1.02875000e+00	1.68750000e-03	1.62500000e-03	9.65625000e-01
4.99375500e-06	1.02453125e+00	2.59375000e-03	2.84375000e-03	9.63437500e-01
4.99695500e-06	1.03343750e+00	3.03125000e-03	3.75000000e-03	9.63750000e-01
5.00015500e-06	1.03437500e+00	3.84375000e-03	3.62500000e-03	9.63593750e-01
5.00335500e-06	1.04218750e+00	4.21875000e-03	3.59375000e-03	9.62812500e-01
5.00655500e-06	1.04875000e+00	2.90625000e-03	2.62500000e-03	9.59218750e-01
5.00975500e-06	1.05515625e+00	4.34375000e-03	2.96875000e-03	9.66718750e-01
5.01295500e-06	1.05812500e+00	3.84375000e-03	3.75000000e-03	9.79062500e-01
5.01615500e-06	1.05484375e+00	1.93750000e-03	3.00000000e-03	9.68281250e-01
5.01935500e-06	1.07125000e+00	2.84375000e-03	3.09375000e-03	9.77187500e-01
5.02255500e-06	1.06515625e+00	3.71875000e-03	3.46875000e-03	9.67500000e-01
5.02575500e-06	1.07093750e+00	3.90625000e-03	3.09375000e-03	9.70156250e-01
5.02895500e-06	1.06765625e+00	3.15625000e-03	4.12500000e-03	9.71093750e-01
5.03215500e-06	1.07078125e+00	3.59375000e-03	3.87500000e-03	9.68750000e-01
5.03535500e-06	1.07953125e+00	3.90625000e-03	1.59375000e-03	9.62656250e-01
5.03855500e-06	1.07546875e+00	3.84375000e-03	3.00000000e-03	9.67500000e-01
5.04175500e-06	1.07781250e+00	3.40625000e-03	2.46875000e-03	9.65781250e-01
5.04495500e-06	1.09281250e+00	3.71875000e-03	4.28125000e-03	9.66562500e-01
5.04815500e-06	1.08890625e+00	3.46875000e-03	2.71875000e-03	9.70000000e-01
5.05135500e-06	1.08781250e+00	3.65625000e-03	2.46875000e-03	9.60625000e-01
5.05455500e-06	1.09718750e+00	4.46875000e-03	3.46875000e-03	9.68125000e-01
5.05775500e-06	1.09203125e+00	4.21875000e-03	2.96875000e-03	9.77343750e-01
5.06095500e-06	1.09843750e+00	3.37500000e-03	3.37500000e-03	9.70468750e-01
5.06415500e-06	1.10015625e+00	3.65625000e-03	4.46875000e-03	9.73906250e-01
5.06735500e-06	1.10078125e+00	2.78125000e-03	3.09375000e-03	9.75312500e-01
5.07055500e-06	1.11343750e+00	5.09375000e-03	3.96875000e-03	9.76406250e-01
5.07375500e-06	1.12062500e+00	2.96875000e-03	2.21875000e-03	9.73593750e-01
5.07695500e-06	1.10984375e+00	3.46875000e-03	2.96875000e-03	9.79687500e-01
5.08015500e-06	1.12062500e+00	3.59375000e-03	2.75000000e-03	9.74687500e-01
5.08335500e-06	1.12593750e+00	3.03125000e-03	4.03125000e-03	9.84843750e-01
5.08655500e-06	1.13328125e+00	3.43750000e-03	2.96875000e-03	9.80781250e-01
5.08975500e-06	1.12843750e+00	4.34375000e-03	3.37500000e-03	9.76875000e-01
5.09295500e-06	1.13578125e+00	2.43750000e-03	2.62500000e-03	9.87656250e-01
5.09615500e-06	1.13281250e+00	4.46875000e-03	3.62500000e-03	9.76093750e-01
5.09935500e-06	1.13703125e+00	3.84375000e-03	2.84375000e-03	9.79687500e-01
5.10255500e-06	1.13765625e+00	4.03125000e-03	3.00000000e-03	9.83437500e-01
5.10575500e-06	1.14437500e+00	4.09375000e-03	3.71875000e-03	9.75000000e-01
5.10895500e-06	1.15750000e+00	4.34375000e-03	2.12500000e-03	9.85312500e-01
5.11215500e-06	1.16156250e+00	4.46875000e-03	2.71875000e-03	9.92500000e-01
5.11535500e-06	1.16046875e+00	3.78125000e-03	2.84375000e-03	9.86093750e-01
5.11855500e-06	1.16015625e+00	4.21875000e-03	3.50000000e-03	9.96718750e-01
5.12175500e-06	1.16859375e+00	4.59375000e-03	5.25000000e-03	9.86562500e-01
5.12495500e-06	1.16703125e+00	3.96875000e-03	2.84375000e-03	9.98750000e-01
5.12815500e-06	1.18109375e+00	4.21875000e-03	2.75000000e-03	9.95468750e-01
5.13135500e-06	1.17703125e+00	4.96875000e-03	5.12500000e-03	9.94218750e-01
5.13455500e-06	1.18453125e+00	4.71875000e-03	2.37500000e-03	9.90000000e-01
5.13775500e-06	1.18609375e+00	5.84375000e-03	1.87500000e-03	1.00203125e+00
5.14095500e-06	1.19031250e+00	4.71875000e-03	3.37500000e-03	9.91250000e-01
5.14415500e-06	1.19343750e+00	4.34375000e-03	3.37500000e-03	9.97500000e-01
5.14735500e-06	1.20093750e+00	4.46875000e-03	3.62500000e-03	9.93281250e-01
5.15055500e-06	1.19015625e+00	4.84375000e-03	1.75000000e-03	1.00187500e+00
5.15375500e-06	1.20312500e+00	4.71875000e-03	4.25000000e-03	9.92656250e-01
5.15695500e-06	1.20406250e+00	3.84375000e-03	3.09375000e-03	1.00343750e+00
5.16015500e-06	1.20921875e+00	5.21875000e-03	3.37500000e-03	9.97812500e-01
5.16335500e-06	1.20187500e+00	5.34375000e-03	3.46875000e-03	9.93125000e-01
5.16655500e-06	1.21234375e+00	4.21875000e-03	4.37500000e-03	9.94531250e-01
5.16975500e-06	1.20578125e+00	3.96875000e-03	2.87500000e-03	9.98281250e-01
5.17295500e-06	1.21421875e+00	4.96875000e-03	4.37500000e-03	9.83125000e-01
5.17615500e-06	1.21359375e+00	4.84375000e-03	4.21875000e-03	1.00078125e+00
5.17935500e-06	1.21546875e+00	5.09375000e-03	4.25000000e-03	1.00218750e+00
5.18255500e-06	1.22281250e+00	4.46875000e-03	2.12500000e-03	1.00375000e+00
5.18575500e-06	1.21687500e+00	4.34375000e-03	3.96875000e-03	1.00265625e+00
5.18895500e-06	1.22828125e+00	5.84375000e-03	2.50000000e-03	1.00171875e+00
5.19215500e-06	1.22562500e+00	5.84375000e-03	4.87500000e-03	9.97500000e-01
5.19535500e-06	1.22984375e+00	5.71875000e-03	4.00000000e-03	9.98750000e-01
5.19855500e-06	1.23750000e+00	4.96875000e-03	3.46875000e-03	1.00468750e+00
5.20175500e-06	1.23125000e+00	5.09375000e-03	4.53125000e-03	9.93750000e-01
5.20495500e-06	1.23421875e+00	6.09375000e-03	2.00000000e-03	9.97031250e-01
5.20815500e-06	1.24437500e+00	6.46875000e-03	2.50000000e-03	9.89531250e-01
5.21135500e-06	1.23734375e+00	6.71875000e-03	2.59375000e-03	1.00125000e+00
5.21455500e-06	1.24046875e+00	6.93750000e-03	4.50000000e-03	9.99843750e-01
5.21775500e-06	1.23843750e+00	6.09375000e-03	3.84375000e-03	9.98593750e-01
5.22095500e-06	1.24375000e+00	6.25000000e-03	2.62500000e-03	1.00296875e+00
5.22415500e-06	1.24125000e+00	7.25000000e-03	3.50000000e-03	1.00125000e+00
5.22735500e-06	1.25671875e+00	8.12500000e-03	3.37500000e-03	1.00875000e+00
5.23055500e-06	1.25546875e+00	7.78125000e-03	1.87500000e-03	1.00859375e+00
5.23375500e-06	1.24906250e+00	6.81250000e-03	2.59375000e-03	1.00703125e+00
5.23695500e-06	1.25250000e+00	8.87500000e-03	4.25000000e-03	1.00625000e+00
5.24015500e-06	1.25812500e+00	6.96875000e-03	2.96875000e-03	1.01312500e+00
5.24335500e-06	1.26140625e+00	7.78125000e-03	3.87500000e-03	1.01281250e+00
5.24655500e-06	1.26171875e+00	7.21875000e-03	3.87500000e-03	1.00515625e+00
5.24975500e-06	1.26953125e+00	7.59375000e-03	2.21875000e-03	1.01046875e+00
5.25295500e-06	1.27265625e+00	7.78125000e-03	3.09375000e-03	1.00546875e+00
5.25615500e-06	1.26921875e+00	7.50000000e-03	5.28125000e-03	1.00531250e+00
5.25935500e-06	1.27265625e+00	7.78125000e-03	4.12500000e-03	1.01703125e+00
5.26255500e-06	1.27187500e+00	8.65625000e-03	4.53125000e-03	1.01937500e+00
5.26575500e-06	1.28046875e+00	8.15625000e-03	4.46875000e-03	1.01796875e+00
[truncated: 29,260 more rows]
