# Supplementary material for: Collective dynamics and long-range order in thermal neuristor networks
Source: Nat Commun. 2024 Aug 14;15:6986. doi: 10.1038/s41467-024-51254-4 (PMC11324871; doi:10.1038/s41467-024-51254-4)
Supplement: Supplementary file 8 — Source Data [file 41467_2024_51254_MOESM8_ESM.zip › Source Data/Fig. 5/Fig. 5d.csv]

Model	MSO54
Channel	CH1		Channel	CH2		Channel	CH3		Channel	CH4
Waveform Type	ANALOG		Waveform Type	ANALOG		Waveform Type	ANALOG		Waveform Type	ANALOG
Horizontal Units	s		Horizontal Units	s		Horizontal Units	s		Horizontal Units	s
Sample Interval	3.20000000e-09		Sample Interval	3.20000000e-09		Sample Interval	3.20000000e-09		Sample Interval	3.20000000e-09
Record Length	31250		Record Length	31250		Record Length	31250		Record Length	31250
Zero Index	343.50156250		Zero Index	343.50156250		Zero Index	343.50156250		Zero Index	343.50156250
Vertical Units	V		Vertical Units	V		Vertical Units	V		Vertical Units	V
ANALOG_Thumbnail			ANALOG_Thumbnail			ANALOG_Thumbnail			ANALOG_Thumbnail
TIME	CH1	CH2	CH3	CH4
-1.09920500e-06	-5.15625000e-03	-1.03125000e-03	-1.65625000e-03	-3.07812500e-02
-1.09600500e-06	-6.40625000e-03	-1.81250000e-03	-1.40625000e-03	-2.85937500e-02
-1.09280500e-06	-3.59375000e-03	-1.31250000e-03	-1.40625000e-03	-3.70312500e-02
-1.08960500e-06	-1.09375000e-03	-9.68750000e-04	-1.03125000e-03	-4.06250000e-02
-1.08640500e-06	3.43750000e-03	-3.43750000e-04	-1.03125000e-03	-3.84375000e-02
-1.08320500e-06	-2.81250000e-03	-1.90625000e-03	-1.28125000e-03	-4.70312500e-02
-1.08000500e-06	3.75000000e-03	-2.21875000e-03	-6.56250000e-04	-4.71875000e-02
-1.07680500e-06	-7.81250000e-04	-2.81250000e-04	-1.53125000e-03	-4.10937500e-02
-1.07360500e-06	-8.59375000e-03	-1.09375000e-03	3.43750000e-04	-4.39062500e-02
-1.07040500e-06	4.21875000e-03	-1.65625000e-03	-5.31250000e-04	-4.78125000e-02
-1.06720500e-06	-2.03125000e-03	-6.25000000e-05	4.68750000e-04	-4.25000000e-02
-1.06400500e-06	-5.46875000e-03	-3.12500000e-05	9.37500000e-05	-3.28125000e-02
-1.06080500e-06	-4.21875000e-03	-1.56250000e-04	-4.06250000e-04	-4.53125000e-02
-1.05760500e-06	3.12500000e-04	3.12500000e-05	-1.03125000e-03	-4.34375000e-02
-1.05440500e-06	-1.56250000e-03	-9.06250000e-04	-1.03125000e-03	-3.89062500e-02
-1.05120500e-06	-2.81250000e-03	-1.34375000e-03	-1.03125000e-03	-3.17187500e-02
-1.04800500e-06	-4.21875000e-03	-2.09375000e-03	-1.53125000e-03	-3.39062500e-02
-1.04480500e-06	-5.78125000e-03	-1.62500000e-03	-6.56250000e-04	-3.42187500e-02
-1.04160500e-06	-8.59375000e-03	-2.00000000e-03	-5.31250000e-04	-4.25000000e-02
-1.03840500e-06	-9.37500000e-04	-1.06250000e-03	-1.78125000e-03	-3.43750000e-02
-1.03520500e-06	-6.71875000e-03	-1.09375000e-03	-1.78125000e-03	-3.70312500e-02
-1.03200500e-06	-3.12500000e-03	-8.75000000e-04	-1.28125000e-03	-5.04687500e-02
-1.02880500e-06	-8.43750000e-03	-1.34375000e-03	2.18750000e-04	-4.50000000e-02
-1.02560500e-06	-9.06250000e-03	-1.50000000e-03	4.37500000e-04	-4.78125000e-02
-1.02240500e-06	-8.75000000e-03	-8.75000000e-04	-4.06250000e-04	-4.75000000e-02
-1.01920500e-06	-3.12500000e-04	-1.87500000e-03	-1.03125000e-03	-4.07812500e-02
-1.01600500e-06	-6.09375000e-03	-1.34375000e-03	-2.40625000e-03	-3.46875000e-02
-1.01280500e-06	-5.78125000e-03	-3.21875000e-03	-1.56250000e-04	-3.82812500e-02
-1.00960500e-06	-3.12500000e-03	-1.25000000e-03	-1.56250000e-04	-4.07812500e-02
-1.00640500e-06	-7.81250000e-04	-2.00000000e-03	-1.31250000e-03	-4.23437500e-02
-1.00320500e-06	-1.09375000e-03	-1.06250000e-03	-2.81250000e-04	-3.59375000e-02
-1.00000500e-06	-3.28125000e-03	-3.12500000e-04	-2.28125000e-03	-3.96875000e-02
-9.96805000e-07	3.59375000e-03	-1.09375000e-03	-8.12500000e-04	-4.46875000e-02
-9.93605000e-07	-2.34375000e-03	-1.59375000e-03	-7.81250000e-04	-4.10937500e-02
-9.90405000e-07	-8.12500000e-03	-1.62500000e-03	-1.15625000e-03	-3.85937500e-02
-9.87205000e-07	-7.34375000e-03	-7.18750000e-04	-1.65625000e-03	-3.60937500e-02
-9.84005000e-07	-1.07812500e-02	-1.62500000e-03	8.43750000e-04	-3.29687500e-02
-9.80805000e-07	-3.12500000e-03	-6.87500000e-04	4.37500000e-04	-4.07812500e-02
-9.77605000e-07	-4.53125000e-03	8.43750000e-04	-1.56250000e-04	-3.71875000e-02
-9.74405000e-07	-7.34375000e-03	-1.31250000e-03	-7.81250000e-04	-3.50000000e-02
-9.71205000e-07	-3.59375000e-03	-1.31250000e-03	-1.90625000e-03	-4.57812500e-02
-9.68005000e-07	-7.03125000e-03	-1.75000000e-03	-1.81250000e-03	-4.20312500e-02
-9.64805000e-07	-1.21875000e-02	-1.21875000e-03	-1.15625000e-03	-4.37500000e-02
-9.61605000e-07	-5.00000000e-03	-2.71875000e-03	-1.68750000e-03	-3.46875000e-02
-9.58405000e-07	-4.84375000e-03	-7.81250000e-04	-1.40625000e-03	-2.82812500e-02
-9.55205000e-07	-4.06250000e-03	-5.62500000e-04	-2.68750000e-03	-3.29687500e-02
-9.52005000e-07	-6.09375000e-03	-2.50000000e-03	-3.12500000e-05	-2.57812500e-02
-9.48805000e-07	-8.90625000e-03	-1.34375000e-03	-5.31250000e-04	-3.09375000e-02
-9.45605000e-07	-1.56250000e-03	-8.12500000e-04	2.18750000e-04	-3.03125000e-02
-9.42405000e-07	-1.87500000e-03	-2.09375000e-03	-2.81250000e-04	-2.76562500e-02
-9.39205000e-07	-3.12500000e-03	-1.34375000e-03	2.18750000e-04	-3.67187500e-02
-9.36005000e-07	-7.65625000e-03	-7.81250000e-04	-2.81250000e-04	-4.40625000e-02
-9.32805000e-07	3.12500000e-03	-1.34375000e-03	-3.12500000e-05	-3.18750000e-02
-9.29605000e-07	-6.09375000e-03	-9.37500000e-04	-3.62500000e-03	-4.07812500e-02
-9.26405000e-07	-3.43750000e-03	-5.93750000e-04	-4.06250000e-04	-3.84375000e-02
-9.23205000e-07	-2.18750000e-03	-1.43750000e-03	-1.53125000e-03	-3.84375000e-02
-9.20005000e-07	-2.96875000e-03	-1.75000000e-03	-1.40625000e-03	-4.10937500e-02
-9.16805000e-07	3.12500000e-04	-1.09375000e-03	-1.15625000e-03	-3.95312500e-02
-9.13605000e-07	-7.03125000e-03	-1.50000000e-03	9.37500000e-05	-3.81250000e-02
-9.10405000e-07	-4.21875000e-03	-1.18750000e-03	-1.40625000e-03	-3.56250000e-02
-9.07205000e-07	-7.18750000e-03	-1.62500000e-03	-1.56250000e-04	-4.73437500e-02
-9.04005000e-07	-1.87500000e-03	-1.46875000e-03	-4.37500000e-04	-3.26562500e-02
-9.00805000e-07	-2.50000000e-03	-1.50000000e-03	-7.81250000e-04	-4.17187500e-02
-8.97605000e-07	-5.15625000e-03	-7.81250000e-04	-1.15625000e-03	-4.32812500e-02
-8.94405000e-07	-4.06250000e-03	-1.25000000e-03	-2.40625000e-03	-4.92187500e-02
-8.91205000e-07	-6.87500000e-03	-1.34375000e-03	-1.40625000e-03	-5.15625000e-02
-8.88005000e-07	-1.71875000e-03	-1.53125000e-03	-1.40625000e-03	-4.23437500e-02
-8.84805000e-07	-1.37500000e-02	-3.12500000e-05	-1.90625000e-03	-4.04687500e-02
-8.81605000e-07	-1.25000000e-02	-7.18750000e-04	-4.06250000e-04	-3.95312500e-02
-8.78405000e-07	-3.75000000e-03	-1.78125000e-03	-2.40625000e-03	-4.37500000e-02
-8.75205000e-07	-6.56250000e-03	-9.68750000e-04	-4.06250000e-04	-4.15625000e-02
-8.72005000e-07	-1.00000000e-02	-1.43750000e-03	9.37500000e-05	-2.76562500e-02
-8.68805000e-07	4.84375000e-03	-1.59375000e-03	-3.09375000e-03	-3.75000000e-02
-8.65605000e-07	3.12500000e-04	-7.50000000e-04	-1.28125000e-03	-3.85937500e-02
-8.62405000e-07	3.90625000e-03	-1.96875000e-03	-1.03125000e-03	-4.29687500e-02
-8.59205000e-07	4.37500000e-03	-5.31250000e-04	-4.37500000e-04	-3.09375000e-02
-8.56005000e-07	5.78125000e-03	-7.18750000e-04	2.18750000e-04	-3.34375000e-02
-8.52805000e-07	5.62500000e-03	-1.46875000e-03	-2.03125000e-03	-3.68750000e-02
-8.49605000e-07	1.56250000e-03	-1.46875000e-03	-1.65625000e-03	-2.96875000e-02
-8.46405000e-07	5.78125000e-03	-1.71875000e-03	-7.81250000e-04	-2.71875000e-02
-8.43205000e-07	1.71875000e-03	-1.50000000e-03	-1.03125000e-03	-3.01562500e-02
-8.40005000e-07	7.81250000e-03	-1.96875000e-03	-7.81250000e-04	-3.21875000e-02
-8.36805000e-07	1.25000000e-03	-2.78125000e-03	-6.56250000e-04	-3.31250000e-02
-8.33605000e-07	1.04687500e-02	-1.06250000e-03	2.18750000e-04	-2.00000000e-02
-8.30405000e-07	9.37500000e-04	-5.93750000e-04	-1.03125000e-03	-3.25000000e-02
-8.27205000e-07	7.18750000e-03	-1.21875000e-03	-3.12500000e-05	-3.12500000e-02
-8.24005000e-07	6.71875000e-03	-6.56250000e-04	-3.12500000e-05	-3.07812500e-02
-8.20805000e-07	3.90625000e-03	3.12500000e-05	-1.28125000e-03	-3.70312500e-02
-8.17605000e-07	5.93750000e-03	-1.25000000e-04	-2.81250000e-04	-3.26562500e-02
-8.14405000e-07	-9.37500000e-04	-1.21875000e-03	-7.81250000e-04	-3.09375000e-02
-8.11205000e-07	7.50000000e-03	-5.00000000e-04	4.68750000e-04	-2.92187500e-02
-8.08005000e-07	6.25000000e-03	-1.62500000e-03	3.43750000e-04	-3.31250000e-02
-8.04805000e-07	1.14062500e-02	-1.25000000e-04	-1.28125000e-03	-1.79687500e-02
-8.01605000e-07	1.43750000e-02	-1.71875000e-03	-1.40625000e-03	-3.46875000e-02
-7.98405000e-07	8.28125000e-03	-1.87500000e-03	5.93750000e-04	-3.10937500e-02
-7.95205000e-07	6.71875000e-03	3.12500000e-05	-1.15625000e-03	-2.60937500e-02
-7.92005000e-07	1.21875000e-02	3.12500000e-04	-1.81250000e-03	-2.18750000e-02
-7.88805000e-07	1.14062500e-02	-4.37500000e-04	-7.81250000e-04	-2.14062500e-02
-7.85605000e-07	1.09375000e-03	-1.18750000e-03	5.93750000e-04	-2.62500000e-02
-7.82405000e-07	3.28125000e-03	-1.87500000e-04	-1.65625000e-03	-2.40625000e-02
-7.79205000e-07	1.71875000e-03	6.25000000e-05	-1.15625000e-03	-1.89062500e-02
-7.76005000e-07	3.59375000e-03	-3.12500000e-04	-1.40625000e-03	-3.28125000e-02
-7.72805000e-07	5.62500000e-03	-1.09375000e-03	1.56250000e-04	-2.71875000e-02
-7.69605000e-07	-3.90625000e-03	-1.81250000e-03	-1.56250000e-04	-3.20312500e-02
-7.66405000e-07	-1.25000000e-03	-2.00000000e-03	9.37500000e-05	-2.64062500e-02
-7.63205000e-07	-9.21875000e-03	-1.28125000e-03	-1.40625000e-03	-2.71875000e-02
-7.60005000e-07	1.56250000e-03	-1.62500000e-03	7.18750000e-04	-2.92187500e-02
-7.56805000e-07	6.87500000e-03	-1.34375000e-03	-6.56250000e-04	-2.85937500e-02
-7.53605000e-07	-4.06250000e-03	-1.53125000e-03	-1.15625000e-03	-2.85937500e-02
-7.50405000e-07	6.25000000e-04	-1.59375000e-03	-1.40625000e-03	-3.07812500e-02
-7.47205000e-07	-9.37500000e-03	-1.09375000e-03	-6.56250000e-04	-3.84375000e-02
-7.44005000e-07	-1.28125000e-02	-1.12500000e-03	-1.15625000e-03	-3.70312500e-02
-7.40805000e-07	-6.25000000e-03	-1.00000000e-03	-7.81250000e-04	-4.23437500e-02
-7.37605000e-07	-1.56250000e-03	-1.96875000e-03	-2.40625000e-03	-3.96875000e-02
-7.34405000e-07	-6.71875000e-03	-1.71875000e-03	3.43750000e-04	-3.28125000e-02
-7.31205000e-07	-1.40625000e-03	-1.81250000e-03	-3.12500000e-05	-4.03125000e-02
-7.28005000e-07	-2.50000000e-03	-8.43750000e-04	-1.03125000e-03	-2.76562500e-02
-7.24805000e-07	-2.50000000e-03	-1.09375000e-03	-2.40625000e-03	-3.64062500e-02
-7.21605000e-07	-4.68750000e-04	-1.31250000e-03	4.68750000e-04	-2.15625000e-02
-7.18405000e-07	-8.43750000e-03	-1.34375000e-03	-3.12500000e-05	-2.67187500e-02
-7.15205000e-07	-3.28125000e-03	-1.78125000e-03	-2.81250000e-04	-2.82812500e-02
-7.12005000e-07	-3.75000000e-03	-2.46875000e-03	-2.81250000e-04	-2.14062500e-02
-7.08805000e-07	-4.53125000e-03	-1.37500000e-03	-1.15625000e-03	-2.60937500e-02
-7.05605000e-07	7.65625000e-03	-2.25000000e-03	-7.81250000e-04	-2.57812500e-02
-7.02405000e-07	-1.56250000e-03	-9.68750000e-04	-1.56250000e-04	-1.75000000e-02
-6.99205000e-07	9.06250000e-03	-7.81250000e-04	-1.53125000e-03	-2.20312500e-02
-6.96005000e-07	7.03125000e-03	-1.18750000e-03	-6.56250000e-04	-1.64062500e-02
-6.92805000e-07	3.90625000e-03	6.25000000e-05	2.18750000e-04	-2.21875000e-02
-6.89605000e-07	4.06250000e-03	-4.06250000e-04	-6.56250000e-04	-2.09375000e-02
-6.86405000e-07	4.06250000e-03	-1.84375000e-03	-7.81250000e-04	-1.78125000e-02
-6.83205000e-07	8.90625000e-03	-1.09375000e-03	3.43750000e-04	-2.50000000e-02
-6.80005000e-07	9.68750000e-03	-1.18750000e-03	-6.56250000e-04	-2.29687500e-02
-6.76805000e-07	2.34375000e-03	-9.68750000e-04	-6.56250000e-04	-1.70312500e-02
-6.73605000e-07	5.93750000e-03	-8.12500000e-04	-1.65625000e-03	-1.82812500e-02
-6.70405000e-07	4.68750000e-04	-1.09375000e-03	-1.78125000e-03	-2.73437500e-02
-6.67205000e-07	-2.18750000e-03	-2.37500000e-03	-2.81250000e-04	-1.98437500e-02
-6.64005000e-07	3.90625000e-03	1.87500000e-04	-5.31250000e-04	-2.85937500e-02
-6.60805000e-07	3.75000000e-03	-9.06250000e-04	-1.53125000e-03	-3.20312500e-02
-6.57605000e-07	2.81250000e-03	-1.90625000e-03	-2.81250000e-04	-3.87500000e-02
-6.54405000e-07	3.90625000e-03	-2.81250000e-04	-7.81250000e-04	-3.87500000e-02
-6.51205000e-07	8.59375000e-03	-1.87500000e-03	-4.06250000e-04	-2.54687500e-02
-6.48005000e-07	1.34375000e-02	-1.62500000e-03	-1.40625000e-03	-2.57812500e-02
-6.44805000e-07	4.21875000e-03	-6.87500000e-04	-1.56250000e-03	-3.48437500e-02
-6.41605000e-07	-3.12500000e-04	-2.00000000e-03	-2.28125000e-03	-3.12500000e-02
-6.38405000e-07	2.34375000e-03	-1.96875000e-03	-1.78125000e-03	-4.04687500e-02
-6.35205000e-07	2.81250000e-03	-2.00000000e-03	-1.03125000e-03	-4.17187500e-02
-6.32005000e-07	6.25000000e-04	-2.53125000e-03	-1.03125000e-03	-4.34375000e-02
-6.28805000e-07	2.96875000e-03	-3.43750000e-04	-1.31250000e-03	-3.59375000e-02
-6.25605000e-07	2.81250000e-03	-3.12500000e-05	-1.43750000e-03	-3.71875000e-02
-6.22405000e-07	1.25000000e-03	-2.12500000e-03	-2.06250000e-03	-4.04687500e-02
-6.19205000e-07	7.81250000e-04	-2.25000000e-03	5.93750000e-04	-3.45312500e-02
-6.16005000e-07	2.65625000e-03	-2.81250000e-04	-2.15625000e-03	-3.67187500e-02
-6.12805000e-07	1.71875000e-03	5.62500000e-04	-1.03125000e-03	-3.39062500e-02
-6.09605000e-07	2.18750000e-03	-1.09375000e-03	-1.28125000e-03	-3.62500000e-02
-6.06405000e-07	-1.71875000e-03	-7.50000000e-04	-2.81250000e-04	-3.40625000e-02
-6.03205000e-07	5.31250000e-03	-5.62500000e-04	-1.40625000e-03	-3.82812500e-02
-6.00005000e-07	-3.12500000e-04	-1.00000000e-03	-1.65625000e-03	-3.56250000e-02
-5.96805000e-07	-3.43750000e-03	-1.84375000e-03	-1.40625000e-03	-4.07812500e-02
-5.93605000e-07	6.25000000e-04	-2.46875000e-03	5.62500000e-04	-3.37500000e-02
-5.90405000e-07	6.25000000e-04	-1.59375000e-03	-4.06250000e-04	-2.42187500e-02
-5.87205000e-07	8.43750000e-03	-1.12500000e-03	9.37500000e-05	-3.10937500e-02
-5.84005000e-07	1.56250000e-03	-1.59375000e-03	-2.81250000e-04	-3.71875000e-02
-5.80805000e-07	4.37500000e-03	-5.62500000e-04	-2.40625000e-03	-3.07812500e-02
-5.77605000e-07	1.04687500e-02	1.87500000e-04	-1.90625000e-03	-3.78125000e-02
-5.74405000e-07	9.68750000e-03	-1.09375000e-03	-1.15625000e-03	-2.04687500e-02
-5.71205000e-07	5.31250000e-03	-8.12500000e-04	-1.28125000e-03	-3.78125000e-02
-5.68005000e-07	1.71875000e-03	-1.18750000e-03	-5.31250000e-04	-3.21875000e-02
-5.64805000e-07	4.53125000e-03	-1.68750000e-03	-4.06250000e-04	-2.71875000e-02
-5.61605000e-07	2.96875000e-03	7.18750000e-04	-1.53125000e-03	-2.90625000e-02
-5.58405000e-07	2.18750000e-03	-1.62500000e-03	-2.81250000e-04	-2.79687500e-02
-5.55205000e-07	7.65625000e-03	-8.43750000e-04	-7.81250000e-04	-2.85937500e-02
-5.52005000e-07	9.06250000e-03	3.43750000e-04	-1.40625000e-03	-2.26562500e-02
-5.48805000e-07	4.68750000e-03	-9.68750000e-04	-6.56250000e-04	-2.75000000e-02
-5.45605000e-07	8.75000000e-03	-6.25000000e-05	-1.56250000e-04	-2.43750000e-02
-5.42405000e-07	1.17187500e-02	-1.59375000e-03	9.68750000e-04	-2.64062500e-02
-5.39205000e-07	4.53125000e-03	-2.37500000e-03	-7.81250000e-04	-2.67187500e-02
-5.36005000e-07	8.43750000e-03	-4.37500000e-04	-1.56250000e-04	-2.29687500e-02
-5.32805000e-07	1.29687500e-02	5.00000000e-04	-1.03125000e-03	-1.73437500e-02
-5.29605000e-07	8.59375000e-03	-1.78125000e-03	3.43750000e-04	-3.10937500e-02
-5.26405000e-07	1.03125000e-02	-8.43750000e-04	2.18750000e-04	-3.15625000e-02
-5.23205000e-07	1.81250000e-02	1.06250000e-03	-1.56250000e-04	-1.57812500e-02
-5.20005000e-07	1.46875000e-02	2.81250000e-04	1.53125000e-03	-2.59375000e-02
-5.16805000e-07	1.67187500e-02	-6.87500000e-04	8.43750000e-04	-2.37500000e-02
-5.13605000e-07	1.51562500e-02	-1.71875000e-03	-1.03125000e-03	-1.79687500e-02
-5.10405000e-07	9.84375000e-03	-8.12500000e-04	-5.31250000e-04	-2.51562500e-02
-5.07205000e-07	1.01562500e-02	-8.12500000e-04	-1.15625000e-03	-1.68750000e-02
-5.04005000e-07	1.15625000e-02	-8.12500000e-04	2.18750000e-04	-2.73437500e-02
-5.00805000e-07	1.59375000e-02	-5.31250000e-04	-1.56250000e-04	-3.17187500e-02
-4.97605000e-07	1.43750000e-02	4.06250000e-04	-7.81250000e-04	-3.45312500e-02
-4.94405000e-07	1.48437500e-02	9.37500000e-05	-1.03125000e-03	-3.70312500e-02
-4.91205000e-07	1.35937500e-02	-1.18750000e-03	-5.31250000e-04	-3.04687500e-02
-4.88005000e-07	1.14062500e-02	-1.09375000e-03	-7.81250000e-04	-2.62500000e-02
-4.84805000e-07	1.54687500e-02	-4.37500000e-04	3.43750000e-04	-2.90625000e-02
-4.81605000e-07	5.31250000e-03	-7.18750000e-04	-1.15625000e-03	-2.76562500e-02
-4.78405000e-07	7.65625000e-03	-1.46875000e-03	4.68750000e-04	-2.76562500e-02
-4.75205000e-07	1.07812500e-02	9.68750000e-04	-3.12500000e-05	-4.00000000e-02
-4.72005000e-07	-4.68750000e-04	-2.18750000e-04	1.56250000e-04	-1.20312500e-02
-4.68805000e-07	1.14062500e-02	-1.12500000e-03	2.18750000e-04	-2.51562500e-02
-4.65605000e-07	1.37500000e-02	-8.12500000e-04	2.18750000e-04	-2.62500000e-02
-4.62405000e-07	8.75000000e-03	6.25000000e-05	-1.56250000e-04	-3.12500000e-02
-4.59205000e-07	1.31250000e-02	6.25000000e-05	-2.81250000e-04	-3.03125000e-02
-4.56005000e-07	1.57812500e-02	-8.12500000e-04	-1.28125000e-03	-2.98437500e-02
-4.52805000e-07	9.53125000e-03	-1.00000000e-03	4.68750000e-04	-3.01562500e-02
-4.49605000e-07	1.56250000e-02	-2.59375000e-03	-3.12500000e-05	-2.23437500e-02
-4.46405000e-07	1.17187500e-02	-4.68750000e-04	-7.81250000e-04	-2.54687500e-02
-4.43205000e-07	1.32812500e-02	-5.62500000e-04	-1.28125000e-03	-3.03125000e-02
-4.40005000e-07	9.21875000e-03	-1.50000000e-03	2.18750000e-04	-2.71875000e-02
-4.36805000e-07	6.09375000e-03	-4.06250000e-04	-1.65625000e-03	-2.62500000e-02
-4.33605000e-07	8.28125000e-03	-1.87500000e-04	-1.65625000e-03	-2.68750000e-02
-4.30405000e-07	7.34375000e-03	-8.12500000e-04	-1.15625000e-03	-2.46875000e-02
-4.27205000e-07	-3.12500000e-04	-4.37500000e-04	-3.12500000e-05	-2.20312500e-02
-4.24005000e-07	1.70312500e-02	-3.12500000e-04	2.18750000e-04	-2.14062500e-02
-4.20805000e-07	4.53125000e-03	-4.68750000e-04	-1.53125000e-03	-3.06250000e-02
-4.17605000e-07	1.14062500e-02	-1.96875000e-03	-3.12500000e-05	-2.78125000e-02
-4.14405000e-07	1.21875000e-02	-2.65625000e-03	4.68750000e-04	-2.37500000e-02
-4.11205000e-07	2.96875000e-03	-1.84375000e-03	-2.81250000e-04	-2.42187500e-02
-4.08005000e-07	7.96875000e-03	-1.71875000e-03	-7.81250000e-04	-2.46875000e-02
-4.04805000e-07	4.68750000e-03	-5.31250000e-04	-2.28125000e-03	-2.87500000e-02
-4.01605000e-07	1.40625000e-03	-1.78125000e-03	5.93750000e-04	-2.98437500e-02
-3.98405000e-07	4.84375000e-03	-1.18750000e-03	-6.56250000e-04	-2.65625000e-02
-3.95205000e-07	5.93750000e-03	-5.00000000e-04	-1.28125000e-03	-2.73437500e-02
-3.92005000e-07	-4.21875000e-03	-1.31250000e-03	-1.40625000e-03	-3.03125000e-02
-3.88805000e-07	8.90625000e-03	-1.46875000e-03	-1.56250000e-04	-2.20312500e-02
-3.85605000e-07	-3.12500000e-03	-1.09375000e-03	-1.90625000e-03	-2.85937500e-02
-3.82405000e-07	5.46875000e-03	4.06250000e-04	-1.65625000e-03	-3.12500000e-02
-3.79205000e-07	2.50000000e-03	-1.06250000e-03	-1.28125000e-03	-2.59375000e-02
-3.76005000e-07	9.21875000e-03	-1.06250000e-03	-1.56250000e-04	-2.78125000e-02
-3.72805000e-07	1.10937500e-02	-6.87500000e-04	-1.15625000e-03	-2.37500000e-02
-3.69605000e-07	1.26562500e-02	-1.87500000e-04	-1.78125000e-03	-1.65625000e-02
-3.66405000e-07	6.56250000e-03	-1.46875000e-03	-1.65625000e-03	-3.51562500e-02
-3.63205000e-07	1.60937500e-02	-3.12500000e-04	9.68750000e-04	-2.29687500e-02
-3.60005000e-07	1.54687500e-02	-1.56250000e-03	-3.12500000e-05	-1.73437500e-02
-3.56805000e-07	8.59375000e-03	-2.50000000e-04	3.43750000e-04	-1.96875000e-02
-3.53605000e-07	1.06250000e-02	-5.00000000e-04	-1.65625000e-03	-2.06250000e-02
-3.50405000e-07	1.70312500e-02	-2.40625000e-03	-3.12500000e-05	-2.46875000e-02
-3.47205000e-07	1.62500000e-02	-1.15625000e-03	2.18750000e-04	-2.76562500e-02
-3.44005000e-07	1.29687500e-02	-4.68750000e-04	2.18750000e-04	-2.09375000e-02
-3.40805000e-07	7.03125000e-03	-4.06250000e-04	-7.81250000e-04	-2.56250000e-02
-3.37605000e-07	1.84375000e-02	-6.87500000e-04	-6.56250000e-04	-2.07812500e-02
-3.34405000e-07	1.42187500e-02	-1.03125000e-03	-7.81250000e-04	-1.07812500e-02
-3.31205000e-07	1.17187500e-02	4.37500000e-04	-6.56250000e-04	-2.26562500e-02
-3.28005000e-07	1.39062500e-02	-1.84375000e-03	-1.28125000e-03	-1.98437500e-02
-3.24805000e-07	8.28125000e-03	-7.81250000e-04	1.09375000e-03	-2.57812500e-02
-3.21605000e-07	1.81250000e-02	5.31250000e-04	-1.15625000e-03	-2.37500000e-02
-3.18405000e-07	8.90625000e-03	-1.46875000e-03	-1.87500000e-04	-2.14062500e-02
-3.15205000e-07	1.04687500e-02	-8.43750000e-04	-7.81250000e-04	-2.85937500e-02
-3.12005000e-07	1.85937500e-02	-1.59375000e-03	-1.15625000e-03	-1.76562500e-02
-3.08805000e-07	1.43750000e-02	-6.56250000e-04	3.43750000e-04	-2.60937500e-02
-3.05605000e-07	8.43750000e-03	1.03125000e-03	-1.56250000e-04	-2.09375000e-02
-3.02405000e-07	1.46875000e-02	-3.43750000e-04	-7.81250000e-04	-2.98437500e-02
-2.99205000e-07	1.53125000e-02	-8.43750000e-04	-1.40625000e-03	-1.82812500e-02
-2.96005000e-07	1.57812500e-02	-3.12500000e-04	-1.03125000e-03	-2.23437500e-02
-2.92805000e-07	1.28125000e-02	-3.43750000e-04	-1.03125000e-03	-2.37500000e-02
-2.89605000e-07	2.35937500e-02	-7.18750000e-04	-1.56250000e-04	-2.42187500e-02
-2.86405000e-07	1.73437500e-02	-2.25000000e-03	-3.12500000e-05	-2.68750000e-02
-2.83205000e-07	1.21875000e-02	-1.03125000e-03	-1.65625000e-03	-2.06250000e-02
-2.80005000e-07	7.50000000e-03	-1.87500000e-04	-1.15625000e-03	-2.92187500e-02
-2.76805000e-07	4.84375000e-03	-1.96875000e-03	-1.53125000e-03	-2.64062500e-02
-2.73605000e-07	-1.25000000e-03	-1.62500000e-03	-1.65625000e-03	-2.70312500e-02
-2.70405000e-07	1.40625000e-03	5.62500000e-04	-1.03125000e-03	-2.28125000e-02
-2.67205000e-07	9.37500000e-04	-1.21875000e-03	4.68750000e-04	-2.18750000e-02
-2.64005000e-07	5.00000000e-03	-8.75000000e-04	-1.65625000e-03	-3.56250000e-02
-2.60805000e-07	1.15625000e-02	-5.31250000e-04	-4.06250000e-04	-3.25000000e-02
-2.57605000e-07	5.00000000e-03	-1.75000000e-03	-1.40625000e-03	-3.09375000e-02
-2.54405000e-07	2.03125000e-02	3.43750000e-04	-1.18750000e-03	-2.73437500e-02
-2.51205000e-07	8.90625000e-03	-1.46875000e-03	-4.06250000e-04	-4.10937500e-02
-2.48005000e-07	4.37500000e-03	-9.37500000e-04	-4.06250000e-04	-3.25000000e-02
-2.44805000e-07	1.01562500e-02	-1.15625000e-03	-1.28125000e-03	-4.07812500e-02
-2.41605000e-07	1.20312500e-02	-7.18750000e-04	-1.28125000e-03	-2.71875000e-02
-2.38405000e-07	5.62500000e-03	-1.75000000e-03	-4.06250000e-04	-3.78125000e-02
-2.35205000e-07	3.59375000e-03	-1.59375000e-03	-3.12500000e-05	-3.14062500e-02
-2.32005000e-07	6.56250000e-03	-1.56250000e-04	-1.40625000e-03	-3.04687500e-02
-2.28805000e-07	9.84375000e-03	-1.62500000e-03	-4.06250000e-04	-3.14062500e-02
-2.25605000e-07	3.28125000e-03	-6.25000000e-05	9.37500000e-05	-2.62500000e-02
-2.22405000e-07	5.15625000e-03	-1.18750000e-03	-9.06250000e-04	-2.85937500e-02
-2.19205000e-07	8.12500000e-03	5.62500000e-04	-1.15625000e-03	-2.15625000e-02
-2.16005000e-07	6.25000000e-03	-8.12500000e-04	-1.40625000e-03	-2.17187500e-02
-2.12805000e-07	1.64062500e-02	-2.18750000e-04	-1.53125000e-03	-3.53125000e-02
-2.09605000e-07	1.78125000e-02	-6.87500000e-04	-5.31250000e-04	-3.84375000e-02
-2.06405000e-07	1.03125000e-02	-6.56250000e-04	-5.31250000e-04	-2.31250000e-02
-2.03205000e-07	1.51562500e-02	2.77555756e-17	-6.56250000e-04	-2.87500000e-02
-2.00005000e-07	9.37500000e-03	-5.31250000e-04	-7.81250000e-04	-3.12500000e-02
-1.96805000e-07	1.01562500e-02	-1.21875000e-03	4.68750000e-04	-2.75000000e-02
-1.93605000e-07	1.00000000e-02	-9.37500000e-04	-1.28125000e-03	-2.64062500e-02
-1.90405000e-07	3.12500000e-03	-9.37500000e-04	-2.81250000e-04	-2.46875000e-02
-1.87205000e-07	7.03125000e-03	-5.62500000e-04	-1.65625000e-03	-1.75000000e-02
-1.84005000e-07	4.68750000e-03	-3.12500000e-04	-1.56250000e-04	-2.68750000e-02
-1.80805000e-07	7.03125000e-03	-5.62500000e-04	-5.31250000e-04	-2.21875000e-02
-1.77605000e-07	9.84375000e-03	4.06250000e-04	3.43750000e-04	-3.10937500e-02
-1.74405000e-07	3.90625000e-03	-1.65625000e-03	-1.40625000e-03	-2.40625000e-02
-1.71205000e-07	5.15625000e-03	-9.37500000e-04	-7.81250000e-04	-2.59375000e-02
-1.68005000e-07	1.87500000e-03	-7.81250000e-04	-1.18750000e-03	-3.40625000e-02
-1.64805000e-07	3.90625000e-03	-1.78125000e-03	-1.03125000e-03	-2.87500000e-02
-1.61605000e-07	2.81250000e-03	-6.25000000e-04	-1.53125000e-03	-3.89062500e-02
-1.58405000e-07	1.09375000e-02	-2.50000000e-03	-6.25000000e-05	-2.73437500e-02
-1.55205000e-07	4.53125000e-03	-1.18750000e-03	-2.28125000e-03	-2.95312500e-02
-1.52005000e-07	1.56250000e-03	-1.25000000e-04	-1.65625000e-03	-3.29687500e-02
-1.48805000e-07	3.12500000e-04	-1.96875000e-03	-5.31250000e-04	-3.10937500e-02
-1.45605000e-07	7.34375000e-03	-1.09375000e-03	-1.15625000e-03	-3.06250000e-02
-1.42405000e-07	1.37500000e-02	-3.12500000e-04	-3.12500000e-05	-2.65625000e-02
-1.39205000e-07	5.42187500e-02	-5.93750000e-04	-3.12500000e-05	-2.46875000e-02
-1.36005000e-07	1.28906250e-01	-1.46875000e-03	-1.15625000e-03	-3.18750000e-02
-1.32805000e-07	2.36718750e-01	-4.37500000e-04	1.34375000e-03	-3.18750000e-02
-1.29605000e-07	3.32031250e-01	1.87500000e-04	-5.62500000e-04	-2.84375000e-02
-1.26405000e-07	3.82187500e-01	1.87500000e-04	9.37500000e-05	1.40625000e-03
-1.23205000e-07	3.70781250e-01	-1.09375000e-03	-7.81250000e-04	2.90625000e-02
-1.20005000e-07	3.03906250e-01	-1.28125000e-03	-1.40625000e-03	6.43750000e-02
-1.16805000e-07	2.28906250e-01	-1.06250000e-03	-2.03125000e-03	8.29687500e-02
-1.13605000e-07	1.74062500e-01	1.25000000e-04	-1.03125000e-03	6.50000000e-02
-1.10405000e-07	1.47500000e-01	-5.62500000e-04	-2.81250000e-04	1.76562500e-02
-1.07205000e-07	1.51718750e-01	-6.87500000e-04	-6.56250000e-04	-3.35937500e-02
-1.04005000e-07	1.90781250e-01	-6.87500000e-04	-5.31250000e-04	-5.93750000e-02
-1.00805000e-07	2.35468750e-01	1.06250000e-03	-1.56250000e-04	-4.75000000e-02
-9.76050000e-08	2.87500000e-01	4.06250000e-04	-3.12500000e-05	-1.56250000e-03
-9.44050000e-08	3.38437500e-01	-2.81250000e-04	1.09375000e-03	6.43750000e-02
-9.12050000e-08	3.68437500e-01	-1.06250000e-03	-1.03125000e-03	1.22812500e-01
-8.80050000e-08	3.53125000e-01	-6.25000000e-04	-4.06250000e-04	1.44218750e-01
-8.48050000e-08	3.03281250e-01	-1.15625000e-03	-6.56250000e-04	1.17656250e-01
-8.16050000e-08	2.59843750e-01	-1.56250000e-04	-4.06250000e-04	6.87500000e-02
-7.84050000e-08	2.33437500e-01	6.87500000e-04	-5.31250000e-04	1.78125000e-02
-7.52050000e-08	2.41406250e-01	1.87500000e-04	-2.81250000e-04	-1.39062500e-02
-7.20050000e-08	2.64062500e-01	7.18750000e-04	-2.81250000e-04	-1.65625000e-02
-6.88050000e-08	2.84218750e-01	-1.96875000e-03	-7.81250000e-04	1.12500000e-02
-6.56050000e-08	2.89843750e-01	-4.37500000e-04	-1.56250000e-04	6.57812500e-02
-6.24050000e-08	3.11093750e-01	-1.62500000e-03	2.18750000e-04	1.22812500e-01
-5.92050000e-08	3.27812500e-01	-1.59375000e-03	-1.90625000e-03	1.48906250e-01
-5.60050000e-08	3.53750000e-01	-1.25000000e-03	-4.06250000e-04	1.40156250e-01
-5.28050000e-08	3.67968750e-01	-1.96875000e-03	-2.81250000e-04	1.06562500e-01
-4.96050000e-08	3.64687500e-01	4.37500000e-04	-1.28125000e-03	7.21875000e-02
-4.64050000e-08	3.34687500e-01	-2.18750000e-04	-1.28125000e-03	5.07812500e-02
-4.32050000e-08	3.02968750e-01	1.34375000e-03	9.37500000e-05	2.87500000e-02
-4.00050000e-08	3.02812500e-01	-1.87500000e-04	-2.81250000e-04	5.25000000e-02
-3.68050000e-08	3.09843750e-01	1.87500000e-04	-4.06250000e-04	1.02500000e-01
-3.36050000e-08	3.29218750e-01	-8.43750000e-04	-2.81250000e-04	1.20156250e-01
-3.04050000e-08	3.54531250e-01	-5.62500000e-04	-2.81250000e-04	1.52343750e-01
-2.72050000e-08	3.83593750e-01	-2.59375000e-03	-1.15625000e-03	1.64531250e-01
-2.40050000e-08	4.00312500e-01	-9.37500000e-05	-6.56250000e-04	1.46250000e-01
-2.08050000e-08	4.02656250e-01	-1.18750000e-03	-1.65625000e-03	1.21875000e-01
-1.76050000e-08	4.02500000e-01	-6.25000000e-05	-5.31250000e-04	1.05468750e-01
-1.44050000e-08	3.97500000e-01	-1.18750000e-03	-2.81250000e-04	1.09531250e-01
-1.12050000e-08	3.79375000e-01	1.56250000e-04	-1.78125000e-03	1.21718750e-01
-8.00500000e-09	3.52187500e-01	-8.43750000e-04	-1.40625000e-03	1.26406250e-01
-4.80500000e-09	3.54531250e-01	-1.71875000e-03	-6.56250000e-04	1.43750000e-01
-1.60500000e-09	3.72968750e-01	-1.50000000e-03	-3.12500000e-05	1.58906250e-01
1.59500000e-09	3.89531250e-01	-2.81250000e-04	-6.56250000e-04	1.77343750e-01
4.79500000e-09	4.10937500e-01	-2.50000000e-04	-1.65625000e-03	1.71718750e-01
7.99500000e-09	4.09843750e-01	-3.12500000e-04	-7.81250000e-04	1.62968750e-01
1.11950000e-08	4.29843750e-01	-4.68750000e-04	-1.15625000e-03	1.60625000e-01
1.43950000e-08	4.36562500e-01	-9.37500000e-05	-1.40625000e-03	1.53281250e-01
1.75950000e-08	4.28906250e-01	-5.31250000e-04	7.18750000e-04	1.54218750e-01
2.07950000e-08	4.35625000e-01	-7.81250000e-04	-4.06250000e-04	1.60312500e-01
2.39950000e-08	4.28750000e-01	-5.31250000e-04	-1.78125000e-03	1.79375000e-01
2.71950000e-08	4.25937500e-01	1.87500000e-04	-1.65625000e-03	1.85937500e-01
3.03950000e-08	4.29531250e-01	2.18750000e-04	-1.78125000e-03	2.02656250e-01
3.35950000e-08	4.34843750e-01	-2.50000000e-04	-1.65625000e-03	1.89843750e-01
3.67950000e-08	4.39062500e-01	-5.93750000e-04	-1.06250000e-03	1.95468750e-01
3.99950000e-08	4.49375000e-01	1.21875000e-03	-7.81250000e-04	1.92500000e-01
4.31950000e-08	4.52500000e-01	1.87500000e-04	-1.53125000e-03	1.79843750e-01
4.63950000e-08	4.59062500e-01	-3.12500000e-04	-1.03125000e-03	1.92031250e-01
4.95950000e-08	4.81718750e-01	6.25000000e-05	-4.06250000e-04	2.03593750e-01
5.27950000e-08	4.87343750e-01	-3.12500000e-05	-2.15625000e-03	2.18125000e-01
5.59950000e-08	4.91250000e-01	-1.46875000e-03	-1.40625000e-03	2.20312500e-01
5.91950000e-08	4.95937500e-01	-4.06250000e-04	-6.56250000e-04	2.30156250e-01
6.23950000e-08	4.87187500e-01	-8.12500000e-04	-2.81250000e-04	2.36250000e-01
6.55950000e-08	4.72812500e-01	5.31250000e-04	-1.15625000e-03	2.29218750e-01
6.87950000e-08	4.75312500e-01	-5.00000000e-04	-2.81250000e-04	2.25468750e-01
7.19950000e-08	4.88125000e-01	-9.37500000e-04	-6.56250000e-04	2.25468750e-01
7.51950000e-08	4.99218750e-01	-9.37500000e-05	-1.40625000e-03	2.39218750e-01
7.83950000e-08	5.09843750e-01	-4.37500000e-04	-2.81250000e-04	2.35937500e-01
8.15950000e-08	5.13750000e-01	-1.12500000e-03	-7.81250000e-04	2.40625000e-01
8.47950000e-08	5.09218750e-01	-1.84375000e-03	9.37500000e-05	2.42500000e-01
8.79950000e-08	5.26093750e-01	-1.15625000e-03	-1.15625000e-03	2.56562500e-01
9.11950000e-08	5.14531250e-01	-1.87500000e-04	-7.81250000e-04	2.58281250e-01
9.43950000e-08	5.20625000e-01	-9.37500000e-04	-2.40625000e-03	2.57187500e-01
9.75950000e-08	5.20781250e-01	3.12500000e-04	-1.28125000e-03	2.54375000e-01
1.00795000e-07	5.20156250e-01	-1.31250000e-03	-5.31250000e-04	2.60625000e-01
1.03995000e-07	5.20312500e-01	9.06250000e-04	-5.31250000e-04	2.68593750e-01
1.07195000e-07	5.28125000e-01	-3.12500000e-04	-2.15625000e-03	2.71562500e-01
1.10395000e-07	5.38125000e-01	-2.18750000e-04	-4.06250000e-04	2.78281250e-01
1.13595000e-07	5.45468750e-01	-3.12500000e-05	-1.65625000e-03	2.78593750e-01
1.16795000e-07	5.61875000e-01	-9.68750000e-04	-1.03125000e-03	2.87187500e-01
1.19995000e-07	5.60781250e-01	-3.43750000e-04	-3.12500000e-05	2.74843750e-01
1.23195000e-07	5.74687500e-01	-1.46875000e-03	4.68750000e-04	2.73750000e-01
1.26395000e-07	5.69687500e-01	4.37500000e-04	-1.28125000e-03	2.77968750e-01
1.29595000e-07	5.75781250e-01	-5.62500000e-04	2.18750000e-04	2.81562500e-01
1.32795000e-07	5.81250000e-01	-1.87500000e-04	-7.81250000e-04	2.93281250e-01
1.35995000e-07	5.80156250e-01	-1.84375000e-03	-4.06250000e-04	2.95625000e-01
1.39195000e-07	5.87187500e-01	-4.68750000e-04	-3.12500000e-05	3.03750000e-01
1.42395000e-07	5.97500000e-01	-2.18750000e-04	-5.31250000e-04	3.10937500e-01
1.45595000e-07	6.05156250e-01	-6.25000000e-04	-2.81250000e-04	3.01718750e-01
1.48795000e-07	5.97812500e-01	9.68750000e-04	5.93750000e-04	2.98750000e-01
1.51995000e-07	6.05625000e-01	3.12500000e-04	3.43750000e-04	3.15781250e-01
1.55195000e-07	6.06875000e-01	8.12500000e-04	-1.56250000e-04	3.21406250e-01
1.58395000e-07	6.11875000e-01	3.12500000e-05	-6.56250000e-04	3.35468750e-01
1.61595000e-07	6.10781250e-01	-4.06250000e-04	-1.56250000e-04	3.38906250e-01
1.64795000e-07	6.18906250e-01	6.87500000e-04	5.93750000e-04	3.43437500e-01
1.67995000e-07	6.14218750e-01	-4.06250000e-04	8.43750000e-04	3.43750000e-01
1.71195000e-07	6.23906250e-01	3.12500000e-04	-7.81250000e-04	3.47656250e-01
1.74395000e-07	6.27500000e-01	-1.06250000e-03	1.34375000e-03	3.50312500e-01
1.77595000e-07	6.26406250e-01	-1.87500000e-04	-3.12500000e-05	3.49843750e-01
1.80795000e-07	6.31250000e-01	-3.12500000e-04	-4.06250000e-04	3.55781250e-01
1.83995000e-07	6.35156250e-01	6.25000000e-05	-1.15625000e-03	3.56250000e-01
1.87195000e-07	6.41250000e-01	-1.31250000e-03	-3.12500000e-05	3.54375000e-01
1.90395000e-07	6.45937500e-01	7.81250000e-04	4.68750000e-04	3.72656250e-01
1.93595000e-07	6.41406250e-01	-1.87500000e-04	-3.12500000e-05	3.67812500e-01
1.96795000e-07	6.47812500e-01	-9.68750000e-04	-1.03125000e-03	3.75625000e-01
1.99995000e-07	6.57031250e-01	6.87500000e-04	-4.06250000e-04	3.73906250e-01
2.03195000e-07	6.54375000e-01	5.62500000e-04	2.18750000e-04	3.76875000e-01
2.06395000e-07	6.62343750e-01	-6.25000000e-05	-2.81250000e-04	3.79531250e-01
2.09595000e-07	6.63593750e-01	-8.12500000e-04	2.18750000e-04	3.81562500e-01
2.12795000e-07	6.72812500e-01	-6.25000000e-05	-3.12500000e-05	3.89218750e-01
2.15995000e-07	6.77031250e-01	-9.37500000e-05	-4.06250000e-04	3.95625000e-01
2.19195000e-07	6.71406250e-01	-7.18750000e-04	-1.28125000e-03	3.99843750e-01
2.22395000e-07	6.82656250e-01	4.68750000e-04	-1.40625000e-03	4.02187500e-01
2.25595000e-07	6.91718750e-01	-1.50000000e-03	8.43750000e-04	4.05000000e-01
2.28795000e-07	6.92968750e-01	-4.37500000e-04	-1.15625000e-03	3.98125000e-01
2.31995000e-07	6.95000000e-01	3.12500000e-04	-1.40625000e-03	4.03593750e-01
2.35195000e-07	6.97812500e-01	-3.12500000e-04	-7.81250000e-04	4.10937500e-01
2.38395000e-07	7.01093750e-01	4.68750000e-04	1.21875000e-03	4.10937500e-01
2.41595000e-07	7.06093750e-01	1.09375000e-03	-1.03125000e-03	4.19687500e-01
2.44795000e-07	7.11250000e-01	3.12500000e-04	-4.06250000e-04	4.24531250e-01
2.47995000e-07	7.15468750e-01	1.56250000e-04	-3.12500000e-05	4.23281250e-01
2.51195000e-07	7.13906250e-01	-1.09375000e-03	4.68750000e-04	4.18281250e-01
2.54395000e-07	7.12812500e-01	1.56250000e-04	-3.12500000e-05	4.28593750e-01
2.57595000e-07	7.16093750e-01	-5.93750000e-04	-1.43750000e-03	4.34843750e-01
2.60795000e-07	7.21406250e-01	2.81250000e-04	-5.31250000e-04	4.36875000e-01
2.63995000e-07	7.29687500e-01	3.12500000e-04	3.43750000e-04	4.45937500e-01
2.67195000e-07	7.36250000e-01	2.09375000e-03	2.18750000e-04	4.45625000e-01
2.70395000e-07	7.32187500e-01	1.87500000e-04	9.37500000e-05	4.52031250e-01
2.73595000e-07	7.29687500e-01	-8.43750000e-04	-1.15625000e-03	4.40468750e-01
2.76795000e-07	7.39218750e-01	-4.37500000e-04	3.43750000e-04	4.45937500e-01
2.79995000e-07	7.47968750e-01	-1.06250000e-03	-1.56250000e-04	4.56875000e-01
2.83195000e-07	7.51250000e-01	9.68750000e-04	7.18750000e-04	4.55937500e-01
2.86395000e-07	7.48125000e-01	-3.12500000e-04	3.43750000e-04	4.64687500e-01
2.89595000e-07	7.56093750e-01	5.62500000e-04	-1.65625000e-03	4.62031250e-01
2.92795000e-07	7.82031250e-01	-1.06250000e-03	-1.56250000e-04	4.67031250e-01
2.95995000e-07	7.69531250e-01	3.12500000e-04	-3.12500000e-05	4.73437500e-01
2.99195000e-07	7.74843750e-01	5.93750000e-04	-5.31250000e-04	4.73593750e-01
3.02395000e-07	7.83437500e-01	-5.62500000e-04	-3.12500000e-05	4.86250000e-01
3.05595000e-07	7.88125000e-01	-9.37500000e-05	-2.81250000e-04	4.90312500e-01
3.08795000e-07	7.98125000e-01	6.87500000e-04	-3.12500000e-05	4.94531250e-01
3.11995000e-07	7.90000000e-01	5.31250000e-04	5.93750000e-04	5.02343750e-01
3.15195000e-07	7.99843750e-01	-1.87500000e-04	1.78125000e-03	5.01250000e-01
3.18395000e-07	8.05937500e-01	8.12500000e-04	4.68750000e-04	5.05937500e-01
3.21595000e-07	8.02500000e-01	-1.87500000e-04	-2.81250000e-04	5.10156250e-01
3.24795000e-07	8.08593750e-01	6.87500000e-04	-1.56250000e-04	5.02812500e-01
3.27995000e-07	8.09062500e-01	5.62500000e-04	7.18750000e-04	5.10312500e-01
3.31195000e-07	8.11406250e-01	4.37500000e-04	8.43750000e-04	5.14375000e-01
3.34395000e-07	8.12343750e-01	1.18750000e-03	-1.40625000e-03	5.11875000e-01
3.37595000e-07	8.14375000e-01	1.31250000e-03	-3.12500000e-05	5.17187500e-01
3.40795000e-07	8.18125000e-01	1.43750000e-03	9.37500000e-05	5.18437500e-01
3.43995000e-07	8.27656250e-01	1.56250000e-04	-3.12500000e-05	5.24687500e-01
3.47195000e-07	8.27500000e-01	-6.25000000e-05	7.81250000e-04	5.26875000e-01
3.50395000e-07	8.35000000e-01	1.18750000e-03	-4.06250000e-04	5.33750000e-01
3.53595000e-07	8.37500000e-01	-9.68750000e-04	8.12500000e-04	5.35468750e-01
3.56795000e-07	8.31875000e-01	-5.62500000e-04	-5.62500000e-04	5.33906250e-01
3.59995000e-07	8.45625000e-01	1.56250000e-03	2.18750000e-04	5.35937500e-01
3.63195000e-07	8.45468750e-01	6.87500000e-04	-2.81250000e-04	5.40625000e-01
3.66395000e-07	8.51562500e-01	4.68750000e-04	2.18750000e-04	5.40312500e-01
3.69595000e-07	8.70625000e-01	6.25000000e-05	-7.81250000e-04	5.46562500e-01
3.72795000e-07	8.65625000e-01	6.87500000e-04	-3.12500000e-05	5.55781250e-01
3.75995000e-07	8.66562500e-01	-1.87500000e-04	-7.81250000e-04	5.49218750e-01
3.79195000e-07	8.58750000e-01	3.43750000e-04	-5.31250000e-04	5.57031250e-01
3.82395000e-07	8.69062500e-01	1.56250000e-04	-1.03125000e-03	5.63125000e-01
3.85595000e-07	8.72812500e-01	1.87500000e-04	7.18750000e-04	5.59687500e-01
3.88795000e-07	8.75000000e-01	-2.18750000e-04	-5.31250000e-04	5.63125000e-01
3.91995000e-07	8.69531250e-01	3.12500000e-04	-1.03125000e-03	5.60625000e-01
3.95195000e-07	8.86718750e-01	8.43750000e-04	5.93750000e-04	5.61875000e-01
3.98395000e-07	8.91093750e-01	1.96875000e-03	-2.81250000e-04	5.66093750e-01
4.01595000e-07	8.91562500e-01	1.31250000e-03	9.68750000e-04	5.68281250e-01
4.04795000e-07	8.99218750e-01	4.37500000e-04	8.43750000e-04	5.74218750e-01
4.07995000e-07	8.90000000e-01	5.31250000e-04	1.78125000e-03	5.82656250e-01
4.11195000e-07	9.06250000e-01	-9.37500000e-05	5.93750000e-04	5.88750000e-01
4.14395000e-07	9.08906250e-01	1.09375000e-03	-1.56250000e-04	5.89843750e-01
4.17595000e-07	9.05781250e-01	1.09375000e-03	8.43750000e-04	5.87968750e-01
4.20795000e-07	9.09843750e-01	1.43750000e-03	-1.56250000e-04	5.90937500e-01
4.23995000e-07	9.09843750e-01	9.37500000e-05	4.06250000e-04	6.03125000e-01
4.27195000e-07	9.10156250e-01	7.81250000e-04	-6.56250000e-04	5.97968750e-01
4.30395000e-07	9.22031250e-01	1.56250000e-04	5.93750000e-04	6.05468750e-01
4.33595000e-07	9.15000000e-01	4.06250000e-04	-5.31250000e-04	6.05937500e-01
4.36795000e-07	9.16406250e-01	1.56250000e-03	-4.06250000e-04	6.08125000e-01
4.39995000e-07	9.27187500e-01	4.37500000e-04	-2.81250000e-04	6.24062500e-01
4.43195000e-07	9.33281250e-01	1.43750000e-03	8.43750000e-04	6.28750000e-01
4.46395000e-07	9.38593750e-01	3.43750000e-04	-4.06250000e-04	6.17500000e-01
4.49595000e-07	9.41718750e-01	1.06250000e-03	-3.12500000e-05	6.28125000e-01
4.52795000e-07	9.47500000e-01	-3.43750000e-04	-1.87500000e-04	6.23750000e-01
4.55995000e-07	9.60312500e-01	6.25000000e-05	9.68750000e-04	6.40000000e-01
4.59195000e-07	9.47343750e-01	3.12500000e-05	-7.81250000e-04	6.40000000e-01
4.62395000e-07	9.54375000e-01	2.09375000e-03	7.81250000e-04	6.45937500e-01
4.65595000e-07	9.52500000e-01	1.56250000e-04	-3.12500000e-05	6.52812500e-01
4.68795000e-07	9.53750000e-01	3.12500000e-05	2.18750000e-04	6.46093750e-01
4.71995000e-07	9.65468750e-01	4.68750000e-04	9.37500000e-05	6.58750000e-01
4.75195000e-07	9.62656250e-01	1.31250000e-03	-3.12500000e-05	6.60156250e-01
4.78395000e-07	9.60468750e-01	1.06250000e-03	2.18750000e-04	6.54687500e-01
4.81595000e-07	9.79687500e-01	1.87500000e-04	2.18750000e-04	6.62656250e-01
4.84795000e-07	9.72500000e-01	6.87500000e-04	-1.87500000e-04	6.66875000e-01
4.87995000e-07	9.83593750e-01	2.06250000e-03	1.03125000e-03	6.76875000e-01
4.91195000e-07	9.80625000e-01	6.87500000e-04	7.18750000e-04	6.80312500e-01
4.94395000e-07	9.95000000e-01	7.81250000e-04	2.18750000e-04	6.76875000e-01
4.97595000e-07	9.99218750e-01	1.18750000e-03	5.31250000e-04	6.80781250e-01
5.00795000e-07	9.95468750e-01	2.34375000e-03	-6.56250000e-04	6.87968750e-01
5.03995000e-07	1.00578125e+00	6.56250000e-04	9.37500000e-04	6.85312500e-01
5.07195000e-07	1.00921875e+00	1.06250000e-03	1.53125000e-03	6.96406250e-01
5.10395000e-07	1.01515625e+00	6.56250000e-04	-4.06250000e-04	6.95937500e-01
5.13595000e-07	1.00484375e+00	2.06250000e-03	2.18750000e-04	6.94062500e-01
5.16795000e-07	1.03046875e+00	1.68750000e-03	1.21875000e-03	6.96093750e-01
5.19995000e-07	1.02437500e+00	1.06250000e-03	7.18750000e-04	6.90468750e-01
5.23195000e-07	1.02171875e+00	1.56250000e-03	1.59375000e-03	7.05312500e-01
5.26395000e-07	1.02265625e+00	1.18750000e-03	4.06250000e-04	7.03750000e-01
5.29595000e-07	1.02750000e+00	1.31250000e-03	-7.81250000e-04	7.07187500e-01
5.32795000e-07	1.02625000e+00	-1.87500000e-04	1.90625000e-03	7.09687500e-01
5.35995000e-07	1.03296875e+00	5.62500000e-04	2.81250000e-04	7.16875000e-01
5.39195000e-07	1.03250000e+00	6.56250000e-04	-5.62500000e-04	7.19218750e-01
5.42395000e-07	1.04734375e+00	6.87500000e-04	1.34375000e-03	7.18593750e-01
5.45595000e-07	1.04312500e+00	4.37500000e-04	9.06250000e-04	7.19375000e-01
5.48795000e-07	1.05515625e+00	1.56250000e-03	-1.56250000e-04	7.22031250e-01
5.51995000e-07	1.05343750e+00	1.06250000e-03	1.87500000e-04	7.24531250e-01
5.55195000e-07	1.06265625e+00	2.43750000e-03	9.68750000e-04	7.28125000e-01
5.58395000e-07	1.05921875e+00	2.43750000e-03	9.68750000e-04	7.30000000e-01
5.61595000e-07	1.05343750e+00	1.93750000e-03	2.81250000e-04	7.33125000e-01
5.64795000e-07	1.06890625e+00	1.18750000e-03	7.18750000e-04	7.26406250e-01
5.67995000e-07	1.06328125e+00	4.06250000e-04	4.37500000e-04	7.40312500e-01
5.71195000e-07	1.07609375e+00	1.81250000e-03	-1.87500000e-04	7.35000000e-01
5.74395000e-07	1.07406250e+00	6.87500000e-04	3.12500000e-04	7.42187500e-01
5.77595000e-07	1.06390625e+00	1.81250000e-03	-3.12500000e-05	7.42656250e-01
5.80795000e-07	1.07515625e+00	2.81250000e-04	1.21875000e-03	7.50468750e-01
5.83995000e-07	1.08281250e+00	1.81250000e-03	7.18750000e-04	7.59218750e-01
5.87195000e-07	1.08546875e+00	1.87500000e-04	9.06250000e-04	7.57187500e-01
5.90395000e-07	1.08328125e+00	3.28125000e-03	9.37500000e-05	7.58750000e-01
5.93595000e-07	1.09046875e+00	1.43750000e-03	3.43750000e-04	7.62500000e-01
5.96795000e-07	1.08968750e+00	8.12500000e-04	-1.56250000e-04	7.49218750e-01
5.99995000e-07	1.08937500e+00	1.56250000e-03	-3.12500000e-05	7.50781250e-01
6.03195000e-07	1.09484375e+00	1.43750000e-03	1.46875000e-03	7.60000000e-01
6.06395000e-07	1.09515625e+00	9.37500000e-04	3.43750000e-04	7.70625000e-01
6.09595000e-07	1.10234375e+00	1.93750000e-03	7.18750000e-04	7.66406250e-01
6.12795000e-07	1.10359375e+00	1.43750000e-03	-3.12500000e-05	7.65312500e-01
6.15995000e-07	1.09828125e+00	2.78125000e-03	-1.87500000e-04	7.64375000e-01
6.19195000e-07	1.10828125e+00	1.81250000e-03	4.68750000e-04	7.76718750e-01
6.22395000e-07	1.10781250e+00	1.81250000e-03	7.18750000e-04	7.72968750e-01
6.25595000e-07	1.11203125e+00	1.81250000e-03	4.68750000e-04	7.73750000e-01
6.28795000e-07	1.10125000e+00	1.56250000e-03	4.68750000e-04	7.83437500e-01
6.31995000e-07	1.11609375e+00	1.18750000e-03	-3.12500000e-05	7.81718750e-01
6.35195000e-07	1.12359375e+00	2.43750000e-03	1.81250000e-03	7.87343750e-01
6.38395000e-07	1.12953125e+00	7.81250000e-04	2.18750000e-04	7.87812500e-01
6.41595000e-07	1.12359375e+00	2.06250000e-03	1.65625000e-03	7.93281250e-01
6.44795000e-07	1.11937500e+00	3.03125000e-03	1.21875000e-03	7.97031250e-01
6.47995000e-07	1.12812500e+00	9.37500000e-04	-1.56250000e-04	7.96562500e-01
6.51195000e-07	1.12921875e+00	1.06250000e-03	7.18750000e-04	8.11562500e-01
6.54395000e-07	1.13015625e+00	1.68750000e-03	1.15625000e-03	8.24531250e-01
6.57595000e-07	1.13203125e+00	1.18750000e-03	-5.62500000e-04	8.11562500e-01
6.60795000e-07	1.14500000e+00	9.37500000e-04	1.34375000e-03	8.12812500e-01
6.63995000e-07	1.14890625e+00	1.31250000e-03	5.93750000e-04	8.15156250e-01
6.67195000e-07	1.14796875e+00	3.84375000e-03	2.18750000e-04	8.15781250e-01
6.70395000e-07	1.15828125e+00	2.43750000e-03	1.03125000e-03	8.22968750e-01
6.73595000e-07	1.15953125e+00	4.37500000e-04	1.71875000e-03	8.20156250e-01
6.76795000e-07	1.16609375e+00	3.03125000e-03	4.06250000e-04	8.23593750e-01
6.79995000e-07	1.16109375e+00	9.06250000e-04	-1.56250000e-04	8.29687500e-01
6.83195000e-07	1.16437500e+00	1.56250000e-03	-8.12500000e-04	8.31406250e-01
6.86395000e-07	1.17656250e+00	3.28125000e-03	1.21875000e-03	8.35156250e-01
6.89595000e-07	1.17468750e+00	1.31250000e-03	9.37500000e-05	8.45468750e-01
6.92795000e-07	1.17296875e+00	1.56250000e-03	1.96875000e-03	8.39218750e-01
6.95995000e-07	1.18093750e+00	8.12500000e-04	2.18750000e-04	8.44062500e-01
6.99195000e-07	1.17515625e+00	1.56250000e-03	8.43750000e-04	8.46250000e-01
7.02395000e-07	1.18109375e+00	3.18750000e-03	2.18750000e-04	8.50781250e-01
7.05595000e-07	1.18562500e+00	2.78125000e-03	4.68750000e-04	8.60781250e-01
7.08795000e-07	1.18890625e+00	2.78125000e-03	1.46875000e-03	8.56875000e-01
7.11995000e-07	1.19375000e+00	1.18750000e-03	1.21875000e-03	8.49687500e-01
7.15195000e-07	1.19500000e+00	3.03125000e-03	1.21875000e-03	8.70625000e-01
7.18395000e-07	1.19515625e+00	2.43750000e-03	-5.31250000e-04	8.72187500e-01
7.21595000e-07	1.19281250e+00	2.43750000e-03	3.43750000e-04	8.82187500e-01
7.24795000e-07	1.19953125e+00	2.18750000e-03	1.40625000e-03	8.73750000e-01
7.27995000e-07	1.20875000e+00	1.43750000e-03	8.43750000e-04	8.65625000e-01
7.31195000e-07	1.21296875e+00	2.18750000e-03	6.87500000e-04	8.83125000e-01
7.34395000e-07	1.20906250e+00	2.56250000e-03	3.43750000e-04	8.81406250e-01
7.37595000e-07	1.21843750e+00	1.43750000e-03	2.65625000e-03	8.85468750e-01
7.40795000e-07	1.21093750e+00	2.06250000e-03	2.03125000e-03	8.80937500e-01
7.43995000e-07	1.20859375e+00	2.18750000e-03	-6.25000000e-05	8.93593750e-01
7.47195000e-07	1.22296875e+00	2.18750000e-03	-1.56250000e-04	8.99062500e-01
7.50395000e-07	1.20812500e+00	1.78125000e-03	4.68750000e-04	8.90625000e-01
7.53595000e-07	1.22296875e+00	2.06250000e-03	2.03125000e-03	8.97812500e-01
7.56795000e-07	1.22171875e+00	3.15625000e-03	5.62500000e-04	9.06875000e-01
7.59995000e-07	1.22187500e+00	2.31250000e-03	6.87500000e-04	9.05781250e-01
7.63195000e-07	1.23453125e+00	2.31250000e-03	3.43750000e-04	9.01562500e-01
7.66395000e-07	1.23140625e+00	3.53125000e-03	4.68750000e-04	9.19843750e-01
7.69595000e-07	1.23531250e+00	2.90625000e-03	9.68750000e-04	9.06250000e-01
7.72795000e-07	1.23875000e+00	3.03125000e-03	9.68750000e-04	9.11875000e-01
7.75995000e-07	1.23968750e+00	2.37500000e-03	4.68750000e-04	9.17656250e-01
7.79195000e-07	1.24953125e+00	2.43750000e-03	9.68750000e-04	9.14531250e-01
7.82395000e-07	1.24812500e+00	3.09375000e-03	1.09375000e-03	9.20781250e-01
7.85595000e-07	1.24343750e+00	1.06250000e-03	9.37500000e-05	9.15937500e-01
7.88795000e-07	1.25765625e+00	2.84375000e-03	1.84375000e-03	9.18125000e-01
7.91995000e-07	1.25156250e+00	3.71875000e-03	7.18750000e-04	9.22968750e-01
7.95195000e-07	1.24750000e+00	2.18750000e-03	9.37500000e-05	9.22187500e-01
7.98395000e-07	1.25046875e+00	1.81250000e-03	7.18750000e-04	9.16406250e-01
8.01595000e-07	1.25937500e+00	1.56250000e-03	3.43750000e-04	9.21250000e-01
8.04795000e-07	1.25296875e+00	1.90625000e-03	-3.12500000e-05	9.29687500e-01
8.07995000e-07	1.26156250e+00	3.53125000e-03	4.68750000e-04	9.33281250e-01
8.11195000e-07	1.25640625e+00	1.68750000e-03	4.37500000e-04	9.39218750e-01
8.14395000e-07	1.27328125e+00	1.71875000e-03	7.18750000e-04	9.41093750e-01
8.17595000e-07	1.27453125e+00	2.90625000e-03	1.15625000e-03	9.46718750e-01
8.20795000e-07	1.26109375e+00	2.56250000e-03	-5.31250000e-04	9.52343750e-01
8.23995000e-07	1.27421875e+00	2.06250000e-03	1.34375000e-03	9.45468750e-01
8.27195000e-07	1.26921875e+00	2.12500000e-03	7.18750000e-04	9.49218750e-01
8.30395000e-07	1.27703125e+00	3.21875000e-03	5.31250000e-04	9.47812500e-01
8.33595000e-07	1.27203125e+00	2.78125000e-03	1.40625000e-03	9.52187500e-01
8.36795000e-07	1.27703125e+00	1.56250000e-03	-6.56250000e-04	9.52187500e-01
8.39995000e-07	1.28906250e+00	2.43750000e-03	4.68750000e-04	9.61093750e-01
8.43195000e-07	1.29093750e+00	2.96875000e-03	7.18750000e-04	9.68281250e-01
8.46395000e-07	1.28234375e+00	3.15625000e-03	-4.06250000e-04	9.65156250e-01
8.49595000e-07	1.28484375e+00	2.18750000e-03	1.18750000e-03	9.64218750e-01
8.52795000e-07	1.29000000e+00	1.31250000e-03	1.43750000e-03	9.60625000e-01
8.55995000e-07	1.29890625e+00	1.59375000e-03	1.21875000e-03	9.73593750e-01
8.59195000e-07	1.30421875e+00	3.03125000e-03	7.81250000e-04	9.69687500e-01
8.62395000e-07	1.30046875e+00	2.43750000e-03	-1.56250000e-04	9.77812500e-01
8.65595000e-07	1.30968750e+00	3.96875000e-03	1.21875000e-03	9.80312500e-01
8.68795000e-07	1.30546875e+00	9.68750000e-04	4.68750000e-04	9.80468750e-01
8.71995000e-07	1.30562500e+00	3.84375000e-03	-1.03125000e-03	9.79218750e-01
8.75195000e-07	1.31328125e+00	2.50000000e-03	1.06250000e-03	9.90937500e-01
8.78395000e-07	1.30625000e+00	3.71875000e-03	3.43750000e-04	9.91406250e-01
8.81595000e-07	1.31625000e+00	2.84375000e-03	8.43750000e-04	9.91718750e-01
8.84795000e-07	1.32656250e+00	3.40625000e-03	-3.12500000e-05	1.00093750e+00
8.87995000e-07	1.32937500e+00	3.28125000e-03	8.43750000e-04	1.00203125e+00
8.91195000e-07	1.32890625e+00	3.59375000e-03	1.53125000e-03	1.00515625e+00
8.94395000e-07	1.33937500e+00	2.53125000e-03	6.56250000e-04	1.01375000e+00
8.97595000e-07	1.33531250e+00	3.15625000e-03	1.09375000e-03	1.00453125e+00
9.00795000e-07	1.33062500e+00	2.78125000e-03	9.37500000e-05	1.00750000e+00
9.03995000e-07	1.33843750e+00	1.96875000e-03	1.21875000e-03	1.00453125e+00
9.07195000e-07	1.33984375e+00	2.90625000e-03	3.43750000e-04	1.01640625e+00
9.10395000e-07	1.33468750e+00	4.06250000e-03	1.37500000e-03	1.00906250e+00
9.13595000e-07	1.33734375e+00	3.46875000e-03	-2.81250000e-04	1.02312500e+00
9.16795000e-07	1.34203125e+00	3.03125000e-03	1.71875000e-03	1.03062500e+00
9.19995000e-07	1.35000000e+00	3.87500000e-03	-5.31250000e-04	1.02906250e+00
9.23195000e-07	1.35109375e+00	3.71875000e-03	1.03125000e-03	1.03437500e+00
9.26395000e-07	1.35125000e+00	2.43750000e-03	1.25000000e-03	1.02156250e+00
9.29595000e-07	1.36328125e+00	3.03125000e-03	1.09375000e-03	1.03828125e+00
9.32795000e-07	1.35765625e+00	3.96875000e-03	3.12500000e-05	1.03906250e+00
9.35995000e-07	1.36812500e+00	4.03125000e-03	1.78125000e-03	1.04906250e+00
9.39195000e-07	1.36453125e+00	3.84375000e-03	1.65625000e-03	1.05328125e+00
9.42395000e-07	1.37625000e+00	2.84375000e-03	1.71875000e-03	1.05437500e+00
9.45595000e-07	1.38390625e+00	3.34375000e-03	3.43750000e-04	1.05968750e+00
9.48795000e-07	1.38984375e+00	3.34375000e-03	1.09375000e-03	1.05968750e+00
9.51995000e-07	1.37890625e+00	3.18750000e-03	2.43750000e-03	1.06031250e+00
9.55195000e-07	1.38218750e+00	3.15625000e-03	2.56250000e-03	1.06140625e+00
9.58395000e-07	1.38296875e+00	1.93750000e-03	1.21875000e-03	1.05968750e+00
9.61595000e-07	1.38421875e+00	4.09375000e-03	7.50000000e-04	1.05421875e+00
9.64795000e-07	1.38468750e+00	3.09375000e-03	1.25000000e-03	1.06781250e+00
9.67995000e-07	1.38953125e+00	4.75000000e-03	1.96875000e-03	1.06078125e+00
9.71195000e-07	1.39937500e+00	2.43750000e-03	9.06250000e-04	1.06375000e+00
9.74395000e-07	1.39687500e+00	4.21875000e-03	2.21875000e-03	1.07625000e+00
9.77595000e-07	1.38546875e+00	3.46875000e-03	1.96875000e-03	1.06515625e+00
9.80795000e-07	1.40015625e+00	3.84375000e-03	1.40625000e-03	1.07546875e+00
9.83995000e-07	1.40171875e+00	4.09375000e-03	2.31250000e-03	1.07343750e+00
9.87195000e-07	1.40125000e+00	3.03125000e-03	6.25000000e-04	1.07937500e+00
9.90395000e-07	1.40062500e+00	3.25000000e-03	1.09375000e-03	1.08281250e+00
9.93595000e-07	1.40250000e+00	3.84375000e-03	1.46875000e-03	1.09171875e+00
9.96795000e-07	1.40140625e+00	3.03125000e-03	5.31250000e-04	1.09531250e+00
9.99995000e-07	1.40921875e+00	3.84375000e-03	2.15625000e-03	1.07750000e+00
1.00319500e-06	1.40625000e+00	3.96875000e-03	2.46875000e-03	1.08703125e+00
1.00639500e-06	1.41109375e+00	3.59375000e-03	2.84375000e-03	1.09500000e+00
1.00959500e-06	1.40656250e+00	4.71875000e-03	1.96875000e-03	1.09796875e+00
1.01279500e-06	1.40296875e+00	4.21875000e-03	9.37500000e-04	1.08968750e+00
1.01599500e-06	1.40750000e+00	2.06250000e-03	8.12500000e-04	1.09093750e+00
1.01919500e-06	1.41015625e+00	4.34375000e-03	-1.56250000e-04	1.09734375e+00
1.02239500e-06	1.41093750e+00	3.71875000e-03	1.84375000e-03	1.09125000e+00
1.02559500e-06	1.41796875e+00	3.15625000e-03	-9.37500000e-05	1.09437500e+00
1.02879500e-06	1.42000000e+00	3.84375000e-03	9.37500000e-05	1.09625000e+00
1.03199500e-06	1.41953125e+00	3.09375000e-03	8.43750000e-04	1.10109375e+00
1.03519500e-06	1.41609375e+00	4.59375000e-03	8.43750000e-04	1.10484375e+00
1.03839500e-06	1.42437500e+00	5.31250000e-03	1.71875000e-03	1.11078125e+00
1.04159500e-06	1.41984375e+00	3.84375000e-03	3.43750000e-04	1.10937500e+00
1.04479500e-06	1.42593750e+00	5.09375000e-03	1.28125000e-03	1.11328125e+00
1.04799500e-06	1.42109375e+00	3.84375000e-03	1.28125000e-03	1.11250000e+00
1.05119500e-06	1.43750000e+00	4.59375000e-03	1.21875000e-03	1.11171875e+00
1.05439500e-06	1.43843750e+00	3.00000000e-03	1.18750000e-03	1.11312500e+00
1.05759500e-06	1.43703125e+00	4.21875000e-03	1.71875000e-03	1.12140625e+00
1.06079500e-06	1.43984375e+00	4.93750000e-03	1.28125000e-03	1.12734375e+00
1.06399500e-06	1.43515625e+00	3.25000000e-03	1.15625000e-03	1.12875000e+00
1.06719500e-06	1.44562500e+00	4.09375000e-03	6.56250000e-04	1.13015625e+00
1.07039500e-06	1.44718750e+00	3.84375000e-03	1.53125000e-03	1.13250000e+00
1.07359500e-06	1.44000000e+00	2.62500000e-03	1.40625000e-03	1.12921875e+00
1.07679500e-06	1.44812500e+00	2.78125000e-03	1.28125000e-03	1.13765625e+00
1.07999500e-06	1.45265625e+00	3.31250000e-03	9.37500000e-05	1.12937500e+00
1.08319500e-06	1.45078125e+00	3.96875000e-03	4.68750000e-04	1.13187500e+00
1.08639500e-06	1.45546875e+00	3.96875000e-03	1.03125000e-03	1.14562500e+00
1.08959500e-06	1.45593750e+00	3.53125000e-03	4.68750000e-04	1.14015625e+00
1.09279500e-06	1.46109375e+00	4.34375000e-03	2.53125000e-03	1.14203125e+00
1.09599500e-06	1.46390625e+00	4.59375000e-03	2.00000000e-03	1.14187500e+00
1.09919500e-06	1.45843750e+00	2.90625000e-03	1.34375000e-03	1.14203125e+00
1.10239500e-06	1.46578125e+00	4.71875000e-03	9.06250000e-04	1.15156250e+00
1.10559500e-06	1.47578125e+00	5.84375000e-03	1.09375000e-03	1.14468750e+00
1.10879500e-06	1.46593750e+00	2.84375000e-03	2.15625000e-03	1.15812500e+00
1.11199500e-06	1.46343750e+00	4.46875000e-03	2.15625000e-03	1.15828125e+00
1.11519500e-06	1.46656250e+00	4.09375000e-03	1.96875000e-03	1.16656250e+00
1.11839500e-06	1.46781250e+00	4.34375000e-03	4.37500000e-04	1.16062500e+00
1.12159500e-06	1.47609375e+00	4.34375000e-03	7.81250000e-04	1.15968750e+00
1.12479500e-06	1.47687500e+00	5.59375000e-03	1.93750000e-03	1.16828125e+00
1.12799500e-06	1.47484375e+00	5.09375000e-03	1.09375000e-03	1.17078125e+00
1.13119500e-06	1.47781250e+00	6.09375000e-03	1.03125000e-03	1.17218750e+00
1.13439500e-06	1.47968750e+00	3.34375000e-03	1.53125000e-03	1.16843750e+00
1.13759500e-06	1.47515625e+00	3.84375000e-03	9.68750000e-04	1.16921875e+00
1.14079500e-06	1.48890625e+00	4.09375000e-03	1.53125000e-03	1.18015625e+00
1.14399500e-06	1.49140625e+00	4.46875000e-03	1.21875000e-03	1.17046875e+00
1.14719500e-06	1.49125000e+00	4.34375000e-03	1.59375000e-03	1.17984375e+00
1.15039500e-06	1.49359375e+00	4.59375000e-03	3.43750000e-04	1.18593750e+00
1.15359500e-06	1.49953125e+00	3.46875000e-03	1.90625000e-03	1.17562500e+00
1.15679500e-06	1.49671875e+00	4.84375000e-03	2.40625000e-03	1.18750000e+00
1.15999500e-06	1.49734375e+00	3.21875000e-03	2.81250000e-04	1.18843750e+00
1.16319500e-06	1.50515625e+00	3.96875000e-03	8.43750000e-04	1.19312500e+00
1.16639500e-06	1.50218750e+00	4.46875000e-03	-1.56250000e-04	1.18640625e+00
1.16959500e-06	1.49625000e+00	4.46875000e-03	9.68750000e-04	1.19656250e+00
1.17279500e-06	1.50156250e+00	4.09375000e-03	1.46875000e-03	1.19421875e+00
1.17599500e-06	1.50328125e+00	3.84375000e-03	1.96875000e-03	1.20296875e+00
1.17919500e-06	1.49718750e+00	6.34375000e-03	1.28125000e-03	1.20187500e+00
1.18239500e-06	1.50109375e+00	3.59375000e-03	1.21875000e-03	1.20609375e+00
1.18559500e-06	1.50031250e+00	4.21875000e-03	1.90625000e-03	1.20843750e+00
1.18879500e-06	1.50250000e+00	3.59375000e-03	3.71875000e-03	1.20640625e+00
1.19199500e-06	1.50375000e+00	5.84375000e-03	2.18750000e-04	1.21078125e+00
1.19519500e-06	1.50531250e+00	5.21875000e-03	1.90625000e-03	1.21625000e+00
1.19839500e-06	1.50968750e+00	3.15625000e-03	2.12500000e-03	1.20265625e+00
1.20159500e-06	1.51875000e+00	3.71875000e-03	1.09375000e-03	1.21359375e+00
1.20479500e-06	1.51375000e+00	3.84375000e-03	9.68750000e-04	1.20390625e+00
1.20799500e-06	1.51593750e+00	3.71875000e-03	-3.12500000e-04	1.21187500e+00
1.21119500e-06	1.51000000e+00	3.96875000e-03	2.03125000e-03	1.22625000e+00
1.21439500e-06	1.51734375e+00	3.96875000e-03	1.03125000e-03	1.22359375e+00
1.21759500e-06	1.51937500e+00	4.71875000e-03	5.93750000e-04	1.22562500e+00
1.22079500e-06	1.52765625e+00	3.59375000e-03	1.46875000e-03	1.22921875e+00
1.22399500e-06	1.51625000e+00	3.50000000e-03	1.46875000e-03	1.22687500e+00
1.22719500e-06	1.51578125e+00	4.21875000e-03	1.00000000e-03	1.23140625e+00
1.23039500e-06	1.52484375e+00	4.21875000e-03	9.37500000e-05	1.23281250e+00
1.23359500e-06	1.52531250e+00	4.84375000e-03	6.87500000e-04	1.23500000e+00
1.23679500e-06	1.52015625e+00	4.21875000e-03	2.34375000e-03	1.23421875e+00
1.23999500e-06	1.52375000e+00	4.34375000e-03	1.59375000e-03	1.23453125e+00
1.24319500e-06	1.52828125e+00	4.09375000e-03	1.03125000e-03	1.24562500e+00
1.24639500e-06	1.53593750e+00	4.96875000e-03	1.65625000e-03	1.25718750e+00
1.24959500e-06	1.52421875e+00	4.59375000e-03	1.09375000e-03	1.25125000e+00
1.25279500e-06	1.52921875e+00	4.84375000e-03	1.96875000e-03	1.25468750e+00
1.25599500e-06	1.53718750e+00	5.71875000e-03	1.06250000e-03	1.25937500e+00
1.25919500e-06	1.55156250e+00	4.09375000e-03	1.78125000e-03	1.26390625e+00
1.26239500e-06	1.54562500e+00	3.34375000e-03	1.18750000e-03	1.25484375e+00
1.26559500e-06	1.55078125e+00	5.84375000e-03	2.34375000e-03	1.25390625e+00
1.26879500e-06	1.54812500e+00	4.09375000e-03	2.12500000e-03	1.26546875e+00
1.27199500e-06	1.54203125e+00	5.09375000e-03	2.09375000e-03	1.26234375e+00
1.27519500e-06	1.55375000e+00	4.59375000e-03	2.75000000e-03	1.26750000e+00
1.27839500e-06	1.54687500e+00	3.96875000e-03	1.40625000e-03	1.26375000e+00
1.28159500e-06	1.54765625e+00	4.96875000e-03	2.78125000e-03	1.25671875e+00
1.28479500e-06	1.55593750e+00	4.71875000e-03	1.84375000e-03	1.26296875e+00
1.28799500e-06	1.55062500e+00	5.34375000e-03	1.90625000e-03	1.26734375e+00
1.29119500e-06	1.55250000e+00	4.09375000e-03	1.53125000e-03	1.27437500e+00
1.29439500e-06	1.55281250e+00	5.21875000e-03	5.93750000e-04	1.27203125e+00
1.29759500e-06	1.55703125e+00	5.34375000e-03	1.21875000e-03	1.27203125e+00
1.30079500e-06	1.56093750e+00	4.71875000e-03	2.25000000e-03	1.27656250e+00
1.30399500e-06	1.56500000e+00	5.21875000e-03	1.09375000e-03	1.29156250e+00
1.30719500e-06	1.56890625e+00	5.09375000e-03	9.68750000e-04	1.28828125e+00
1.31039500e-06	1.56953125e+00	4.84375000e-03	2.81250000e-04	1.27984375e+00
1.31359500e-06	1.57312500e+00	5.34375000e-03	1.84375000e-03	1.28796875e+00
1.31679500e-06	1.57703125e+00	5.71875000e-03	2.59375000e-03	1.28578125e+00
1.31999500e-06	1.57921875e+00	5.84375000e-03	1.65625000e-03	1.28703125e+00
1.32319500e-06	1.57859375e+00	5.62500000e-03	1.84375000e-03	1.29171875e+00
1.32639500e-06	1.57984375e+00	5.59375000e-03	1.59375000e-03	1.29437500e+00
1.32959500e-06	1.57921875e+00	5.87500000e-03	2.71875000e-03	1.29828125e+00
1.33279500e-06	1.57859375e+00	6.59375000e-03	2.40625000e-03	1.29140625e+00
1.33599500e-06	1.58031250e+00	4.46875000e-03	2.09375000e-03	1.29484375e+00
1.33919500e-06	1.57093750e+00	5.84375000e-03	3.65625000e-03	1.30421875e+00
1.34239500e-06	1.58359375e+00	6.09375000e-03	1.78125000e-03	1.30062500e+00
1.34559500e-06	1.57375000e+00	5.75000000e-03	1.50000000e-03	1.30781250e+00
1.34879500e-06	1.57718750e+00	5.21875000e-03	9.68750000e-04	1.30765625e+00
1.35199500e-06	1.57890625e+00	4.96875000e-03	1.84375000e-03	1.31296875e+00
1.35519500e-06	1.57265625e+00	6.59375000e-03	2.78125000e-03	1.30234375e+00
1.35839500e-06	1.57921875e+00	6.59375000e-03	2.21875000e-03	1.30859375e+00
1.36159500e-06	1.58312500e+00	7.34375000e-03	1.09375000e-03	1.31203125e+00
1.36479500e-06	1.57937500e+00	7.68750000e-03	1.06250000e-03	1.30859375e+00
1.36799500e-06	1.58296875e+00	8.65625000e-03	4.68750000e-04	1.32437500e+00
1.37119500e-06	1.58718750e+00	8.50000000e-03	1.53125000e-03	1.31640625e+00
1.37439500e-06	1.58578125e+00	8.00000000e-03	1.90625000e-03	1.31281250e+00
1.37759500e-06	1.58703125e+00	1.20625000e-02	1.09375000e-03	1.32265625e+00
1.38079500e-06	1.57546875e+00	2.19062500e-02	1.21875000e-03	1.32515625e+00
1.38399500e-06	1.57203125e+00	4.16562500e-02	2.75000000e-03	1.32625000e+00
1.38719500e-06	1.56671875e+00	6.98125000e-02	1.28125000e-03	1.33000000e+00
1.39039500e-06	1.56171875e+00	9.25937500e-02	1.75000000e-03	1.32359375e+00
1.39359500e-06	1.53734375e+00	1.11187500e-01	1.71875000e-03	1.33250000e+00
1.39679500e-06	1.50984375e+00	1.26375000e-01	1.78125000e-03	1.33062500e+00
1.39999500e-06	1.48171875e+00	1.45218750e-01	2.81250000e-04	1.33500000e+00
1.40319500e-06	1.44375000e+00	1.54406250e-01	2.09375000e-03	1.33343750e+00
1.40639500e-06	1.40312500e+00	1.59281250e-01	5.93750000e-04	1.32734375e+00
1.40959500e-06	1.36375000e+00	1.68656250e-01	1.21875000e-03	1.33218750e+00
1.41279500e-06	1.31140625e+00	1.71812500e-01	2.03125000e-03	1.32734375e+00
1.41599500e-06	1.27062500e+00	1.73062500e-01	2.34375000e-03	1.33015625e+00
1.41919500e-06	1.22593750e+00	1.67781250e-01	1.59375000e-03	1.33031250e+00
1.42239500e-06	1.18687500e+00	1.63906250e-01	2.34375000e-03	1.33500000e+00
1.42559500e-06	1.14546875e+00	1.65031250e-01	2.59375000e-03	1.33765625e+00
1.42879500e-06	1.10937500e+00	1.60781250e-01	2.96875000e-03	1.35218750e+00
1.43199500e-06	1.05078125e+00	1.58156250e-01	2.37500000e-03	1.35468750e+00
1.43519500e-06	1.00406250e+00	1.53750000e-01	5.00000000e-03	1.34718750e+00
1.43839500e-06	9.59062500e-01	1.47468750e-01	3.15625000e-03	1.35390625e+00
1.44159500e-06	9.20937500e-01	1.42968750e-01	2.50000000e-03	1.36203125e+00
1.44479500e-06	8.97812500e-01	1.38468750e-01	5.75000000e-03	1.36125000e+00
1.44799500e-06	8.54375000e-01	1.32031250e-01	5.00000000e-03	1.36703125e+00
1.45119500e-06	8.21718750e-01	1.26218750e-01	7.34375000e-03	1.36218750e+00
1.45439500e-06	7.93593750e-01	1.22218750e-01	1.55312500e-02	1.36562500e+00
1.45759500e-06	7.54375000e-01	1.16468750e-01	3.90937500e-02	1.36109375e+00
1.46079500e-06	7.22968750e-01	1.08937500e-01	6.73125000e-02	1.35750000e+00
1.46399500e-06	7.00000000e-01	1.03218750e-01	8.99687500e-02	1.35265625e+00
1.46719500e-06	6.69687500e-01	1.00593750e-01	1.01125000e-01	1.33390625e+00
1.47039500e-06	6.49843750e-01	9.55937500e-02	1.09031250e-01	1.30828125e+00
1.47359500e-06	6.14687500e-01	9.17187500e-02	1.13406250e-01	1.28015625e+00
1.47679500e-06	5.98437500e-01	8.72500000e-02	1.15843750e-01	1.25000000e+00
1.47999500e-06	5.68593750e-01	8.32500000e-02	1.12156250e-01	1.23015625e+00
1.48319500e-06	5.44375000e-01	7.96875000e-02	1.11406250e-01	1.20812500e+00
1.48639500e-06	5.31093750e-01	7.53125000e-02	1.06531250e-01	1.17468750e+00
1.48959500e-06	5.05000000e-01	7.25937500e-02	1.06437500e-01	1.15703125e+00
1.49279500e-06	4.86562500e-01	6.99375000e-02	1.06406250e-01	1.12250000e+00
1.49599500e-06	4.71718750e-01	6.68750000e-02	1.10406250e-01	1.09796875e+00
1.49919500e-06	4.56562500e-01	6.35937500e-02	1.17593750e-01	1.06937500e+00
1.50239500e-06	4.44531250e-01	6.06875000e-02	1.22531250e-01	1.04000000e+00
1.50559500e-06	4.21562500e-01	5.80000000e-02	1.31281250e-01	1.01781250e+00
1.50879500e-06	4.20312500e-01	5.50937500e-02	1.30156250e-01	9.90000000e-01
1.51199500e-06	4.08906250e-01	5.37812500e-02	1.35968750e-01	9.64531250e-01
1.51519500e-06	3.87343750e-01	5.12812500e-02	1.32906250e-01	9.18125000e-01
1.51839500e-06	3.87500000e-01	4.83750000e-02	1.30031250e-01	8.86406250e-01
1.52159500e-06	3.78593750e-01	4.66250000e-02	1.26750000e-01	8.58281250e-01
1.52479500e-06	3.68906250e-01	4.59062500e-02	1.22031250e-01	8.30937500e-01
1.52799500e-06	3.52031250e-01	4.26562500e-02	1.17843750e-01	7.98906250e-01
1.53119500e-06	3.45468750e-01	4.04687500e-02	1.13812500e-01	7.69843750e-01
1.53439500e-06	3.40000000e-01	3.91250000e-02	1.11156250e-01	7.45312500e-01
1.53759500e-06	3.29687500e-01	3.75000000e-02	1.07156250e-01	7.25000000e-01
1.54079500e-06	3.29687500e-01	3.66875000e-02	1.04000000e-01	7.01093750e-01
1.54399500e-06	3.17500000e-01	3.55625000e-02	1.01125000e-01	6.74531250e-01
1.54719500e-06	3.14687500e-01	3.40625000e-02	9.56562500e-02	6.59062500e-01
1.55039500e-06	3.23125000e-01	3.21875000e-02	9.10312500e-02	6.34687500e-01
1.55359500e-06	3.02656250e-01	3.06250000e-02	8.85312500e-02	6.03281250e-01
1.55679500e-06	2.94843750e-01	2.97187500e-02	8.65000000e-02	5.88437500e-01
1.55999500e-06	2.97500000e-01	2.74687500e-02	8.33750000e-02	5.68750000e-01
1.56319500e-06	2.87187500e-01	2.63437500e-02	7.92187500e-02	5.53750000e-01
1.56639500e-06	2.92343750e-01	2.45937500e-02	7.64687500e-02	5.38593750e-01
1.56959500e-06	2.83437500e-01	2.37187500e-02	7.26562500e-02	5.17968750e-01
1.57279500e-06	2.80625000e-01	2.12187500e-02	6.95625000e-02	5.05312500e-01
1.57599500e-06	2.75156250e-01	2.12187500e-02	6.72500000e-02	4.89687500e-01
1.57919500e-06	2.78125000e-01	1.90937500e-02	6.47500000e-02	4.65937500e-01
1.58239500e-06	2.76562500e-01	1.69375000e-02	6.22812500e-02	4.54843750e-01
1.58559500e-06	2.76875000e-01	1.70312500e-02	5.80000000e-02	4.44218750e-01
1.58879500e-06	2.81562500e-01	1.56250000e-02	5.71562500e-02	4.39687500e-01
1.59199500e-06	2.86406250e-01	1.42500000e-02	5.35625000e-02	4.19843750e-01
1.59519500e-06	2.81718750e-01	1.29687500e-02	5.01250000e-02	4.12031250e-01
1.59839500e-06	2.78437500e-01	1.27187500e-02	4.95312500e-02	4.06093750e-01
1.60159500e-06	2.91562500e-01	1.05937500e-02	4.67500000e-02	3.93437500e-01
1.60479500e-06	2.82968750e-01	1.03750000e-02	4.25000000e-02	3.79843750e-01
1.60799500e-06	2.81406250e-01	7.37500000e-03	4.20312500e-02	3.66406250e-01
1.61119500e-06	2.77031250e-01	7.40625000e-03	3.90000000e-02	3.63750000e-01
1.61439500e-06	2.80468750e-01	7.93750000e-03	3.61250000e-02	3.61562500e-01
1.61759500e-06	2.82812500e-01	7.09375000e-03	3.58750000e-02	3.51250000e-01
1.62079500e-06	2.74531250e-01	5.59375000e-03	3.28750000e-02	3.56250000e-01
1.62399500e-06	2.84843750e-01	5.84375000e-03	3.05625000e-02	3.45937500e-01
1.62719500e-06	2.94531250e-01	4.34375000e-03	2.79062500e-02	3.51250000e-01
1.63039500e-06	2.99218750e-01	2.06250000e-03	2.54375000e-02	3.38281250e-01
1.63359500e-06	2.95156250e-01	2.59375000e-03	2.51250000e-02	3.37812500e-01
1.63679500e-06	3.00937500e-01	2.18750000e-03	2.26250000e-02	3.27187500e-01
1.63999500e-06	2.99062500e-01	1.93750000e-03	2.09062500e-02	3.22187500e-01
1.64319500e-06	3.04218750e-01	2.18750000e-03	1.89062500e-02	3.26562500e-01
1.64639500e-06	3.05000000e-01	2.56250000e-03	1.85625000e-02	3.19531250e-01
1.64959500e-06	3.10156250e-01	1.93750000e-03	1.67187500e-02	3.20312500e-01
1.65279500e-06	3.17812500e-01	1.06250000e-03	1.51562500e-02	3.21875000e-01
1.65599500e-06	3.25781250e-01	1.56250000e-03	1.26875000e-02	3.18593750e-01
1.65919500e-06	3.29375000e-01	9.37500000e-04	1.28125000e-02	3.25937500e-01
1.66239500e-06	3.30000000e-01	2.81250000e-04	9.93750000e-03	3.27500000e-01
1.66559500e-06	3.33750000e-01	2.81250000e-03	9.75000000e-03	3.23281250e-01
1.66879500e-06	3.40000000e-01	2.31250000e-03	8.53125000e-03	3.24375000e-01
1.67199500e-06	3.34531250e-01	9.37500000e-04	6.87500000e-03	3.26875000e-01
1.67519500e-06	3.41250000e-01	8.43750000e-04	6.84375000e-03	3.31406250e-01
1.67839500e-06	3.48593750e-01	1.56250000e-03	6.81250000e-03	3.34531250e-01
1.68159500e-06	3.46406250e-01	9.37500000e-04	5.28125000e-03	3.36406250e-01
1.68479500e-06	3.50781250e-01	-9.37500000e-05	4.90625000e-03	3.30937500e-01
1.68799500e-06	3.49531250e-01	3.12500000e-05	4.65625000e-03	3.40000000e-01
1.69119500e-06	3.57968750e-01	1.96875000e-03	4.12500000e-03	3.35156250e-01
1.69439500e-06	3.58281250e-01	1.43750000e-03	3.37500000e-03	3.32968750e-01
1.69759500e-06	3.64531250e-01	6.87500000e-04	4.00000000e-03	3.40468750e-01
1.70079500e-06	3.72968750e-01	4.37500000e-04	1.34375000e-03	3.43593750e-01
1.70399500e-06	3.73906250e-01	1.18750000e-03	2.34375000e-03	3.51562500e-01
1.70719500e-06	3.79843750e-01	1.28125000e-03	1.71875000e-03	3.48125000e-01
1.71039500e-06	3.95781250e-01	3.12500000e-04	1.59375000e-03	3.53593750e-01
1.71359500e-06	4.00937500e-01	9.37500000e-05	1.96875000e-03	3.59843750e-01
1.71679500e-06	4.05468750e-01	1.43750000e-03	7.18750000e-04	3.56718750e-01
1.71999500e-06	4.06718750e-01	1.40625000e-03	1.59375000e-03	3.58906250e-01
1.72319500e-06	4.03750000e-01	5.62500000e-04	1.65625000e-03	3.57656250e-01
1.72639500e-06	4.16875000e-01	1.06250000e-03	1.40625000e-03	3.64531250e-01
1.72959500e-06	4.18906250e-01	1.31250000e-03	1.18750000e-03	3.67968750e-01
1.73279500e-06	4.19062500e-01	-9.37500000e-05	1.53125000e-03	3.75156250e-01
1.73599500e-06	4.24375000e-01	3.12500000e-04	2.34375000e-03	3.82812500e-01
1.73919500e-06	4.27812500e-01	-6.25000000e-05	1.65625000e-03	3.84531250e-01
1.74239500e-06	4.31718750e-01	1.93750000e-03	1.03125000e-03	3.90312500e-01
1.74559500e-06	4.34687500e-01	1.53125000e-03	-1.56250000e-04	3.84531250e-01
1.74879500e-06	4.31562500e-01	1.31250000e-03	2.09375000e-03	4.03750000e-01
1.75199500e-06	4.38750000e-01	3.12500000e-05	1.78125000e-03	4.05468750e-01
1.75519500e-06	4.45937500e-01	1.56250000e-03	2.12500000e-03	4.01093750e-01
1.75839500e-06	4.51562500e-01	2.81250000e-04	1.87500000e-03	4.15625000e-01
1.76159500e-06	4.48593750e-01	9.37500000e-04	1.28125000e-03	4.03906250e-01
1.76479500e-06	4.57031250e-01	2.81250000e-04	2.15625000e-03	4.12500000e-01
1.76799500e-06	4.52031250e-01	1.46875000e-03	4.06250000e-04	4.09531250e-01
1.77119500e-06	4.60781250e-01	6.87500000e-04	2.28125000e-03	4.15781250e-01
1.77439500e-06	4.66718750e-01	1.43750000e-03	2.09375000e-03	4.19062500e-01
1.77759500e-06	4.66562500e-01	6.56250000e-04	9.06250000e-04	4.14843750e-01
1.78079500e-06	4.69218750e-01	6.87500000e-04	-5.00000000e-04	4.17031250e-01
1.78399500e-06	4.77343750e-01	1.68750000e-03	1.65625000e-03	4.25781250e-01
1.78719500e-06	4.87656250e-01	-1.87500000e-04	2.03125000e-03	4.18906250e-01
1.79039500e-06	4.87656250e-01	4.06250000e-04	1.21875000e-03	4.41718750e-01
1.79359500e-06	4.86875000e-01	2.06250000e-03	1.34375000e-03	4.35000000e-01
1.79679500e-06	4.86093750e-01	1.68750000e-03	1.65625000e-03	4.29531250e-01
1.79999500e-06	4.87500000e-01	3.12500000e-04	1.96875000e-03	4.30937500e-01
1.80319500e-06	4.99687500e-01	1.81250000e-03	4.68750000e-04	4.27500000e-01
1.80639500e-06	5.04531250e-01	2.18750000e-04	1.62500000e-03	4.45781250e-01
1.80959500e-06	5.05156250e-01	3.12500000e-04	1.09375000e-03	4.41562500e-01
1.81279500e-06	5.10156250e-01	8.12500000e-04	8.43750000e-04	4.51406250e-01
1.81599500e-06	5.10312500e-01	5.31250000e-04	1.28125000e-03	4.57187500e-01
1.81919500e-06	5.13593750e-01	7.18750000e-04	1.53125000e-03	4.63281250e-01
1.82239500e-06	5.18593750e-01	2.56250000e-03	1.09375000e-03	4.51718750e-01
1.82559500e-06	5.19218750e-01	1.46875000e-03	1.46875000e-03	4.56718750e-01
1.82879500e-06	5.25781250e-01	5.62500000e-04	1.28125000e-03	4.70312500e-01
1.83199500e-06	5.28125000e-01	1.21875000e-03	1.12500000e-03	4.65000000e-01
1.83519500e-06	5.35000000e-01	5.31250000e-04	1.53125000e-03	4.74843750e-01
1.83839500e-06	5.45937500e-01	1.87500000e-04	1.84375000e-03	4.80000000e-01
1.84159500e-06	5.38281250e-01	-3.43750000e-04	1.21875000e-03	4.88281250e-01
1.84479500e-06	5.42968750e-01	1.18750000e-03	1.21875000e-03	4.78281250e-01
1.84799500e-06	5.49843750e-01	1.68750000e-03	3.43750000e-04	4.83125000e-01
1.85119500e-06	5.57500000e-01	4.68750000e-04	5.93750000e-04	4.79218750e-01
1.85439500e-06	5.64687500e-01	1.21875000e-03	9.37500000e-05	4.83125000e-01
1.85759500e-06	5.58906250e-01	1.21875000e-03	4.68750000e-04	4.91718750e-01
1.86079500e-06	5.75781250e-01	4.06250000e-04	-6.56250000e-04	4.98593750e-01
1.86399500e-06	5.77968750e-01	5.93750000e-04	2.03125000e-03	4.93906250e-01
1.86719500e-06	5.71093750e-01	1.68750000e-03	9.37500000e-05	4.95625000e-01
1.87039500e-06	5.73593750e-01	1.96875000e-03	-5.31250000e-04	4.92656250e-01
1.87359500e-06	5.81093750e-01	1.90625000e-03	8.43750000e-04	4.91093750e-01
1.87679500e-06	5.82187500e-01	1.71875000e-03	1.59375000e-03	5.02500000e-01
1.87999500e-06	5.98125000e-01	6.25000000e-05	9.37500000e-05	4.98906250e-01
1.88319500e-06	5.92500000e-01	1.87500000e-04	9.37500000e-04	5.05781250e-01
1.88639500e-06	6.02343750e-01	1.31250000e-03	1.59375000e-03	5.03125000e-01
1.88959500e-06	6.07343750e-01	3.12500000e-04	1.65625000e-03	5.05781250e-01
1.89279500e-06	6.02500000e-01	1.31250000e-03	3.12500000e-05	5.09062500e-01
1.89599500e-06	6.05000000e-01	2.31250000e-03	9.37500000e-05	5.12343750e-01
1.89919500e-06	6.11562500e-01	8.12500000e-04	1.71875000e-03	5.14843750e-01
1.90239500e-06	6.12656250e-01	8.43750000e-04	9.68750000e-04	5.18125000e-01
1.90559500e-06	6.16562500e-01	6.56250000e-04	1.40625000e-03	5.30312500e-01
1.90879500e-06	6.19218750e-01	1.18750000e-03	-5.62500000e-04	5.37343750e-01
1.91199500e-06	6.28125000e-01	1.15625000e-03	1.09375000e-03	5.34843750e-01
1.91519500e-06	6.29218750e-01	1.31250000e-03	1.34375000e-03	5.43125000e-01
1.91839500e-06	6.31718750e-01	1.81250000e-03	-2.81250000e-04	5.40937500e-01
1.92159500e-06	6.30625000e-01	1.93750000e-03	4.68750000e-04	5.51562500e-01
1.92479500e-06	6.28906250e-01	1.68750000e-03	5.62500000e-04	5.57031250e-01
1.92799500e-06	6.39062500e-01	3.43750000e-04	3.43750000e-04	5.52968750e-01
1.93119500e-06	6.44687500e-01	1.71875000e-03	-3.12500000e-05	5.55468750e-01
1.93439500e-06	6.41250000e-01	1.56250000e-03	1.34375000e-03	5.52343750e-01
1.93759500e-06	6.52031250e-01	1.68750000e-03	-4.06250000e-04	5.65000000e-01
1.94079500e-06	6.50156250e-01	8.12500000e-04	2.53125000e-03	5.72656250e-01
1.94399500e-06	6.57968750e-01	5.62500000e-04	1.34375000e-03	5.85468750e-01
1.94719500e-06	6.66250000e-01	1.43750000e-03	1.03125000e-03	5.72968750e-01
1.95039500e-06	6.65000000e-01	4.37500000e-04	1.03125000e-03	5.76093750e-01
1.95359500e-06	6.67343750e-01	1.93750000e-03	1.96875000e-03	5.78281250e-01
1.95679500e-06	6.62656250e-01	1.93750000e-03	5.31250000e-04	5.81250000e-01
1.95999500e-06	6.74687500e-01	1.31250000e-03	9.06250000e-04	5.87656250e-01
1.96319500e-06	6.73906250e-01	1.53125000e-03	1.09375000e-03	5.84218750e-01
1.96639500e-06	6.81406250e-01	1.81250000e-03	1.28125000e-03	5.98906250e-01
1.96959500e-06	6.84062500e-01	2.56250000e-03	4.68750000e-04	5.96406250e-01
1.97279500e-06	6.95625000e-01	1.31250000e-03	1.00000000e-03	6.02500000e-01
1.97599500e-06	6.95000000e-01	1.56250000e-03	5.93750000e-04	6.04531250e-01
1.97919500e-06	7.00937500e-01	3.12500000e-04	2.00000000e-03	6.03750000e-01
1.98239500e-06	7.06406250e-01	1.31250000e-03	2.53125000e-03	6.07031250e-01
1.98559500e-06	6.95312500e-01	2.31250000e-03	1.75000000e-03	6.22343750e-01
1.98879500e-06	7.08906250e-01	2.43750000e-03	8.12500000e-04	6.02656250e-01
1.99199500e-06	7.15781250e-01	6.87500000e-04	2.28125000e-03	6.03750000e-01
1.99519500e-06	7.01562500e-01	2.06250000e-03	2.00000000e-03	6.18593750e-01
1.99839500e-06	7.22812500e-01	1.81250000e-03	1.12500000e-03	6.16093750e-01
2.00159500e-06	7.18281250e-01	1.81250000e-03	2.03125000e-03	6.20625000e-01
2.00479500e-06	7.22812500e-01	1.06250000e-03	1.21875000e-03	6.20312500e-01
2.00799500e-06	7.20625000e-01	9.37500000e-04	1.09375000e-03	6.34843750e-01
2.01119500e-06	7.27500000e-01	1.68750000e-03	1.00000000e-03	6.35625000e-01
2.01439500e-06	7.34375000e-01	2.56250000e-03	1.40625000e-03	6.33281250e-01
2.01759500e-06	7.36093750e-01	1.31250000e-03	1.71875000e-03	6.39687500e-01
2.02079500e-06	7.34375000e-01	5.62500000e-04	-1.15625000e-03	6.42500000e-01
2.02399500e-06	7.39218750e-01	1.18750000e-03	4.68750000e-04	6.41406250e-01
2.02719500e-06	7.42343750e-01	9.37500000e-04	8.43750000e-04	6.43437500e-01
2.03039500e-06	7.42656250e-01	2.18750000e-03	4.68750000e-04	6.42031250e-01
2.03359500e-06	7.47187500e-01	1.31250000e-03	1.78125000e-03	6.49062500e-01
2.03679500e-06	7.42656250e-01	1.31250000e-03	1.21875000e-03	6.59843750e-01
2.03999500e-06	7.63437500e-01	1.56250000e-03	1.75000000e-03	6.67343750e-01
2.04319500e-06	7.66875000e-01	1.81250000e-03	6.87500000e-04	6.65156250e-01
2.04639500e-06	7.65468750e-01	1.43750000e-03	7.18750000e-04	6.60312500e-01
2.04959500e-06	7.65937500e-01	1.68750000e-03	2.87500000e-03	6.76250000e-01
2.05279500e-06	7.66093750e-01	2.06250000e-03	8.43750000e-04	6.67656250e-01
2.05599500e-06	7.64687500e-01	6.87500000e-04	2.21875000e-03	6.66406250e-01
2.05919500e-06	7.74843750e-01	3.59375000e-03	1.59375000e-03	6.67500000e-01
2.06239500e-06	7.80000000e-01	3.59375000e-03	1.59375000e-03	6.74531250e-01
2.06559500e-06	7.75156250e-01	2.18750000e-03	1.40625000e-03	6.79375000e-01
2.06879500e-06	7.75000000e-01	3.34375000e-03	2.71875000e-03	6.80312500e-01
2.07199500e-06	7.80781250e-01	1.43750000e-03	2.90625000e-03	6.82343750e-01
2.07519500e-06	7.92656250e-01	2.43750000e-03	1.34375000e-03	6.86718750e-01
2.07839500e-06	7.82500000e-01	1.18750000e-03	1.28125000e-03	6.86562500e-01
2.08159500e-06	7.88593750e-01	1.56250000e-03	1.78125000e-03	6.87968750e-01
2.08479500e-06	8.02656250e-01	1.68750000e-03	1.84375000e-03	6.88437500e-01
2.08799500e-06	8.02031250e-01	2.90625000e-03	1.56250000e-04	6.99375000e-01
2.09119500e-06	8.03125000e-01	1.81250000e-03	9.68750000e-04	7.08437500e-01
2.09439500e-06	8.15312500e-01	1.81250000e-03	2.06250000e-03	7.06093750e-01
2.09759500e-06	8.12343750e-01	2.56250000e-03	7.81250000e-04	6.99687500e-01
2.10079500e-06	8.20625000e-01	1.68750000e-03	1.65625000e-03	7.04531250e-01
2.10399500e-06	8.24375000e-01	1.93750000e-03	1.53125000e-03	7.10000000e-01
2.10719500e-06	8.22500000e-01	2.18750000e-03	4.37500000e-04	7.05000000e-01
2.11039500e-06	8.31250000e-01	1.81250000e-03	2.28125000e-03	7.13593750e-01
2.11359500e-06	8.25156250e-01	1.68750000e-03	1.96875000e-03	7.23437500e-01
2.11679500e-06	8.31718750e-01	1.81250000e-03	9.68750000e-04	7.16875000e-01
2.11999500e-06	8.34687500e-01	2.78125000e-03	1.46875000e-03	7.23906250e-01
2.12319500e-06	8.34375000e-01	1.43750000e-03	1.96875000e-03	7.30000000e-01
2.12639500e-06	8.50156250e-01	3.15625000e-03	2.15625000e-03	7.28437500e-01
2.12959500e-06	8.37656250e-01	2.90625000e-03	1.53125000e-03	7.30156250e-01
2.13279500e-06	8.37500000e-01	1.43750000e-03	2.09375000e-03	7.30625000e-01
2.13599500e-06	8.48281250e-01	2.31250000e-03	1.84375000e-03	7.43906250e-01
2.13919500e-06	8.49062500e-01	3.65625000e-03	1.71875000e-03	7.39218750e-01
2.14239500e-06	8.55312500e-01	3.15625000e-03	1.28125000e-03	7.39843750e-01
2.14559500e-06	8.68437500e-01	3.28125000e-03	1.34375000e-03	7.40000000e-01
2.14879500e-06	8.65781250e-01	3.40625000e-03	2.15625000e-03	7.35468750e-01
2.15199500e-06	8.71406250e-01	3.78125000e-03	2.65625000e-03	7.45781250e-01
2.15519500e-06	8.75000000e-01	4.34375000e-03	2.21875000e-03	7.45781250e-01
2.15839500e-06	8.76406250e-01	2.43750000e-03	2.09375000e-03	7.43437500e-01
2.16159500e-06	8.81875000e-01	2.06250000e-03	1.65625000e-03	7.48750000e-01
2.16479500e-06	8.80156250e-01	3.03125000e-03	1.90625000e-03	7.59375000e-01
2.16799500e-06	8.87500000e-01	2.43750000e-03	1.65625000e-03	7.55625000e-01
2.17119500e-06	8.86875000e-01	6.87500000e-04	1.09375000e-03	7.50937500e-01
2.17439500e-06	8.74218750e-01	1.93750000e-03	2.09375000e-03	7.58281250e-01
2.17759500e-06	8.93125000e-01	2.56250000e-03	2.37500000e-03	7.65468750e-01
2.18079500e-06	8.90312500e-01	1.68750000e-03	8.43750000e-04	7.70468750e-01
2.18399500e-06	9.02500000e-01	2.78125000e-03	1.46875000e-03	7.72187500e-01
2.18719500e-06	8.97500000e-01	3.71875000e-03	1.40625000e-03	7.78281250e-01
2.19039500e-06	9.02812500e-01	1.53125000e-03	2.65625000e-03	7.73750000e-01
2.19359500e-06	9.11093750e-01	3.34375000e-03	1.09375000e-03	7.75625000e-01
2.19679500e-06	9.05625000e-01	2.31250000e-03	1.59375000e-03	7.83593750e-01
2.19999500e-06	9.20000000e-01	2.90625000e-03	2.65625000e-03	7.84843750e-01
2.20319500e-06	9.20468750e-01	2.90625000e-03	3.34375000e-03	7.86718750e-01
2.20639500e-06	9.19218750e-01	1.96875000e-03	1.15625000e-03	7.88906250e-01
2.20959500e-06	9.26562500e-01	2.90625000e-03	2.34375000e-03	7.89531250e-01
2.21279500e-06	9.24843750e-01	2.78125000e-03	1.65625000e-03	7.96875000e-01
2.21599500e-06	9.22031250e-01	3.28125000e-03	1.96875000e-03	8.00781250e-01
2.21919500e-06	9.33750000e-01	2.12500000e-03	2.34375000e-03	8.03437500e-01
2.22239500e-06	9.42656250e-01	3.21875000e-03	3.34375000e-03	8.00937500e-01
2.22559500e-06	9.30156250e-01	1.68750000e-03	1.96875000e-03	8.01093750e-01
2.22879500e-06	9.35312500e-01	3.50000000e-03	2.21875000e-03	7.98906250e-01
2.23199500e-06	9.33125000e-01	2.06250000e-03	1.43750000e-03	8.00468750e-01
2.23519500e-06	9.43125000e-01	3.09375000e-03	2.46875000e-03	8.12343750e-01
2.23839500e-06	9.42500000e-01	2.06250000e-03	2.21875000e-03	8.12031250e-01
2.24159500e-06	9.51718750e-01	4.09375000e-03	9.68750000e-04	8.09687500e-01
2.24479500e-06	9.45000000e-01	2.43750000e-03	1.71875000e-03	8.11718750e-01
2.24799500e-06	9.48125000e-01	1.81250000e-03	2.34375000e-03	8.12968750e-01
2.25119500e-06	9.46718750e-01	2.37500000e-03	5.31250000e-04	8.08437500e-01
2.25439500e-06	9.50781250e-01	3.40625000e-03	2.46875000e-03	8.08437500e-01
2.25759500e-06	9.64687500e-01	1.81250000e-03	2.46875000e-03	8.09218750e-01
2.26079500e-06	9.50625000e-01	2.43750000e-03	2.50000000e-03	8.13906250e-01
2.26399500e-06	9.68906250e-01	3.46875000e-03	2.34375000e-03	8.21875000e-01
2.26719500e-06	9.62031250e-01	3.40625000e-03	1.71875000e-03	8.22968750e-01
2.27039500e-06	9.67031250e-01	2.06250000e-03	2.21875000e-03	8.24375000e-01
2.27359500e-06	9.67343750e-01	2.43750000e-03	2.78125000e-03	8.30000000e-01
2.27679500e-06	9.70937500e-01	3.59375000e-03	3.34375000e-03	8.33437500e-01
2.27999500e-06	9.70625000e-01	3.28125000e-03	1.93750000e-03	8.47031250e-01
2.28319500e-06	9.74375000e-01	3.34375000e-03	2.53125000e-03	8.52187500e-01
2.28639500e-06	9.70000000e-01	4.34375000e-03	2.09375000e-03	8.45468750e-01
2.28959500e-06	9.88750000e-01	2.03125000e-03	1.34375000e-03	8.59375000e-01
2.29279500e-06	9.83125000e-01	3.96875000e-03	2.93750000e-03	8.52187500e-01
2.29599500e-06	9.86406250e-01	3.09375000e-03	2.12500000e-03	8.52343750e-01
2.29919500e-06	9.99062500e-01	3.46875000e-03	2.59375000e-03	8.54843750e-01
2.30239500e-06	9.99531250e-01	2.46875000e-03	2.96875000e-03	8.59062500e-01
2.30559500e-06	1.00000000e+00	4.28125000e-03	2.59375000e-03	8.65312500e-01
2.30879500e-06	1.00171875e+00	3.46875000e-03	2.71875000e-03	8.57968750e-01
2.31199500e-06	9.97968750e-01	3.53125000e-03	2.21875000e-03	8.65468750e-01
2.31519500e-06	1.00703125e+00	3.21875000e-03	1.62500000e-03	8.58906250e-01
2.31839500e-06	1.01062500e+00	3.78125000e-03	1.96875000e-03	8.68281250e-01
2.32159500e-06	1.00375000e+00	2.18750000e-03	2.00000000e-03	8.73750000e-01
2.32479500e-06	1.01843750e+00	2.31250000e-03	3.34375000e-03	8.76875000e-01
2.32799500e-06	1.02218750e+00	2.37500000e-03	2.96875000e-03	8.64687500e-01
2.33119500e-06	1.02515625e+00	3.15625000e-03	1.34375000e-03	8.64843750e-01
2.33439500e-06	1.02250000e+00	3.34375000e-03	2.37500000e-03	8.83437500e-01
2.33759500e-06	1.01906250e+00	3.62500000e-03	1.96875000e-03	8.84218750e-01
2.34079500e-06	1.03171875e+00	3.84375000e-03	1.46875000e-03	8.89843750e-01
2.34399500e-06	1.02703125e+00	2.90625000e-03	1.21875000e-03	8.94531250e-01
2.34719500e-06	1.03125000e+00	3.03125000e-03	1.46875000e-03	8.88125000e-01
2.35039500e-06	1.03515625e+00	2.90625000e-03	2.34375000e-03	8.84218750e-01
2.35359500e-06	1.03421875e+00	3.34375000e-03	1.34375000e-03	9.05468750e-01
2.35679500e-06	1.03906250e+00	3.59375000e-03	2.46875000e-03	8.96250000e-01
2.35999500e-06	1.04468750e+00	2.31250000e-03	2.34375000e-03	8.95781250e-01
2.36319500e-06	1.05281250e+00	3.28125000e-03	3.34375000e-03	9.00312500e-01
2.36639500e-06	1.04484375e+00	3.46875000e-03	1.34375000e-03	8.94531250e-01
2.36959500e-06	1.04343750e+00	3.15625000e-03	2.09375000e-03	8.93750000e-01
2.37279500e-06	1.05156250e+00	4.03125000e-03	2.12500000e-03	9.04375000e-01
2.37599500e-06	1.04968750e+00	4.15625000e-03	3.09375000e-03	9.01250000e-01
2.37919500e-06	1.05750000e+00	3.03125000e-03	2.78125000e-03	9.09375000e-01
2.38239500e-06	1.05250000e+00	3.71875000e-03	3.59375000e-03	9.16406250e-01
2.38559500e-06	1.07078125e+00	3.21875000e-03	2.21875000e-03	9.09531250e-01
2.38879500e-06	1.06468750e+00	2.96875000e-03	2.06250000e-03	9.17656250e-01
2.39199500e-06	1.06796875e+00	4.09375000e-03	2.84375000e-03	9.09687500e-01
2.39519500e-06	1.06968750e+00	4.06250000e-03	2.62500000e-03	9.08593750e-01
2.39839500e-06	1.07109375e+00	3.59375000e-03	2.37500000e-03	9.10156250e-01
2.40159500e-06	1.07546875e+00	3.46875000e-03	2.25000000e-03	9.21093750e-01
2.40479500e-06	1.08328125e+00	3.09375000e-03	2.46875000e-03	9.21093750e-01
2.40799500e-06	1.07750000e+00	3.65625000e-03	2.40625000e-03	9.27343750e-01
2.41119500e-06	1.07640625e+00	3.96875000e-03	2.21875000e-03	9.23750000e-01
2.41439500e-06	1.08125000e+00	3.96875000e-03	3.09375000e-03	9.32187500e-01
2.41759500e-06	1.08906250e+00	2.21875000e-03	8.43750000e-04	9.32343750e-01
2.42079500e-06	1.08890625e+00	4.71875000e-03	2.46875000e-03	9.34531250e-01
2.42399500e-06	1.08859375e+00	2.78125000e-03	2.34375000e-03	9.37031250e-01
2.42719500e-06	1.10046875e+00	2.12500000e-03	2.59375000e-03	9.30312500e-01
2.43039500e-06	1.10062500e+00	3.59375000e-03	7.18750000e-04	9.37500000e-01
2.43359500e-06	1.10328125e+00	4.09375000e-03	3.09375000e-03	9.50625000e-01
2.43679500e-06	1.10718750e+00	3.59375000e-03	3.37500000e-03	9.47968750e-01
2.43999500e-06	1.10234375e+00	2.53125000e-03	3.09375000e-03	9.50156250e-01
2.44319500e-06	1.10562500e+00	3.96875000e-03	1.46875000e-03	9.47812500e-01
2.44639500e-06	1.11015625e+00	4.59375000e-03	2.37500000e-03	9.60000000e-01
2.44959500e-06	1.10453125e+00	3.03125000e-03	1.75000000e-03	9.55625000e-01
2.45279500e-06	1.10968750e+00	3.28125000e-03	3.87500000e-03	9.60625000e-01
2.45599500e-06	1.10218750e+00	4.09375000e-03	2.34375000e-03	9.64062500e-01
2.45919500e-06	1.11125000e+00	4.59375000e-03	1.96875000e-03	9.66718750e-01
2.46239500e-06	1.12093750e+00	4.34375000e-03	1.50000000e-03	9.64531250e-01
2.46559500e-06	1.11375000e+00	3.59375000e-03	1.59375000e-03	9.61718750e-01
2.46879500e-06	1.12468750e+00	4.34375000e-03	3.00000000e-03	9.68750000e-01
2.47199500e-06	1.12734375e+00	3.21875000e-03	3.34375000e-03	9.69687500e-01
2.47519500e-06	1.12187500e+00	3.96875000e-03	1.84375000e-03	9.66562500e-01
2.47839500e-06	1.12546875e+00	4.34375000e-03	3.62500000e-03	9.60937500e-01
2.48159500e-06	1.12468750e+00	3.34375000e-03	2.96875000e-03	9.70781250e-01
2.48479500e-06	1.11140625e+00	4.21875000e-03	3.46875000e-03	9.69375000e-01
2.48799500e-06	1.11125000e+00	3.00000000e-03	2.96875000e-03	9.70625000e-01
2.49119500e-06	1.12671875e+00	3.46875000e-03	1.71875000e-03	9.77031250e-01
2.49439500e-06	1.12875000e+00	4.59375000e-03	2.25000000e-03	9.74843750e-01
2.49759500e-06	1.13328125e+00	3.28125000e-03	3.43750000e-03	9.72187500e-01
2.50079500e-06	1.12937500e+00	4.21875000e-03	2.50000000e-03	9.77343750e-01
2.50399500e-06	1.13218750e+00	4.59375000e-03	3.96875000e-03	9.82343750e-01
2.50719500e-06	1.13171875e+00	4.84375000e-03	2.96875000e-03	9.86875000e-01
2.51039500e-06	1.13640625e+00	4.59375000e-03	2.34375000e-03	9.80781250e-01
2.51359500e-06	1.14765625e+00	3.96875000e-03	3.75000000e-03	9.89218750e-01
2.51679500e-06	1.14031250e+00	3.84375000e-03	2.84375000e-03	9.88281250e-01
2.51999500e-06	1.14890625e+00	4.84375000e-03	2.50000000e-03	9.86093750e-01
2.52319500e-06	1.14859375e+00	3.03125000e-03	1.34375000e-03	9.88750000e-01
2.52639500e-06	1.15640625e+00	3.03125000e-03	2.09375000e-03	9.90000000e-01
2.52959500e-06	1.16468750e+00	4.09375000e-03	2.96875000e-03	9.92500000e-01
2.53279500e-06	1.16718750e+00	3.28125000e-03	2.87500000e-03	9.96562500e-01
2.53599500e-06	1.16359375e+00	4.34375000e-03	2.71875000e-03	1.00671875e+00
2.53919500e-06	1.15984375e+00	4.46875000e-03	2.96875000e-03	1.00984375e+00
2.54239500e-06	1.16906250e+00	3.96875000e-03	2.71875000e-03	1.00906250e+00
2.54559500e-06	1.17656250e+00	5.09375000e-03	3.50000000e-03	1.00828125e+00
2.54879500e-06	1.16921875e+00	5.59375000e-03	3.37500000e-03	1.01375000e+00
2.55199500e-06	1.17609375e+00	4.34375000e-03	3.50000000e-03	1.01000000e+00
2.55519500e-06	1.18015625e+00	5.25000000e-03	4.34375000e-03	1.01328125e+00
2.55839500e-06	1.17984375e+00	4.09375000e-03	3.53125000e-03	1.01187500e+00
2.56159500e-06	1.18078125e+00	3.96875000e-03	4.37500000e-03	1.02578125e+00
2.56479500e-06	1.18234375e+00	4.96875000e-03	3.12500000e-03	1.02453125e+00
2.56799500e-06	1.19031250e+00	5.09375000e-03	4.03125000e-03	1.03015625e+00
2.57119500e-06	1.19562500e+00	5.84375000e-03	5.15625000e-03	1.03281250e+00
2.57439500e-06	1.19062500e+00	4.96875000e-03	4.65625000e-03	1.03328125e+00
2.57759500e-06	1.19343750e+00	4.46875000e-03	3.50000000e-03	1.02796875e+00
2.58079500e-06	1.19265625e+00	3.96875000e-03	5.09375000e-03	1.03296875e+00
2.58399500e-06	1.18875000e+00	4.71875000e-03	4.65625000e-03	1.03921875e+00
2.58719500e-06	1.18437500e+00	4.21875000e-03	5.15625000e-03	1.03265625e+00
2.59039500e-06	1.19343750e+00	5.84375000e-03	5.03125000e-03	1.03546875e+00
2.59359500e-06	1.18796875e+00	3.46875000e-03	4.15625000e-03	1.02890625e+00
2.59679500e-06	1.19828125e+00	5.09375000e-03	4.37500000e-03	1.03593750e+00
2.59999500e-06	1.18843750e+00	4.84375000e-03	3.62500000e-03	1.03453125e+00
2.60319500e-06	1.20015625e+00	3.96875000e-03	3.37500000e-03	1.03531250e+00
2.60639500e-06	1.19796875e+00	5.46875000e-03	5.75000000e-03	1.03968750e+00
2.60959500e-06	1.19984375e+00	6.09375000e-03	4.65625000e-03	1.03546875e+00
2.61279500e-06	1.18718750e+00	6.46875000e-03	5.62500000e-03	1.04062500e+00
2.61599500e-06	1.20562500e+00	3.34375000e-03	3.00000000e-03	1.05046875e+00
2.61919500e-06	1.19890625e+00	3.84375000e-03	3.90625000e-03	1.03828125e+00
2.62239500e-06	1.20875000e+00	5.21875000e-03	4.28125000e-03	1.04390625e+00
2.62559500e-06	1.20015625e+00	4.96875000e-03	4.90625000e-03	1.04421875e+00
2.62879500e-06	1.20625000e+00	3.96875000e-03	4.40625000e-03	1.04015625e+00
2.63199500e-06	1.20500000e+00	4.09375000e-03	4.75000000e-03	1.05109375e+00
2.63519500e-06	1.21343750e+00	4.09375000e-03	3.53125000e-03	1.04890625e+00
2.63839500e-06	1.20437500e+00	5.09375000e-03	2.50000000e-03	1.03968750e+00
2.64159500e-06	1.20453125e+00	5.84375000e-03	2.96875000e-03	1.04984375e+00
2.64479500e-06	1.20703125e+00	4.46875000e-03	4.40625000e-03	1.04703125e+00
2.64799500e-06	1.21625000e+00	5.09375000e-03	3.37500000e-03	1.04406250e+00
2.65119500e-06	1.21562500e+00	4.71875000e-03	3.00000000e-03	1.05031250e+00
2.65439500e-06	1.21343750e+00	5.21875000e-03	4.90625000e-03	1.04921875e+00
2.65759500e-06	1.23015625e+00	4.46875000e-03	6.09375000e-03	1.05468750e+00
2.66079500e-06	1.21859375e+00	3.09375000e-03	4.90625000e-03	1.05437500e+00
2.66399500e-06	1.22218750e+00	4.21875000e-03	4.90625000e-03	1.06125000e+00
2.66719500e-06	1.22500000e+00	4.21875000e-03	4.65625000e-03	1.05468750e+00
2.67039500e-06	1.22687500e+00	4.71875000e-03	2.75000000e-03	1.05296875e+00
2.67359500e-06	1.23000000e+00	5.21875000e-03	5.87500000e-03	1.06593750e+00
2.67679500e-06	1.23703125e+00	4.84375000e-03	4.90625000e-03	1.06078125e+00
2.67999500e-06	1.23343750e+00	4.71875000e-03	4.25000000e-03	1.06843750e+00
2.68319500e-06	1.23625000e+00	4.96875000e-03	3.59375000e-03	1.07093750e+00
2.68639500e-06	1.22453125e+00	4.71875000e-03	6.00000000e-03	1.06875000e+00
2.68959500e-06	1.22968750e+00	5.96875000e-03	4.53125000e-03	1.07343750e+00
2.69279500e-06	1.24156250e+00	4.71875000e-03	3.62500000e-03	1.07515625e+00
2.69599500e-06	1.24156250e+00	5.59375000e-03	3.65625000e-03	1.07859375e+00
2.69919500e-06	1.23703125e+00	6.59375000e-03	5.06250000e-03	1.07390625e+00
2.70239500e-06	1.25390625e+00	4.71875000e-03	5.31250000e-03	1.08093750e+00
2.70559500e-06	1.24765625e+00	4.59375000e-03	3.59375000e-03	1.07328125e+00
2.70879500e-06	1.24718750e+00	5.21875000e-03	5.84375000e-03	1.08328125e+00
2.71199500e-06	1.24765625e+00	5.46875000e-03	4.65625000e-03	1.09203125e+00
2.71519500e-06	1.25046875e+00	6.93750000e-03	4.00000000e-03	1.07843750e+00
2.71839500e-06	1.24921875e+00	6.21875000e-03	5.00000000e-03	1.08171875e+00
2.72159500e-06	1.24562500e+00	4.84375000e-03	5.00000000e-03	1.08453125e+00
2.72479500e-06	1.25171875e+00	7.18750000e-03	4.21875000e-03	1.08250000e+00
2.72799500e-06	1.24218750e+00	5.96875000e-03	4.25000000e-03	1.08125000e+00
2.73119500e-06	1.25406250e+00	5.46875000e-03	5.03125000e-03	1.08859375e+00
2.73439500e-06	1.25812500e+00	5.59375000e-03	4.21875000e-03	1.09640625e+00
2.73759500e-06	1.26218750e+00	6.37500000e-03	5.03125000e-03	1.10156250e+00
2.74079500e-06	1.26656250e+00	4.71875000e-03	7.21875000e-03	1.09968750e+00
2.74399500e-06	1.26437500e+00	4.96875000e-03	5.46875000e-03	1.09687500e+00
2.74719500e-06	1.26890625e+00	5.21875000e-03	6.59375000e-03	1.10468750e+00
2.75039500e-06	1.27453125e+00	5.96875000e-03	5.31250000e-03	1.10828125e+00
2.75359500e-06	1.27281250e+00	5.71875000e-03	5.46875000e-03	1.09562500e+00
2.75679500e-06	1.28109375e+00	6.59375000e-03	5.00000000e-03	1.09484375e+00
2.75999500e-06	1.27796875e+00	4.34375000e-03	4.87500000e-03	1.10281250e+00
2.76319500e-06	1.27312500e+00	5.71875000e-03	4.93750000e-03	1.09390625e+00
2.76639500e-06	1.27765625e+00	6.59375000e-03	5.71875000e-03	1.10828125e+00
2.76959500e-06	1.27468750e+00	7.09375000e-03	6.34375000e-03	1.10703125e+00
2.77279500e-06	1.27984375e+00	7.00000000e-03	5.18750000e-03	1.10140625e+00
2.77599500e-06	1.27390625e+00	6.25000000e-03	5.43750000e-03	1.10296875e+00
2.77919500e-06	1.27656250e+00	7.18750000e-03	4.78125000e-03	1.10390625e+00
2.78239500e-06	1.27750000e+00	6.37500000e-03	5.59375000e-03	1.10546875e+00
2.78559500e-06	1.27406250e+00	7.18750000e-03	4.28125000e-03	1.10171875e+00
2.78879500e-06	1.26703125e+00	5.87500000e-03	5.31250000e-03	1.10531250e+00
2.79199500e-06	1.27359375e+00	7.71875000e-03	5.68750000e-03	1.10750000e+00
2.79519500e-06	1.26796875e+00	7.18750000e-03	5.28125000e-03	1.11046875e+00
2.79839500e-06	1.26671875e+00	6.40625000e-03	4.65625000e-03	1.11171875e+00
2.80159500e-06	1.28437500e+00	8.15625000e-03	5.96875000e-03	1.11312500e+00
2.80479500e-06	1.27921875e+00	7.40625000e-03	5.03125000e-03	1.10828125e+00
2.80799500e-06	1.27218750e+00	7.56250000e-03	5.43750000e-03	1.10828125e+00
2.81119500e-06	1.27343750e+00	6.25000000e-03	5.87500000e-03	1.10687500e+00
2.81439500e-06	1.28109375e+00	7.37500000e-03	5.18750000e-03	1.10421875e+00
2.81759500e-06	1.28000000e+00	6.15625000e-03	6.12500000e-03	1.10859375e+00
2.82079500e-06	1.27890625e+00	9.00000000e-03	4.62500000e-03	1.11140625e+00
2.82399500e-06	1.27921875e+00	8.59375000e-03	6.00000000e-03	1.11343750e+00
2.82719500e-06	1.27531250e+00	7.87500000e-03	5.93750000e-03	1.10515625e+00
2.83039500e-06	1.28171875e+00	9.78125000e-03	6.43750000e-03	1.11359375e+00
2.83359500e-06	1.27781250e+00	9.00000000e-03	6.25000000e-03	1.12156250e+00
2.83679500e-06	1.29703125e+00	9.71875000e-03	6.43750000e-03	1.12156250e+00
2.83999500e-06	1.28312500e+00	1.02187500e-02	6.96875000e-03	1.12031250e+00
2.84319500e-06	1.29031250e+00	1.08437500e-02	5.81250000e-03	1.12390625e+00
2.84639500e-06	1.28546875e+00	1.25625000e-02	5.87500000e-03	1.12640625e+00
2.84959500e-06	1.28609375e+00	1.10312500e-02	6.59375000e-03	1.12031250e+00
2.85279500e-06	1.28593750e+00	1.27187500e-02	7.84375000e-03	1.13609375e+00
2.85599500e-06	1.28328125e+00	1.32500000e-02	6.37500000e-03	1.12890625e+00
2.85919500e-06	1.28000000e+00	1.35937500e-02	7.90625000e-03	1.13187500e+00
2.86239500e-06	1.29375000e+00	1.57500000e-02	8.50000000e-03	1.13421875e+00
2.86559500e-06	1.28375000e+00	1.65000000e-02	8.78125000e-03	1.12406250e+00
2.86879500e-06	1.27625000e+00	2.12187500e-02	1.28125000e-02	1.12140625e+00
2.87199500e-06	1.27031250e+00	2.40000000e-02	1.42187500e-02	1.13171875e+00
2.87519500e-06	1.27015625e+00	3.62187500e-02	2.30312500e-02	1.12921875e+00
2.87839500e-06	1.27046875e+00	5.17500000e-02	3.46562500e-02	1.11906250e+00
2.88159500e-06	1.25843750e+00	6.60625000e-02	4.80312500e-02	1.11765625e+00
2.88479500e-06	1.24671875e+00	7.81875000e-02	5.96562500e-02	1.10984375e+00
2.88799500e-06	1.22546875e+00	8.84062500e-02	6.70625000e-02	1.09984375e+00
2.89119500e-06	1.20343750e+00	9.83437500e-02	7.23750000e-02	1.07921875e+00
2.89439500e-06	1.18140625e+00	1.03468750e-01	7.57187500e-02	1.06953125e+00
2.89759500e-06	1.15953125e+00	1.12187500e-01	7.74687500e-02	1.05500000e+00
2.90079500e-06	1.13046875e+00	1.16312500e-01	7.79687500e-02	1.03250000e+00
2.90399500e-06	1.10375000e+00	1.17312500e-01	7.74687500e-02	1.02093750e+00
2.90719500e-06	1.06984375e+00	1.16156250e-01	7.74687500e-02	9.97031250e-01
2.91039500e-06	1.04031250e+00	1.13937500e-01	7.59687500e-02	9.83437500e-01
2.91359500e-06	1.01484375e+00	1.11812500e-01	7.70937500e-02	9.74375000e-01
2.91679500e-06	9.86562500e-01	1.16218750e-01	7.54687500e-02	9.45937500e-01
2.91999500e-06	9.55937500e-01	1.16562500e-01	7.34062500e-02	9.32656250e-01
2.92319500e-06	9.27187500e-01	1.16156250e-01	7.37187500e-02	9.15781250e-01
2.92639500e-06	8.90781250e-01	1.11812500e-01	7.01875000e-02	8.89843750e-01
2.92959500e-06	8.74375000e-01	1.09687500e-01	6.92812500e-02	8.80625000e-01
2.93279500e-06	8.33437500e-01	1.04093750e-01	6.91562500e-02	8.61093750e-01
2.93599500e-06	8.19531250e-01	1.00312500e-01	6.53750000e-02	8.40625000e-01
2.93919500e-06	7.87500000e-01	9.52187500e-02	6.55000000e-02	8.38750000e-01
2.94239500e-06	7.52968750e-01	9.42187500e-02	6.27812500e-02	8.24062500e-01
2.94559500e-06	7.38125000e-01	9.13437500e-02	6.15312500e-02	7.97812500e-01
2.94879500e-06	7.12343750e-01	8.78750000e-02	6.02500000e-02	7.89687500e-01
2.95199500e-06	6.95625000e-01	8.41250000e-02	5.94375000e-02	7.73281250e-01
2.95519500e-06	6.75781250e-01	8.17500000e-02	5.61875000e-02	7.71250000e-01
2.95839500e-06	6.49218750e-01	7.64375000e-02	5.62500000e-02	7.58125000e-01
2.96159500e-06	6.35000000e-01	7.63437500e-02	5.51250000e-02	7.45312500e-01
2.96479500e-06	6.22343750e-01	7.34062500e-02	5.40625000e-02	7.39843750e-01
2.96799500e-06	5.97187500e-01	7.15625000e-02	5.22500000e-02	7.22968750e-01
2.97119500e-06	5.77187500e-01	6.75625000e-02	5.11250000e-02	7.12656250e-01
2.97439500e-06	5.66875000e-01	6.48750000e-02	4.88125000e-02	7.10312500e-01
2.97759500e-06	5.52187500e-01	6.25937500e-02	4.86875000e-02	6.95625000e-01
2.98079500e-06	5.34843750e-01	6.17187500e-02	4.97500000e-02	6.91562500e-01
2.98399500e-06	5.20625000e-01	5.93750000e-02	4.70312500e-02	6.79531250e-01
2.98719500e-06	5.08437500e-01	5.65312500e-02	4.48437500e-02	6.76718750e-01
2.99039500e-06	5.05625000e-01	5.53437500e-02	4.50000000e-02	6.65781250e-01
2.99359500e-06	4.86093750e-01	5.21562500e-02	4.37187500e-02	6.50781250e-01
2.99679500e-06	4.80625000e-01	5.24062500e-02	4.24687500e-02	6.52031250e-01
2.99999500e-06	4.63281250e-01	5.02500000e-02	4.14687500e-02	6.44218750e-01
3.00319500e-06	4.52968750e-01	4.83750000e-02	4.04062500e-02	6.39062500e-01
3.00639500e-06	4.43593750e-01	4.62500000e-02	4.01250000e-02	6.32656250e-01
3.00959500e-06	4.34843750e-01	4.46562500e-02	3.81875000e-02	6.19375000e-01
3.01279500e-06	4.17812500e-01	4.34062500e-02	3.83125000e-02	5.97343750e-01
3.01599500e-06	4.02656250e-01	4.03125000e-02	3.77187500e-02	6.00625000e-01
3.01919500e-06	4.00156250e-01	3.96250000e-02	3.57187500e-02	5.87656250e-01
3.02239500e-06	3.88437500e-01	3.90000000e-02	3.56875000e-02	5.88281250e-01
3.02559500e-06	3.91250000e-01	3.90312500e-02	3.39062500e-02	5.81093750e-01
3.02879500e-06	3.74687500e-01	3.52500000e-02	3.36562500e-02	5.69843750e-01
3.03199500e-06	3.66093750e-01	3.49687500e-02	3.47187500e-02	5.67812500e-01
3.03519500e-06	3.61093750e-01	3.35000000e-02	3.13750000e-02	5.59218750e-01
3.03839500e-06	3.53593750e-01	3.24375000e-02	3.13125000e-02	5.44375000e-01
3.04159500e-06	3.50625000e-01	3.04687500e-02	3.00625000e-02	5.47031250e-01
3.04479500e-06	3.47031250e-01	2.89062500e-02	2.96875000e-02	5.43593750e-01
3.04799500e-06	3.50937500e-01	2.80000000e-02	2.95312500e-02	5.36093750e-01
3.05119500e-06	3.45000000e-01	2.59687500e-02	2.86562500e-02	5.46250000e-01
3.05439500e-06	3.50156250e-01	2.43437500e-02	2.94062500e-02	5.41093750e-01
3.05759500e-06	3.44218750e-01	2.48125000e-02	2.80312500e-02	5.32187500e-01
3.06079500e-06	3.38125000e-01	2.23437500e-02	2.80312500e-02	5.33437500e-01
3.06399500e-06	3.30000000e-01	1.98437500e-02	2.59375000e-02	5.24218750e-01
3.06719500e-06	3.40312500e-01	1.85625000e-02	2.65312500e-02	5.27343750e-01
3.07039500e-06	3.37343750e-01	1.60625000e-02	2.62187500e-02	5.24375000e-01
3.07359500e-06	3.27031250e-01	1.60000000e-02	2.40000000e-02	5.15781250e-01
3.07679500e-06	3.33906250e-01	1.47500000e-02	2.30312500e-02	5.19531250e-01
3.07999500e-06	3.23281250e-01	1.27812500e-02	2.49687500e-02	5.08437500e-01
3.08319500e-06	3.23437500e-01	1.10625000e-02	2.35000000e-02	5.18125000e-01
3.08639500e-06	3.38593750e-01	1.11875000e-02	2.30000000e-02	5.13437500e-01
3.08959500e-06	3.30937500e-01	9.96875000e-03	2.08750000e-02	5.03750000e-01
3.09279500e-06	3.25000000e-01	7.71875000e-03	2.15000000e-02	4.95156250e-01
3.09599500e-06	3.37500000e-01	7.46875000e-03	1.96250000e-02	5.00156250e-01
3.09919500e-06	3.36093750e-01	7.50000000e-03	1.95937500e-02	5.00781250e-01
3.10239500e-06	3.40625000e-01	6.09375000e-03	1.90312500e-02	5.07031250e-01
3.10559500e-06	3.45156250e-01	4.21875000e-03	1.90937500e-02	5.00156250e-01
3.10879500e-06	3.44062500e-01	4.00000000e-03	1.90000000e-02	4.97031250e-01
3.11199500e-06	3.63593750e-01	2.06250000e-03	1.76250000e-02	4.94218750e-01
3.11519500e-06	3.57656250e-01	1.68750000e-03	1.83125000e-02	4.92500000e-01
3.11839500e-06	3.46718750e-01	2.09375000e-03	1.68750000e-02	4.88593750e-01
3.12159500e-06	3.70156250e-01	9.37500000e-04	1.73437500e-02	4.86250000e-01
3.12479500e-06	3.68281250e-01	1.68750000e-03	1.56250000e-02	4.93281250e-01
3.12799500e-06	3.68125000e-01	2.31250000e-03	1.39375000e-02	4.87343750e-01
3.13119500e-06	3.70312500e-01	1.43750000e-03	1.39687500e-02	4.92343750e-01
3.13439500e-06	3.80625000e-01	9.37500000e-04	1.44062500e-02	4.92656250e-01
3.13759500e-06	3.85156250e-01	1.68750000e-03	1.28125000e-02	4.89375000e-01
3.14079500e-06	3.87812500e-01	5.31250000e-04	1.11875000e-02	4.94843750e-01
3.14399500e-06	3.88906250e-01	8.43750000e-04	1.16562500e-02	4.91562500e-01
3.14719500e-06	3.92812500e-01	8.12500000e-04	1.15625000e-02	4.90000000e-01
3.15039500e-06	4.02812500e-01	1.68750000e-03	1.12812500e-02	4.90625000e-01
3.15359500e-06	4.02968750e-01	5.31250000e-04	8.78125000e-03	4.88906250e-01
3.15679500e-06	4.00937500e-01	1.18750000e-03	1.05000000e-02	4.99531250e-01
3.15999500e-06	4.04218750e-01	1.93750000e-03	9.00000000e-03	4.97500000e-01
3.16319500e-06	4.15625000e-01	1.78125000e-03	6.75000000e-03	5.02500000e-01
3.16639500e-06	4.16718750e-01	6.87500000e-04	7.12500000e-03	4.94062500e-01
3.16959500e-06	4.18593750e-01	6.25000000e-05	7.37500000e-03	4.92187500e-01
3.17279500e-06	4.22812500e-01	1.31250000e-03	6.84375000e-03	4.96093750e-01
3.17599500e-06	4.32656250e-01	8.12500000e-04	7.25000000e-03	5.05000000e-01
3.17919500e-06	4.23437500e-01	1.06250000e-03	6.59375000e-03	4.97500000e-01
3.18239500e-06	4.37812500e-01	5.62500000e-04	5.12500000e-03	5.00625000e-01
3.18559500e-06	4.39687500e-01	9.37500000e-04	4.50000000e-03	5.04375000e-01
3.18879500e-06	4.49843750e-01	5.62500000e-04	4.78125000e-03	5.07187500e-01
3.19199500e-06	4.44687500e-01	8.12500000e-04	4.46875000e-03	5.01562500e-01
3.19519500e-06	4.51250000e-01	-4.68750000e-04	5.62500000e-03	5.07343750e-01
3.19839500e-06	4.57500000e-01	9.37500000e-04	5.25000000e-03	5.08281250e-01
3.20159500e-06	4.54843750e-01	1.81250000e-03	5.00000000e-03	5.16093750e-01
3.20479500e-06	4.62187500e-01	3.12500000e-05	5.46875000e-03	5.07500000e-01
3.20799500e-06	4.57656250e-01	6.87500000e-04	4.15625000e-03	5.16093750e-01
3.21119500e-06	4.72187500e-01	7.81250000e-04	4.87500000e-03	5.14218750e-01
3.21439500e-06	4.76250000e-01	6.87500000e-04	3.87500000e-03	5.23437500e-01
3.21759500e-06	4.83281250e-01	2.81250000e-04	3.78125000e-03	5.16562500e-01
3.22079500e-06	4.81875000e-01	-2.18750000e-04	4.37500000e-03	5.26562500e-01
3.22399500e-06	4.84062500e-01	-6.25000000e-05	4.12500000e-03	5.34843750e-01
3.22719500e-06	4.90000000e-01	2.06250000e-03	2.09375000e-03	5.31875000e-01
3.23039500e-06	4.90312500e-01	2.18750000e-03	2.21875000e-03	5.39218750e-01
3.23359500e-06	4.91093750e-01	2.31250000e-03	2.21875000e-03	5.37968750e-01
3.23679500e-06	4.94375000e-01	1.93750000e-03	3.00000000e-03	5.45312500e-01
3.23999500e-06	5.01406250e-01	1.31250000e-03	1.71875000e-03	5.41093750e-01
3.24319500e-06	5.07500000e-01	5.31250000e-04	1.50000000e-03	5.48593750e-01
3.24639500e-06	5.10312500e-01	4.37500000e-04	1.84375000e-03	5.50468750e-01
3.24959500e-06	5.13593750e-01	6.56250000e-04	3.84375000e-03	5.46562500e-01
3.25279500e-06	5.17656250e-01	1.18750000e-03	2.96875000e-03	5.42968750e-01
3.25599500e-06	5.25156250e-01	2.06250000e-03	2.21875000e-03	5.49218750e-01
3.25919500e-06	5.26562500e-01	-9.37500000e-05	2.96875000e-03	5.50781250e-01
3.26239500e-06	5.31718750e-01	4.37500000e-04	2.71875000e-03	5.56875000e-01
3.26559500e-06	5.33125000e-01	1.56250000e-03	3.62500000e-03	5.60781250e-01
3.26879500e-06	5.32031250e-01	1.31250000e-03	2.37500000e-03	5.62968750e-01
3.27199500e-06	5.32812500e-01	7.18750000e-04	3.34375000e-03	5.65781250e-01
3.27519500e-06	5.37968750e-01	1.31250000e-03	1.71875000e-03	5.67656250e-01
3.27839500e-06	5.40468750e-01	2.06250000e-03	2.34375000e-03	5.67031250e-01
3.28159500e-06	5.49531250e-01	8.12500000e-04	3.09375000e-03	5.68281250e-01
3.28479500e-06	5.43593750e-01	1.06250000e-03	1.84375000e-03	5.68906250e-01
3.28799500e-06	5.53750000e-01	2.81250000e-04	3.09375000e-03	5.76406250e-01
3.29119500e-06	5.49062500e-01	1.68750000e-03	2.46875000e-03	5.70000000e-01
3.29439500e-06	5.55468750e-01	1.18750000e-03	1.65625000e-03	5.65781250e-01
3.29759500e-06	5.68125000e-01	1.68750000e-03	3.34375000e-03	5.77187500e-01
3.30079500e-06	5.67343750e-01	1.18750000e-03	2.34375000e-03	5.81875000e-01
3.30399500e-06	5.74218750e-01	1.81250000e-03	2.59375000e-03	5.80156250e-01
3.30719500e-06	5.72812500e-01	1.18750000e-03	2.37500000e-03	5.86562500e-01
3.31039500e-06	5.92500000e-01	3.12500000e-05	2.34375000e-03	5.77656250e-01
3.31359500e-06	5.97187500e-01	1.06250000e-03	2.59375000e-03	5.85000000e-01
3.31679500e-06	5.92656250e-01	2.21875000e-03	2.09375000e-03	5.90781250e-01
3.31999500e-06	5.96250000e-01	3.12500000e-05	1.96875000e-03	5.92812500e-01
3.32319500e-06	5.97812500e-01	8.12500000e-04	2.21875000e-03	5.98125000e-01
3.32639500e-06	5.99687500e-01	2.34375000e-03	2.59375000e-03	5.97812500e-01
3.32959500e-06	6.05468750e-01	1.81250000e-03	1.71875000e-03	6.01562500e-01
3.33279500e-06	6.05000000e-01	3.46875000e-03	1.90625000e-03	6.15781250e-01
3.33599500e-06	6.14218750e-01	1.18750000e-03	3.59375000e-03	6.04375000e-01
3.33919500e-06	6.18750000e-01	1.03125000e-03	2.84375000e-03	6.16875000e-01
3.34239500e-06	6.16406250e-01	9.37500000e-04	1.59375000e-03	6.14062500e-01
3.34559500e-06	6.24687500e-01	1.93750000e-03	1.59375000e-03	6.17812500e-01
3.34879500e-06	6.27812500e-01	1.43750000e-03	3.62500000e-03	6.32187500e-01
3.35199500e-06	6.29843750e-01	1.43750000e-03	1.59375000e-03	6.25156250e-01
3.35519500e-06	6.30625000e-01	1.15625000e-03	2.46875000e-03	6.20000000e-01
3.35839500e-06	6.28125000e-01	9.06250000e-04	1.62500000e-03	6.25781250e-01
3.36159500e-06	6.35000000e-01	2.46875000e-03	2.96875000e-03	6.22812500e-01
3.36479500e-06	6.38593750e-01	9.37500000e-04	2.37500000e-03	6.18437500e-01
3.36799500e-06	6.37812500e-01	2.56250000e-03	1.96875000e-03	6.21093750e-01
3.37119500e-06	6.43906250e-01	1.56250000e-03	2.46875000e-03	6.44375000e-01
3.37439500e-06	6.56875000e-01	6.87500000e-04	2.21875000e-03	6.29375000e-01
3.37759500e-06	6.47812500e-01	8.12500000e-04	2.12500000e-03	6.42812500e-01
3.38079500e-06	6.61093750e-01	1.31250000e-03	1.87500000e-03	6.42500000e-01
3.38399500e-06	6.60937500e-01	1.56250000e-04	3.71875000e-03	6.50156250e-01
3.38719500e-06	6.68906250e-01	1.18750000e-03	2.34375000e-03	6.51875000e-01
3.39039500e-06	6.75468750e-01	1.93750000e-03	1.15625000e-03	6.54843750e-01
3.39359500e-06	6.69218750e-01	1.43750000e-03	3.84375000e-03	6.62656250e-01
3.39679500e-06	6.74531250e-01	8.43750000e-04	1.21875000e-03	6.59687500e-01
3.39999500e-06	6.83125000e-01	2.06250000e-03	3.09375000e-03	6.58750000e-01
3.40319500e-06	6.78593750e-01	6.56250000e-04	3.75000000e-03	6.52812500e-01
3.40639500e-06	6.81406250e-01	9.37500000e-04	1.62500000e-03	6.61875000e-01
3.40959500e-06	6.79843750e-01	2.43750000e-03	2.75000000e-03	6.66562500e-01
3.41279500e-06	6.89843750e-01	1.56250000e-03	1.96875000e-03	6.56250000e-01
3.41599500e-06	6.93593750e-01	2.06250000e-03	2.84375000e-03	6.67031250e-01
3.41919500e-06	6.92500000e-01	1.81250000e-03	8.43750000e-04	6.74375000e-01
3.42239500e-06	7.04687500e-01	2.43750000e-03	1.87500000e-03	6.76406250e-01
3.42559500e-06	7.01718750e-01	1.31250000e-03	3.00000000e-03	6.73906250e-01
3.42879500e-06	7.03906250e-01	9.37500000e-04	2.21875000e-03	6.78906250e-01
3.43199500e-06	7.07187500e-01	1.28125000e-03	6.87500000e-04	6.85781250e-01
3.43519500e-06	7.10625000e-01	2.06250000e-03	1.71875000e-03	6.88593750e-01
3.43839500e-06	7.14843750e-01	7.18750000e-04	2.75000000e-03	6.85781250e-01
3.44159500e-06	7.17187500e-01	1.93750000e-03	3.75000000e-03	6.84375000e-01
3.44479500e-06	7.23593750e-01	1.68750000e-03	2.87500000e-03	6.88593750e-01
3.44799500e-06	7.23437500e-01	2.18750000e-03	2.12500000e-03	6.94218750e-01
3.45119500e-06	7.26250000e-01	1.81250000e-03	4.34375000e-03	6.90000000e-01
3.45439500e-06	7.41718750e-01	1.81250000e-03	3.59375000e-03	6.98906250e-01
3.45759500e-06	7.37187500e-01	3.96875000e-03	3.46875000e-03	6.98593750e-01
3.46079500e-06	7.40625000e-01	3.90625000e-03	3.53125000e-03	7.07968750e-01
3.46399500e-06	7.36250000e-01	1.93750000e-03	2.96875000e-03	7.07343750e-01
3.46719500e-06	7.58437500e-01	1.56250000e-03	2.62500000e-03	7.06250000e-01
3.47039500e-06	7.41093750e-01	2.06250000e-03	4.25000000e-03	7.02500000e-01
3.47359500e-06	7.50468750e-01	2.06250000e-03	3.96875000e-03	7.17812500e-01
3.47679500e-06	7.53593750e-01	1.81250000e-03	3.71875000e-03	7.12812500e-01
3.47999500e-06	7.60312500e-01	1.56250000e-03	3.59375000e-03	7.27187500e-01
3.48319500e-06	7.58437500e-01	1.43750000e-03	1.96875000e-03	7.19062500e-01
3.48639500e-06	7.64062500e-01	3.53125000e-03	2.37500000e-03	7.33437500e-01
3.48959500e-06	7.69531250e-01	2.78125000e-03	2.75000000e-03	7.23750000e-01
3.49279500e-06	7.72031250e-01	2.21875000e-03	3.12500000e-03	7.24687500e-01
3.49599500e-06	7.72968750e-01	2.31250000e-03	3.50000000e-03	7.30781250e-01
3.49919500e-06	7.80000000e-01	2.06250000e-03	4.12500000e-03	7.40781250e-01
3.50239500e-06	7.83593750e-01	1.93750000e-03	4.71875000e-03	7.35312500e-01
3.50559500e-06	7.90937500e-01	1.06250000e-03	3.71875000e-03	7.27656250e-01
3.50879500e-06	7.86406250e-01	2.06250000e-03	2.09375000e-03	7.29062500e-01
3.51199500e-06	7.83750000e-01	2.56250000e-03	3.12500000e-03	7.41093750e-01
3.51519500e-06	7.90468750e-01	1.43750000e-03	2.50000000e-03	7.36250000e-01
3.51839500e-06	7.93593750e-01	1.56250000e-03	4.78125000e-03	7.41093750e-01
3.52159500e-06	8.03281250e-01	1.43750000e-03	4.62500000e-03	7.47031250e-01
3.52479500e-06	7.99062500e-01	2.90625000e-03	4.53125000e-03	7.42187500e-01
3.52799500e-06	8.14531250e-01	1.56250000e-03	4.12500000e-03	7.52031250e-01
3.53119500e-06	8.11093750e-01	2.31250000e-03	4.40625000e-03	7.56250000e-01
3.53439500e-06	8.15468750e-01	2.31250000e-03	3.50000000e-03	7.53750000e-01
3.53759500e-06	8.15312500e-01	2.31250000e-03	3.34375000e-03	7.51562500e-01
3.54079500e-06	8.14218750e-01	1.93750000e-03	4.90625000e-03	7.53906250e-01
3.54399500e-06	8.19531250e-01	3.03125000e-03	3.12500000e-03	7.64687500e-01
3.54719500e-06	8.23125000e-01	2.90625000e-03	4.25000000e-03	7.54843750e-01
3.55039500e-06	8.19375000e-01	2.06250000e-03	2.25000000e-03	7.63906250e-01
3.55359500e-06	8.34687500e-01	2.31250000e-03	3.12500000e-03	7.55625000e-01
3.55679500e-06	8.36406250e-01	1.43750000e-03	2.71875000e-03	7.58906250e-01
3.55999500e-06	8.34062500e-01	2.18750000e-03	4.34375000e-03	7.62500000e-01
3.56319500e-06	8.37187500e-01	3.28125000e-03	3.00000000e-03	7.68437500e-01
3.56639500e-06	8.42031250e-01	4.37500000e-04	3.34375000e-03	7.68125000e-01
3.56959500e-06	8.42812500e-01	2.31250000e-03	3.87500000e-03	7.69375000e-01
3.57279500e-06	8.46093750e-01	2.06250000e-03	4.62500000e-03	7.84218750e-01
3.57599500e-06	8.55937500e-01	1.81250000e-03	3.37500000e-03	7.80312500e-01
3.57919500e-06	8.55937500e-01	3.71875000e-03	4.65625000e-03	7.85625000e-01
3.58239500e-06	8.59843750e-01	3.34375000e-03	4.25000000e-03	7.85468750e-01
3.58559500e-06	8.63281250e-01	2.56250000e-03	5.46875000e-03	7.84843750e-01
3.58879500e-06	8.61875000e-01	2.43750000e-03	3.87500000e-03	7.86093750e-01
3.59199500e-06	8.71562500e-01	2.96875000e-03	3.87500000e-03	7.83906250e-01
3.59519500e-06	8.65781250e-01	1.93750000e-03	4.12500000e-03	7.89843750e-01
3.59839500e-06	8.71406250e-01	3.28125000e-03	2.46875000e-03	7.91250000e-01
3.60159500e-06	8.70156250e-01	1.81250000e-03	2.87500000e-03	7.98281250e-01
3.60479500e-06	8.81093750e-01	1.93750000e-03	4.37500000e-03	8.00468750e-01
3.60799500e-06	8.71718750e-01	2.78125000e-03	3.87500000e-03	7.99375000e-01
3.61119500e-06	8.92343750e-01	1.31250000e-03	4.40625000e-03	8.00625000e-01
3.61439500e-06	8.79375000e-01	2.31250000e-03	3.90625000e-03	8.05312500e-01
3.61759500e-06	8.81562500e-01	2.18750000e-03	3.78125000e-03	8.07031250e-01
3.62079500e-06	8.85156250e-01	2.65625000e-03	5.15625000e-03	8.15937500e-01
3.62399500e-06	8.93125000e-01	4.21875000e-03	4.62500000e-03	8.12031250e-01
3.62719500e-06	8.92812500e-01	2.56250000e-03	4.28125000e-03	8.16093750e-01
3.63039500e-06	8.96875000e-01	3.53125000e-03	5.87500000e-03	8.18906250e-01
3.63359500e-06	9.01562500e-01	3.09375000e-03	4.40625000e-03	8.23906250e-01
3.63679500e-06	9.04062500e-01	3.96875000e-03	4.25000000e-03	8.16875000e-01
3.63999500e-06	9.17031250e-01	3.21875000e-03	3.53125000e-03	8.12031250e-01
3.64319500e-06	9.02187500e-01	2.18750000e-03	5.03125000e-03	8.16562500e-01
3.64639500e-06	9.20625000e-01	3.03125000e-03	5.25000000e-03	8.26250000e-01
3.64959500e-06	9.16406250e-01	3.46875000e-03	4.37500000e-03	8.13906250e-01
3.65279500e-06	9.11562500e-01	1.68750000e-03	4.28125000e-03	8.11562500e-01
3.65599500e-06	9.25625000e-01	2.34375000e-03	4.87500000e-03	8.21718750e-01
3.65919500e-06	9.19218750e-01	1.43750000e-03	4.28125000e-03	8.20625000e-01
3.66239500e-06	9.27812500e-01	3.78125000e-03	5.15625000e-03	8.24218750e-01
3.66559500e-06	9.33593750e-01	2.31250000e-03	2.87500000e-03	8.19687500e-01
3.66879500e-06	9.30937500e-01	2.43750000e-03	2.59375000e-03	8.23281250e-01
3.67199500e-06	9.40000000e-01	1.18750000e-03	4.53125000e-03	8.33437500e-01
3.67519500e-06	9.39843750e-01	3.09375000e-03	4.15625000e-03	8.36406250e-01
3.67839500e-06	9.45312500e-01	4.09375000e-03	3.12500000e-03	8.33125000e-01
3.68159500e-06	9.47656250e-01	2.31250000e-03	4.15625000e-03	8.45625000e-01
3.68479500e-06	9.43125000e-01	2.56250000e-03	3.84375000e-03	8.45781250e-01
3.68799500e-06	9.53125000e-01	3.71875000e-03	4.53125000e-03	8.35468750e-01
3.69119500e-06	9.57031250e-01	3.28125000e-03	4.40625000e-03	8.50781250e-01
3.69439500e-06	9.51250000e-01	2.96875000e-03	3.90625000e-03	8.50781250e-01
3.69759500e-06	9.57187500e-01	3.15625000e-03	4.53125000e-03	8.52031250e-01
3.70079500e-06	9.57031250e-01	2.78125000e-03	4.21875000e-03	8.64843750e-01
3.70399500e-06	9.59687500e-01	2.56250000e-03	3.37500000e-03	8.50625000e-01
3.70719500e-06	9.69218750e-01	2.78125000e-03	4.78125000e-03	8.62968750e-01
3.71039500e-06	9.66093750e-01	2.78125000e-03	5.75000000e-03	8.63906250e-01
3.71359500e-06	9.58906250e-01	3.15625000e-03	4.53125000e-03	8.73906250e-01
3.71679500e-06	9.65000000e-01	4.25000000e-03	4.15625000e-03	8.67500000e-01
3.71999500e-06	9.67656250e-01	2.25000000e-03	4.53125000e-03	8.61875000e-01
3.72319500e-06	9.70625000e-01	3.15625000e-03	4.78125000e-03	8.66250000e-01
3.72639500e-06	9.66718750e-01	3.00000000e-03	3.87500000e-03	8.63906250e-01
3.72959500e-06	9.75156250e-01	2.06250000e-03	3.37500000e-03	8.58437500e-01
3.73279500e-06	9.71875000e-01	2.31250000e-03	4.15625000e-03	8.69843750e-01
3.73599500e-06	9.76718750e-01	3.28125000e-03	4.90625000e-03	8.73125000e-01
3.73919500e-06	9.80937500e-01	3.78125000e-03	4.65625000e-03	8.79843750e-01
3.74239500e-06	9.77968750e-01	2.28125000e-03	3.03125000e-03	8.78125000e-01
3.74559500e-06	9.77343750e-01	2.43750000e-03	4.87500000e-03	8.74843750e-01
3.74879500e-06	9.83437500e-01	4.00000000e-03	5.09375000e-03	8.78750000e-01
3.75199500e-06	9.87968750e-01	3.46875000e-03	4.65625000e-03	8.85937500e-01
3.75519500e-06	9.93281250e-01	3.28125000e-03	3.12500000e-03	8.82187500e-01
3.75839500e-06	9.92968750e-01	3.09375000e-03	5.46875000e-03	8.80937500e-01
3.76159500e-06	9.97500000e-01	3.71875000e-03	5.15625000e-03	8.83593750e-01
3.76479500e-06	1.00187500e+00	4.21875000e-03	5.46875000e-03	8.92187500e-01
3.76799500e-06	1.00468750e+00	2.90625000e-03	5.87500000e-03	8.94687500e-01
3.77119500e-06	1.01156250e+00	3.03125000e-03	4.90625000e-03	8.98593750e-01
3.77439500e-06	1.00765625e+00	3.03125000e-03	4.03125000e-03	8.97187500e-01
3.77759500e-06	1.01859375e+00	4.03125000e-03	4.65625000e-03	8.93593750e-01
3.78079500e-06	1.01843750e+00	3.28125000e-03	4.50000000e-03	8.86562500e-01
3.78399500e-06	1.01687500e+00	3.21875000e-03	5.46875000e-03	8.89531250e-01
3.78719500e-06	1.01453125e+00	3.25000000e-03	6.09375000e-03	8.92656250e-01
3.79039500e-06	1.01781250e+00	4.71875000e-03	4.90625000e-03	8.96718750e-01
3.79359500e-06	1.02531250e+00	3.09375000e-03	4.53125000e-03	8.92656250e-01
3.79679500e-06	1.02390625e+00	2.56250000e-03	5.00000000e-03	9.00781250e-01
3.79999500e-06	1.02765625e+00	3.28125000e-03	4.78125000e-03	8.89375000e-01
3.80319500e-06	1.04187500e+00	3.21875000e-03	5.96875000e-03	9.03281250e-01
3.80639500e-06	1.03281250e+00	9.37500000e-04	4.40625000e-03	9.05000000e-01
3.80959500e-06	1.05171875e+00	3.09375000e-03	4.65625000e-03	9.10625000e-01
3.81279500e-06	1.04328125e+00	3.28125000e-03	4.40625000e-03	9.07812500e-01
3.81599500e-06	1.04109375e+00	5.46875000e-03	4.90625000e-03	9.10937500e-01
3.81919500e-06	1.04421875e+00	4.71875000e-03	5.12500000e-03	9.16406250e-01
3.82239500e-06	1.05218750e+00	4.71875000e-03	6.12500000e-03	9.13437500e-01
3.82559500e-06	1.05437500e+00	4.34375000e-03	4.65625000e-03	9.16250000e-01
3.82879500e-06	1.04937500e+00	2.56250000e-03	5.12500000e-03	9.23593750e-01
3.83199500e-06	1.06046875e+00	3.46875000e-03	4.65625000e-03	9.24531250e-01
3.83519500e-06	1.06281250e+00	2.78125000e-03	4.78125000e-03	9.31093750e-01
3.83839500e-06	1.06296875e+00	3.40625000e-03	5.15625000e-03	9.28437500e-01
3.84159500e-06	1.06718750e+00	4.34375000e-03	4.87500000e-03	9.20468750e-01
3.84479500e-06	1.06546875e+00	3.71875000e-03	4.93750000e-03	9.20156250e-01
3.84799500e-06	1.06421875e+00	2.96875000e-03	4.40625000e-03	9.22031250e-01
3.85119500e-06	1.07562500e+00	3.15625000e-03	5.56250000e-03	9.25468750e-01
3.85439500e-06	1.07281250e+00	3.84375000e-03	5.96875000e-03	9.40468750e-01
3.85759500e-06	1.07859375e+00	2.62500000e-03	3.75000000e-03	9.35625000e-01
3.86079500e-06	1.09281250e+00	4.09375000e-03	5.00000000e-03	9.37812500e-01
3.86399500e-06	1.07875000e+00	3.71875000e-03	5.25000000e-03	9.33281250e-01
3.86719500e-06	1.08296875e+00	4.59375000e-03	4.62500000e-03	9.30000000e-01
3.87039500e-06	1.09359375e+00	4.84375000e-03	5.59375000e-03	9.28281250e-01
3.87359500e-06	1.09234375e+00	1.93750000e-03	5.62500000e-03	9.38281250e-01
3.87679500e-06	1.10203125e+00	5.46875000e-03	5.28125000e-03	9.33906250e-01
3.87999500e-06	1.09890625e+00	3.28125000e-03	6.25000000e-03	9.39531250e-01
3.88319500e-06	1.10296875e+00	4.96875000e-03	5.03125000e-03	9.38281250e-01
3.88639500e-06	1.10609375e+00	5.46875000e-03	6.09375000e-03	9.40781250e-01
3.88959500e-06	1.09750000e+00	4.59375000e-03	5.75000000e-03	9.45156250e-01
3.89279500e-06	1.09640625e+00	4.96875000e-03	4.75000000e-03	9.49843750e-01
3.89599500e-06	1.11343750e+00	4.25000000e-03	5.15625000e-03	9.48593750e-01
3.89919500e-06	1.10562500e+00	3.46875000e-03	6.84375000e-03	9.56562500e-01
3.90239500e-06	1.10953125e+00	4.59375000e-03	5.12500000e-03	9.55625000e-01
3.90559500e-06	1.10484375e+00	4.59375000e-03	6.59375000e-03	9.51562500e-01
3.90879500e-06	1.10359375e+00	4.21875000e-03	5.68750000e-03	9.50937500e-01
3.91199500e-06	1.11781250e+00	4.34375000e-03	5.81250000e-03	9.60156250e-01
3.91519500e-06	1.12515625e+00	4.21875000e-03	5.96875000e-03	9.59218750e-01
3.91839500e-06	1.12921875e+00	5.84375000e-03	6.37500000e-03	9.63750000e-01
3.92159500e-06	1.12296875e+00	4.09375000e-03	6.18750000e-03	9.56718750e-01
3.92479500e-06	1.12890625e+00	3.71875000e-03	7.50000000e-03	9.53906250e-01
3.92799500e-06	1.13296875e+00	3.96875000e-03	7.87500000e-03	9.59843750e-01
3.93119500e-06	1.13796875e+00	5.68750000e-03	6.46875000e-03	9.52812500e-01
3.93439500e-06	1.13359375e+00	4.34375000e-03	6.46875000e-03	9.61093750e-01
3.93759500e-06	1.14296875e+00	4.96875000e-03	7.00000000e-03	9.66875000e-01
3.94079500e-06	1.12953125e+00	4.21875000e-03	6.87500000e-03	9.68750000e-01
3.94399500e-06	1.13890625e+00	5.21875000e-03	6.25000000e-03	9.68437500e-01
3.94719500e-06	1.13718750e+00	5.09375000e-03	6.87500000e-03	9.65156250e-01
3.95039500e-06	1.13859375e+00	3.96875000e-03	6.62500000e-03	9.67656250e-01
3.95359500e-06	1.15218750e+00	4.59375000e-03	6.18750000e-03	9.77656250e-01
3.95679500e-06	1.14687500e+00	4.46875000e-03	5.56250000e-03	9.75312500e-01
3.95999500e-06	1.13875000e+00	4.34375000e-03	5.12500000e-03	9.72656250e-01
3.96319500e-06	1.15093750e+00	4.34375000e-03	5.93750000e-03	9.77968750e-01
3.96639500e-06	1.15171875e+00	3.96875000e-03	6.06250000e-03	9.68281250e-01
3.96959500e-06	1.15406250e+00	5.21875000e-03	7.34375000e-03	9.76250000e-01
3.97279500e-06	1.15312500e+00	4.96875000e-03	6.09375000e-03	9.80312500e-01
3.97599500e-06	1.14953125e+00	4.46875000e-03	6.71875000e-03	9.81406250e-01
3.97919500e-06	1.16218750e+00	4.09375000e-03	7.09375000e-03	9.85625000e-01
3.98239500e-06	1.15734375e+00	4.46875000e-03	6.96875000e-03	9.77500000e-01
3.98559500e-06	1.16656250e+00	4.34375000e-03	5.81250000e-03	9.83281250e-01
3.98879500e-06	1.16953125e+00	4.09375000e-03	5.71875000e-03	9.90156250e-01
3.99199500e-06	1.16125000e+00	4.84375000e-03	5.43750000e-03	9.85000000e-01
3.99519500e-06	1.16812500e+00	4.59375000e-03	6.21875000e-03	9.84218750e-01
3.99839500e-06	1.17171875e+00	3.71875000e-03	6.59375000e-03	9.82500000e-01
4.00159500e-06	1.16593750e+00	5.46875000e-03	6.75000000e-03	9.86093750e-01
4.00479500e-06	1.17218750e+00	4.34375000e-03	7.37500000e-03	9.91093750e-01
4.00799500e-06	1.17109375e+00	5.09375000e-03	7.59375000e-03	9.86093750e-01
4.01119500e-06	1.17843750e+00	3.84375000e-03	6.34375000e-03	9.89687500e-01
4.01439500e-06	1.18343750e+00	3.87500000e-03	7.96875000e-03	9.87187500e-01
4.01759500e-06	1.16546875e+00	4.00000000e-03	6.84375000e-03	9.84375000e-01
4.02079500e-06	1.17656250e+00	4.84375000e-03	6.34375000e-03	9.85781250e-01
4.02399500e-06	1.17500000e+00	4.84375000e-03	6.84375000e-03	9.90625000e-01
4.02719500e-06	1.17359375e+00	4.21875000e-03	7.09375000e-03	9.87500000e-01
4.03039500e-06	1.17625000e+00	4.46875000e-03	6.21875000e-03	9.94843750e-01
4.03359500e-06	1.17921875e+00	4.09375000e-03	6.75000000e-03	9.89531250e-01
4.03679500e-06	1.18796875e+00	4.71875000e-03	7.34375000e-03	9.90468750e-01
4.03999500e-06	1.19406250e+00	4.46875000e-03	7.59375000e-03	9.87812500e-01
4.04319500e-06	1.18843750e+00	3.21875000e-03	5.71875000e-03	9.88750000e-01
4.04639500e-06	1.19593750e+00	5.09375000e-03	6.84375000e-03	9.98906250e-01
4.04959500e-06	1.19531250e+00	6.09375000e-03	6.50000000e-03	9.90781250e-01
4.05279500e-06	1.18937500e+00	3.96875000e-03	7.09375000e-03	9.97968750e-01
4.05599500e-06	1.19984375e+00	5.46875000e-03	6.96875000e-03	1.00812500e+00
4.05919500e-06	1.19531250e+00	5.21875000e-03	7.37500000e-03	9.97500000e-01
4.06239500e-06	1.19718750e+00	5.21875000e-03	7.50000000e-03	1.00281250e+00
4.06559500e-06	1.21531250e+00	5.09375000e-03	8.25000000e-03	1.00562500e+00
4.06879500e-06	1.21359375e+00	3.21875000e-03	8.75000000e-03	1.00515625e+00
4.07199500e-06	1.20734375e+00	4.71875000e-03	8.37500000e-03	1.00781250e+00
4.07519500e-06	1.20703125e+00	4.71875000e-03	7.71875000e-03	1.00625000e+00
4.07839500e-06	1.20921875e+00	4.96875000e-03	7.59375000e-03	1.00750000e+00
4.08159500e-06	1.21328125e+00	6.21875000e-03	7.50000000e-03	1.01375000e+00
4.08479500e-06	1.21484375e+00	5.96875000e-03	8.75000000e-03	1.01203125e+00
4.08799500e-06	1.21140625e+00	5.46875000e-03	7.12500000e-03	1.01031250e+00
4.09119500e-06	1.22390625e+00	3.46875000e-03	8.12500000e-03	1.00875000e+00
4.09439500e-06	1.20656250e+00	5.34375000e-03	7.25000000e-03	1.00937500e+00
4.09759500e-06	1.21328125e+00	5.84375000e-03	7.75000000e-03	1.01578125e+00
4.10079500e-06	1.22187500e+00	4.71875000e-03	8.00000000e-03	1.01171875e+00
4.10399500e-06	1.22078125e+00	4.84375000e-03	8.25000000e-03	1.01000000e+00
4.10719500e-06	1.23750000e+00	5.46875000e-03	7.62500000e-03	1.00875000e+00
4.11039500e-06	1.23937500e+00	5.46875000e-03	7.71875000e-03	1.02171875e+00
4.11359500e-06	1.23890625e+00	5.71875000e-03	8.12500000e-03	1.01437500e+00
4.11679500e-06	1.23609375e+00	5.46875000e-03	7.75000000e-03	1.01562500e+00
4.11999500e-06	1.23093750e+00	4.84375000e-03	8.25000000e-03	1.02328125e+00
4.12319500e-06	1.23453125e+00	5.75000000e-03	8.75000000e-03	1.02156250e+00
4.12639500e-06	1.24125000e+00	6.12500000e-03	8.12500000e-03	1.01562500e+00
4.12959500e-06	1.24093750e+00	5.71875000e-03	8.53125000e-03	1.01421875e+00
4.13279500e-06	1.23843750e+00	7.09375000e-03	7.50000000e-03	1.01406250e+00
4.13599500e-06	1.23578125e+00	6.93750000e-03	9.00000000e-03	1.01953125e+00
4.13919500e-06	1.24421875e+00	6.12500000e-03	8.75000000e-03	1.00937500e+00
4.14239500e-06	1.24093750e+00	7.90625000e-03	9.00000000e-03	1.01359375e+00
4.14559500e-06	1.24000000e+00	6.56250000e-03	9.15625000e-03	1.01671875e+00
4.14879500e-06	1.24718750e+00	7.31250000e-03	8.37500000e-03	1.01328125e+00
4.15199500e-06	1.24265625e+00	8.50000000e-03	1.05312500e-02	1.02625000e+00
4.15519500e-06	1.25156250e+00	6.62500000e-03	9.31250000e-03	1.01125000e+00
4.15839500e-06	1.24812500e+00	6.62500000e-03	9.62500000e-03	1.01859375e+00
4.16159500e-06	1.24625000e+00	6.75000000e-03	1.05000000e-02	1.01281250e+00
4.16479500e-06	1.24812500e+00	8.09375000e-03	9.31250000e-03	1.01218750e+00
4.16799500e-06	1.25468750e+00	7.53125000e-03	1.08750000e-02	1.01609375e+00
4.17119500e-06	1.25640625e+00	7.90625000e-03	9.87500000e-03	1.01828125e+00
4.17439500e-06	1.25593750e+00	6.53125000e-03	1.11875000e-02	1.01171875e+00
4.17759500e-06	1.25187500e+00	7.40625000e-03	9.93750000e-03	1.01625000e+00
4.18079500e-06	1.25156250e+00	7.75000000e-03	1.10625000e-02	1.01312500e+00
4.18399500e-06	1.24968750e+00	8.90625000e-03	1.21875000e-02	1.02515625e+00
4.18719500e-06	1.25453125e+00	8.15625000e-03	1.49375000e-02	1.02390625e+00
4.19039500e-06	1.25562500e+00	7.09375000e-03	1.34375000e-02	1.01953125e+00
4.19359500e-06	1.24968750e+00	8.15625000e-03	1.74687500e-02	1.01906250e+00
4.19679500e-06	1.24703125e+00	8.15625000e-03	2.11562500e-02	1.01906250e+00
4.19999500e-06	1.25125000e+00	7.43750000e-03	2.60000000e-02	1.00750000e+00
4.20319500e-06	1.25359375e+00	8.78125000e-03	3.29062500e-02	1.00171875e+00
4.20639500e-06	1.24750000e+00	8.15625000e-03	4.18125000e-02	9.94062500e-01
4.20959500e-06	1.25656250e+00	7.65625000e-03	4.87812500e-02	9.92031250e-01
4.21279500e-06	1.25015625e+00	7.96875000e-03	5.28750000e-02	9.86562500e-01
4.21599500e-06	1.25546875e+00	7.65625000e-03	5.52187500e-02	9.67812500e-01
4.21919500e-06	1.25578125e+00	8.03125000e-03	5.84687500e-02	9.54843750e-01
4.22239500e-06	1.25843750e+00	8.28125000e-03	5.80937500e-02	9.38281250e-01
4.22559500e-06	1.25859375e+00	9.53125000e-03	5.96875000e-02	9.34687500e-01
4.22879500e-06	1.26421875e+00	1.01250000e-02	5.83750000e-02	9.13593750e-01
4.23199500e-06	1.26656250e+00	1.00937500e-02	6.03125000e-02	9.14531250e-01
4.23519500e-06	1.27031250e+00	1.04687500e-02	5.93125000e-02	8.98281250e-01
4.23839500e-06	1.26890625e+00	1.16562500e-02	5.82500000e-02	8.94375000e-01
4.24159500e-06	1.26296875e+00	1.13125000e-02	5.67187500e-02	8.74531250e-01
4.24479500e-06	1.26453125e+00	1.14687500e-02	5.53750000e-02	8.63125000e-01
4.24799500e-06	1.26281250e+00	1.15937500e-02	5.59687500e-02	8.51093750e-01
4.25119500e-06	1.25093750e+00	1.50000000e-02	5.50000000e-02	8.32500000e-01
4.25439500e-06	1.26093750e+00	1.55000000e-02	5.34375000e-02	8.30312500e-01
4.25759500e-06	1.26250000e+00	1.80000000e-02	5.27500000e-02	8.16250000e-01
4.26079500e-06	1.25546875e+00	2.14687500e-02	5.19062500e-02	8.02812500e-01
4.26399500e-06	1.26453125e+00	2.59687500e-02	4.89687500e-02	8.00312500e-01
4.26719500e-06	1.25890625e+00	3.72500000e-02	4.81875000e-02	7.87968750e-01
4.27039500e-06	1.25734375e+00	4.95937500e-02	4.84375000e-02	7.73437500e-01
4.27359500e-06	1.23937500e+00	6.33750000e-02	4.62500000e-02	7.68281250e-01
4.27679500e-06	1.22093750e+00	7.79375000e-02	4.57500000e-02	7.57500000e-01
4.27999500e-06	1.20812500e+00	9.03125000e-02	4.60937500e-02	7.55625000e-01
4.28319500e-06	1.19671875e+00	9.43437500e-02	4.48437500e-02	7.51406250e-01
4.28639500e-06	1.16828125e+00	1.04468750e-01	4.58437500e-02	7.44218750e-01
4.28959500e-06	1.14750000e+00	1.10687500e-01	4.34375000e-02	7.32343750e-01
4.29279500e-06	1.11562500e+00	1.13062500e-01	4.30000000e-02	7.17500000e-01
4.29599500e-06	1.08781250e+00	1.13687500e-01	4.19687500e-02	7.12968750e-01
4.29919500e-06	1.05578125e+00	1.11437500e-01	4.15000000e-02	7.06718750e-01
4.30239500e-06	1.02125000e+00	1.13812500e-01	4.06562500e-02	6.98437500e-01
4.30559500e-06	9.92968750e-01	1.13312500e-01	3.96250000e-02	6.85625000e-01
4.30879500e-06	9.60000000e-01	1.11687500e-01	3.96250000e-02	6.74843750e-01
4.31199500e-06	9.41718750e-01	1.09312500e-01	3.74062500e-02	6.75312500e-01
4.31519500e-06	9.06875000e-01	1.09562500e-01	3.62187500e-02	6.78125000e-01
4.31839500e-06	8.81718750e-01	1.08562500e-01	3.68125000e-02	6.79843750e-01
4.32159500e-06	8.56093750e-01	1.06593750e-01	3.60937500e-02	6.60000000e-01
4.32479500e-06	8.20156250e-01	1.01718750e-01	3.61250000e-02	6.49843750e-01
4.32799500e-06	8.01406250e-01	9.85937500e-02	3.35937500e-02	6.42500000e-01
4.33119500e-06	7.78906250e-01	9.33437500e-02	3.45937500e-02	6.42187500e-01
4.33439500e-06	7.59062500e-01	9.14687500e-02	3.47187500e-02	6.30937500e-01
4.33759500e-06	7.28125000e-01	9.01562500e-02	3.45625000e-02	6.20156250e-01
4.34079500e-06	7.10156250e-01	8.65000000e-02	3.29062500e-02	6.25156250e-01
4.34399500e-06	6.91093750e-01	8.38750000e-02	3.18125000e-02	6.13437500e-01
4.34719500e-06	6.72343750e-01	7.94375000e-02	3.23437500e-02	6.06562500e-01
4.35039500e-06	6.44843750e-01	7.70625000e-02	3.22812500e-02	5.94218750e-01
4.35359500e-06	6.28906250e-01	7.50937500e-02	3.05937500e-02	6.01093750e-01
4.35679500e-06	6.08281250e-01	7.23125000e-02	2.89375000e-02	5.90156250e-01
4.35999500e-06	5.84843750e-01	7.09375000e-02	2.97812500e-02	5.80000000e-01
4.36319500e-06	5.75781250e-01	6.68125000e-02	2.84062500e-02	5.83281250e-01
4.36639500e-06	5.57500000e-01	6.39687500e-02	2.91562500e-02	5.79218750e-01
4.36959500e-06	5.38750000e-01	6.15937500e-02	2.77812500e-02	5.74687500e-01
4.37279500e-06	5.27500000e-01	5.95000000e-02	2.81562500e-02	5.69687500e-01
4.37599500e-06	5.22187500e-01	5.66250000e-02	2.75312500e-02	5.69531250e-01
4.37919500e-06	5.02343750e-01	5.62187500e-02	2.76562500e-02	5.62500000e-01
4.38239500e-06	4.87343750e-01	5.35312500e-02	2.66562500e-02	5.65468750e-01
4.38559500e-06	4.85781250e-01	5.26562500e-02	2.62187500e-02	5.60468750e-01
4.38879500e-06	4.73281250e-01	5.08437500e-02	2.49375000e-02	5.57656250e-01
4.39199500e-06	4.56250000e-01	4.77500000e-02	2.48437500e-02	5.56562500e-01
4.39519500e-06	4.45156250e-01	4.67500000e-02	2.43750000e-02	5.51562500e-01
4.39839500e-06	4.32343750e-01	4.50625000e-02	2.57812500e-02	5.49687500e-01
4.40159500e-06	4.27812500e-01	4.39375000e-02	2.25000000e-02	5.39375000e-01
4.40479500e-06	4.13593750e-01	4.25625000e-02	2.35000000e-02	5.31406250e-01
4.40799500e-06	4.17812500e-01	3.96250000e-02	2.21250000e-02	5.38750000e-01
4.41119500e-06	4.04218750e-01	3.90000000e-02	2.28750000e-02	5.31562500e-01
4.41439500e-06	4.09531250e-01	3.86875000e-02	2.21250000e-02	5.29375000e-01
4.41759500e-06	3.97812500e-01	3.67187500e-02	1.95312500e-02	5.23437500e-01
4.42079500e-06	3.77812500e-01	3.42187500e-02	1.97812500e-02	5.19375000e-01
4.42399500e-06	3.84531250e-01	3.21875000e-02	1.95937500e-02	5.20781250e-01
4.42719500e-06	3.74843750e-01	3.02500000e-02	1.96250000e-02	5.18750000e-01
4.43039500e-06	3.74843750e-01	2.99375000e-02	2.03750000e-02	5.17656250e-01
4.43359500e-06	3.70156250e-01	2.79062500e-02	1.90312500e-02	5.19843750e-01
4.43679500e-06	3.64062500e-01	2.53437500e-02	1.95000000e-02	5.24531250e-01
4.43999500e-06	3.52500000e-01	2.48437500e-02	1.85000000e-02	5.09531250e-01
4.44319500e-06	3.60468750e-01	2.48750000e-02	1.76250000e-02	5.15937500e-01
4.44639500e-06	3.55625000e-01	2.13437500e-02	1.76250000e-02	5.05625000e-01
4.44959500e-06	3.51406250e-01	1.97187500e-02	1.80312500e-02	5.11093750e-01
4.45279500e-06	3.47968750e-01	1.84375000e-02	1.74687500e-02	5.06875000e-01
4.45599500e-06	3.36718750e-01	1.79062500e-02	1.77187500e-02	5.06406250e-01
4.45919500e-06	3.47968750e-01	1.52500000e-02	1.58437500e-02	5.10937500e-01
4.46239500e-06	3.34218750e-01	1.42812500e-02	1.68750000e-02	5.05156250e-01
4.46559500e-06	3.46093750e-01	1.20937500e-02	1.53750000e-02	5.06562500e-01
4.46879500e-06	3.42187500e-01	1.02187500e-02	1.40937500e-02	5.04218750e-01
4.47199500e-06	3.47031250e-01	8.87500000e-03	1.49687500e-02	5.02031250e-01
4.47519500e-06	3.52187500e-01	8.12500000e-03	1.42187500e-02	5.03750000e-01
4.47839500e-06	3.48125000e-01	7.43750000e-03	1.38125000e-02	5.06406250e-01
4.48159500e-06	3.58125000e-01	6.71875000e-03	1.45625000e-02	5.04218750e-01
4.48479500e-06	3.54531250e-01	5.71875000e-03	1.30625000e-02	5.08125000e-01
4.48799500e-06	3.64375000e-01	4.21875000e-03	1.32187500e-02	5.08593750e-01
4.49119500e-06	3.65937500e-01	4.71875000e-03	1.29375000e-02	5.11718750e-01
4.49439500e-06	3.66250000e-01	2.43750000e-03	1.19375000e-02	5.08593750e-01
4.49759500e-06	3.74687500e-01	2.34375000e-03	1.23125000e-02	5.03750000e-01
4.50079500e-06	3.70625000e-01	2.12500000e-03	1.10625000e-02	5.12343750e-01
4.50399500e-06	3.76406250e-01	2.21875000e-03	1.06875000e-02	5.14843750e-01
4.50719500e-06	3.77031250e-01	1.93750000e-03	1.06562500e-02	5.11562500e-01
4.51039500e-06	3.75781250e-01	2.18750000e-03	1.04375000e-02	5.15156250e-01
4.51359500e-06	3.82031250e-01	9.37500000e-04	1.00937500e-02	5.11093750e-01
4.51679500e-06	3.96562500e-01	3.15625000e-03	7.62500000e-03	5.03437500e-01
4.51999500e-06	3.97031250e-01	2.56250000e-03	6.62500000e-03	5.10781250e-01
4.52319500e-06	4.03750000e-01	9.06250000e-04	7.12500000e-03	5.10937500e-01
4.52639500e-06	4.04218750e-01	5.62500000e-04	6.56250000e-03	5.17031250e-01
4.52959500e-06	4.08750000e-01	1.18750000e-03	5.12500000e-03	5.14062500e-01
4.53279500e-06	4.10625000e-01	6.87500000e-04	6.84375000e-03	5.13437500e-01
4.53599500e-06	4.12031250e-01	2.06250000e-03	4.28125000e-03	5.23593750e-01
4.53919500e-06	4.24375000e-01	9.37500000e-04	6.25000000e-03	5.20000000e-01
4.54239500e-06	4.28750000e-01	1.31250000e-03	4.50000000e-03	5.30468750e-01
4.54559500e-06	4.35000000e-01	1.56250000e-03	3.78125000e-03	5.23906250e-01
4.54879500e-06	4.27343750e-01	1.06250000e-03	4.25000000e-03	5.26093750e-01
4.55199500e-06	4.26562500e-01	1.56250000e-03	5.28125000e-03	5.25625000e-01
4.55519500e-06	4.48906250e-01	6.25000000e-05	4.12500000e-03	5.30937500e-01
4.55839500e-06	4.42187500e-01	3.12500000e-04	3.87500000e-03	5.31875000e-01
4.56159500e-06	4.40000000e-01	1.18750000e-03	3.12500000e-03	5.26250000e-01
4.56479500e-06	4.44218750e-01	1.56250000e-03	3.62500000e-03	5.34375000e-01
4.56799500e-06	4.49531250e-01	5.62500000e-04	2.90625000e-03	5.34843750e-01
4.57119500e-06	4.51875000e-01	1.93750000e-03	3.87500000e-03	5.32500000e-01
4.57439500e-06	4.62656250e-01	1.31250000e-03	2.50000000e-03	5.46406250e-01
4.57759500e-06	4.60781250e-01	4.37500000e-04	3.59375000e-03	5.46250000e-01
4.58079500e-06	4.68437500e-01	9.68750000e-04	3.87500000e-03	5.45937500e-01
4.58399500e-06	4.71562500e-01	1.43750000e-03	3.62500000e-03	5.52187500e-01
4.58719500e-06	4.80937500e-01	1.93750000e-03	2.78125000e-03	5.53593750e-01
4.59039500e-06	4.73906250e-01	1.68750000e-03	2.59375000e-03	5.56406250e-01
4.59359500e-06	4.90156250e-01	3.12500000e-05	2.34375000e-03	5.57343750e-01
4.59679500e-06	4.89843750e-01	2.34375000e-03	4.00000000e-03	5.67968750e-01
4.59999500e-06	4.97500000e-01	-9.37500000e-05	3.12500000e-03	5.55312500e-01
4.60319500e-06	4.97187500e-01	1.06250000e-03	4.03125000e-03	5.65000000e-01
4.60639500e-06	5.01718750e-01	2.06250000e-03	2.37500000e-03	5.70312500e-01
4.60959500e-06	4.97343750e-01	2.18750000e-03	3.62500000e-03	5.57343750e-01
4.61279500e-06	5.06093750e-01	2.18750000e-03	2.34375000e-03	5.67968750e-01
4.61599500e-06	5.10625000e-01	1.31250000e-03	2.71875000e-03	5.65937500e-01
4.61919500e-06	5.17500000e-01	1.56250000e-03	1.87500000e-03	5.73750000e-01
4.62239500e-06	5.20156250e-01	4.37500000e-04	2.25000000e-03	5.77187500e-01
4.62559500e-06	5.23593750e-01	7.81250000e-04	3.50000000e-03	5.77968750e-01
4.62879500e-06	5.22656250e-01	1.87500000e-04	3.46875000e-03	5.79843750e-01
4.63199500e-06	5.16875000e-01	5.62500000e-04	3.40625000e-03	5.78906250e-01
4.63519500e-06	5.29062500e-01	1.31250000e-03	2.68750000e-03	5.83437500e-01
4.63839500e-06	5.31875000e-01	1.84375000e-03	3.12500000e-03	5.97031250e-01
4.64159500e-06	5.28593750e-01	1.59375000e-03	3.40625000e-03	5.87031250e-01
4.64479500e-06	5.42031250e-01	1.56250000e-03	1.71875000e-03	6.02500000e-01
4.64799500e-06	5.42343750e-01	9.68750000e-04	1.87500000e-03	5.91875000e-01
4.65119500e-06	5.36562500e-01	5.62500000e-04	2.21875000e-03	5.91875000e-01
4.65439500e-06	5.50000000e-01	1.59375000e-03	2.71875000e-03	6.09375000e-01
4.65759500e-06	5.48281250e-01	5.31250000e-04	2.59375000e-03	6.19218750e-01
4.66079500e-06	5.61093750e-01	1.43750000e-03	3.84375000e-03	6.10781250e-01
4.66399500e-06	5.74218750e-01	2.18750000e-03	3.50000000e-03	6.19843750e-01
4.66719500e-06	5.74062500e-01	1.68750000e-03	2.40625000e-03	6.17812500e-01
4.67039500e-06	5.75937500e-01	1.56250000e-03	2.34375000e-03	6.24843750e-01
4.67359500e-06	5.77968750e-01	2.06250000e-03	3.34375000e-03	6.27656250e-01
4.67679500e-06	5.77187500e-01	2.18750000e-03	2.21875000e-03	6.22031250e-01
4.67999500e-06	5.83281250e-01	1.18750000e-03	2.46875000e-03	6.23593750e-01
4.68319500e-06	5.95000000e-01	1.06250000e-03	3.09375000e-03	6.26250000e-01
4.68639500e-06	5.91718750e-01	2.06250000e-03	1.84375000e-03	6.22656250e-01
4.68959500e-06	6.06250000e-01	2.78125000e-03	3.09375000e-03	6.34687500e-01
4.69279500e-06	6.00937500e-01	6.87500000e-04	2.53125000e-03	6.31250000e-01
4.69599500e-06	6.15937500e-01	1.18750000e-03	4.68750000e-04	6.38906250e-01
4.69919500e-06	6.16250000e-01	9.37500000e-04	2.25000000e-03	6.41093750e-01
4.70239500e-06	6.14687500e-01	1.56250000e-03	2.34375000e-03	6.42656250e-01
4.70559500e-06	6.27968750e-01	1.93750000e-03	2.59375000e-03	6.47031250e-01
4.70879500e-06	6.24062500e-01	1.81250000e-03	1.84375000e-03	6.52187500e-01
4.71199500e-06	6.35000000e-01	1.43750000e-03	3.46875000e-03	6.57031250e-01
4.71519500e-06	6.30156250e-01	2.06250000e-03	2.09375000e-03	6.55781250e-01
4.71839500e-06	6.25625000e-01	1.87500000e-04	1.59375000e-03	6.56562500e-01
4.72159500e-06	6.34375000e-01	4.06250000e-04	1.03125000e-03	6.59843750e-01
4.72479500e-06	6.38437500e-01	1.93750000e-03	1.71875000e-03	6.60312500e-01
4.72799500e-06	6.48750000e-01	2.56250000e-03	2.53125000e-03	6.57812500e-01
4.73119500e-06	6.44687500e-01	1.31250000e-03	2.34375000e-03	6.66093750e-01
4.73439500e-06	6.54218750e-01	3.12500000e-04	2.21875000e-03	6.65781250e-01
4.73759500e-06	6.60937500e-01	9.37500000e-04	1.37500000e-03	6.70156250e-01
4.74079500e-06	6.59843750e-01	1.68750000e-03	2.12500000e-03	6.72500000e-01
4.74399500e-06	6.63593750e-01	1.93750000e-03	1.46875000e-03	6.76875000e-01
4.74719500e-06	6.70156250e-01	1.93750000e-03	2.96875000e-03	6.76875000e-01
4.75039500e-06	6.68750000e-01	1.93750000e-03	3.09375000e-03	6.85625000e-01
4.75359500e-06	6.65625000e-01	2.43750000e-03	1.71875000e-03	6.79687500e-01
4.75679500e-06	6.73125000e-01	2.90625000e-03	3.50000000e-03	6.91875000e-01
4.75999500e-06	6.74218750e-01	1.71875000e-03	3.12500000e-03	6.78750000e-01
4.76319500e-06	6.84687500e-01	2.18750000e-03	3.34375000e-03	6.91093750e-01
4.76639500e-06	6.79218750e-01	6.25000000e-05	3.12500000e-03	6.97343750e-01
4.76959500e-06	6.85468750e-01	9.37500000e-04	1.75000000e-03	6.93593750e-01
4.77279500e-06	6.85625000e-01	2.31250000e-03	2.75000000e-03	6.92343750e-01
4.77599500e-06	6.83281250e-01	2.78125000e-03	2.84375000e-03	6.99843750e-01
4.77919500e-06	6.90000000e-01	9.37500000e-04	2.21875000e-03	6.88750000e-01
4.78239500e-06	6.92187500e-01	8.12500000e-04	3.34375000e-03	7.02187500e-01
4.78559500e-06	7.01093750e-01	1.18750000e-03	3.50000000e-03	6.95937500e-01
4.78879500e-06	7.02968750e-01	2.18750000e-03	2.46875000e-03	6.95625000e-01
4.79199500e-06	7.12031250e-01	1.18750000e-03	2.59375000e-03	7.08125000e-01
4.79519500e-06	7.20312500e-01	1.18750000e-03	2.59375000e-03	7.08593750e-01
4.79839500e-06	7.08906250e-01	2.31250000e-03	2.46875000e-03	7.17031250e-01
4.80159500e-06	7.20000000e-01	3.40625000e-03	3.62500000e-03	7.22968750e-01
4.80479500e-06	7.18437500e-01	2.18750000e-03	1.71875000e-03	7.17968750e-01
4.80799500e-06	7.19062500e-01	2.78125000e-03	2.59375000e-03	7.28125000e-01
4.81119500e-06	7.31718750e-01	2.25000000e-03	3.34375000e-03	7.31562500e-01
4.81439500e-06	7.24531250e-01	2.06250000e-03	2.09375000e-03	7.27812500e-01
4.81759500e-06	7.31562500e-01	2.31250000e-03	3.00000000e-03	7.28281250e-01
4.82079500e-06	7.31562500e-01	1.31250000e-03	3.15625000e-03	7.24218750e-01
4.82399500e-06	7.38437500e-01	2.18750000e-03	3.37500000e-03	7.29375000e-01
4.82719500e-06	7.36718750e-01	1.93750000e-03	2.09375000e-03	7.31250000e-01
4.83039500e-06	7.45000000e-01	2.31250000e-03	1.96875000e-03	7.37187500e-01
4.83359500e-06	7.47656250e-01	1.81250000e-03	2.59375000e-03	7.30468750e-01
4.83679500e-06	7.44062500e-01	1.15625000e-03	2.62500000e-03	7.30781250e-01
4.83999500e-06	7.52656250e-01	2.18750000e-03	2.71875000e-03	7.34687500e-01
4.84319500e-06	7.55937500e-01	2.90625000e-03	2.62500000e-03	7.44062500e-01
4.84639500e-06	7.55468750e-01	6.25000000e-05	2.53125000e-03	7.41250000e-01
4.84959500e-06	7.57031250e-01	2.31250000e-03	2.84375000e-03	7.52968750e-01
4.85279500e-06	7.64375000e-01	2.18750000e-03	2.34375000e-03	7.45937500e-01
4.85599500e-06	7.74531250e-01	1.06250000e-03	1.96875000e-03	7.50937500e-01
4.85919500e-06	7.74531250e-01	1.81250000e-03	4.87500000e-03	7.57343750e-01
4.86239500e-06	7.81875000e-01	2.31250000e-03	1.84375000e-03	7.46250000e-01
4.86559500e-06	7.81875000e-01	1.43750000e-03	2.46875000e-03	7.49531250e-01
4.86879500e-06	7.71875000e-01	2.06250000e-03	2.37500000e-03	7.59062500e-01
4.87199500e-06	7.79531250e-01	1.31250000e-03	2.34375000e-03	7.53906250e-01
4.87519500e-06	7.87187500e-01	1.56250000e-03	2.21875000e-03	7.56875000e-01
4.87839500e-06	7.90468750e-01	4.37500000e-04	2.62500000e-03	7.61718750e-01
4.88159500e-06	7.85781250e-01	6.87500000e-04	5.93750000e-04	7.71093750e-01
4.88479500e-06	7.98906250e-01	2.37500000e-03	3.12500000e-03	7.63437500e-01
4.88799500e-06	7.98593750e-01	5.62500000e-04	2.59375000e-03	7.76406250e-01
4.89119500e-06	8.06875000e-01	2.31250000e-03	2.46875000e-03	7.64375000e-01
4.89439500e-06	8.00468750e-01	8.12500000e-04	2.37500000e-03	7.70468750e-01
4.89759500e-06	8.10156250e-01	1.68750000e-03	4.00000000e-03	7.67187500e-01
4.90079500e-06	8.11875000e-01	2.90625000e-03	2.09375000e-03	7.69375000e-01
4.90399500e-06	8.08750000e-01	2.18750000e-03	3.12500000e-03	7.79375000e-01
4.90719500e-06	8.20000000e-01	1.93750000e-03	3.46875000e-03	7.80937500e-01
4.91039500e-06	8.28437500e-01	2.56250000e-03	3.46875000e-03	7.81562500e-01
4.91359500e-06	8.31562500e-01	2.90625000e-03	2.12500000e-03	7.91406250e-01
4.91679500e-06	8.33125000e-01	3.21875000e-03	3.37500000e-03	7.91562500e-01
4.91999500e-06	8.28906250e-01	3.40625000e-03	3.50000000e-03	7.92968750e-01
4.92319500e-06	8.41406250e-01	2.43750000e-03	3.06250000e-03	7.95937500e-01
4.92639500e-06	8.50625000e-01	5.62500000e-04	2.50000000e-03	8.04687500e-01
4.92959500e-06	8.46875000e-01	3.03125000e-03	2.75000000e-03	8.00468750e-01
4.93279500e-06	8.52343750e-01	1.68750000e-03	4.25000000e-03	7.95156250e-01
4.93599500e-06	8.52812500e-01	2.56250000e-03	2.96875000e-03	8.13750000e-01
4.93919500e-06	8.59062500e-01	2.18750000e-03	3.34375000e-03	8.08593750e-01
4.94239500e-06	8.67812500e-01	3.03125000e-03	4.25000000e-03	8.14687500e-01
4.94559500e-06	8.54687500e-01	3.15625000e-03	3.59375000e-03	8.14375000e-01
4.94879500e-06	8.59687500e-01	2.31250000e-03	2.87500000e-03	8.30000000e-01
4.95199500e-06	8.63750000e-01	2.56250000e-03	4.37500000e-03	8.29062500e-01
4.95519500e-06	8.70312500e-01	2.18750000e-03	3.87500000e-03	8.23750000e-01
4.95839500e-06	8.64218750e-01	1.18750000e-03	3.00000000e-03	8.28906250e-01
4.96159500e-06	8.73437500e-01	2.21875000e-03	3.84375000e-03	8.19687500e-01
4.96479500e-06	8.69062500e-01	2.56250000e-03	2.71875000e-03	8.32031250e-01
4.96799500e-06	8.75781250e-01	2.78125000e-03	2.59375000e-03	8.32343750e-01
4.97119500e-06	8.82500000e-01	3.46875000e-03	2.50000000e-03	8.22343750e-01
4.97439500e-06	8.72500000e-01	1.18750000e-03	3.15625000e-03	8.24687500e-01
4.97759500e-06	8.83906250e-01	1.56250000e-03	3.87500000e-03	8.29375000e-01
4.98079500e-06	8.88281250e-01	2.56250000e-03	2.62500000e-03	8.42187500e-01
4.98399500e-06	8.85937500e-01	2.31250000e-03	4.00000000e-03	8.42031250e-01
4.98719500e-06	8.96406250e-01	2.31250000e-03	5.59375000e-03	8.51250000e-01
4.99039500e-06	8.91250000e-01	2.56250000e-03	3.90625000e-03	8.45937500e-01
4.99359500e-06	8.97500000e-01	2.56250000e-03	4.00000000e-03	8.49687500e-01
4.99679500e-06	8.92500000e-01	2.78125000e-03	3.75000000e-03	8.42500000e-01
4.99999500e-06	8.95312500e-01	2.06250000e-03	4.28125000e-03	8.48437500e-01
5.00319500e-06	8.97031250e-01	1.93750000e-03	5.00000000e-03	8.52656250e-01
5.00639500e-06	9.07968750e-01	3.28125000e-03	3.37500000e-03	8.59531250e-01
5.00959500e-06	9.09843750e-01	3.03125000e-03	3.62500000e-03	8.62031250e-01
5.01279500e-06	9.11406250e-01	3.21875000e-03	4.65625000e-03	8.65625000e-01
5.01599500e-06	9.11875000e-01	1.93750000e-03	2.00000000e-03	8.69531250e-01
5.01919500e-06	9.16718750e-01	3.03125000e-03	3.62500000e-03	8.62812500e-01
5.02239500e-06	9.19375000e-01	3.18750000e-03	3.12500000e-03	8.60156250e-01
5.02559500e-06	9.12656250e-01	2.31250000e-03	4.28125000e-03	8.71093750e-01
5.02879500e-06	9.27812500e-01	3.65625000e-03	3.12500000e-03	8.66562500e-01
5.03199500e-06	9.25468750e-01	3.28125000e-03	3.62500000e-03	8.65000000e-01
5.03519500e-06	9.26406250e-01	4.21875000e-03	2.87500000e-03	8.63906250e-01
5.03839500e-06	9.39375000e-01	3.15625000e-03	5.15625000e-03	8.74218750e-01
5.04159500e-06	9.39375000e-01	3.09375000e-03	4.90625000e-03	8.72343750e-01
5.04479500e-06	9.37187500e-01	2.90625000e-03	5.31250000e-03	8.69218750e-01
5.04799500e-06	9.40781250e-01	2.56250000e-03	4.15625000e-03	8.81406250e-01
5.05119500e-06	9.39062500e-01	3.96875000e-03	4.53125000e-03	8.81250000e-01
5.05439500e-06	9.45468750e-01	3.18750000e-03	3.87500000e-03	8.88750000e-01
5.05759500e-06	9.46718750e-01	3.40625000e-03	4.53125000e-03	8.85937500e-01
5.06079500e-06	9.49375000e-01	1.34375000e-03	4.00000000e-03	8.83437500e-01
5.06399500e-06	9.55937500e-01	3.03125000e-03	4.78125000e-03	8.93281250e-01
5.06719500e-06	9.56562500e-01	3.96875000e-03	4.81250000e-03	9.02343750e-01
5.07039500e-06	9.59218750e-01	2.56250000e-03	5.59375000e-03	9.00312500e-01
5.07359500e-06	9.64687500e-01	2.96875000e-03	4.40625000e-03	8.91406250e-01
5.07679500e-06	9.68593750e-01	3.59375000e-03	3.37500000e-03	9.09062500e-01
5.07999500e-06	9.61250000e-01	1.84375000e-03	4.62500000e-03	8.96093750e-01
5.08319500e-06	9.70937500e-01	2.93750000e-03	4.28125000e-03	9.01406250e-01
5.08639500e-06	9.68750000e-01	3.53125000e-03	3.00000000e-03	9.05312500e-01
5.08959500e-06	9.79062500e-01	1.18750000e-03	3.75000000e-03	9.03593750e-01
5.09279500e-06	9.81718750e-01	1.59375000e-03	3.90625000e-03	9.06406250e-01
5.09599500e-06	9.79375000e-01	2.78125000e-03	3.56250000e-03	9.09062500e-01
5.09919500e-06	9.73125000e-01	3.50000000e-03	5.84375000e-03	9.02812500e-01
5.10239500e-06	9.77500000e-01	2.40625000e-03	5.03125000e-03	9.10000000e-01
5.10559500e-06	9.86406250e-01	2.78125000e-03	4.65625000e-03	9.05000000e-01
5.10879500e-06	9.80937500e-01	3.84375000e-03	4.28125000e-03	9.09062500e-01
5.11199500e-06	9.84843750e-01	2.46875000e-03	3.75000000e-03	9.03750000e-01
5.11519500e-06	9.89843750e-01	2.96875000e-03	3.90625000e-03	9.01093750e-01
5.11839500e-06	9.82500000e-01	3.15625000e-03	5.31250000e-03	9.07187500e-01
5.12159500e-06	9.97656250e-01	3.40625000e-03	5.31250000e-03	9.17812500e-01
5.12479500e-06	9.93437500e-01	3.96875000e-03	4.65625000e-03	9.13593750e-01
5.12799500e-06	9.99218750e-01	2.56250000e-03	4.78125000e-03	9.23281250e-01
5.13119500e-06	1.01125000e+00	4.09375000e-03	4.50000000e-03	9.27968750e-01
5.13439500e-06	1.02234375e+00	3.34375000e-03	5.00000000e-03	9.20937500e-01
5.13759500e-06	1.02015625e+00	2.31250000e-03	4.31250000e-03	9.20468750e-01
5.14079500e-06	1.01812500e+00	3.34375000e-03	5.81250000e-03	9.24218750e-01
5.14399500e-06	1.01968750e+00	4.12500000e-03	5.43750000e-03	9.27187500e-01
5.14719500e-06	1.02421875e+00	3.28125000e-03	5.62500000e-03	9.34843750e-01
5.15039500e-06	1.03578125e+00	2.96875000e-03	4.50000000e-03	9.32812500e-01
5.15359500e-06	1.03031250e+00	3.90625000e-03	4.71875000e-03	9.28906250e-01
5.15679500e-06	1.04187500e+00	3.21875000e-03	5.43750000e-03	9.42343750e-01
5.15999500e-06	1.03875000e+00	3.46875000e-03	5.96875000e-03	9.37343750e-01
5.16319500e-06	1.03375000e+00	3.21875000e-03	4.90625000e-03	9.38437500e-01
5.16639500e-06	1.04875000e+00	3.96875000e-03	6.62500000e-03	9.36250000e-01
5.16959500e-06	1.04375000e+00	3.84375000e-03	5.50000000e-03	9.49218750e-01
5.17279500e-06	1.03468750e+00	2.90625000e-03	5.96875000e-03	9.38125000e-01
5.17599500e-06	1.04015625e+00	3.34375000e-03	5.56250000e-03	9.38437500e-01
5.17919500e-06	1.04031250e+00	3.53125000e-03	5.00000000e-03	9.43281250e-01
5.18239500e-06	1.05906250e+00	3.06250000e-03	5.25000000e-03	9.44843750e-01
5.18559500e-06	1.04765625e+00	3.84375000e-03	5.09375000e-03	9.49218750e-01
5.18879500e-06	1.05921875e+00	3.71875000e-03	3.90625000e-03	9.40000000e-01
5.19199500e-06	1.06265625e+00	3.75000000e-03	5.00000000e-03	9.37031250e-01
5.19519500e-06	1.06375000e+00	4.34375000e-03	5.28125000e-03	9.41406250e-01
5.19839500e-06	1.06296875e+00	5.09375000e-03	5.59375000e-03	9.51562500e-01
5.20159500e-06	1.06093750e+00	4.34375000e-03	5.03125000e-03	9.48750000e-01
5.20479500e-06	1.06640625e+00	4.21875000e-03	4.87500000e-03	9.62187500e-01
5.20799500e-06	1.07296875e+00	5.71875000e-03	4.00000000e-03	9.59375000e-01
5.21119500e-06	1.07109375e+00	4.59375000e-03	4.65625000e-03	9.53593750e-01
5.21439500e-06	1.08062500e+00	4.34375000e-03	5.43750000e-03	9.60468750e-01
5.21759500e-06	1.08046875e+00	4.46875000e-03	4.50000000e-03	9.57812500e-01
5.22079500e-06	1.07484375e+00	4.46875000e-03	4.87500000e-03	9.63593750e-01
5.22399500e-06	1.07609375e+00	4.59375000e-03	5.87500000e-03	9.58750000e-01
5.22719500e-06	1.09187500e+00	4.71875000e-03	5.59375000e-03	9.73437500e-01
5.23039500e-06	1.09406250e+00	4.71875000e-03	5.53125000e-03	9.61406250e-01
5.23359500e-06	1.10281250e+00	4.46875000e-03	4.46875000e-03	9.63437500e-01
5.23679500e-06	1.09500000e+00	4.96875000e-03	6.34375000e-03	9.66875000e-01
5.23999500e-06	1.09593750e+00	3.65625000e-03	5.50000000e-03	9.62343750e-01
5.24319500e-06	1.09406250e+00	3.50000000e-03	4.75000000e-03	9.73125000e-01
5.24639500e-06	1.09828125e+00	4.46875000e-03	5.93750000e-03	9.72343750e-01
5.24959500e-06	1.09546875e+00	4.46875000e-03	5.93750000e-03	9.80625000e-01
5.25279500e-06	1.11156250e+00	4.71875000e-03	5.81250000e-03	9.69218750e-01
5.25599500e-06	1.11031250e+00	2.84375000e-03	6.31250000e-03	9.74843750e-01
5.25919500e-06	1.12093750e+00	4.96875000e-03	6.09375000e-03	9.78593750e-01
5.26239500e-06	1.11796875e+00	4.96875000e-03	7.12500000e-03	9.82656250e-01
5.26559500e-06	1.11875000e+00	4.59375000e-03	6.37500000e-03	9.82343750e-01
[truncated: 29,260 more rows]
