# Supplementary material for: Collective dynamics and long-range order in thermal neuristor networks
Source: Nat Commun. 2024 Aug 14;15:6986. doi: 10.1038/s41467-024-51254-4 (PMC11324871; doi:10.1038/s41467-024-51254-4)
Supplement: Supplementary file 8 — Source Data [file 41467_2024_51254_MOESM8_ESM.zip › Source Data/Fig. 5/Fig. 5e.csv]

Model	MSO54
Channel	CH1		Channel	CH2		Channel	CH3		Channel	CH4
Waveform Type	ANALOG		Waveform Type	ANALOG		Waveform Type	ANALOG		Waveform Type	ANALOG
Horizontal Units	s		Horizontal Units	s		Horizontal Units	s		Horizontal Units	s
Sample Interval	3.20000000e-09		Sample Interval	3.20000000e-09		Sample Interval	3.20000000e-09		Sample Interval	3.20000000e-09
Record Length	31250		Record Length	31250		Record Length	31250		Record Length	31250
Zero Index	343.40156250		Zero Index	343.40156250		Zero Index	343.40156250		Zero Index	343.40156250
Vertical Units	V		Vertical Units	V		Vertical Units	V		Vertical Units	V
ANALOG_Thumbnail			ANALOG_Thumbnail			ANALOG_Thumbnail			ANALOG_Thumbnail
TIME	CH1	CH2	CH3	CH4
-1.09888500e-06	1.59375000e-02	-8.12500000e-04	-4.06250000e-04	-2.67187500e-02
-1.09568500e-06	1.32812500e-02	-2.81250000e-04	7.18750000e-04	-2.18750000e-02
-1.09248500e-06	3.75000000e-03	-3.12500000e-04	-2.81250000e-04	-1.23437500e-02
-1.08928500e-06	3.90625000e-03	-9.37500000e-05	4.68750000e-04	-2.50000000e-02
-1.08608500e-06	7.96875000e-03	-1.06250000e-03	-1.56250000e-04	-2.65625000e-02
-1.08288500e-06	1.51562500e-02	-1.81250000e-03	7.18750000e-04	-2.56250000e-02
-1.07968500e-06	2.21875000e-02	-4.37500000e-04	-1.65625000e-03	-2.25000000e-02
-1.07648500e-06	1.54687500e-02	5.93750000e-04	2.18750000e-04	-1.40625000e-02
-1.07328500e-06	1.64062500e-02	-1.06250000e-03	3.43750000e-04	-1.28125000e-02
-1.07008500e-06	6.56250000e-03	-1.71875000e-03	-2.81250000e-04	-2.70312500e-02
-1.06688500e-06	1.01562500e-02	8.43750000e-04	-1.56250000e-04	-1.45312500e-02
-1.06368500e-06	1.59375000e-02	-8.75000000e-04	5.93750000e-04	-2.35937500e-02
-1.06048500e-06	1.82812500e-02	-4.06250000e-04	-5.31250000e-04	-2.67187500e-02
-1.05728500e-06	4.53125000e-03	-2.00000000e-03	1.09375000e-03	-2.37500000e-02
-1.05408500e-06	9.53125000e-03	-1.87500000e-04	-1.78125000e-03	-2.09375000e-02
-1.05088500e-06	1.25000000e-02	-1.84375000e-03	-7.81250000e-04	-2.53125000e-02
-1.04768500e-06	1.00000000e-02	-1.06250000e-03	7.18750000e-04	-2.93750000e-02
-1.04448500e-06	8.90625000e-03	-1.84375000e-03	-3.12500000e-05	-2.73437500e-02
-1.04128500e-06	1.68750000e-02	2.18750000e-04	8.43750000e-04	-1.89062500e-02
-1.03808500e-06	1.15625000e-02	-4.06250000e-04	-1.28125000e-03	-2.85937500e-02
-1.03488500e-06	1.21875000e-02	-1.06250000e-03	-3.12500000e-05	-2.34375000e-02
-1.03168500e-06	5.93750000e-03	-7.81250000e-04	-1.87500000e-04	-2.68750000e-02
-1.02848500e-06	1.03125000e-02	-3.43750000e-04	-2.81250000e-04	-2.53125000e-02
-1.02528500e-06	5.78125000e-03	-3.12500000e-04	-1.65625000e-03	-2.62500000e-02
-1.02208500e-06	1.42187500e-02	-5.93750000e-04	-1.53125000e-03	-2.60937500e-02
-1.01888500e-06	1.62500000e-02	-9.37500000e-04	-3.12500000e-05	-1.82812500e-02
-1.01568500e-06	1.15625000e-02	-9.37500000e-04	-2.81250000e-04	-2.04687500e-02
-1.01248500e-06	8.75000000e-03	-9.68750000e-04	3.43750000e-04	-2.10937500e-02
-1.00928500e-06	1.98437500e-02	-1.90625000e-03	-7.81250000e-04	-1.26562500e-02
-1.00608500e-06	1.06250000e-02	-9.37500000e-04	-6.56250000e-04	-1.93750000e-02
-1.00288500e-06	1.32812500e-02	1.87500000e-04	3.43750000e-04	-2.06250000e-02
-9.99685000e-07	1.21875000e-02	-4.37500000e-04	-1.53125000e-03	-1.84375000e-02
-9.96485000e-07	1.15625000e-02	-1.31250000e-03	9.37500000e-05	-1.85937500e-02
-9.93285000e-07	1.46875000e-02	-1.87500000e-04	5.93750000e-04	-2.04687500e-02
-9.90085000e-07	4.53125000e-03	-6.56250000e-04	-1.28125000e-03	-2.65625000e-02
-9.86885000e-07	7.65625000e-03	-7.18750000e-04	3.43750000e-04	-2.21875000e-02
-9.83685000e-07	1.53125000e-02	8.12500000e-04	-1.53125000e-03	-2.26562500e-02
-9.80485000e-07	2.48437500e-02	-4.06250000e-04	7.18750000e-04	-2.71875000e-02
-9.77285000e-07	2.00000000e-02	-2.81250000e-04	-3.12500000e-05	-1.85937500e-02
-9.74085000e-07	1.75000000e-02	-7.50000000e-04	3.43750000e-04	-1.31250000e-02
-9.70885000e-07	1.31250000e-02	-2.18750000e-04	-1.28125000e-03	-1.75000000e-02
-9.67685000e-07	8.90625000e-03	-2.00000000e-03	-2.81250000e-04	-2.43750000e-02
-9.64485000e-07	1.54687500e-02	1.87500000e-04	4.68750000e-04	-1.45312500e-02
-9.61285000e-07	1.09375000e-02	-2.18750000e-04	-1.53125000e-03	-2.03125000e-02
-9.58085000e-07	1.54687500e-02	-8.12500000e-04	-1.53125000e-03	-1.90625000e-02
-9.54885000e-07	1.06250000e-02	-6.56250000e-04	-1.28125000e-03	-2.56250000e-02
-9.51685000e-07	1.71875000e-02	-6.25000000e-05	-1.03125000e-03	-1.71875000e-02
-9.48485000e-07	3.90625000e-03	-4.37500000e-04	-4.06250000e-04	-1.92187500e-02
-9.45285000e-07	8.59375000e-03	-1.34375000e-03	8.43750000e-04	-2.17187500e-02
-9.42085000e-07	1.32812500e-02	-6.56250000e-04	2.18750000e-04	-2.21875000e-02
-9.38885000e-07	6.56250000e-03	-9.06250000e-04	5.93750000e-04	-1.79687500e-02
-9.35685000e-07	1.64062500e-02	-5.93750000e-04	2.18750000e-04	-2.68750000e-02
-9.32485000e-07	1.40625000e-02	-1.28125000e-03	-6.56250000e-04	-2.93750000e-02
-9.29285000e-07	1.71875000e-02	-1.15625000e-03	-3.12500000e-05	-2.21875000e-02
-9.26085000e-07	1.32812500e-02	-5.62500000e-04	-1.56250000e-04	-1.70312500e-02
-9.22885000e-07	8.90625000e-03	-8.43750000e-04	1.09375000e-03	-1.79687500e-02
-9.19685000e-07	1.15625000e-02	-2.25000000e-03	5.93750000e-04	-1.68750000e-02
-9.16485000e-07	1.46875000e-02	1.87500000e-04	1.46875000e-03	-2.46875000e-02
-9.13285000e-07	1.50000000e-02	-4.37500000e-04	-3.12500000e-05	-1.82812500e-02
-9.10085000e-07	1.57812500e-02	-3.12500000e-04	-6.56250000e-04	-2.09375000e-02
-9.06885000e-07	8.75000000e-03	-5.31250000e-04	-6.56250000e-04	-1.60937500e-02
-9.03685000e-07	4.84375000e-03	-2.81250000e-04	7.18750000e-04	-1.85937500e-02
-9.00485000e-07	1.18750000e-02	-3.12500000e-04	6.25000000e-05	-2.43750000e-02
-8.97285000e-07	1.00000000e-02	-3.75000000e-04	-4.06250000e-04	-2.12500000e-02
-8.94085000e-07	8.12500000e-03	-4.68750000e-04	-7.81250000e-04	-2.60937500e-02
-8.90885000e-07	1.18750000e-02	-9.37500000e-04	-4.06250000e-04	-2.75000000e-02
-8.87685000e-07	5.46875000e-03	-6.87500000e-04	-5.31250000e-04	-2.60937500e-02
-8.84485000e-07	3.12500000e-03	5.62500000e-04	-7.81250000e-04	-2.73437500e-02
-8.81285000e-07	9.68750000e-03	4.68750000e-04	-5.31250000e-04	-2.18750000e-02
-8.78085000e-07	9.84375000e-03	-6.87500000e-04	7.18750000e-04	-1.95312500e-02
-8.74885000e-07	1.28125000e-02	-6.87500000e-04	9.37500000e-05	-1.04687500e-02
-8.71685000e-07	1.25000000e-02	-4.68750000e-04	9.68750000e-04	-1.51562500e-02
-8.68485000e-07	1.43750000e-02	3.12500000e-05	-1.93750000e-03	-2.54687500e-02
-8.65285000e-07	1.46875000e-02	-1.28125000e-03	4.68750000e-04	-2.60937500e-02
-8.62085000e-07	6.87500000e-03	1.56250000e-04	-3.12500000e-05	-1.67187500e-02
-8.58885000e-07	1.21875000e-02	-1.09375000e-03	-2.81250000e-04	-1.39062500e-02
-8.55685000e-07	1.70312500e-02	-9.37500000e-04	-1.78125000e-03	-1.87500000e-02
-8.52485000e-07	9.37500000e-03	-2.12500000e-03	2.18750000e-04	-2.51562500e-02
-8.49285000e-07	1.48437500e-02	-1.71875000e-03	-3.12500000e-05	-5.46875000e-03
-8.46085000e-07	1.39062500e-02	-4.68750000e-04	-7.81250000e-04	-3.12500000e-04
-8.42885000e-07	1.29687500e-02	-1.25000000e-03	-5.31250000e-04	-9.06250000e-03
-8.39685000e-07	1.56250000e-02	-1.21875000e-03	1.09375000e-03	-1.53125000e-02
-8.36485000e-07	1.15625000e-02	-4.06250000e-04	-3.12500000e-05	-9.06250000e-03
-8.33285000e-07	2.20312500e-02	8.12500000e-04	-7.81250000e-04	-9.84375000e-03
-8.30085000e-07	1.15625000e-02	-3.12500000e-04	-3.12500000e-05	-8.90625000e-03
-8.26885000e-07	1.03125000e-02	-1.09375000e-03	1.09375000e-03	-1.54687500e-02
-8.23685000e-07	1.59375000e-02	-5.31250000e-04	9.68750000e-04	-2.29687500e-02
-8.20485000e-07	1.57812500e-02	-6.25000000e-05	5.93750000e-04	-1.85937500e-02
-8.17285000e-07	1.12500000e-02	-2.00000000e-03	2.18750000e-04	-2.46875000e-02
-8.14085000e-07	1.39062500e-02	-1.31250000e-03	3.43750000e-04	-2.70312500e-02
-8.10885000e-07	1.10937500e-02	-1.56250000e-04	-1.15625000e-03	-1.68750000e-02
-8.07685000e-07	5.31250000e-03	-6.25000000e-04	-1.03125000e-03	-2.31250000e-02
-8.04485000e-07	4.21875000e-03	-5.31250000e-04	-3.12500000e-05	-2.06250000e-02
-8.01285000e-07	5.31250000e-03	-2.00000000e-03	-7.81250000e-04	-2.12500000e-02
-7.98085000e-07	3.90625000e-03	-9.37500000e-04	-5.31250000e-04	-2.51562500e-02
-7.94885000e-07	1.07812500e-02	-6.87500000e-04	-7.81250000e-04	-2.56250000e-02
-7.91685000e-07	1.04687500e-02	-6.87500000e-04	-1.03125000e-03	-2.09375000e-02
-7.88485000e-07	1.14062500e-02	-1.18750000e-03	8.43750000e-04	-2.04687500e-02
-7.85285000e-07	1.32812500e-02	-1.21875000e-03	-1.78125000e-03	-2.34375000e-02
-7.82085000e-07	9.53125000e-03	4.68750000e-04	-1.56250000e-04	-3.53125000e-02
-7.78885000e-07	1.28125000e-02	-1.03125000e-03	1.09375000e-03	-1.95312500e-02
-7.75685000e-07	6.25000000e-03	-1.18750000e-03	5.93750000e-04	-2.64062500e-02
-7.72485000e-07	1.64062500e-02	8.12500000e-04	9.37500000e-05	-2.32812500e-02
-7.69285000e-07	8.90625000e-03	-1.56250000e-04	-1.15625000e-03	-2.40625000e-02
-7.66085000e-07	1.01562500e-02	-9.06250000e-04	-5.31250000e-04	-2.51562500e-02
-7.62885000e-07	-3.28125000e-03	5.62500000e-04	1.90625000e-03	-2.67187500e-02
-7.59685000e-07	2.03125000e-03	-6.56250000e-04	-1.56250000e-04	-2.67187500e-02
-7.56485000e-07	1.06250000e-02	9.37500000e-05	-1.65625000e-03	-2.71875000e-02
-7.53285000e-07	1.01562500e-02	-1.12500000e-03	-4.37500000e-04	-2.70312500e-02
-7.50085000e-07	6.56250000e-03	-1.31250000e-03	-5.31250000e-04	-2.46875000e-02
-7.46885000e-07	1.17187500e-02	3.12500000e-04	4.68750000e-04	-3.25000000e-02
-7.43685000e-07	1.23437500e-02	-3.12500000e-04	-5.31250000e-04	-2.95312500e-02
-7.40485000e-07	6.25000000e-03	-1.18750000e-03	-1.28125000e-03	-3.39062500e-02
-7.37285000e-07	7.81250000e-03	-1.21875000e-03	-6.56250000e-04	-2.67187500e-02
-7.34085000e-07	4.06250000e-03	-1.06250000e-03	-1.90625000e-03	-3.14062500e-02
-7.30885000e-07	-1.40625000e-03	-1.96875000e-03	-1.65625000e-03	-3.42187500e-02
-7.27685000e-07	-1.71875000e-03	9.37500000e-05	-1.65625000e-03	-2.54687500e-02
-7.24485000e-07	-9.21875000e-03	-1.34375000e-03	-2.81250000e-04	-4.00000000e-02
-7.21285000e-07	4.68750000e-04	-8.12500000e-04	-1.28125000e-03	-2.93750000e-02
-7.18085000e-07	-7.03125000e-03	-1.75000000e-03	-1.28125000e-03	-3.07812500e-02
-7.14885000e-07	-3.75000000e-03	-5.93750000e-04	-1.78125000e-03	-3.03125000e-02
-7.11685000e-07	6.40625000e-03	-1.06250000e-03	3.43750000e-04	-3.18750000e-02
-7.08485000e-07	-7.18750000e-03	-1.87500000e-03	-7.81250000e-04	-2.81250000e-02
-7.05285000e-07	-2.65625000e-03	-9.68750000e-04	-2.81250000e-04	-3.32812500e-02
-7.02085000e-07	9.37500000e-04	-1.56250000e-04	-5.31250000e-04	-2.76562500e-02
-6.98885000e-07	5.46875000e-03	-2.25000000e-03	7.18750000e-04	-2.85937500e-02
-6.95685000e-07	8.12500000e-03	-7.50000000e-04	-1.40625000e-03	-3.26562500e-02
-6.92485000e-07	8.59375000e-03	-7.50000000e-04	-1.15625000e-03	-3.62500000e-02
-6.89285000e-07	5.46875000e-03	-2.37500000e-03	-1.28125000e-03	-3.82812500e-02
-6.86085000e-07	1.09375000e-02	-7.18750000e-04	5.93750000e-04	-3.50000000e-02
-6.82885000e-07	-3.28125000e-03	-1.34375000e-03	-5.31250000e-04	-3.12500000e-02
-6.79685000e-07	1.10937500e-02	2.18750000e-04	-5.31250000e-04	-3.26562500e-02
-6.76485000e-07	7.81250000e-03	-2.18750000e-04	-1.43750000e-03	-3.29687500e-02
-6.73285000e-07	3.59375000e-03	-9.37500000e-04	-1.65625000e-03	-4.00000000e-02
-6.70085000e-07	7.34375000e-03	-8.12500000e-04	-3.12500000e-05	-3.62500000e-02
-6.66885000e-07	7.65625000e-03	4.37500000e-04	-7.81250000e-04	-2.67187500e-02
-6.63685000e-07	4.68750000e-03	-1.50000000e-03	-7.81250000e-04	-3.95312500e-02
-6.60485000e-07	1.09375000e-02	-1.06250000e-03	7.18750000e-04	-4.37500000e-02
-6.57285000e-07	5.00000000e-03	-1.21875000e-03	-2.81250000e-04	-3.46875000e-02
-6.54085000e-07	1.51562500e-02	-9.68750000e-04	9.37500000e-05	-3.46875000e-02
-6.50885000e-07	5.93750000e-03	-1.31250000e-03	-1.78125000e-03	-2.82812500e-02
-6.47685000e-07	1.53125000e-02	-1.62500000e-03	2.18750000e-04	-3.06250000e-02
-6.44485000e-07	1.17187500e-02	-1.06250000e-03	-1.40625000e-03	-3.31250000e-02
-6.41285000e-07	1.25000000e-02	-8.75000000e-04	-5.31250000e-04	-3.40625000e-02
-6.38085000e-07	1.37500000e-02	-1.62500000e-03	-1.40625000e-03	-2.60937500e-02
-6.34885000e-07	1.76562500e-02	-1.03125000e-03	-4.06250000e-04	-2.23437500e-02
-6.31685000e-07	2.04687500e-02	-2.25000000e-03	3.43750000e-04	-2.45312500e-02
-6.28485000e-07	1.64062500e-02	-9.37500000e-04	-4.06250000e-04	-2.68750000e-02
-6.25285000e-07	2.09375000e-02	-5.93750000e-04	-3.12500000e-05	-3.03125000e-02
-6.22085000e-07	1.57812500e-02	-6.25000000e-04	3.43750000e-04	-2.68750000e-02
-6.18885000e-07	1.34375000e-02	-1.31250000e-03	-3.12500000e-05	-2.31250000e-02
-6.15685000e-07	1.75000000e-02	3.12500000e-05	7.18750000e-04	-3.06250000e-02
-6.12485000e-07	1.25000000e-02	-1.78125000e-03	-1.65625000e-03	-3.03125000e-02
-6.09285000e-07	1.35937500e-02	-8.12500000e-04	-1.56250000e-04	-3.28125000e-02
-6.06085000e-07	7.81250000e-03	-1.18750000e-03	-1.15625000e-03	-2.73437500e-02
-6.02885000e-07	1.23437500e-02	-8.43750000e-04	-2.81250000e-04	-2.76562500e-02
-5.99685000e-07	1.14062500e-02	-2.09375000e-03	-4.06250000e-04	-2.43750000e-02
-5.96485000e-07	2.81250000e-03	-1.71875000e-03	-1.28125000e-03	-2.76562500e-02
-5.93285000e-07	1.45312500e-02	3.12500000e-04	-1.90625000e-03	-3.10937500e-02
-5.90085000e-07	1.28125000e-02	-2.50000000e-04	-1.56250000e-04	-3.20312500e-02
-5.86885000e-07	6.09375000e-03	-9.06250000e-04	-1.03125000e-03	-3.45312500e-02
-5.83685000e-07	1.25000000e-02	-3.28125000e-03	9.37500000e-05	-2.23437500e-02
-5.80485000e-07	6.25000000e-03	-5.62500000e-04	-1.28125000e-03	-2.84375000e-02
-5.77285000e-07	1.07812500e-02	-5.62500000e-04	-7.81250000e-04	-2.53125000e-02
-5.74085000e-07	6.56250000e-03	-4.37500000e-04	-4.06250000e-04	-3.26562500e-02
-5.70885000e-07	1.14062500e-02	-1.12500000e-03	8.43750000e-04	-3.68750000e-02
-5.67685000e-07	9.53125000e-03	-9.68750000e-04	-2.03125000e-03	-2.65625000e-02
-5.64485000e-07	6.25000000e-03	-1.21875000e-03	-1.90625000e-03	-2.65625000e-02
-5.61285000e-07	4.37500000e-03	-9.68750000e-04	-1.65625000e-03	-3.93750000e-02
-5.58085000e-07	4.53125000e-03	-2.81250000e-04	-1.53125000e-03	-4.04687500e-02
-5.54885000e-07	-2.96875000e-03	-8.12500000e-04	-5.31250000e-04	-3.48437500e-02
-5.51685000e-07	5.15625000e-03	-3.75000000e-04	-6.56250000e-04	-3.43750000e-02
-5.48485000e-07	-3.12500000e-04	-1.59375000e-03	3.43750000e-04	-3.62500000e-02
-5.45285000e-07	-6.25000000e-04	-1.25000000e-03	1.71875000e-03	-4.07812500e-02
-5.42085000e-07	-6.25000000e-04	-5.62500000e-04	-1.40625000e-03	-3.42187500e-02
-5.38885000e-07	-4.53125000e-03	-1.59375000e-03	-1.15625000e-03	-3.78125000e-02
-5.35685000e-07	3.12500000e-04	-1.18750000e-03	-1.28125000e-03	-3.43750000e-02
-5.32485000e-07	4.21875000e-03	-1.03125000e-03	-4.06250000e-04	-3.62500000e-02
-5.29285000e-07	-7.34375000e-03	-2.46875000e-03	3.43750000e-04	-3.21875000e-02
-5.26085000e-07	1.71875000e-03	-1.34375000e-03	-2.40625000e-03	-3.37500000e-02
-5.22885000e-07	-1.71875000e-03	-2.09375000e-03	-1.90625000e-03	-3.14062500e-02
-5.19685000e-07	-9.53125000e-03	-1.50000000e-03	-5.31250000e-04	-3.53125000e-02
-5.16485000e-07	1.50000000e-02	-8.43750000e-04	3.43750000e-04	-3.89062500e-02
-5.13285000e-07	9.53125000e-03	-4.68750000e-04	-3.12500000e-05	-3.04687500e-02
-5.10085000e-07	5.15625000e-03	2.18750000e-04	-6.56250000e-04	-3.67187500e-02
-5.06885000e-07	1.78125000e-02	-1.75000000e-03	1.09375000e-03	-2.73437500e-02
-5.03685000e-07	5.15625000e-03	-2.09375000e-03	4.68750000e-04	-2.54687500e-02
-5.00485000e-07	8.12500000e-03	6.87500000e-04	-6.56250000e-04	-3.42187500e-02
-4.97285000e-07	4.06250000e-03	-6.25000000e-05	-3.12500000e-05	-2.87500000e-02
-4.94085000e-07	3.28125000e-03	-1.87500000e-04	-2.81250000e-04	-3.26562500e-02
-4.90885000e-07	5.46875000e-03	-6.87500000e-04	9.37500000e-05	-3.28125000e-02
-4.87685000e-07	5.78125000e-03	6.25000000e-05	-2.81250000e-04	-3.07812500e-02
-4.84485000e-07	1.26562500e-02	-2.37500000e-03	-7.81250000e-04	-2.54687500e-02
-4.81285000e-07	1.48437500e-02	-1.62500000e-03	-7.81250000e-04	-2.84375000e-02
-4.78085000e-07	4.37500000e-03	-1.87500000e-04	-3.12500000e-05	-3.26562500e-02
-4.74885000e-07	1.04687500e-02	-1.25000000e-03	-3.12500000e-05	-3.21875000e-02
-4.71685000e-07	1.60937500e-02	-9.68750000e-04	-1.65625000e-03	-2.98437500e-02
-4.68485000e-07	1.18750000e-02	-1.18750000e-03	9.37500000e-05	-3.26562500e-02
-4.65285000e-07	8.90625000e-03	-1.21875000e-03	-1.15625000e-03	-3.45312500e-02
-4.62085000e-07	2.17187500e-02	-7.50000000e-04	-1.28125000e-03	-3.68750000e-02
-4.58885000e-07	9.84375000e-03	-9.37500000e-04	-2.81250000e-04	-4.12500000e-02
-4.55685000e-07	8.59375000e-03	-1.34375000e-03	9.68750000e-04	-2.76562500e-02
-4.52485000e-07	8.59375000e-03	-1.21875000e-03	-7.81250000e-04	-3.39062500e-02
-4.49285000e-07	1.51562500e-02	-8.43750000e-04	-7.81250000e-04	-2.76562500e-02
-4.46085000e-07	8.12500000e-03	-6.87500000e-04	-1.03125000e-03	-3.25000000e-02
-4.42885000e-07	8.75000000e-03	-3.43750000e-04	8.43750000e-04	-3.40625000e-02
-4.39685000e-07	1.18750000e-02	-1.43750000e-03	-1.03125000e-03	-2.98437500e-02
-4.36485000e-07	5.93750000e-03	-6.56250000e-04	-1.28125000e-03	-2.84375000e-02
-4.33285000e-07	1.42187500e-02	-1.62500000e-03	-1.03125000e-03	-3.29687500e-02
-4.30085000e-07	7.18750000e-03	7.18750000e-04	-1.56250000e-04	-2.29687500e-02
-4.26885000e-07	7.34375000e-03	-1.09375000e-03	-1.56250000e-04	-3.60937500e-02
-4.23685000e-07	9.06250000e-03	1.87500000e-04	-3.12500000e-05	-3.09375000e-02
-4.20485000e-07	1.25000000e-03	-2.50000000e-04	-2.81250000e-04	-3.07812500e-02
-4.17285000e-07	7.81250000e-03	-1.96875000e-03	1.59375000e-03	-2.93750000e-02
-4.14085000e-07	4.84375000e-03	-1.46875000e-03	9.37500000e-05	-2.37500000e-02
-4.10885000e-07	-1.40625000e-03	1.56250000e-04	-5.31250000e-04	-3.29687500e-02
-4.07685000e-07	-9.37500000e-04	-1.87500000e-03	-1.03125000e-03	-4.42187500e-02
-4.04485000e-07	-6.56250000e-03	-2.18750000e-04	-4.06250000e-04	-4.18750000e-02
-4.01285000e-07	-6.09375000e-03	-1.46875000e-03	-1.40625000e-03	-3.85937500e-02
-3.98085000e-07	-2.34375000e-03	-1.62500000e-03	-1.81250000e-03	-4.39062500e-02
-3.94885000e-07	-4.37500000e-03	-7.81250000e-04	-1.40625000e-03	-5.21875000e-02
-3.91685000e-07	-7.03125000e-03	-2.00000000e-03	6.25000000e-05	-4.21875000e-02
-3.88485000e-07	-7.81250000e-03	-8.43750000e-04	-2.15625000e-03	-5.06250000e-02
-3.85285000e-07	-7.81250000e-03	-5.62500000e-04	-1.65625000e-03	-4.21875000e-02
-3.82085000e-07	-6.40625000e-03	-1.62500000e-03	-1.78125000e-03	-5.21875000e-02
-3.78885000e-07	-7.81250000e-03	-2.28125000e-03	-1.90625000e-03	-5.51562500e-02
-3.75685000e-07	-8.43750000e-03	-2.21875000e-03	-1.90625000e-03	-5.85937500e-02
-3.72485000e-07	-1.06250000e-02	-5.93750000e-04	2.18750000e-04	-4.56250000e-02
-3.69285000e-07	-1.18750000e-02	-3.00000000e-03	-3.50000000e-03	-4.64062500e-02
-3.66085000e-07	-1.73437500e-02	-2.53125000e-03	-1.15625000e-03	-4.15625000e-02
-3.62885000e-07	-7.34375000e-03	-8.12500000e-04	-6.87500000e-04	-4.23437500e-02
-3.59685000e-07	-7.18750000e-03	3.12500000e-05	-6.56250000e-04	-4.29687500e-02
-3.56485000e-07	-6.25000000e-04	-1.25000000e-03	-1.43750000e-03	-4.95312500e-02
-3.53285000e-07	-4.53125000e-03	-2.87500000e-03	-6.56250000e-04	-3.95312500e-02
-3.50085000e-07	3.43750000e-03	-2.12500000e-03	-2.03125000e-03	-3.59375000e-02
-3.46885000e-07	1.09375000e-03	-1.34375000e-03	-1.15625000e-03	-3.17187500e-02
-3.43685000e-07	-8.43750000e-03	-2.53125000e-03	-1.90625000e-03	-3.35937500e-02
-3.40485000e-07	8.90625000e-03	-1.12500000e-03	-1.15625000e-03	-3.93750000e-02
-3.37285000e-07	3.75000000e-03	-9.06250000e-04	-1.40625000e-03	-2.92187500e-02
-3.34085000e-07	5.00000000e-03	2.81250000e-04	-6.56250000e-04	-3.15625000e-02
-3.30885000e-07	1.56250000e-04	-1.87500000e-04	-1.06250000e-03	-3.59375000e-02
-3.27685000e-07	6.87500000e-03	-1.59375000e-03	9.37500000e-05	-4.64062500e-02
-3.24485000e-07	2.03125000e-03	-2.31250000e-03	-1.78125000e-03	-2.84375000e-02
-3.21285000e-07	6.25000000e-03	-7.18750000e-04	-1.15625000e-03	-2.37500000e-02
-3.18085000e-07	-1.56250000e-04	-1.15625000e-03	7.18750000e-04	-3.03125000e-02
-3.14885000e-07	2.65625000e-03	-1.06250000e-03	3.43750000e-04	-4.29687500e-02
-3.11685000e-07	1.28125000e-02	-3.12500000e-04	-1.90625000e-03	-2.59375000e-02
-3.08485000e-07	1.23437500e-02	-8.43750000e-04	-1.56250000e-04	-2.42187500e-02
-3.05285000e-07	1.65625000e-02	-1.75000000e-03	-1.78125000e-03	-2.92187500e-02
-3.02085000e-07	1.20312500e-02	-1.31250000e-03	-4.06250000e-04	-2.81250000e-02
-2.98885000e-07	1.35937500e-02	2.81250000e-04	3.43750000e-04	-3.34375000e-02
-2.95685000e-07	1.25000000e-02	-8.75000000e-04	-4.37500000e-04	-3.01562500e-02
-2.92485000e-07	1.90625000e-02	-9.37500000e-05	-5.31250000e-04	-1.95312500e-02
-2.89285000e-07	1.15625000e-02	-1.81250000e-03	-2.81250000e-04	-2.73437500e-02
-2.86085000e-07	1.85937500e-02	-8.12500000e-04	-4.06250000e-04	-1.85937500e-02
-2.82885000e-07	1.39062500e-02	-8.43750000e-04	-4.06250000e-04	-2.29687500e-02
-2.79685000e-07	1.09375000e-02	-1.09375000e-03	-1.65625000e-03	-2.70312500e-02
-2.76485000e-07	1.39062500e-02	-5.62500000e-04	-1.03125000e-03	-2.12500000e-02
-2.73285000e-07	1.78125000e-02	-4.06250000e-04	-1.15625000e-03	-2.14062500e-02
-2.70085000e-07	2.04687500e-02	-2.18750000e-04	-1.15625000e-03	-2.81250000e-02
-2.66885000e-07	2.29687500e-02	9.37500000e-05	-4.06250000e-04	-1.96875000e-02
-2.63685000e-07	1.73437500e-02	-4.06250000e-04	-1.56250000e-04	-2.73437500e-02
-2.60485000e-07	2.64062500e-02	-3.12500000e-05	4.68750000e-04	-2.54687500e-02
-2.57285000e-07	2.84375000e-02	6.56250000e-04	-1.56250000e-04	-2.37500000e-02
-2.54085000e-07	2.15625000e-02	-1.84375000e-03	-1.65625000e-03	-2.25000000e-02
-2.50885000e-07	1.70312500e-02	-1.28125000e-03	-7.81250000e-04	-1.67187500e-02
-2.47685000e-07	1.01562500e-02	-8.12500000e-04	-6.56250000e-04	-1.67187500e-02
-2.44485000e-07	1.73437500e-02	-9.68750000e-04	7.18750000e-04	-1.78125000e-02
-2.41285000e-07	1.04687500e-02	-3.12500000e-04	8.43750000e-04	-1.92187500e-02
-2.38085000e-07	1.60937500e-02	1.87500000e-04	-1.56250000e-04	-2.98437500e-02
-2.34885000e-07	1.25000000e-02	-3.12500000e-05	8.43750000e-04	-2.56250000e-02
-2.31685000e-07	1.82812500e-02	-1.09375000e-03	3.43750000e-04	-2.54687500e-02
-2.28485000e-07	1.90625000e-02	-1.09375000e-03	4.68750000e-04	-2.87500000e-02
-2.25285000e-07	1.60937500e-02	-5.62500000e-04	1.09375000e-03	-2.10937500e-02
-2.22085000e-07	2.46875000e-02	1.87500000e-04	-5.31250000e-04	-2.48437500e-02
-2.18885000e-07	2.21875000e-02	1.87500000e-04	-1.53125000e-03	-2.84375000e-02
-2.15685000e-07	1.89062500e-02	-1.34375000e-03	-7.81250000e-04	-2.26562500e-02
-2.12485000e-07	1.87500000e-02	-1.34375000e-03	-8.12500000e-04	-2.39062500e-02
-2.09285000e-07	2.17187500e-02	-9.68750000e-04	-1.56250000e-04	-1.90625000e-02
-2.06085000e-07	2.48437500e-02	-6.87500000e-04	1.46875000e-03	-2.28125000e-02
-2.02885000e-07	2.34375000e-02	-6.87500000e-04	3.43750000e-04	-1.79687500e-02
-1.99685000e-07	1.56250000e-02	6.25000000e-05	2.18750000e-04	-1.28125000e-02
-1.96485000e-07	1.57812500e-02	-1.34375000e-03	-9.06250000e-04	-1.43750000e-02
-1.93285000e-07	2.15625000e-02	-3.12500000e-04	-1.40625000e-03	-1.51562500e-02
-1.90085000e-07	1.95312500e-02	6.25000000e-05	4.68750000e-04	-1.01562500e-02
-1.86885000e-07	2.00000000e-02	-6.87500000e-04	7.18750000e-04	-1.50000000e-02
-1.83685000e-07	2.73437500e-02	5.62500000e-04	8.43750000e-04	-2.03125000e-02
-1.80485000e-07	2.29687500e-02	5.93750000e-04	9.37500000e-05	-1.48437500e-02
-1.77285000e-07	2.76562500e-02	-1.71875000e-03	7.18750000e-04	-1.46875000e-02
-1.74085000e-07	2.07812500e-02	3.43750000e-04	1.09375000e-03	-1.73437500e-02
-1.70885000e-07	2.25000000e-02	-6.87500000e-04	-3.12500000e-05	-1.65625000e-02
-1.67685000e-07	2.84375000e-02	-5.00000000e-04	-6.56250000e-04	-1.56250000e-02
-1.64485000e-07	3.04687500e-02	-2.18750000e-04	1.21875000e-03	-9.53125000e-03
-1.61285000e-07	1.43750000e-02	-4.68750000e-04	9.37500000e-05	-2.01562500e-02
-1.58085000e-07	1.76562500e-02	-5.62500000e-04	-4.06250000e-04	-2.48437500e-02
-1.54885000e-07	2.00000000e-02	4.68750000e-04	-1.03125000e-03	-2.01562500e-02
-1.51685000e-07	1.96875000e-02	-2.62500000e-03	-5.31250000e-04	-2.73437500e-02
-1.48485000e-07	1.35937500e-02	-4.37500000e-04	1.31250000e-03	-2.42187500e-02
-1.45285000e-07	1.43750000e-02	-4.06250000e-04	-1.53125000e-03	-2.85937500e-02
-1.42085000e-07	1.12500000e-02	-1.53125000e-03	2.18750000e-04	-2.65625000e-02
-1.38885000e-07	1.57812500e-02	-1.06250000e-03	3.43750000e-04	-2.34375000e-02
-1.35685000e-07	9.37500000e-03	-6.87500000e-04	9.37500000e-05	-2.56250000e-02
-1.32485000e-07	1.40625000e-02	-3.12500000e-04	9.37500000e-05	-2.25000000e-02
-1.29285000e-07	1.62500000e-02	2.81250000e-04	-7.81250000e-04	-2.17187500e-02
-1.26085000e-07	8.28125000e-03	-9.37500000e-04	-1.56250000e-04	-2.00000000e-02
-1.22885000e-07	1.45312500e-02	-2.03125000e-03	-3.12500000e-05	-2.64062500e-02
-1.19685000e-07	1.73437500e-02	-5.62500000e-04	-1.03125000e-03	-1.85937500e-02
-1.16485000e-07	1.34375000e-02	3.12500000e-05	-1.03125000e-03	-2.15625000e-02
-1.13285000e-07	2.85937500e-02	-3.12500000e-04	-1.15625000e-03	-1.68750000e-02
-1.10085000e-07	5.29687500e-02	5.62500000e-04	-3.12500000e-05	-7.81250000e-03
-1.06885000e-07	1.24062500e-01	-1.87500000e-04	9.06250000e-04	-1.78125000e-02
-1.03685000e-07	2.12968750e-01	6.56250000e-04	7.81250000e-04	-1.37500000e-02
-1.00485000e-07	3.21250000e-01	1.03125000e-03	-1.28125000e-03	-1.76562500e-02
-9.72850000e-08	3.91718750e-01	6.87500000e-04	9.37500000e-05	-9.68750000e-03
-9.40850000e-08	4.09375000e-01	-5.62500000e-04	-5.93750000e-04	2.78125000e-02
-9.08850000e-08	3.49843750e-01	8.12500000e-04	-4.06250000e-04	5.76562500e-02
-8.76850000e-08	2.73437500e-01	-1.62500000e-03	5.93750000e-04	7.71875000e-02
-8.44850000e-08	2.06250000e-01	4.37500000e-04	-4.06250000e-04	7.40625000e-02
-8.12850000e-08	1.62500000e-01	-1.87500000e-04	9.37500000e-05	4.43750000e-02
-7.80850000e-08	1.68593750e-01	-2.18750000e-04	9.37500000e-05	-1.46875000e-02
-7.48850000e-08	1.84531250e-01	5.31250000e-04	3.43750000e-04	-4.46875000e-02
-7.16850000e-08	2.26093750e-01	1.56250000e-04	6.25000000e-05	-5.09375000e-02
-6.84850000e-08	2.78593750e-01	5.62500000e-04	5.93750000e-04	-1.73437500e-02
-6.52850000e-08	3.41250000e-01	-3.12500000e-04	-1.28125000e-03	5.07812500e-02
-6.20850000e-08	3.80000000e-01	-7.81250000e-04	-1.03125000e-03	1.16093750e-01
-5.88850000e-08	3.75937500e-01	-1.62500000e-03	9.37500000e-05	1.48906250e-01
-5.56850000e-08	3.31093750e-01	-3.43750000e-04	7.81250000e-04	1.33125000e-01
-5.24850000e-08	2.86250000e-01	4.06250000e-04	9.37500000e-05	9.57812500e-02
-4.92850000e-08	2.47656250e-01	6.56250000e-04	9.68750000e-04	3.12500000e-02
-4.60850000e-08	2.45781250e-01	1.21875000e-03	-4.06250000e-04	-4.68750000e-03
-4.28850000e-08	2.67812500e-01	1.56250000e-04	7.18750000e-04	-4.37500000e-03
-3.96850000e-08	2.92968750e-01	1.18750000e-03	4.68750000e-04	2.09375000e-02
-3.64850000e-08	3.02187500e-01	1.40625000e-03	9.37500000e-05	7.07812500e-02
-3.32850000e-08	3.13593750e-01	-2.15625000e-03	-2.81250000e-04	1.15468750e-01
-3.00850000e-08	3.29218750e-01	-1.00000000e-03	-1.56250000e-04	1.63750000e-01
-2.68850000e-08	3.56406250e-01	-6.25000000e-04	5.93750000e-04	1.60937500e-01
-2.36850000e-08	3.70781250e-01	-1.18750000e-03	-3.12500000e-05	1.26875000e-01
-2.04850000e-08	3.69062500e-01	-1.56250000e-04	2.18750000e-04	8.93750000e-02
-1.72850000e-08	3.47968750e-01	-3.12500000e-04	-1.56250000e-04	6.29687500e-02
-1.40850000e-08	3.23437500e-01	1.56250000e-03	1.87500000e-04	5.20312500e-02
-1.08850000e-08	3.03125000e-01	1.03125000e-03	-2.81250000e-04	5.68750000e-02
-7.68500000e-09	3.20156250e-01	-5.31250000e-04	-2.81250000e-04	9.76562500e-02
-4.48500000e-09	3.25000000e-01	-6.87500000e-04	9.37500000e-05	1.32812500e-01
-1.28500000e-09	3.59531250e-01	8.12500000e-04	-3.12500000e-05	1.68593750e-01
1.91500000e-09	3.86406250e-01	-5.00000000e-04	2.18750000e-04	1.81093750e-01
5.11500000e-09	4.00312500e-01	3.12500000e-04	1.53125000e-03	1.63125000e-01
8.31500000e-09	4.31250000e-01	-5.62500000e-04	2.18750000e-04	1.43125000e-01
1.15150000e-08	4.28593750e-01	1.87500000e-04	-2.81250000e-04	1.22343750e-01
1.47150000e-08	4.21250000e-01	1.09375000e-03	-5.31250000e-04	1.22812500e-01
1.79150000e-08	3.99531250e-01	8.43750000e-04	1.18750000e-03	1.25156250e-01
2.11150000e-08	3.66875000e-01	6.25000000e-05	-3.12500000e-05	1.33125000e-01
2.43150000e-08	3.61718750e-01	-4.37500000e-04	7.18750000e-04	1.58125000e-01
2.75150000e-08	3.77968750e-01	-7.18750000e-04	-1.56250000e-04	1.60468750e-01
3.07150000e-08	3.86093750e-01	-1.87500000e-04	2.18750000e-04	1.85000000e-01
3.39150000e-08	4.11875000e-01	-1.21875000e-03	9.37500000e-05	1.87187500e-01
3.71150000e-08	4.35937500e-01	1.59375000e-03	-3.12500000e-05	1.84843750e-01
4.03150000e-08	4.45156250e-01	3.12500000e-05	-3.12500000e-05	1.80781250e-01
4.35150000e-08	4.61250000e-01	-5.62500000e-04	-1.56250000e-04	1.83281250e-01
4.67150000e-08	4.65312500e-01	4.68750000e-04	-3.12500000e-05	1.65156250e-01
4.99150000e-08	4.47812500e-01	-7.18750000e-04	-5.31250000e-04	1.71562500e-01
5.31150000e-08	4.39687500e-01	-8.75000000e-04	-2.15625000e-03	1.85312500e-01
5.63150000e-08	4.21250000e-01	8.43750000e-04	2.18750000e-04	1.91093750e-01
5.95150000e-08	4.16250000e-01	5.62500000e-04	-1.03125000e-03	2.22500000e-01
6.27150000e-08	4.31562500e-01	9.37500000e-04	-3.12500000e-05	2.15468750e-01
6.59150000e-08	4.43593750e-01	-9.37500000e-05	-5.31250000e-04	2.24843750e-01
6.91150000e-08	4.56875000e-01	1.87500000e-04	4.68750000e-04	2.19687500e-01
7.23150000e-08	4.73281250e-01	8.12500000e-04	1.21875000e-03	2.20000000e-01
7.55150000e-08	4.89687500e-01	-1.21875000e-03	1.21875000e-03	2.14531250e-01
7.87150000e-08	4.99843750e-01	-4.68750000e-04	7.18750000e-04	2.16718750e-01
8.19150000e-08	5.02812500e-01	-1.46875000e-03	1.09375000e-03	2.23593750e-01
8.51150000e-08	4.95781250e-01	-1.87500000e-04	8.43750000e-04	2.48593750e-01
8.83150000e-08	4.86718750e-01	1.71875000e-03	1.09375000e-03	2.55468750e-01
9.15150000e-08	4.79843750e-01	1.93750000e-03	-5.31250000e-04	2.53593750e-01
9.47150000e-08	4.81718750e-01	9.37500000e-04	-4.06250000e-04	2.67656250e-01
9.79150000e-08	4.90625000e-01	6.25000000e-05	-1.56250000e-04	2.68437500e-01
1.01115000e-07	4.95937500e-01	1.31250000e-03	-2.81250000e-04	2.60156250e-01
1.04315000e-07	5.15625000e-01	5.62500000e-04	-7.81250000e-04	2.58750000e-01
1.07515000e-07	5.26406250e-01	-4.37500000e-04	1.21875000e-03	2.57656250e-01
1.10715000e-07	5.33125000e-01	-3.12500000e-05	8.43750000e-04	2.74687500e-01
1.13915000e-07	5.42343750e-01	2.21875000e-03	-1.56250000e-04	2.75000000e-01
1.17115000e-07	5.36562500e-01	-3.12500000e-04	9.37500000e-05	2.81718750e-01
1.20315000e-07	5.36718750e-01	8.43750000e-04	7.18750000e-04	2.94375000e-01
1.23515000e-07	5.30625000e-01	1.34375000e-03	-4.06250000e-04	2.87187500e-01
1.26715000e-07	5.33281250e-01	2.81250000e-04	7.18750000e-04	2.97031250e-01
1.29915000e-07	5.34062500e-01	9.06250000e-04	3.43750000e-04	3.02031250e-01
1.33115000e-07	5.42343750e-01	1.43750000e-03	5.62500000e-04	2.87500000e-01
1.36315000e-07	5.48125000e-01	-4.68750000e-04	9.37500000e-05	2.96250000e-01
1.39515000e-07	5.64531250e-01	1.06250000e-03	9.37500000e-05	2.93906250e-01
1.42715000e-07	5.72031250e-01	1.56250000e-04	8.43750000e-04	3.09218750e-01
1.45915000e-07	5.76562500e-01	-3.12500000e-04	1.53125000e-03	3.21093750e-01
1.49115000e-07	5.67500000e-01	-3.43750000e-04	1.18750000e-03	3.27031250e-01
1.52315000e-07	5.76718750e-01	1.34375000e-03	8.43750000e-04	3.27656250e-01
1.55515000e-07	5.86250000e-01	-7.50000000e-04	2.34375000e-03	3.21875000e-01
1.58715000e-07	5.94531250e-01	3.12500000e-04	4.68750000e-04	3.28437500e-01
1.61915000e-07	5.90468750e-01	1.68750000e-03	4.68750000e-04	3.36875000e-01
1.65115000e-07	5.96093750e-01	1.68750000e-03	-1.56250000e-04	3.35625000e-01
1.68315000e-07	5.97031250e-01	1.28125000e-03	3.12500000e-04	3.37187500e-01
1.71515000e-07	6.01250000e-01	-9.37500000e-05	5.93750000e-04	3.41093750e-01
1.74715000e-07	6.14843750e-01	1.46875000e-03	1.09375000e-03	3.48906250e-01
1.77915000e-07	6.16093750e-01	9.37500000e-04	9.06250000e-04	3.52343750e-01
1.81115000e-07	6.23906250e-01	1.87500000e-04	4.68750000e-04	3.55312500e-01
1.84315000e-07	6.27968750e-01	2.81250000e-04	2.15625000e-03	3.72187500e-01
1.87515000e-07	6.30156250e-01	3.12500000e-05	5.93750000e-04	3.72656250e-01
1.90715000e-07	6.34062500e-01	2.31250000e-03	4.68750000e-04	3.77031250e-01
1.93915000e-07	6.37968750e-01	2.06250000e-03	-1.56250000e-04	3.81875000e-01
1.97115000e-07	6.41250000e-01	1.56250000e-03	2.40625000e-03	3.69218750e-01
2.00315000e-07	6.30781250e-01	4.37500000e-04	3.43750000e-04	3.71250000e-01
2.03515000e-07	6.34843750e-01	1.15625000e-03	8.43750000e-04	3.85937500e-01
2.06715000e-07	6.43281250e-01	1.56250000e-03	1.31250000e-03	3.86250000e-01
2.09915000e-07	6.55468750e-01	1.87500000e-04	1.71875000e-03	3.95625000e-01
2.13115000e-07	6.53593750e-01	4.06250000e-04	5.93750000e-04	4.08125000e-01
2.16315000e-07	6.65156250e-01	6.56250000e-04	1.03125000e-03	3.99062500e-01
2.19515000e-07	6.77343750e-01	2.81250000e-04	-3.12500000e-04	4.02656250e-01
2.22715000e-07	6.72656250e-01	1.09375000e-03	1.34375000e-03	3.99687500e-01
2.25915000e-07	6.79062500e-01	9.37500000e-04	4.68750000e-04	4.00937500e-01
2.29115000e-07	6.72500000e-01	7.18750000e-04	4.68750000e-04	4.09218750e-01
2.32315000e-07	6.68750000e-01	5.62500000e-04	1.21875000e-03	4.05625000e-01
2.35515000e-07	6.70937500e-01	8.43750000e-04	1.96875000e-03	4.16718750e-01
2.38715000e-07	6.71250000e-01	5.93750000e-04	6.56250000e-04	4.22031250e-01
2.41915000e-07	6.87343750e-01	5.62500000e-04	-1.56250000e-04	4.30000000e-01
2.45115000e-07	6.85781250e-01	2.81250000e-04	1.09375000e-03	4.25156250e-01
2.48315000e-07	6.96718750e-01	1.21875000e-03	4.68750000e-04	4.33906250e-01
2.51515000e-07	7.04531250e-01	9.68750000e-04	9.37500000e-05	4.39062500e-01
2.54715000e-07	7.01562500e-01	2.31250000e-03	1.34375000e-03	4.32500000e-01
2.57915000e-07	7.17500000e-01	6.56250000e-04	1.21875000e-03	4.33750000e-01
2.61115000e-07	7.02968750e-01	-2.18750000e-04	1.12500000e-03	4.40156250e-01
2.64315000e-07	7.15156250e-01	1.18750000e-03	5.93750000e-04	4.50937500e-01
2.67515000e-07	7.18593750e-01	1.21875000e-03	2.03125000e-03	4.49531250e-01
2.70715000e-07	7.18593750e-01	-3.43750000e-04	4.68750000e-04	4.63906250e-01
2.73915000e-07	7.14843750e-01	1.31250000e-03	1.03125000e-03	4.62031250e-01
2.77115000e-07	7.27187500e-01	1.43750000e-03	1.65625000e-03	4.59531250e-01
2.80315000e-07	7.24843750e-01	3.12500000e-04	4.68750000e-04	4.63906250e-01
2.83515000e-07	7.36875000e-01	6.56250000e-04	1.96875000e-03	4.63906250e-01
2.86715000e-07	7.30937500e-01	6.25000000e-05	3.43750000e-04	4.60156250e-01
2.89915000e-07	7.40468750e-01	-6.25000000e-05	1.62500000e-03	4.72656250e-01
2.93115000e-07	7.39375000e-01	9.37500000e-04	-5.31250000e-04	4.72500000e-01
2.96315000e-07	7.46250000e-01	5.62500000e-04	2.18750000e-04	4.82343750e-01
2.99515000e-07	7.53906250e-01	1.31250000e-03	1.34375000e-03	4.88437500e-01
3.02715000e-07	7.54531250e-01	8.12500000e-04	4.68750000e-04	5.00625000e-01
3.05915000e-07	7.59218750e-01	1.93750000e-03	9.06250000e-04	5.00937500e-01
3.09115000e-07	7.59531250e-01	1.87500000e-04	-1.87500000e-04	5.01718750e-01
3.12315000e-07	7.71875000e-01	7.81250000e-04	2.18750000e-04	5.03125000e-01
3.15515000e-07	7.57187500e-01	9.37500000e-04	5.93750000e-04	5.01093750e-01
3.18715000e-07	7.78281250e-01	1.18750000e-03	2.15625000e-03	5.12031250e-01
3.21915000e-07	7.73281250e-01	4.06250000e-04	7.18750000e-04	5.09843750e-01
3.25115000e-07	7.81562500e-01	1.18750000e-03	7.18750000e-04	5.17968750e-01
3.28315000e-07	7.76875000e-01	1.90625000e-03	1.09375000e-03	5.25625000e-01
3.31515000e-07	7.88593750e-01	1.68750000e-03	2.18750000e-04	5.33906250e-01
3.34715000e-07	7.88593750e-01	-7.18750000e-04	5.93750000e-04	5.23125000e-01
3.37915000e-07	7.97500000e-01	6.87500000e-04	1.46875000e-03	5.23750000e-01
3.41115000e-07	8.03593750e-01	1.56250000e-03	-9.37500000e-05	5.28437500e-01
3.44315000e-07	8.05937500e-01	4.06250000e-04	1.15625000e-03	5.29687500e-01
3.47515000e-07	8.09531250e-01	1.31250000e-03	1.34375000e-03	5.28593750e-01
3.50715000e-07	8.11093750e-01	5.62500000e-04	-3.12500000e-05	5.35468750e-01
3.53915000e-07	8.22187500e-01	8.12500000e-04	1.78125000e-03	5.47187500e-01
3.57115000e-07	8.11093750e-01	1.43750000e-03	1.78125000e-03	5.51406250e-01
3.60315000e-07	8.23906250e-01	9.37500000e-04	1.09375000e-03	5.42812500e-01
3.63515000e-07	8.26406250e-01	1.93750000e-03	2.15625000e-03	5.54687500e-01
3.66715000e-07	8.31875000e-01	8.12500000e-04	4.37500000e-04	5.62187500e-01
3.69915000e-07	8.35156250e-01	1.03125000e-03	9.68750000e-04	5.55468750e-01
3.73115000e-07	8.39843750e-01	1.06250000e-03	1.90625000e-03	5.65468750e-01
3.76315000e-07	8.40468750e-01	1.43750000e-03	1.59375000e-03	5.74375000e-01
3.79515000e-07	8.46562500e-01	1.43750000e-03	9.37500000e-04	5.62812500e-01
3.82715000e-07	8.52656250e-01	9.37500000e-04	1.28125000e-03	5.73125000e-01
3.85915000e-07	8.60937500e-01	1.43750000e-03	-4.37500000e-04	5.81562500e-01
3.89115000e-07	8.61250000e-01	1.18750000e-03	5.93750000e-04	5.79218750e-01
3.92315000e-07	8.56250000e-01	9.06250000e-04	2.46875000e-03	5.75781250e-01
3.95515000e-07	8.63593750e-01	2.43750000e-03	8.43750000e-04	5.80468750e-01
3.98715000e-07	8.67656250e-01	2.43750000e-03	9.68750000e-04	5.89218750e-01
4.01915000e-07	8.66875000e-01	3.12500000e-05	1.09375000e-03	5.86093750e-01
4.05115000e-07	8.78125000e-01	1.56250000e-03	9.37500000e-04	5.93906250e-01
4.08315000e-07	8.77187500e-01	2.06250000e-03	4.68750000e-04	6.06250000e-01
4.11515000e-07	8.88125000e-01	6.25000000e-05	4.68750000e-04	6.05156250e-01
4.14715000e-07	8.92656250e-01	1.06250000e-03	2.09375000e-03	6.12187500e-01
4.17915000e-07	8.97343750e-01	1.43750000e-03	1.65625000e-03	6.18125000e-01
4.21115000e-07	8.96250000e-01	1.31250000e-03	1.28125000e-03	6.26406250e-01
4.24315000e-07	9.01406250e-01	1.81250000e-03	1.21875000e-03	6.30937500e-01
4.27515000e-07	8.95468750e-01	2.31250000e-03	1.34375000e-03	6.16406250e-01
4.30715000e-07	9.06093750e-01	1.43750000e-03	2.34375000e-03	6.34687500e-01
4.33915000e-07	8.95937500e-01	2.31250000e-03	1.28125000e-03	6.29062500e-01
4.37115000e-07	9.04687500e-01	1.43750000e-03	1.53125000e-03	6.43593750e-01
4.40315000e-07	9.05156250e-01	1.56250000e-04	2.21875000e-03	6.31406250e-01
4.43515000e-07	9.06718750e-01	3.12500000e-05	1.40625000e-03	6.39843750e-01
4.46715000e-07	9.15781250e-01	1.06250000e-03	7.18750000e-04	6.35468750e-01
4.49915000e-07	9.23593750e-01	1.53125000e-03	-4.06250000e-04	6.50156250e-01
4.53115000e-07	9.25000000e-01	1.18750000e-03	1.78125000e-03	6.47968750e-01
4.56315000e-07	9.23437500e-01	4.37500000e-04	1.34375000e-03	6.43906250e-01
4.59515000e-07	9.25156250e-01	1.93750000e-03	8.43750000e-04	6.39843750e-01
4.62715000e-07	9.31562500e-01	5.62500000e-04	2.18750000e-04	6.56875000e-01
4.65915000e-07	9.40312500e-01	-3.12500000e-04	1.40625000e-03	6.54531250e-01
4.69115000e-07	9.35468750e-01	2.18750000e-04	9.68750000e-04	6.58437500e-01
4.72315000e-07	9.42968750e-01	8.12500000e-04	2.09375000e-03	6.59687500e-01
4.75515000e-07	9.40468750e-01	1.56250000e-03	1.25000000e-03	6.61718750e-01
4.78715000e-07	9.45000000e-01	1.59375000e-03	2.90625000e-03	6.62812500e-01
4.81915000e-07	9.52187500e-01	1.56250000e-03	-3.12500000e-04	6.69062500e-01
4.85115000e-07	9.52187500e-01	1.43750000e-03	-3.12500000e-05	6.74375000e-01
4.88315000e-07	9.47968750e-01	-3.43750000e-04	1.18750000e-03	6.75625000e-01
4.91515000e-07	9.61250000e-01	-5.93750000e-04	5.93750000e-04	6.78281250e-01
4.94715000e-07	9.51562500e-01	1.93750000e-03	1.90625000e-03	6.93437500e-01
4.97915000e-07	9.64062500e-01	8.12500000e-04	-4.37500000e-04	6.86093750e-01
5.01115000e-07	9.67812500e-01	9.37500000e-04	8.43750000e-04	6.93281250e-01
5.04315000e-07	9.64687500e-01	5.31250000e-04	1.09375000e-03	7.02343750e-01
5.07515000e-07	9.78437500e-01	1.56250000e-03	7.18750000e-04	7.07500000e-01
5.10715000e-07	9.83125000e-01	2.46875000e-03	1.00000000e-03	7.02500000e-01
5.13915000e-07	9.81562500e-01	5.62500000e-04	1.46875000e-03	6.94062500e-01
5.17115000e-07	9.92343750e-01	1.68750000e-03	1.71875000e-03	7.09375000e-01
5.20315000e-07	9.92500000e-01	2.56250000e-03	9.68750000e-04	7.14218750e-01
5.23515000e-07	9.90468750e-01	3.15625000e-03	1.87500000e-03	7.13281250e-01
5.26715000e-07	9.96093750e-01	2.43750000e-03	1.90625000e-03	7.24375000e-01
5.29915000e-07	9.97500000e-01	1.56250000e-03	2.18750000e-04	7.21562500e-01
5.33115000e-07	1.00250000e+00	1.31250000e-03	7.18750000e-04	7.18125000e-01
5.36315000e-07	1.00718750e+00	1.43750000e-03	5.93750000e-04	7.40000000e-01
5.39515000e-07	1.00468750e+00	1.34375000e-03	9.68750000e-04	7.32812500e-01
5.42715000e-07	1.01437500e+00	9.37500000e-04	8.43750000e-04	7.31562500e-01
5.45915000e-07	1.01531250e+00	1.56250000e-03	2.53125000e-03	7.47812500e-01
5.49115000e-07	1.01656250e+00	5.62500000e-04	7.18750000e-04	7.35156250e-01
5.52315000e-07	1.02765625e+00	7.81250000e-04	1.34375000e-03	7.38593750e-01
5.55515000e-07	1.02765625e+00	6.56250000e-04	1.09375000e-03	7.42187500e-01
5.58715000e-07	1.01765625e+00	7.81250000e-04	3.43750000e-04	7.42187500e-01
5.61915000e-07	1.02765625e+00	9.37500000e-04	2.81250000e-04	7.46250000e-01
5.65115000e-07	1.02640625e+00	6.25000000e-05	8.43750000e-04	7.44375000e-01
5.68315000e-07	1.03218750e+00	8.12500000e-04	1.46875000e-03	7.47968750e-01
5.71515000e-07	1.03500000e+00	1.46875000e-03	4.68750000e-04	7.54687500e-01
5.74715000e-07	1.02656250e+00	1.68750000e-03	1.21875000e-03	7.51093750e-01
5.77915000e-07	1.03828125e+00	1.93750000e-03	3.12500000e-05	7.51406250e-01
5.81115000e-07	1.04828125e+00	7.81250000e-04	7.18750000e-04	7.56093750e-01
5.84315000e-07	1.06187500e+00	2.06250000e-03	5.93750000e-04	7.60468750e-01
5.87515000e-07	1.05765625e+00	1.68750000e-03	6.87500000e-04	7.67343750e-01
5.90715000e-07	1.06562500e+00	2.18750000e-03	1.84375000e-03	7.65625000e-01
5.93915000e-07	1.06718750e+00	1.31250000e-03	1.09375000e-03	7.71562500e-01
5.97115000e-07	1.07046875e+00	1.43750000e-03	1.40625000e-03	7.76562500e-01
6.00315000e-07	1.07203125e+00	2.31250000e-03	1.71875000e-03	7.81406250e-01
6.03515000e-07	1.07640625e+00	1.81250000e-03	9.06250000e-04	7.98906250e-01
6.06715000e-07	1.07000000e+00	2.06250000e-03	1.03125000e-03	7.89843750e-01
6.09915000e-07	1.09312500e+00	1.81250000e-03	1.78125000e-03	7.93593750e-01
6.13115000e-07	1.09812500e+00	1.43750000e-03	1.21875000e-03	8.04375000e-01
6.16315000e-07	1.09796875e+00	2.56250000e-03	1.34375000e-03	8.03593750e-01
6.19515000e-07	1.10531250e+00	2.56250000e-03	2.03125000e-03	8.06406250e-01
6.22715000e-07	1.10390625e+00	1.31250000e-03	1.78125000e-03	8.08750000e-01
6.25915000e-07	1.09390625e+00	3.15625000e-03	1.37500000e-03	8.08593750e-01
6.29115000e-07	1.10312500e+00	2.18750000e-03	1.34375000e-03	8.11718750e-01
6.32315000e-07	1.10421875e+00	1.18750000e-03	2.53125000e-03	8.13750000e-01
6.35515000e-07	1.10187500e+00	1.56250000e-03	5.93750000e-04	8.19843750e-01
6.38715000e-07	1.10312500e+00	1.56250000e-03	1.46875000e-03	8.12656250e-01
6.41915000e-07	1.11781250e+00	2.56250000e-03	1.09375000e-03	8.28906250e-01
6.45115000e-07	1.12265625e+00	1.56250000e-03	2.34375000e-03	8.32187500e-01
6.48315000e-07	1.11750000e+00	2.06250000e-03	1.84375000e-03	8.38281250e-01
6.51515000e-07	1.12140625e+00	1.81250000e-03	7.81250000e-04	8.40312500e-01
6.54715000e-07	1.12546875e+00	1.31250000e-03	1.96875000e-03	8.35625000e-01
6.57915000e-07	1.11453125e+00	1.56250000e-03	2.59375000e-03	8.31875000e-01
6.61115000e-07	1.12359375e+00	2.18750000e-03	1.21875000e-03	8.38125000e-01
6.64315000e-07	1.12906250e+00	2.43750000e-03	1.46875000e-03	8.38593750e-01
6.67515000e-07	1.12937500e+00	6.56250000e-04	9.68750000e-04	8.40312500e-01
6.70715000e-07	1.13281250e+00	9.37500000e-04	1.75000000e-03	8.48281250e-01
6.73915000e-07	1.12875000e+00	1.18750000e-03	1.71875000e-03	8.48281250e-01
6.77115000e-07	1.13593750e+00	4.06250000e-04	1.87500000e-04	8.49375000e-01
6.80315000e-07	1.14187500e+00	-1.09375000e-03	9.68750000e-04	8.50312500e-01
6.83515000e-07	1.13609375e+00	9.68750000e-04	1.65625000e-03	8.49531250e-01
6.86715000e-07	1.13765625e+00	1.06250000e-03	6.56250000e-04	8.57968750e-01
6.89915000e-07	1.14328125e+00	1.68750000e-03	1.34375000e-03	8.62500000e-01
6.93115000e-07	1.15640625e+00	1.81250000e-03	7.18750000e-04	8.55312500e-01
6.96315000e-07	1.16421875e+00	1.93750000e-03	2.18750000e-04	8.64062500e-01
6.99515000e-07	1.15078125e+00	2.06250000e-03	2.37500000e-03	8.62500000e-01
7.02715000e-07	1.16265625e+00	2.18750000e-03	4.68750000e-04	8.68125000e-01
7.05915000e-07	1.16500000e+00	2.43750000e-03	1.90625000e-03	8.72656250e-01
7.09115000e-07	1.15437500e+00	2.31250000e-03	8.43750000e-04	8.75625000e-01
7.12315000e-07	1.16812500e+00	1.68750000e-03	1.78125000e-03	8.72031250e-01
7.15515000e-07	1.16562500e+00	3.03125000e-03	2.00000000e-03	8.85468750e-01
7.18715000e-07	1.17515625e+00	2.06250000e-03	1.34375000e-03	8.83593750e-01
7.21915000e-07	1.17703125e+00	2.43750000e-03	1.43750000e-03	8.84375000e-01
7.25115000e-07	1.17921875e+00	3.53125000e-03	2.78125000e-03	8.99062500e-01
7.28315000e-07	1.18343750e+00	1.81250000e-03	8.43750000e-04	8.97500000e-01
7.31515000e-07	1.18484375e+00	1.68750000e-03	1.53125000e-03	9.02968750e-01
7.34715000e-07	1.19062500e+00	8.12500000e-04	3.43750000e-04	9.00937500e-01
7.37915000e-07	1.18906250e+00	3.71875000e-03	5.62500000e-04	9.04687500e-01
7.41115000e-07	1.19375000e+00	3.65625000e-03	9.37500000e-05	9.09375000e-01
7.44315000e-07	1.19890625e+00	2.18750000e-03	1.90625000e-03	9.09531250e-01
7.47515000e-07	1.20734375e+00	1.43750000e-03	1.78125000e-03	9.12343750e-01
7.50715000e-07	1.20453125e+00	2.18750000e-03	9.06250000e-04	9.18437500e-01
7.53915000e-07	1.21203125e+00	1.18750000e-03	9.68750000e-04	9.23906250e-01
7.57115000e-07	1.20968750e+00	1.81250000e-03	7.18750000e-04	9.22343750e-01
7.60315000e-07	1.21109375e+00	3.21875000e-03	4.68750000e-04	9.29843750e-01
7.63515000e-07	1.21312500e+00	2.78125000e-03	7.18750000e-04	9.25625000e-01
7.66715000e-07	1.21531250e+00	1.93750000e-03	1.65625000e-03	9.32968750e-01
7.69915000e-07	1.22609375e+00	1.68750000e-03	1.21875000e-03	9.37812500e-01
7.73115000e-07	1.22125000e+00	2.59375000e-03	1.46875000e-03	9.46718750e-01
7.76315000e-07	1.22468750e+00	2.78125000e-03	1.40625000e-03	9.44531250e-01
7.79515000e-07	1.22968750e+00	3.28125000e-03	2.65625000e-03	9.49062500e-01
7.82715000e-07	1.22875000e+00	2.78125000e-03	1.59375000e-03	9.46562500e-01
7.85915000e-07	1.23453125e+00	2.90625000e-03	5.93750000e-04	9.61093750e-01
7.89115000e-07	1.23046875e+00	2.56250000e-03	4.68750000e-04	9.52968750e-01
7.92315000e-07	1.24046875e+00	3.40625000e-03	1.37500000e-03	9.55000000e-01
7.95515000e-07	1.23781250e+00	2.90625000e-03	1.09375000e-03	9.62656250e-01
7.98715000e-07	1.24171875e+00	3.09375000e-03	2.15625000e-03	9.56250000e-01
8.01915000e-07	1.23625000e+00	3.65625000e-03	1.12500000e-03	9.68281250e-01
8.05115000e-07	1.25125000e+00	2.18750000e-03	2.15625000e-03	9.78125000e-01
8.08315000e-07	1.25171875e+00	2.90625000e-03	2.03125000e-03	9.66406250e-01
8.11515000e-07	1.24828125e+00	2.43750000e-03	1.53125000e-03	9.69687500e-01
8.14715000e-07	1.25515625e+00	1.96875000e-03	1.15625000e-03	9.75781250e-01
8.17915000e-07	1.26234375e+00	3.28125000e-03	2.34375000e-03	9.73906250e-01
8.21115000e-07	1.26218750e+00	1.81250000e-03	7.81250000e-04	9.86250000e-01
8.24315000e-07	1.27031250e+00	3.21875000e-03	2.15625000e-03	9.76406250e-01
8.27515000e-07	1.26093750e+00	2.56250000e-03	1.59375000e-03	9.88906250e-01
8.30715000e-07	1.25906250e+00	2.43750000e-03	1.62500000e-03	9.81093750e-01
8.33915000e-07	1.26843750e+00	3.03125000e-03	1.65625000e-03	9.84375000e-01
8.37115000e-07	1.27390625e+00	2.43750000e-03	4.06250000e-04	9.90156250e-01
8.40315000e-07	1.27734375e+00	3.06250000e-03	9.06250000e-04	9.88906250e-01
8.43515000e-07	1.27390625e+00	3.15625000e-03	7.18750000e-04	1.00140625e+00
8.46715000e-07	1.27515625e+00	1.81250000e-03	-1.87500000e-04	1.00671875e+00
8.49915000e-07	1.28703125e+00	2.90625000e-03	1.78125000e-03	1.00531250e+00
8.53115000e-07	1.27765625e+00	2.06250000e-03	1.06250000e-03	1.00578125e+00
8.56315000e-07	1.28484375e+00	4.09375000e-03	3.43750000e-04	1.00921875e+00
8.59515000e-07	1.29781250e+00	3.09375000e-03	9.37500000e-05	1.01437500e+00
8.62715000e-07	1.28656250e+00	3.09375000e-03	1.09375000e-03	1.01031250e+00
8.65915000e-07	1.29859375e+00	2.90625000e-03	7.18750000e-04	1.01046875e+00
8.69115000e-07	1.30250000e+00	3.15625000e-03	2.09375000e-03	1.01671875e+00
8.72315000e-07	1.29921875e+00	2.43750000e-03	2.28125000e-03	1.01703125e+00
8.75515000e-07	1.30406250e+00	2.18750000e-03	1.90625000e-03	1.01828125e+00
8.78715000e-07	1.29968750e+00	2.78125000e-03	5.93750000e-04	1.02656250e+00
8.81915000e-07	1.30515625e+00	3.15625000e-03	5.93750000e-04	1.03000000e+00
8.85115000e-07	1.30140625e+00	3.40625000e-03	1.46875000e-03	1.03781250e+00
8.88315000e-07	1.30781250e+00	1.81250000e-03	1.90625000e-03	1.03812500e+00
8.91515000e-07	1.31765625e+00	2.09375000e-03	1.78125000e-03	1.03093750e+00
8.94715000e-07	1.30562500e+00	2.06250000e-03	1.09375000e-03	1.04000000e+00
8.97915000e-07	1.30796875e+00	1.31250000e-03	9.68750000e-04	1.04281250e+00
9.01115000e-07	1.31671875e+00	2.78125000e-03	1.90625000e-03	1.04250000e+00
9.04315000e-07	1.31968750e+00	3.37500000e-03	5.93750000e-04	1.03625000e+00
9.07515000e-07	1.31750000e+00	2.90625000e-03	9.68750000e-04	1.04750000e+00
9.10715000e-07	1.31500000e+00	3.03125000e-03	1.46875000e-03	1.04312500e+00
9.13915000e-07	1.31984375e+00	2.56250000e-03	1.40625000e-03	1.05484375e+00
9.17115000e-07	1.32703125e+00	4.09375000e-03	5.93750000e-04	1.04921875e+00
9.20315000e-07	1.31984375e+00	3.28125000e-03	1.53125000e-03	1.05343750e+00
9.23515000e-07	1.33109375e+00	2.90625000e-03	5.93750000e-04	1.06546875e+00
9.26715000e-07	1.32750000e+00	3.15625000e-03	9.68750000e-04	1.06093750e+00
9.29915000e-07	1.33281250e+00	3.68750000e-03	2.18750000e-04	1.06312500e+00
9.33115000e-07	1.34609375e+00	4.03125000e-03	1.12500000e-03	1.06531250e+00
9.36315000e-07	1.34109375e+00	3.78125000e-03	7.18750000e-04	1.07156250e+00
9.39515000e-07	1.34328125e+00	3.03125000e-03	1.34375000e-03	1.07656250e+00
9.42715000e-07	1.35000000e+00	2.78125000e-03	1.65625000e-03	1.07640625e+00
9.45915000e-07	1.34984375e+00	3.21875000e-03	1.46875000e-03	1.08250000e+00
9.49115000e-07	1.35703125e+00	3.28125000e-03	-2.18750000e-04	1.08234375e+00
9.52315000e-07	1.35343750e+00	4.46875000e-03	2.78125000e-03	1.08171875e+00
9.55515000e-07	1.36015625e+00	2.96875000e-03	1.59375000e-03	1.09406250e+00
9.58715000e-07	1.35921875e+00	3.56250000e-03	1.09375000e-03	1.09828125e+00
9.61915000e-07	1.36406250e+00	3.18750000e-03	1.37500000e-03	1.09546875e+00
9.65115000e-07	1.37015625e+00	3.34375000e-03	2.46875000e-03	1.10468750e+00
9.68315000e-07	1.37578125e+00	4.46875000e-03	1.96875000e-03	1.10468750e+00
9.71515000e-07	1.37531250e+00	3.15625000e-03	1.43750000e-03	1.10500000e+00
9.74715000e-07	1.37656250e+00	3.43750000e-03	1.03125000e-03	1.10828125e+00
9.77915000e-07	1.37640625e+00	3.34375000e-03	2.59375000e-03	1.09921875e+00
9.81115000e-07	1.38078125e+00	4.34375000e-03	9.68750000e-04	1.10390625e+00
9.84315000e-07	1.37718750e+00	2.78125000e-03	1.40625000e-03	1.10515625e+00
9.87515000e-07	1.38109375e+00	3.28125000e-03	7.18750000e-04	1.10875000e+00
9.90715000e-07	1.38406250e+00	3.28125000e-03	2.34375000e-03	1.12000000e+00
9.93915000e-07	1.38234375e+00	4.31250000e-03	1.09375000e-03	1.10890625e+00
9.97115000e-07	1.38781250e+00	3.28125000e-03	1.03125000e-03	1.11484375e+00
1.00031500e-06	1.39453125e+00	4.21875000e-03	-4.06250000e-04	1.11562500e+00
1.00351500e-06	1.39578125e+00	3.09375000e-03	1.65625000e-03	1.12718750e+00
1.00671500e-06	1.40265625e+00	3.59375000e-03	1.90625000e-03	1.12640625e+00
1.00991500e-06	1.39250000e+00	3.28125000e-03	1.18750000e-03	1.12937500e+00
1.01311500e-06	1.39437500e+00	3.59375000e-03	1.53125000e-03	1.13328125e+00
1.01631500e-06	1.39406250e+00	2.78125000e-03	6.56250000e-04	1.13609375e+00
1.01951500e-06	1.40421875e+00	2.90625000e-03	1.21875000e-03	1.13578125e+00
1.02271500e-06	1.40656250e+00	5.21875000e-03	3.12500000e-05	1.13625000e+00
1.02591500e-06	1.40296875e+00	3.09375000e-03	1.59375000e-03	1.13531250e+00
1.02911500e-06	1.41140625e+00	2.18750000e-03	2.62500000e-03	1.14531250e+00
1.03231500e-06	1.40781250e+00	2.90625000e-03	1.65625000e-03	1.14734375e+00
1.03551500e-06	1.41828125e+00	4.59375000e-03	1.96875000e-03	1.14156250e+00
1.03871500e-06	1.41000000e+00	4.21875000e-03	1.46875000e-03	1.15140625e+00
1.04191500e-06	1.42125000e+00	3.03125000e-03	1.90625000e-03	1.15312500e+00
1.04511500e-06	1.41796875e+00	2.18750000e-03	9.06250000e-04	1.14515625e+00
1.04831500e-06	1.41843750e+00	4.21875000e-03	2.46875000e-03	1.15406250e+00
1.05151500e-06	1.43031250e+00	2.56250000e-03	1.53125000e-03	1.16156250e+00
1.05471500e-06	1.42328125e+00	3.34375000e-03	1.96875000e-03	1.16406250e+00
1.05791500e-06	1.42906250e+00	2.28125000e-03	5.31250000e-04	1.17140625e+00
1.06111500e-06	1.43812500e+00	3.53125000e-03	7.18750000e-04	1.16515625e+00
1.06431500e-06	1.43625000e+00	3.28125000e-03	2.53125000e-03	1.17125000e+00
1.06751500e-06	1.43375000e+00	3.03125000e-03	5.93750000e-04	1.16781250e+00
1.07071500e-06	1.44750000e+00	3.34375000e-03	1.09375000e-03	1.17859375e+00
1.07391500e-06	1.44937500e+00	3.71875000e-03	1.34375000e-03	1.17203125e+00
1.07711500e-06	1.44484375e+00	3.15625000e-03	1.93750000e-03	1.18187500e+00
1.08031500e-06	1.44703125e+00	2.78125000e-03	2.09375000e-03	1.18453125e+00
1.08351500e-06	1.44015625e+00	2.25000000e-03	1.53125000e-03	1.18140625e+00
1.08671500e-06	1.44984375e+00	3.71875000e-03	1.00000000e-03	1.18421875e+00
1.08991500e-06	1.45140625e+00	4.46875000e-03	8.43750000e-04	1.18421875e+00
1.09311500e-06	1.45062500e+00	2.56250000e-03	9.68750000e-04	1.18406250e+00
1.09631500e-06	1.46109375e+00	5.21875000e-03	7.18750000e-04	1.19359375e+00
1.09951500e-06	1.45437500e+00	4.09375000e-03	2.40625000e-03	1.18937500e+00
1.10271500e-06	1.45625000e+00	3.96875000e-03	1.90625000e-03	1.18515625e+00
1.10591500e-06	1.45718750e+00	3.50000000e-03	1.96875000e-03	1.18859375e+00
1.10911500e-06	1.45765625e+00	3.96875000e-03	6.56250000e-04	1.18718750e+00
1.11231500e-06	1.45671875e+00	4.34375000e-03	9.68750000e-04	1.19468750e+00
1.11551500e-06	1.46046875e+00	1.06250000e-03	2.90625000e-03	1.19390625e+00
1.11871500e-06	1.46625000e+00	3.46875000e-03	2.03125000e-03	1.20031250e+00
1.12191500e-06	1.46156250e+00	3.21875000e-03	1.21875000e-03	1.20593750e+00
1.12511500e-06	1.46765625e+00	4.46875000e-03	6.56250000e-04	1.20640625e+00
1.12831500e-06	1.46656250e+00	2.81250000e-03	1.71875000e-03	1.20437500e+00
1.13151500e-06	1.47921875e+00	1.93750000e-03	2.78125000e-03	1.20484375e+00
1.13471500e-06	1.47515625e+00	3.18750000e-03	2.71875000e-03	1.20312500e+00
1.13791500e-06	1.47375000e+00	3.71875000e-03	1.09375000e-03	1.21625000e+00
1.14111500e-06	1.47906250e+00	3.65625000e-03	1.34375000e-03	1.22390625e+00
1.14431500e-06	1.47562500e+00	2.00000000e-03	9.68750000e-04	1.22328125e+00
1.14751500e-06	1.47312500e+00	3.84375000e-03	7.81250000e-04	1.23140625e+00
1.15071500e-06	1.48812500e+00	4.84375000e-03	1.96875000e-03	1.23546875e+00
1.15391500e-06	1.48140625e+00	3.96875000e-03	2.12500000e-03	1.22828125e+00
1.15711500e-06	1.47484375e+00	3.71875000e-03	1.90625000e-03	1.24312500e+00
1.16031500e-06	1.48125000e+00	4.71875000e-03	2.28125000e-03	1.23281250e+00
1.16351500e-06	1.49031250e+00	5.34375000e-03	1.65625000e-03	1.23890625e+00
1.16671500e-06	1.49218750e+00	3.96875000e-03	2.18750000e-04	1.23656250e+00
1.16991500e-06	1.49171875e+00	3.03125000e-03	1.84375000e-03	1.23906250e+00
1.17311500e-06	1.48687500e+00	5.06250000e-03	5.93750000e-04	1.25093750e+00
1.17631500e-06	1.49562500e+00	4.84375000e-03	1.78125000e-03	1.25406250e+00
1.17951500e-06	1.50203125e+00	4.46875000e-03	9.06250000e-04	1.25156250e+00
1.18271500e-06	1.49796875e+00	3.96875000e-03	9.68750000e-04	1.25156250e+00
1.18591500e-06	1.51468750e+00	2.96875000e-03	2.34375000e-03	1.25734375e+00
1.18911500e-06	1.51000000e+00	4.34375000e-03	1.96875000e-03	1.25531250e+00
1.19231500e-06	1.50609375e+00	4.87500000e-03	1.78125000e-03	1.26812500e+00
1.19551500e-06	1.51015625e+00	4.25000000e-03	2.40625000e-03	1.26171875e+00
1.19871500e-06	1.51031250e+00	4.71875000e-03	2.34375000e-03	1.26578125e+00
1.20191500e-06	1.52312500e+00	4.34375000e-03	1.59375000e-03	1.28078125e+00
1.20511500e-06	1.51703125e+00	5.59375000e-03	1.96875000e-03	1.28078125e+00
1.20831500e-06	1.51671875e+00	4.59375000e-03	3.34375000e-03	1.27640625e+00
1.21151500e-06	1.52140625e+00	4.84375000e-03	1.46875000e-03	1.28515625e+00
1.21471500e-06	1.52703125e+00	4.59375000e-03	2.59375000e-03	1.27875000e+00
1.21791500e-06	1.52406250e+00	5.09375000e-03	1.71875000e-03	1.27875000e+00
1.22111500e-06	1.53046875e+00	4.84375000e-03	3.53125000e-03	1.27578125e+00
1.22431500e-06	1.53234375e+00	4.71875000e-03	1.71875000e-03	1.28015625e+00
1.22751500e-06	1.52765625e+00	4.96875000e-03	1.21875000e-03	1.28000000e+00
1.23071500e-06	1.53015625e+00	4.96875000e-03	1.15625000e-03	1.28171875e+00
1.23391500e-06	1.53359375e+00	4.71875000e-03	2.09375000e-03	1.28640625e+00
1.23711500e-06	1.53875000e+00	3.59375000e-03	1.96875000e-03	1.28421875e+00
1.24031500e-06	1.52906250e+00	5.84375000e-03	2.03125000e-03	1.29250000e+00
1.24351500e-06	1.54281250e+00	3.59375000e-03	1.09375000e-03	1.28343750e+00
1.24671500e-06	1.53921875e+00	4.46875000e-03	1.71875000e-03	1.29265625e+00
1.24991500e-06	1.53750000e+00	5.09375000e-03	1.15625000e-03	1.29765625e+00
1.25311500e-06	1.52859375e+00	6.34375000e-03	1.21875000e-03	1.29375000e+00
1.25631500e-06	1.54359375e+00	5.59375000e-03	2.50000000e-03	1.30031250e+00
1.25951500e-06	1.53125000e+00	4.59375000e-03	2.09375000e-03	1.29734375e+00
1.26271500e-06	1.53406250e+00	3.28125000e-03	1.96875000e-03	1.31015625e+00
1.26591500e-06	1.54656250e+00	5.71875000e-03	2.53125000e-03	1.30234375e+00
1.26911500e-06	1.54562500e+00	4.59375000e-03	1.78125000e-03	1.31046875e+00
1.27231500e-06	1.54281250e+00	4.46875000e-03	1.28125000e-03	1.30921875e+00
1.27551500e-06	1.54578125e+00	4.09375000e-03	2.03125000e-03	1.30609375e+00
1.27871500e-06	1.54671875e+00	2.96875000e-03	1.65625000e-03	1.30875000e+00
1.28191500e-06	1.54468750e+00	4.96875000e-03	4.68750000e-04	1.30406250e+00
1.28511500e-06	1.55328125e+00	4.46875000e-03	2.28125000e-03	1.31109375e+00
1.28831500e-06	1.54812500e+00	4.46875000e-03	2.71875000e-03	1.32125000e+00
1.29151500e-06	1.55343750e+00	5.21875000e-03	1.59375000e-03	1.32203125e+00
1.29471500e-06	1.55421875e+00	5.21875000e-03	1.71875000e-03	1.32062500e+00
1.29791500e-06	1.55546875e+00	3.59375000e-03	1.31250000e-03	1.32250000e+00
1.30111500e-06	1.55562500e+00	4.21875000e-03	1.96875000e-03	1.33031250e+00
1.30431500e-06	1.55671875e+00	4.46875000e-03	1.09375000e-03	1.33890625e+00
1.30751500e-06	1.56625000e+00	4.46875000e-03	1.53125000e-03	1.32625000e+00
1.31071500e-06	1.55984375e+00	3.21875000e-03	3.40625000e-03	1.33078125e+00
1.31391500e-06	1.56578125e+00	4.21875000e-03	2.53125000e-03	1.33953125e+00
1.31711500e-06	1.56421875e+00	5.84375000e-03	1.31250000e-03	1.33218750e+00
1.32031500e-06	1.57437500e+00	5.59375000e-03	5.93750000e-04	1.33953125e+00
1.32351500e-06	1.58281250e+00	6.34375000e-03	1.71875000e-03	1.34281250e+00
1.32671500e-06	1.57828125e+00	5.34375000e-03	2.65625000e-03	1.34968750e+00
1.32991500e-06	1.57921875e+00	6.09375000e-03	1.21875000e-03	1.35562500e+00
1.33311500e-06	1.56875000e+00	4.71875000e-03	2.28125000e-03	1.34453125e+00
1.33631500e-06	1.57250000e+00	3.96875000e-03	7.81250000e-04	1.34359375e+00
1.33951500e-06	1.56453125e+00	5.59375000e-03	1.84375000e-03	1.34468750e+00
1.34271500e-06	1.57296875e+00	6.21875000e-03	2.21875000e-03	1.34406250e+00
1.34591500e-06	1.57875000e+00	6.34375000e-03	2.84375000e-03	1.34281250e+00
1.34911500e-06	1.57921875e+00	5.59375000e-03	2.34375000e-03	1.35718750e+00
1.35231500e-06	1.57750000e+00	5.46875000e-03	1.34375000e-03	1.34718750e+00
1.35551500e-06	1.57593750e+00	6.46875000e-03	2.09375000e-03	1.36859375e+00
1.35871500e-06	1.58203125e+00	7.09375000e-03	1.46875000e-03	1.35312500e+00
1.36191500e-06	1.58156250e+00	6.71875000e-03	2.53125000e-03	1.36171875e+00
1.36511500e-06	1.57625000e+00	8.90625000e-03	2.34375000e-03	1.36187500e+00
1.36831500e-06	1.58234375e+00	8.40625000e-03	2.28125000e-03	1.36718750e+00
1.37151500e-06	1.57843750e+00	1.14062500e-02	8.75000000e-04	1.38296875e+00
1.37471500e-06	1.58203125e+00	2.11250000e-02	2.00000000e-03	1.37078125e+00
1.37791500e-06	1.57593750e+00	3.91250000e-02	2.96875000e-03	1.37593750e+00
1.38111500e-06	1.57468750e+00	6.87812500e-02	2.21875000e-03	1.37546875e+00
1.38431500e-06	1.56421875e+00	9.05625000e-02	2.75000000e-03	1.38218750e+00
1.38751500e-06	1.53781250e+00	1.08843750e-01	2.84375000e-03	1.38250000e+00
1.39071500e-06	1.50968750e+00	1.21781250e-01	2.21875000e-03	1.38500000e+00
1.39391500e-06	1.49062500e+00	1.40218750e-01	1.84375000e-03	1.38250000e+00
1.39711500e-06	1.45656250e+00	1.50593750e-01	1.50000000e-03	1.38015625e+00
1.40031500e-06	1.42187500e+00	1.59531250e-01	2.46875000e-03	1.38656250e+00
1.40351500e-06	1.37421875e+00	1.67656250e-01	1.84375000e-03	1.38781250e+00
1.40671500e-06	1.33531250e+00	1.71781250e-01	2.25000000e-03	1.39015625e+00
1.40991500e-06	1.27734375e+00	1.73875000e-01	1.90625000e-03	1.39468750e+00
1.41311500e-06	1.23734375e+00	1.68406250e-01	2.50000000e-03	1.39328125e+00
1.41631500e-06	1.19109375e+00	1.63406250e-01	3.59375000e-03	1.39718750e+00
1.41951500e-06	1.14968750e+00	1.60656250e-01	2.84375000e-03	1.39937500e+00
1.42271500e-06	1.10468750e+00	1.59781250e-01	2.03125000e-03	1.40484375e+00
1.42591500e-06	1.06062500e+00	1.57656250e-01	4.00000000e-03	1.40953125e+00
1.42911500e-06	1.02093750e+00	1.54500000e-01	3.87500000e-03	1.40593750e+00
1.43231500e-06	9.68750000e-01	1.50468750e-01	4.21875000e-03	1.41437500e+00
1.43551500e-06	9.31406250e-01	1.44718750e-01	4.00000000e-03	1.40953125e+00
1.43871500e-06	8.96875000e-01	1.39593750e-01	5.28125000e-03	1.40812500e+00
1.44191500e-06	8.61093750e-01	1.34343750e-01	5.28125000e-03	1.41125000e+00
1.44511500e-06	8.34843750e-01	1.29281250e-01	6.46875000e-03	1.40828125e+00
1.44831500e-06	7.92031250e-01	1.24000000e-01	8.87500000e-03	1.40515625e+00
1.45151500e-06	7.52187500e-01	1.17093750e-01	2.33125000e-02	1.40968750e+00
1.45471500e-06	7.26562500e-01	1.10812500e-01	5.51562500e-02	1.41281250e+00
1.45791500e-06	7.00312500e-01	1.06187500e-01	8.30312500e-02	1.40703125e+00
1.46111500e-06	6.80468750e-01	1.01593750e-01	1.06593750e-01	1.39250000e+00
1.46431500e-06	6.48593750e-01	9.62187500e-02	1.11281250e-01	1.36609375e+00
1.46751500e-06	6.33437500e-01	9.15937500e-02	1.17343750e-01	1.34187500e+00
1.47071500e-06	6.07968750e-01	8.73750000e-02	1.24437500e-01	1.30390625e+00
1.47391500e-06	5.84062500e-01	8.41250000e-02	1.22250000e-01	1.28468750e+00
1.47711500e-06	5.62968750e-01	7.90625000e-02	1.19468750e-01	1.25750000e+00
1.48031500e-06	5.34062500e-01	7.58125000e-02	1.15968750e-01	1.23000000e+00
1.48351500e-06	5.14218750e-01	7.24687500e-02	1.14625000e-01	1.19734375e+00
1.48671500e-06	4.99531250e-01	6.90625000e-02	1.17093750e-01	1.16906250e+00
1.48991500e-06	4.82343750e-01	6.59687500e-02	1.29406250e-01	1.14515625e+00
1.49311500e-06	4.71093750e-01	6.40937500e-02	1.35593750e-01	1.11656250e+00
1.49631500e-06	4.57187500e-01	6.20312500e-02	1.45593750e-01	1.08250000e+00
1.49951500e-06	4.51718750e-01	5.88750000e-02	1.45593750e-01	1.04546875e+00
1.50271500e-06	4.33593750e-01	5.53437500e-02	1.46968750e-01	1.00937500e+00
1.50591500e-06	4.28437500e-01	5.30937500e-02	1.46968750e-01	9.80937500e-01
1.50911500e-06	4.07500000e-01	5.02500000e-02	1.45218750e-01	9.55156250e-01
1.51231500e-06	3.96562500e-01	4.98750000e-02	1.41937500e-01	9.19375000e-01
1.51551500e-06	3.86406250e-01	4.72812500e-02	1.36093750e-01	8.74062500e-01
1.51871500e-06	3.77500000e-01	4.57812500e-02	1.32156250e-01	8.46875000e-01
1.52191500e-06	3.67812500e-01	4.47812500e-02	1.27250000e-01	8.15625000e-01
1.52511500e-06	3.52812500e-01	4.10937500e-02	1.22000000e-01	7.84531250e-01
1.52831500e-06	3.47968750e-01	4.10937500e-02	1.18718750e-01	7.52343750e-01
1.53151500e-06	3.36250000e-01	3.86562500e-02	1.15968750e-01	7.26093750e-01
1.53471500e-06	3.41875000e-01	3.65625000e-02	1.12031250e-01	7.04062500e-01
1.53791500e-06	3.29843750e-01	3.61875000e-02	1.05625000e-01	6.82031250e-01
1.54111500e-06	3.12187500e-01	3.41875000e-02	1.00500000e-01	6.62500000e-01
1.54431500e-06	3.15937500e-01	3.27187500e-02	9.73750000e-02	6.35625000e-01
1.54751500e-06	3.18125000e-01	3.12500000e-02	9.47812500e-02	6.15000000e-01
1.55071500e-06	3.11562500e-01	3.13437500e-02	9.06562500e-02	5.88906250e-01
1.55391500e-06	2.95937500e-01	2.98125000e-02	8.79687500e-02	5.66562500e-01
1.55711500e-06	3.03906250e-01	2.81875000e-02	8.32500000e-02	5.48437500e-01
1.56031500e-06	2.89062500e-01	2.64687500e-02	7.94687500e-02	5.32812500e-01
1.56351500e-06	2.85625000e-01	2.43750000e-02	7.60937500e-02	5.16875000e-01
1.56671500e-06	2.78437500e-01	2.45625000e-02	7.41875000e-02	5.07031250e-01
1.56991500e-06	2.72656250e-01	2.24687500e-02	7.09687500e-02	4.86093750e-01
1.57311500e-06	2.72812500e-01	2.15937500e-02	6.84687500e-02	4.76093750e-01
1.57631500e-06	2.71250000e-01	2.11250000e-02	6.46250000e-02	4.52187500e-01
1.57951500e-06	2.71250000e-01	1.81562500e-02	6.09062500e-02	4.45156250e-01
1.58271500e-06	2.77343750e-01	1.78750000e-02	5.75312500e-02	4.26093750e-01
1.58591500e-06	2.80937500e-01	1.65000000e-02	5.59687500e-02	4.25000000e-01
1.58911500e-06	2.77343750e-01	1.40000000e-02	5.48750000e-02	4.04375000e-01
1.59231500e-06	2.77187500e-01	1.41250000e-02	5.21250000e-02	3.89687500e-01
1.59551500e-06	2.82343750e-01	1.12187500e-02	4.91250000e-02	3.81406250e-01
1.59871500e-06	2.75156250e-01	1.14375000e-02	4.55937500e-02	3.85156250e-01
1.60191500e-06	2.80468750e-01	1.11562500e-02	4.38437500e-02	3.79843750e-01
1.60511500e-06	2.72031250e-01	8.03125000e-03	4.06562500e-02	3.61562500e-01
1.60831500e-06	2.75312500e-01	9.25000000e-03	3.88750000e-02	3.55937500e-01
1.61151500e-06	2.82031250e-01	7.96875000e-03	3.58750000e-02	3.50000000e-01
1.61471500e-06	2.85312500e-01	5.46875000e-03	3.40312500e-02	3.44531250e-01
1.61791500e-06	2.83906250e-01	4.46875000e-03	3.28437500e-02	3.42343750e-01
1.62111500e-06	2.78750000e-01	4.59375000e-03	2.90312500e-02	3.43593750e-01
1.62431500e-06	2.95156250e-01	4.71875000e-03	2.72812500e-02	3.33750000e-01
1.62751500e-06	2.91093750e-01	3.59375000e-03	2.48437500e-02	3.21406250e-01
1.63071500e-06	2.99218750e-01	2.25000000e-03	2.47500000e-02	3.21406250e-01
1.63391500e-06	3.01718750e-01	3.12500000e-03	2.22500000e-02	3.25625000e-01
1.63711500e-06	3.04843750e-01	3.03125000e-03	2.12812500e-02	3.26562500e-01
1.64031500e-06	3.04843750e-01	2.78125000e-03	1.90312500e-02	3.18125000e-01
1.64351500e-06	3.01406250e-01	1.68750000e-03	1.67500000e-02	3.20312500e-01
1.64671500e-06	3.17187500e-01	2.06250000e-03	1.64687500e-02	3.24375000e-01
1.64991500e-06	3.14687500e-01	1.93750000e-03	1.44687500e-02	3.22343750e-01
1.65311500e-06	3.26093750e-01	2.43750000e-03	1.30625000e-02	3.25000000e-01
1.65631500e-06	3.29218750e-01	1.68750000e-03	1.18125000e-02	3.29843750e-01
1.65951500e-06	3.34218750e-01	1.81250000e-03	1.09375000e-02	3.31250000e-01
1.66271500e-06	3.40468750e-01	1.31250000e-03	1.03437500e-02	3.26093750e-01
1.66591500e-06	3.49062500e-01	1.81250000e-03	8.90625000e-03	3.28437500e-01
1.66911500e-06	3.55625000e-01	1.43750000e-03	8.37500000e-03	3.26875000e-01
1.67231500e-06	3.65781250e-01	1.31250000e-03	7.50000000e-03	3.23593750e-01
1.67551500e-06	3.58593750e-01	2.43750000e-03	6.21875000e-03	3.44843750e-01
1.67871500e-06	3.62812500e-01	2.31250000e-03	4.90625000e-03	3.30000000e-01
1.68191500e-06	3.67343750e-01	1.18750000e-03	6.59375000e-03	3.41250000e-01
1.68511500e-06	3.69062500e-01	2.56250000e-03	4.75000000e-03	3.45937500e-01
1.68831500e-06	3.78750000e-01	2.06250000e-03	3.84375000e-03	3.47500000e-01
1.69151500e-06	3.74218750e-01	1.43750000e-03	4.40625000e-03	3.41718750e-01
1.69471500e-06	3.70000000e-01	1.18750000e-03	4.53125000e-03	3.45156250e-01
1.69791500e-06	3.89687500e-01	3.03125000e-03	3.12500000e-03	3.54375000e-01
1.70111500e-06	3.96718750e-01	2.43750000e-03	3.62500000e-03	3.56718750e-01
1.70431500e-06	3.96093750e-01	9.06250000e-04	4.37500000e-03	3.61406250e-01
1.70751500e-06	3.94843750e-01	4.03125000e-03	2.96875000e-03	3.68593750e-01
1.71071500e-06	4.00468750e-01	2.81250000e-04	2.71875000e-03	3.72187500e-01
1.71391500e-06	4.06406250e-01	9.37500000e-04	2.71875000e-03	3.72656250e-01
1.71711500e-06	4.06250000e-01	1.68750000e-03	2.75000000e-03	3.73750000e-01
1.72031500e-06	4.01562500e-01	8.12500000e-04	3.71875000e-03	3.81250000e-01
1.72351500e-06	4.13125000e-01	2.06250000e-03	2.96875000e-03	3.86406250e-01
1.72671500e-06	4.17656250e-01	2.78125000e-03	2.34375000e-03	3.87656250e-01
1.72991500e-06	4.15625000e-01	6.87500000e-04	1.46875000e-03	3.83437500e-01
1.73311500e-06	4.27500000e-01	1.68750000e-03	2.21875000e-03	3.94531250e-01
1.73631500e-06	4.31250000e-01	1.93750000e-03	6.56250000e-04	3.94375000e-01
1.73951500e-06	4.37812500e-01	1.93750000e-03	1.75000000e-03	3.97031250e-01
1.74271500e-06	4.34218750e-01	7.81250000e-04	9.68750000e-04	3.96875000e-01
1.74591500e-06	4.40937500e-01	1.56250000e-03	2.50000000e-03	4.10000000e-01
1.74911500e-06	4.45937500e-01	1.31250000e-03	2.09375000e-03	4.09687500e-01
1.75231500e-06	4.50625000e-01	2.18750000e-03	2.21875000e-03	3.98281250e-01
1.75551500e-06	4.54218750e-01	3.12500000e-04	1.59375000e-03	4.05312500e-01
1.75871500e-06	4.49375000e-01	3.12500000e-04	1.59375000e-03	4.03906250e-01
1.76191500e-06	4.62656250e-01	1.68750000e-03	1.78125000e-03	4.13437500e-01
1.76511500e-06	4.63437500e-01	1.56250000e-03	8.43750000e-04	4.23125000e-01
1.76831500e-06	4.70625000e-01	6.56250000e-04	2.09375000e-03	4.25468750e-01
1.77151500e-06	4.68281250e-01	5.62500000e-04	1.84375000e-03	4.27031250e-01
1.77471500e-06	4.75625000e-01	5.31250000e-04	1.21875000e-03	4.35937500e-01
1.77791500e-06	4.72343750e-01	1.65625000e-03	2.03125000e-03	4.39062500e-01
1.78111500e-06	4.83593750e-01	2.06250000e-03	1.46875000e-03	4.32968750e-01
1.78431500e-06	4.73125000e-01	2.43750000e-03	2.15625000e-03	4.35781250e-01
1.78751500e-06	4.88593750e-01	2.78125000e-03	1.34375000e-03	4.43593750e-01
1.79071500e-06	4.94218750e-01	3.53125000e-03	2.59375000e-03	4.55000000e-01
1.79391500e-06	5.01562500e-01	9.06250000e-04	1.15625000e-03	4.54687500e-01
1.79711500e-06	5.00312500e-01	1.84375000e-03	1.46875000e-03	4.51875000e-01
1.80031500e-06	5.09218750e-01	1.06250000e-03	8.43750000e-04	4.55781250e-01
1.80351500e-06	5.06093750e-01	1.93750000e-03	2.34375000e-03	4.65937500e-01
1.80671500e-06	5.11718750e-01	1.56250000e-03	1.65625000e-03	4.69843750e-01
1.80991500e-06	5.09218750e-01	1.68750000e-03	1.65625000e-03	4.65156250e-01
1.81311500e-06	5.22343750e-01	1.31250000e-03	1.90625000e-03	4.67343750e-01
1.81631500e-06	5.19531250e-01	1.56250000e-03	1.21875000e-03	4.75312500e-01
1.81951500e-06	5.23593750e-01	8.12500000e-04	4.06250000e-04	4.72968750e-01
1.82271500e-06	5.22968750e-01	1.93750000e-03	2.84375000e-03	4.79062500e-01
1.82591500e-06	5.30468750e-01	1.93750000e-03	1.15625000e-03	4.82968750e-01
1.82911500e-06	5.33750000e-01	1.81250000e-03	2.65625000e-03	4.93750000e-01
1.83231500e-06	5.40312500e-01	6.87500000e-04	1.65625000e-03	4.95312500e-01
1.83551500e-06	5.48593750e-01	1.21875000e-03	8.43750000e-04	4.87343750e-01
1.83871500e-06	5.47343750e-01	9.37500000e-04	6.56250000e-04	4.85000000e-01
1.84191500e-06	5.50625000e-01	1.09375000e-03	1.09375000e-03	4.90781250e-01
1.84511500e-06	5.45468750e-01	7.81250000e-04	1.28125000e-03	4.89687500e-01
1.84831500e-06	5.46875000e-01	8.12500000e-04	1.78125000e-03	4.85156250e-01
1.85151500e-06	5.55781250e-01	1.56250000e-03	1.53125000e-03	4.94843750e-01
1.85471500e-06	5.56718750e-01	8.12500000e-04	1.34375000e-03	5.10156250e-01
1.85791500e-06	5.58125000e-01	9.37500000e-04	1.71875000e-03	5.07031250e-01
1.86111500e-06	5.68437500e-01	1.43750000e-03	1.84375000e-03	5.08125000e-01
1.86431500e-06	5.73593750e-01	2.31250000e-03	3.46875000e-03	5.14062500e-01
1.86751500e-06	5.75625000e-01	1.31250000e-03	2.62500000e-03	5.20468750e-01
1.87071500e-06	5.80625000e-01	1.28125000e-03	8.43750000e-04	5.19062500e-01
1.87391500e-06	5.75156250e-01	-6.25000000e-05	2.03125000e-03	5.24375000e-01
1.87711500e-06	5.90937500e-01	1.56250000e-04	1.53125000e-03	5.30156250e-01
1.88031500e-06	5.97968750e-01	1.43750000e-03	1.46875000e-03	5.30000000e-01
1.88351500e-06	5.99531250e-01	1.93750000e-03	1.09375000e-03	5.37656250e-01
1.88671500e-06	6.06875000e-01	2.06250000e-03	2.15625000e-03	5.35000000e-01
1.88991500e-06	6.13906250e-01	1.81250000e-03	2.53125000e-03	5.41718750e-01
1.89311500e-06	6.12656250e-01	2.18750000e-03	1.46875000e-03	5.49218750e-01
1.89631500e-06	6.13281250e-01	1.81250000e-03	1.53125000e-03	5.45000000e-01
1.89951500e-06	6.14531250e-01	2.18750000e-03	1.78125000e-03	5.53750000e-01
1.90271500e-06	6.21875000e-01	5.62500000e-04	8.43750000e-04	5.59531250e-01
1.90591500e-06	6.20625000e-01	1.81250000e-03	9.06250000e-04	5.49687500e-01
1.90911500e-06	6.25156250e-01	1.18750000e-03	2.65625000e-03	5.50312500e-01
1.91231500e-06	6.31093750e-01	1.43750000e-03	2.90625000e-03	5.53281250e-01
1.91551500e-06	6.39687500e-01	1.93750000e-03	1.15625000e-03	5.61875000e-01
1.91871500e-06	6.40312500e-01	1.31250000e-03	2.21875000e-03	5.68437500e-01
1.92191500e-06	6.48593750e-01	2.31250000e-03	1.15625000e-03	5.66562500e-01
1.92511500e-06	6.50468750e-01	2.31250000e-03	3.03125000e-03	5.80000000e-01
1.92831500e-06	6.55625000e-01	1.68750000e-03	1.96875000e-03	5.78906250e-01
1.93151500e-06	6.59375000e-01	1.81250000e-03	-3.12500000e-05	5.77812500e-01
1.93471500e-06	6.77187500e-01	2.31250000e-03	1.75000000e-03	5.81562500e-01
1.93791500e-06	6.56406250e-01	1.68750000e-03	2.21875000e-03	5.76875000e-01
1.94111500e-06	6.69843750e-01	2.56250000e-03	1.53125000e-03	5.82968750e-01
1.94431500e-06	6.62187500e-01	1.56250000e-03	1.09375000e-03	5.84062500e-01
1.94751500e-06	6.76406250e-01	1.28125000e-03	1.21875000e-03	5.90468750e-01
1.95071500e-06	6.75156250e-01	2.56250000e-03	2.75000000e-03	5.92656250e-01
1.95391500e-06	6.66093750e-01	-9.37500000e-05	2.09375000e-03	6.02500000e-01
1.95711500e-06	6.80312500e-01	1.68750000e-03	2.62500000e-03	6.10312500e-01
1.96031500e-06	6.77656250e-01	1.81250000e-03	2.56250000e-03	6.03125000e-01
1.96351500e-06	6.83593750e-01	1.93750000e-03	2.00000000e-03	6.12343750e-01
1.96671500e-06	6.91406250e-01	1.06250000e-03	1.59375000e-03	6.17343750e-01
1.96991500e-06	6.89375000e-01	3.00000000e-03	3.71875000e-03	6.13750000e-01
1.97311500e-06	6.90156250e-01	1.06250000e-03	1.75000000e-03	6.16718750e-01
1.97631500e-06	7.00000000e-01	1.31250000e-03	2.21875000e-03	6.20625000e-01
1.97951500e-06	6.95625000e-01	3.09375000e-03	2.40625000e-03	6.26718750e-01
1.98271500e-06	7.05312500e-01	1.68750000e-03	2.15625000e-03	6.31250000e-01
1.98591500e-06	7.01406250e-01	2.78125000e-03	8.75000000e-04	6.20312500e-01
1.98911500e-06	7.08125000e-01	1.06250000e-03	1.84375000e-03	6.36562500e-01
1.99231500e-06	7.02343750e-01	2.06250000e-03	2.53125000e-03	6.34375000e-01
1.99551500e-06	7.12187500e-01	2.43750000e-03	9.68750000e-04	6.46875000e-01
1.99871500e-06	7.13906250e-01	8.12500000e-04	1.00000000e-03	6.40468750e-01
2.00191500e-06	7.13750000e-01	1.18750000e-03	2.59375000e-03	6.45156250e-01
2.00511500e-06	7.26250000e-01	2.18750000e-03	1.09375000e-03	6.54531250e-01
2.00831500e-06	7.26093750e-01	2.06250000e-03	1.78125000e-03	6.49687500e-01
2.01151500e-06	7.34687500e-01	2.09375000e-03	1.21875000e-03	6.60312500e-01
2.01471500e-06	7.34687500e-01	2.18750000e-03	1.65625000e-03	6.61250000e-01
2.01791500e-06	7.26250000e-01	2.43750000e-03	3.43750000e-04	6.52031250e-01
2.02111500e-06	7.35000000e-01	1.03125000e-03	1.71875000e-03	6.63593750e-01
2.02431500e-06	7.40937500e-01	1.06250000e-03	1.34375000e-03	6.57031250e-01
2.02751500e-06	7.34375000e-01	1.81250000e-03	2.00000000e-03	6.58281250e-01
2.03071500e-06	7.34218750e-01	1.18750000e-03	2.03125000e-03	6.68281250e-01
2.03391500e-06	7.47500000e-01	2.90625000e-03	8.43750000e-04	6.66718750e-01
2.03711500e-06	7.43593750e-01	2.18750000e-03	2.12500000e-03	6.71406250e-01
2.04031500e-06	7.49843750e-01	4.06250000e-04	8.43750000e-04	6.65468750e-01
2.04351500e-06	7.56875000e-01	3.15625000e-03	1.03125000e-03	6.72187500e-01
2.04671500e-06	7.57812500e-01	2.56250000e-03	1.28125000e-03	6.85312500e-01
2.04991500e-06	7.69531250e-01	1.68750000e-03	6.56250000e-04	6.87187500e-01
2.05311500e-06	7.70937500e-01	6.87500000e-04	1.93750000e-03	6.82968750e-01
2.05631500e-06	7.86718750e-01	2.06250000e-03	2.40625000e-03	6.97187500e-01
2.05951500e-06	7.83750000e-01	3.46875000e-03	1.50000000e-03	6.98593750e-01
2.06271500e-06	7.86718750e-01	2.31250000e-03	1.40625000e-03	7.04062500e-01
2.06591500e-06	7.99531250e-01	3.15625000e-03	2.34375000e-03	7.04531250e-01
2.06911500e-06	8.01250000e-01	1.59375000e-03	2.28125000e-03	7.10937500e-01
2.07231500e-06	8.08906250e-01	3.40625000e-03	2.40625000e-03	7.06562500e-01
2.07551500e-06	8.05312500e-01	2.18750000e-03	2.59375000e-03	7.10000000e-01
2.07871500e-06	8.17656250e-01	2.06250000e-03	2.71875000e-03	7.20468750e-01
2.08191500e-06	8.07812500e-01	2.06250000e-03	4.68750000e-04	7.21250000e-01
2.08511500e-06	8.15781250e-01	3.59375000e-03	1.84375000e-03	7.23906250e-01
2.08831500e-06	8.14218750e-01	2.78125000e-03	2.53125000e-03	7.25156250e-01
2.09151500e-06	8.17187500e-01	1.68750000e-03	1.75000000e-03	7.16250000e-01
2.09471500e-06	8.11718750e-01	3.78125000e-03	2.21875000e-03	7.25937500e-01
2.09791500e-06	8.19687500e-01	1.59375000e-03	2.50000000e-03	7.27656250e-01
2.10111500e-06	8.25312500e-01	1.43750000e-03	1.34375000e-03	7.32187500e-01
2.10431500e-06	8.28437500e-01	3.03125000e-03	1.65625000e-03	7.26562500e-01
2.10751500e-06	8.30937500e-01	1.18750000e-03	3.03125000e-03	7.37343750e-01
2.11071500e-06	8.30468750e-01	2.43750000e-03	1.46875000e-03	7.27187500e-01
2.11391500e-06	8.30156250e-01	2.90625000e-03	1.28125000e-03	7.42656250e-01
2.11711500e-06	8.30781250e-01	2.31250000e-03	1.96875000e-03	7.47968750e-01
2.12031500e-06	8.37500000e-01	2.56250000e-03	2.09375000e-03	7.43593750e-01
2.12351500e-06	8.42187500e-01	3.03125000e-03	1.65625000e-03	7.46093750e-01
2.12671500e-06	8.39531250e-01	1.56250000e-03	7.18750000e-04	7.47656250e-01
2.12991500e-06	8.50781250e-01	1.81250000e-03	1.28125000e-03	7.45000000e-01
2.13311500e-06	8.46875000e-01	1.18750000e-03	2.40625000e-03	7.67187500e-01
2.13631500e-06	8.54687500e-01	2.43750000e-03	1.59375000e-03	7.56875000e-01
2.13951500e-06	8.64687500e-01	1.96875000e-03	2.21875000e-03	7.63906250e-01
2.14271500e-06	8.54375000e-01	2.43750000e-03	2.71875000e-03	7.62500000e-01
2.14591500e-06	8.70937500e-01	2.06250000e-03	2.09375000e-03	7.70781250e-01
2.14911500e-06	8.65625000e-01	3.03125000e-03	1.90625000e-03	7.77500000e-01
2.15231500e-06	8.62343750e-01	2.18750000e-03	1.75000000e-03	7.68750000e-01
2.15551500e-06	8.72343750e-01	2.96875000e-03	1.59375000e-03	7.74218750e-01
2.15871500e-06	8.74375000e-01	3.09375000e-03	4.09375000e-03	7.71093750e-01
2.16191500e-06	8.76718750e-01	3.34375000e-03	3.00000000e-03	7.80781250e-01
2.16511500e-06	8.77968750e-01	2.78125000e-03	3.46875000e-03	7.81250000e-01
2.16831500e-06	8.81562500e-01	2.81250000e-03	2.09375000e-03	7.82500000e-01
2.17151500e-06	8.91406250e-01	3.71875000e-03	2.21875000e-03	7.85468750e-01
2.17471500e-06	8.89062500e-01	3.15625000e-03	2.21875000e-03	7.93281250e-01
2.17791500e-06	8.95468750e-01	2.90625000e-03	2.46875000e-03	8.02031250e-01
2.18111500e-06	8.92968750e-01	4.15625000e-03	3.71875000e-03	8.00468750e-01
2.18431500e-06	8.92656250e-01	1.81250000e-03	3.46875000e-03	7.91875000e-01
2.18751500e-06	8.98593750e-01	2.90625000e-03	1.00000000e-03	7.98750000e-01
2.19071500e-06	8.96093750e-01	2.78125000e-03	1.71875000e-03	8.05468750e-01
2.19391500e-06	8.98906250e-01	2.78125000e-03	2.46875000e-03	8.00781250e-01
2.19711500e-06	9.01093750e-01	2.90625000e-03	2.03125000e-03	7.95156250e-01
2.20031500e-06	8.97812500e-01	1.81250000e-03	2.59375000e-03	7.98437500e-01
2.20351500e-06	9.05625000e-01	2.37500000e-03	2.25000000e-03	7.91093750e-01
2.20671500e-06	9.17500000e-01	2.06250000e-03	3.59375000e-03	8.03593750e-01
2.20991500e-06	9.14375000e-01	1.68750000e-03	2.62500000e-03	8.04687500e-01
2.21311500e-06	9.16250000e-01	3.25000000e-03	2.46875000e-03	8.22343750e-01
2.21631500e-06	9.16093750e-01	2.59375000e-03	3.59375000e-03	8.26562500e-01
2.21951500e-06	9.25468750e-01	2.56250000e-03	3.71875000e-03	8.24843750e-01
2.22271500e-06	9.25468750e-01	3.15625000e-03	2.96875000e-03	8.27812500e-01
2.22591500e-06	9.30156250e-01	3.53125000e-03	1.87500000e-03	8.40000000e-01
2.22911500e-06	9.33281250e-01	2.34375000e-03	2.81250000e-03	8.32656250e-01
2.23231500e-06	9.38750000e-01	2.90625000e-03	3.59375000e-03	8.36718750e-01
2.23551500e-06	9.36718750e-01	3.84375000e-03	2.34375000e-03	8.45781250e-01
2.23871500e-06	9.44062500e-01	2.56250000e-03	4.25000000e-03	8.40468750e-01
2.24191500e-06	9.44843750e-01	4.46875000e-03	3.09375000e-03	8.48750000e-01
2.24511500e-06	9.43437500e-01	2.56250000e-03	3.40625000e-03	8.48125000e-01
2.24831500e-06	9.56250000e-01	2.21875000e-03	3.00000000e-03	8.45312500e-01
2.25151500e-06	9.64375000e-01	2.43750000e-03	1.96875000e-03	8.62656250e-01
2.25471500e-06	9.63437500e-01	3.15625000e-03	1.87500000e-03	8.52031250e-01
2.25791500e-06	9.66562500e-01	1.43750000e-03	3.75000000e-03	8.50156250e-01
2.26111500e-06	9.62343750e-01	4.21875000e-03	2.34375000e-03	8.64375000e-01
2.26431500e-06	9.74531250e-01	3.65625000e-03	2.34375000e-03	8.69687500e-01
2.26751500e-06	9.70000000e-01	2.43750000e-03	2.59375000e-03	8.65000000e-01
2.27071500e-06	9.67968750e-01	3.96875000e-03	3.46875000e-03	8.66875000e-01
2.27391500e-06	9.77968750e-01	4.84375000e-03	3.46875000e-03	8.85156250e-01
2.27711500e-06	9.79843750e-01	3.21875000e-03	2.93750000e-03	8.75781250e-01
2.28031500e-06	9.79531250e-01	3.53125000e-03	2.09375000e-03	8.77187500e-01
2.28351500e-06	9.77343750e-01	3.87500000e-03	3.09375000e-03	8.83437500e-01
2.28671500e-06	9.79218750e-01	4.09375000e-03	3.87500000e-03	8.85468750e-01
2.28991500e-06	9.84687500e-01	4.59375000e-03	2.96875000e-03	8.88906250e-01
2.29311500e-06	9.84531250e-01	4.21875000e-03	2.59375000e-03	8.92031250e-01
2.29631500e-06	9.86562500e-01	4.21875000e-03	4.50000000e-03	8.84843750e-01
2.29951500e-06	9.88593750e-01	4.09375000e-03	2.75000000e-03	8.90312500e-01
2.30271500e-06	9.90156250e-01	3.09375000e-03	5.25000000e-03	8.83281250e-01
2.30591500e-06	9.94531250e-01	2.56250000e-03	2.71875000e-03	8.86718750e-01
2.30911500e-06	1.00046875e+00	3.71875000e-03	2.46875000e-03	8.91250000e-01
2.31231500e-06	1.00031250e+00	3.96875000e-03	2.96875000e-03	8.94687500e-01
2.31551500e-06	1.00078125e+00	3.40625000e-03	3.59375000e-03	8.93906250e-01
2.31871500e-06	1.00750000e+00	3.46875000e-03	4.03125000e-03	8.93281250e-01
2.32191500e-06	1.00656250e+00	3.59375000e-03	2.90625000e-03	9.00781250e-01
2.32511500e-06	1.00843750e+00	2.87500000e-03	2.75000000e-03	9.00156250e-01
2.32831500e-06	1.01218750e+00	2.90625000e-03	2.96875000e-03	9.14375000e-01
2.33151500e-06	1.02421875e+00	2.09375000e-03	2.21875000e-03	9.11875000e-01
2.33471500e-06	1.02203125e+00	3.59375000e-03	3.71875000e-03	9.11250000e-01
2.33791500e-06	1.02593750e+00	2.43750000e-03	2.37500000e-03	9.05625000e-01
2.34111500e-06	1.03078125e+00	4.21875000e-03	2.71875000e-03	9.22343750e-01
2.34431500e-06	1.03765625e+00	3.25000000e-03	3.09375000e-03	9.25781250e-01
2.34751500e-06	1.03062500e+00	2.90625000e-03	3.37500000e-03	9.21406250e-01
2.35071500e-06	1.04437500e+00	4.46875000e-03	2.59375000e-03	9.31250000e-01
2.35391500e-06	1.04062500e+00	3.15625000e-03	3.09375000e-03	9.32656250e-01
2.35711500e-06	1.04218750e+00	2.56250000e-03	3.12500000e-03	9.25468750e-01
2.36031500e-06	1.05046875e+00	2.62500000e-03	3.50000000e-03	9.32968750e-01
2.36351500e-06	1.04187500e+00	2.31250000e-03	3.12500000e-03	9.33437500e-01
2.36671500e-06	1.04656250e+00	4.46875000e-03	2.84375000e-03	9.39218750e-01
2.36991500e-06	1.04640625e+00	2.84375000e-03	3.00000000e-03	9.38906250e-01
2.37311500e-06	1.05687500e+00	3.78125000e-03	4.21875000e-03	9.35312500e-01
2.37631500e-06	1.06546875e+00	3.40625000e-03	3.46875000e-03	9.41250000e-01
2.37951500e-06	1.06375000e+00	1.93750000e-03	1.96875000e-03	9.48593750e-01
2.38271500e-06	1.06531250e+00	2.96875000e-03	2.46875000e-03	9.49531250e-01
2.38591500e-06	1.07484375e+00	3.59375000e-03	2.34375000e-03	9.40625000e-01
2.38911500e-06	1.06843750e+00	4.34375000e-03	4.00000000e-03	9.46093750e-01
2.39231500e-06	1.07046875e+00	4.71875000e-03	3.53125000e-03	9.41093750e-01
2.39551500e-06	1.07859375e+00	4.00000000e-03	3.46875000e-03	9.50156250e-01
2.39871500e-06	1.07390625e+00	3.59375000e-03	2.59375000e-03	9.50937500e-01
2.40191500e-06	1.08031250e+00	4.09375000e-03	2.21875000e-03	9.48593750e-01
2.40511500e-06	1.08390625e+00	4.46875000e-03	4.12500000e-03	9.56718750e-01
2.40831500e-06	1.08125000e+00	3.90625000e-03	2.75000000e-03	9.53125000e-01
2.41151500e-06	1.09171875e+00	4.34375000e-03	2.87500000e-03	9.56562500e-01
2.41471500e-06	1.09140625e+00	3.34375000e-03	3.59375000e-03	9.66718750e-01
2.41791500e-06	1.09875000e+00	3.59375000e-03	3.62500000e-03	9.74062500e-01
2.42111500e-06	1.09671875e+00	4.96875000e-03	2.84375000e-03	9.61718750e-01
2.42431500e-06	1.10437500e+00	4.21875000e-03	3.00000000e-03	9.71250000e-01
2.42751500e-06	1.10281250e+00	4.09375000e-03	3.12500000e-03	9.75156250e-01
2.43071500e-06	1.10625000e+00	3.65625000e-03	4.84375000e-03	9.82343750e-01
2.43391500e-06	1.10562500e+00	3.59375000e-03	3.00000000e-03	9.81562500e-01
2.43711500e-06	1.10296875e+00	3.84375000e-03	3.12500000e-03	9.87656250e-01
2.44031500e-06	1.10359375e+00	5.46875000e-03	3.75000000e-03	9.89062500e-01
2.44351500e-06	1.11453125e+00	4.21875000e-03	3.50000000e-03	9.92656250e-01
2.44671500e-06	1.12140625e+00	5.09375000e-03	2.62500000e-03	9.84687500e-01
2.44991500e-06	1.11515625e+00	4.46875000e-03	2.87500000e-03	9.95000000e-01
2.45311500e-06	1.13000000e+00	4.09375000e-03	4.03125000e-03	9.90156250e-01
2.45631500e-06	1.12000000e+00	3.09375000e-03	4.65625000e-03	1.00062500e+00
2.45951500e-06	1.13281250e+00	4.46875000e-03	3.90625000e-03	1.00046875e+00
2.46271500e-06	1.12890625e+00	3.59375000e-03	3.75000000e-03	9.98437500e-01
2.46591500e-06	1.12609375e+00	4.37500000e-03	3.37500000e-03	1.00453125e+00
2.46911500e-06	1.12875000e+00	5.34375000e-03	3.50000000e-03	1.00078125e+00
2.47231500e-06	1.13015625e+00	4.96875000e-03	4.03125000e-03	9.95000000e-01
2.47551500e-06	1.12703125e+00	4.46875000e-03	4.90625000e-03	1.00890625e+00
2.47871500e-06	1.12875000e+00	3.84375000e-03	4.37500000e-03	1.01546875e+00
2.48191500e-06	1.13671875e+00	4.21875000e-03	4.25000000e-03	1.01718750e+00
2.48511500e-06	1.13156250e+00	3.84375000e-03	4.03125000e-03	1.01750000e+00
2.48831500e-06	1.13968750e+00	3.84375000e-03	4.37500000e-03	1.01625000e+00
2.49151500e-06	1.14515625e+00	3.59375000e-03	4.03125000e-03	1.02015625e+00
2.49471500e-06	1.14765625e+00	3.84375000e-03	4.62500000e-03	1.01375000e+00
2.49791500e-06	1.14359375e+00	4.21875000e-03	2.65625000e-03	1.01218750e+00
2.50111500e-06	1.14343750e+00	4.09375000e-03	4.87500000e-03	1.01640625e+00
2.50431500e-06	1.15125000e+00	4.21875000e-03	4.50000000e-03	1.01484375e+00
2.50751500e-06	1.15593750e+00	3.84375000e-03	3.87500000e-03	1.02218750e+00
2.51071500e-06	1.14546875e+00	4.59375000e-03	3.62500000e-03	1.02421875e+00
2.51391500e-06	1.15750000e+00	4.59375000e-03	4.53125000e-03	1.02546875e+00
2.51711500e-06	1.16015625e+00	5.34375000e-03	5.15625000e-03	1.02609375e+00
2.52031500e-06	1.15640625e+00	3.15625000e-03	5.28125000e-03	1.02625000e+00
2.52351500e-06	1.15953125e+00	4.21875000e-03	3.96875000e-03	1.02609375e+00
2.52671500e-06	1.15203125e+00	4.96875000e-03	5.56250000e-03	1.03390625e+00
2.52991500e-06	1.16984375e+00	5.59375000e-03	5.21875000e-03	1.03390625e+00
2.53311500e-06	1.16078125e+00	5.34375000e-03	4.78125000e-03	1.03531250e+00
2.53631500e-06	1.16359375e+00	3.59375000e-03	4.25000000e-03	1.02687500e+00
2.53951500e-06	1.16437500e+00	4.34375000e-03	4.90625000e-03	1.03484375e+00
2.54271500e-06	1.16656250e+00	3.71875000e-03	5.06250000e-03	1.04093750e+00
2.54591500e-06	1.17000000e+00	4.71875000e-03	5.96875000e-03	1.04265625e+00
2.54911500e-06	1.17437500e+00	4.21875000e-03	4.75000000e-03	1.04578125e+00
2.55231500e-06	1.17750000e+00	5.59375000e-03	5.46875000e-03	1.03859375e+00
2.55551500e-06	1.17375000e+00	4.09375000e-03	5.84375000e-03	1.05343750e+00
2.55871500e-06	1.17484375e+00	4.21875000e-03	4.12500000e-03	1.05328125e+00
2.56191500e-06	1.18328125e+00	5.34375000e-03	4.40625000e-03	1.04859375e+00
2.56511500e-06	1.18562500e+00	5.34375000e-03	6.25000000e-03	1.04796875e+00
2.56831500e-06	1.18015625e+00	4.21875000e-03	4.53125000e-03	1.05406250e+00
2.57151500e-06	1.18734375e+00	5.46875000e-03	5.43750000e-03	1.05156250e+00
2.57471500e-06	1.18484375e+00	5.96875000e-03	6.06250000e-03	1.06015625e+00
2.57791500e-06	1.18625000e+00	5.21875000e-03	5.81250000e-03	1.06546875e+00
2.58111500e-06	1.19046875e+00	4.34375000e-03	6.25000000e-03	1.06234375e+00
2.58431500e-06	1.19015625e+00	5.46875000e-03	5.81250000e-03	1.06437500e+00
2.58751500e-06	1.20218750e+00	4.71875000e-03	4.37500000e-03	1.07015625e+00
2.59071500e-06	1.19312500e+00	5.21875000e-03	4.50000000e-03	1.06406250e+00
2.59391500e-06	1.19828125e+00	4.87500000e-03	6.12500000e-03	1.06718750e+00
2.59711500e-06	1.19640625e+00	4.96875000e-03	6.96875000e-03	1.08031250e+00
2.60031500e-06	1.19953125e+00	4.59375000e-03	6.75000000e-03	1.07390625e+00
2.60351500e-06	1.20734375e+00	5.09375000e-03	4.87500000e-03	1.07890625e+00
2.60671500e-06	1.20625000e+00	4.84375000e-03	5.56250000e-03	1.08000000e+00
2.60991500e-06	1.20828125e+00	4.59375000e-03	6.43750000e-03	1.08421875e+00
2.61311500e-06	1.21406250e+00	5.34375000e-03	5.59375000e-03	1.07265625e+00
2.61631500e-06	1.20812500e+00	4.59375000e-03	6.87500000e-03	1.07937500e+00
2.61951500e-06	1.21265625e+00	5.84375000e-03	5.25000000e-03	1.08687500e+00
2.62271500e-06	1.21656250e+00	5.46875000e-03	6.28125000e-03	1.07718750e+00
2.62591500e-06	1.22953125e+00	4.71875000e-03	7.46875000e-03	1.07281250e+00
2.62911500e-06	1.22218750e+00	4.46875000e-03	6.96875000e-03	1.07984375e+00
2.63231500e-06	1.22718750e+00	5.71875000e-03	6.84375000e-03	1.07890625e+00
2.63551500e-06	1.23000000e+00	5.21875000e-03	6.18750000e-03	1.08390625e+00
2.63871500e-06	1.22093750e+00	6.21875000e-03	5.56250000e-03	1.08906250e+00
2.64191500e-06	1.23156250e+00	5.21875000e-03	5.84375000e-03	1.08640625e+00
2.64511500e-06	1.23640625e+00	5.71875000e-03	5.81250000e-03	1.08953125e+00
2.64831500e-06	1.22906250e+00	6.34375000e-03	6.46875000e-03	1.08812500e+00
2.65151500e-06	1.23406250e+00	4.84375000e-03	6.09375000e-03	1.08968750e+00
2.65471500e-06	1.24296875e+00	5.34375000e-03	6.21875000e-03	1.08953125e+00
2.65791500e-06	1.23375000e+00	5.71875000e-03	6.84375000e-03	1.09171875e+00
2.66111500e-06	1.23703125e+00	5.59375000e-03	6.56250000e-03	1.10234375e+00
2.66431500e-06	1.23718750e+00	5.21875000e-03	6.31250000e-03	1.09609375e+00
2.66751500e-06	1.24484375e+00	3.84375000e-03	8.09375000e-03	1.10421875e+00
2.67071500e-06	1.24234375e+00	5.59375000e-03	6.71875000e-03	1.10890625e+00
2.67391500e-06	1.24703125e+00	5.71875000e-03	6.09375000e-03	1.10640625e+00
2.67711500e-06	1.24906250e+00	5.21875000e-03	7.59375000e-03	1.10187500e+00
2.68031500e-06	1.25093750e+00	4.71875000e-03	7.21875000e-03	1.10796875e+00
2.68351500e-06	1.24968750e+00	5.46875000e-03	5.84375000e-03	1.09843750e+00
2.68671500e-06	1.24921875e+00	4.46875000e-03	6.43750000e-03	1.10828125e+00
2.68991500e-06	1.25468750e+00	4.84375000e-03	4.87500000e-03	1.10250000e+00
2.69311500e-06	1.25390625e+00	6.21875000e-03	7.09375000e-03	1.10015625e+00
2.69631500e-06	1.25703125e+00	4.96875000e-03	6.46875000e-03	1.11218750e+00
2.69951500e-06	1.25687500e+00	5.46875000e-03	5.68750000e-03	1.10859375e+00
2.70271500e-06	1.26078125e+00	5.71875000e-03	6.46875000e-03	1.11078125e+00
2.70591500e-06	1.26406250e+00	5.09375000e-03	7.87500000e-03	1.11375000e+00
2.70911500e-06	1.25546875e+00	5.59375000e-03	6.37500000e-03	1.11375000e+00
2.71231500e-06	1.27312500e+00	3.84375000e-03	6.46875000e-03	1.11859375e+00
2.71551500e-06	1.26953125e+00	6.09375000e-03	5.81250000e-03	1.11093750e+00
2.71871500e-06	1.26921875e+00	6.21875000e-03	7.09375000e-03	1.11578125e+00
2.72191500e-06	1.26937500e+00	4.71875000e-03	7.25000000e-03	1.11656250e+00
2.72511500e-06	1.27125000e+00	6.21875000e-03	7.34375000e-03	1.11359375e+00
2.72831500e-06	1.26687500e+00	6.34375000e-03	6.96875000e-03	1.11296875e+00
2.73151500e-06	1.26718750e+00	5.46875000e-03	7.71875000e-03	1.11031250e+00
2.73471500e-06	1.27250000e+00	6.12500000e-03	7.62500000e-03	1.10890625e+00
2.73791500e-06	1.27343750e+00	6.71875000e-03	6.96875000e-03	1.11390625e+00
2.74111500e-06	1.26625000e+00	7.06250000e-03	8.37500000e-03	1.11578125e+00
2.74431500e-06	1.26937500e+00	6.75000000e-03	7.12500000e-03	1.10937500e+00
2.74751500e-06	1.27187500e+00	7.25000000e-03	7.37500000e-03	1.11875000e+00
2.75071500e-06	1.27890625e+00	7.59375000e-03	7.87500000e-03	1.12421875e+00
2.75391500e-06	1.27968750e+00	7.46875000e-03	6.96875000e-03	1.11750000e+00
2.75711500e-06	1.27750000e+00	7.84375000e-03	7.09375000e-03	1.11937500e+00
2.76031500e-06	1.28250000e+00	9.28125000e-03	7.62500000e-03	1.12656250e+00
2.76351500e-06	1.28125000e+00	8.62500000e-03	7.12500000e-03	1.13015625e+00
2.76671500e-06	1.28625000e+00	8.53125000e-03	8.12500000e-03	1.12531250e+00
2.76991500e-06	1.28703125e+00	7.28125000e-03	8.46875000e-03	1.12921875e+00
2.77311500e-06	1.28875000e+00	8.78125000e-03	7.34375000e-03	1.13828125e+00
2.77631500e-06	1.29406250e+00	9.75000000e-03	8.87500000e-03	1.13171875e+00
2.77951500e-06	1.30421875e+00	8.50000000e-03	8.87500000e-03	1.13203125e+00
2.78271500e-06	1.29671875e+00	8.25000000e-03	9.37500000e-03	1.12812500e+00
2.78591500e-06	1.29156250e+00	9.03125000e-03	1.00937500e-02	1.12812500e+00
2.78911500e-06	1.29875000e+00	8.50000000e-03	1.01250000e-02	1.12843750e+00
2.79231500e-06	1.29828125e+00	8.53125000e-03	9.28125000e-03	1.13109375e+00
2.79551500e-06	1.30406250e+00	8.75000000e-03	8.87500000e-03	1.13312500e+00
2.79871500e-06	1.30546875e+00	8.40625000e-03	1.00937500e-02	1.13953125e+00
2.80191500e-06	1.30656250e+00	8.96875000e-03	1.15937500e-02	1.13640625e+00
2.80511500e-06	1.29328125e+00	9.03125000e-03	1.30625000e-02	1.13546875e+00
2.80831500e-06	1.30703125e+00	9.50000000e-03	1.51250000e-02	1.12750000e+00
2.81151500e-06	1.29421875e+00	1.01250000e-02	1.75937500e-02	1.13578125e+00
2.81471500e-06	1.29656250e+00	9.21875000e-03	2.71875000e-02	1.13343750e+00
2.81791500e-06	1.30156250e+00	1.07500000e-02	3.98750000e-02	1.13734375e+00
2.82111500e-06	1.29812500e+00	1.11875000e-02	5.40312500e-02	1.12859375e+00
2.82431500e-06	1.29562500e+00	1.16875000e-02	6.33125000e-02	1.10718750e+00
2.82751500e-06	1.29750000e+00	1.12187500e-02	7.04375000e-02	1.10046875e+00
2.83071500e-06	1.29750000e+00	1.39062500e-02	7.43125000e-02	1.08781250e+00
2.83391500e-06	1.29468750e+00	1.43750000e-02	7.73437500e-02	1.06859375e+00
2.83711500e-06	1.30593750e+00	1.92812500e-02	7.84687500e-02	1.05296875e+00
2.84031500e-06	1.29156250e+00	2.65625000e-02	7.97812500e-02	1.04359375e+00
2.84351500e-06	1.29390625e+00	3.45312500e-02	7.75937500e-02	1.01468750e+00
2.84671500e-06	1.29890625e+00	4.55625000e-02	7.70937500e-02	1.00500000e+00
2.84991500e-06	1.27578125e+00	5.83750000e-02	7.69687500e-02	9.85312500e-01
2.85311500e-06	1.26828125e+00	7.49687500e-02	7.69687500e-02	9.73593750e-01
2.85631500e-06	1.24890625e+00	8.62500000e-02	7.49687500e-02	9.43437500e-01
2.85951500e-06	1.23203125e+00	9.39687500e-02	7.40625000e-02	9.39843750e-01
2.86271500e-06	1.20187500e+00	1.00937500e-01	7.15937500e-02	9.22812500e-01
2.86591500e-06	1.17953125e+00	1.04843750e-01	7.05625000e-02	9.08281250e-01
2.86911500e-06	1.15781250e+00	1.10562500e-01	6.88125000e-02	8.95781250e-01
2.87231500e-06	1.13218750e+00	1.13937500e-01	6.79062500e-02	8.71875000e-01
2.87551500e-06	1.09843750e+00	1.13687500e-01	6.63750000e-02	8.60468750e-01
2.87871500e-06	1.08328125e+00	1.11562500e-01	6.45000000e-02	8.55781250e-01
2.88191500e-06	1.04515625e+00	1.11812500e-01	6.19062500e-02	8.41562500e-01
2.88511500e-06	1.01906250e+00	1.12937500e-01	6.09375000e-02	8.24531250e-01
2.88831500e-06	9.94687500e-01	1.13687500e-01	5.91562500e-02	8.12500000e-01
2.89151500e-06	9.65000000e-01	1.15062500e-01	5.80000000e-02	7.97812500e-01
2.89471500e-06	9.36718750e-01	1.12687500e-01	5.73437500e-02	7.86093750e-01
2.89791500e-06	9.04375000e-01	1.11812500e-01	5.62187500e-02	7.77500000e-01
2.90111500e-06	8.77656250e-01	1.08718750e-01	5.46562500e-02	7.66250000e-01
2.90431500e-06	8.48593750e-01	1.03843750e-01	5.49062500e-02	7.47656250e-01
2.90751500e-06	8.16718750e-01	1.00593750e-01	5.35625000e-02	7.41718750e-01
2.91071500e-06	7.94062500e-01	9.59687500e-02	5.25000000e-02	7.27031250e-01
2.91391500e-06	7.74375000e-01	9.34687500e-02	4.94062500e-02	7.20312500e-01
2.91711500e-06	7.35312500e-01	8.99375000e-02	4.98750000e-02	7.06406250e-01
2.92031500e-06	7.24531250e-01	8.61250000e-02	4.79375000e-02	6.98437500e-01
2.92351500e-06	6.89218750e-01	8.31250000e-02	4.86875000e-02	6.88593750e-01
2.92671500e-06	6.74062500e-01	8.03125000e-02	4.59687500e-02	6.82812500e-01
2.92991500e-06	6.53750000e-01	7.81875000e-02	4.48125000e-02	6.75000000e-01
2.93311500e-06	6.37656250e-01	7.39375000e-02	4.33125000e-02	6.62031250e-01
2.93631500e-06	6.13750000e-01	7.28437500e-02	4.40937500e-02	6.46406250e-01
2.93951500e-06	5.89687500e-01	7.01875000e-02	4.18437500e-02	6.42187500e-01
2.94271500e-06	5.82968750e-01	6.68125000e-02	4.12187500e-02	6.40000000e-01
2.94591500e-06	5.68125000e-01	6.37187500e-02	3.91250000e-02	6.29843750e-01
2.94911500e-06	5.41875000e-01	6.09687500e-02	3.93750000e-02	6.13437500e-01
2.95231500e-06	5.25625000e-01	6.08125000e-02	3.92500000e-02	6.17031250e-01
2.95551500e-06	5.12968750e-01	5.86250000e-02	3.79062500e-02	6.09375000e-01
2.95871500e-06	4.99843750e-01	5.66562500e-02	3.77812500e-02	6.03437500e-01
2.96191500e-06	4.98750000e-01	5.39687500e-02	3.66562500e-02	5.92968750e-01
2.96511500e-06	4.84531250e-01	5.15000000e-02	3.49375000e-02	5.92500000e-01
2.96831500e-06	4.82656250e-01	5.13437500e-02	3.39062500e-02	5.88750000e-01
2.97151500e-06	4.65000000e-01	4.96250000e-02	3.47500000e-02	5.78281250e-01
2.97471500e-06	4.50937500e-01	4.75625000e-02	3.44062500e-02	5.71875000e-01
2.97791500e-06	4.42343750e-01	4.56562500e-02	3.22187500e-02	5.67656250e-01
2.98111500e-06	4.29687500e-01	4.53125000e-02	3.27500000e-02	5.51718750e-01
2.98431500e-06	4.22031250e-01	4.33125000e-02	3.19375000e-02	5.48750000e-01
2.98751500e-06	4.15781250e-01	4.01562500e-02	3.00625000e-02	5.55156250e-01
2.99071500e-06	4.06562500e-01	4.04062500e-02	3.01562500e-02	5.42812500e-01
2.99391500e-06	4.01250000e-01	3.81250000e-02	3.10312500e-02	5.45156250e-01
2.99711500e-06	3.87968750e-01	3.58750000e-02	2.85312500e-02	5.31875000e-01
3.00031500e-06	3.80625000e-01	3.44375000e-02	2.67812500e-02	5.38281250e-01
3.00351500e-06	3.77343750e-01	3.42187500e-02	2.91562500e-02	5.31406250e-01
3.00671500e-06	3.81250000e-01	3.25000000e-02	2.71562500e-02	5.30156250e-01
3.00991500e-06	3.69218750e-01	3.13750000e-02	2.55000000e-02	5.24531250e-01
3.01311500e-06	3.66875000e-01	3.10937500e-02	2.68437500e-02	5.27968750e-01
3.01631500e-06	3.47500000e-01	2.68125000e-02	2.42812500e-02	5.24531250e-01
3.01951500e-06	3.60468750e-01	2.70937500e-02	2.47812500e-02	5.18906250e-01
3.02271500e-06	3.55781250e-01	2.44687500e-02	2.39062500e-02	5.15468750e-01
3.02591500e-06	3.44687500e-01	2.27187500e-02	2.31250000e-02	5.17500000e-01
3.02911500e-06	3.45781250e-01	2.18437500e-02	2.27500000e-02	5.06875000e-01
3.03231500e-06	3.50000000e-01	2.09687500e-02	2.36250000e-02	5.13281250e-01
3.03551500e-06	3.45937500e-01	1.94687500e-02	2.12500000e-02	5.11093750e-01
3.03871500e-06	3.36875000e-01	1.84062500e-02	2.12500000e-02	5.06406250e-01
3.04191500e-06	3.35781250e-01	1.61562500e-02	2.02812500e-02	4.92812500e-01
3.04511500e-06	3.40156250e-01	1.58750000e-02	2.03750000e-02	5.07656250e-01
3.04831500e-06	3.37812500e-01	1.28750000e-02	1.82187500e-02	5.04375000e-01
3.05151500e-06	3.41875000e-01	1.28437500e-02	1.83750000e-02	4.97187500e-01
3.05471500e-06	3.38750000e-01	1.18125000e-02	1.73437500e-02	5.04062500e-01
3.05791500e-06	3.50625000e-01	1.00937500e-02	1.80625000e-02	4.98437500e-01
3.06111500e-06	3.42187500e-01	9.21875000e-03	1.79375000e-02	4.91562500e-01
3.06431500e-06	3.50468750e-01	8.65625000e-03	1.77812500e-02	5.00781250e-01
3.06751500e-06	3.53437500e-01	7.71875000e-03	1.69687500e-02	5.06875000e-01
3.07071500e-06	3.55937500e-01	7.31250000e-03	1.63750000e-02	4.88281250e-01
3.07391500e-06	3.64843750e-01	5.96875000e-03	1.41562500e-02	4.91250000e-01
3.07711500e-06	3.68593750e-01	3.71875000e-03	1.51562500e-02	4.93125000e-01
3.08031500e-06	3.62031250e-01	1.81250000e-03	1.44062500e-02	4.86406250e-01
3.08351500e-06	3.60625000e-01	3.40625000e-03	1.44375000e-02	4.90468750e-01
3.08671500e-06	3.68281250e-01	1.68750000e-03	1.35625000e-02	4.99843750e-01
3.08991500e-06	3.68437500e-01	1.18750000e-03	1.43125000e-02	4.90000000e-01
3.09311500e-06	3.81562500e-01	1.31250000e-03	1.29375000e-02	4.98437500e-01
3.09631500e-06	3.80468750e-01	1.06250000e-03	1.25625000e-02	4.93750000e-01
3.09951500e-06	3.79062500e-01	1.31250000e-03	1.06875000e-02	4.95000000e-01
3.10271500e-06	3.80000000e-01	5.62500000e-04	1.28437500e-02	4.89218750e-01
3.10591500e-06	3.83281250e-01	1.68750000e-03	1.14375000e-02	4.94843750e-01
3.10911500e-06	3.80000000e-01	1.43750000e-03	1.05000000e-02	4.98437500e-01
3.11231500e-06	4.00000000e-01	2.81250000e-04	1.00625000e-02	5.01406250e-01
3.11551500e-06	4.01250000e-01	1.81250000e-03	8.75000000e-03	4.88593750e-01
3.11871500e-06	4.12187500e-01	5.31250000e-04	8.62500000e-03	4.97500000e-01
3.12191500e-06	4.06406250e-01	1.56250000e-03	1.01875000e-02	4.98437500e-01
3.12511500e-06	4.12812500e-01	4.37500000e-04	8.37500000e-03	4.97500000e-01
3.12831500e-06	4.17968750e-01	1.31250000e-03	7.96875000e-03	5.06406250e-01
3.13151500e-06	4.28125000e-01	1.43750000e-03	7.46875000e-03	5.06093750e-01
3.13471500e-06	4.25625000e-01	9.37500000e-04	6.25000000e-03	5.13125000e-01
3.13791500e-06	4.31250000e-01	1.93750000e-03	6.71875000e-03	5.18281250e-01
3.14111500e-06	4.37031250e-01	1.43750000e-03	5.93750000e-03	5.25781250e-01
3.14431500e-06	4.48593750e-01	1.46875000e-03	5.81250000e-03	5.17656250e-01
3.14751500e-06	4.48281250e-01	3.28125000e-03	6.87500000e-03	5.29531250e-01
3.15071500e-06	4.50156250e-01	1.40625000e-03	4.34375000e-03	5.31875000e-01
3.15391500e-06	4.57500000e-01	1.43750000e-03	6.50000000e-03	5.28750000e-01
3.15711500e-06	4.58125000e-01	1.43750000e-03	5.93750000e-03	5.31875000e-01
3.16031500e-06	4.61875000e-01	2.18750000e-03	6.21875000e-03	5.35312500e-01
3.16351500e-06	4.79375000e-01	2.31250000e-03	6.09375000e-03	5.47187500e-01
3.16671500e-06	4.77343750e-01	1.31250000e-03	5.00000000e-03	5.34843750e-01
3.16991500e-06	4.81093750e-01	2.43750000e-03	5.46875000e-03	5.37187500e-01
3.17311500e-06	4.83437500e-01	1.31250000e-03	4.71875000e-03	5.39843750e-01
3.17631500e-06	4.79062500e-01	1.56250000e-03	3.12500000e-03	5.38437500e-01
3.17951500e-06	4.94375000e-01	2.06250000e-03	4.65625000e-03	5.42968750e-01
3.18271500e-06	4.88750000e-01	2.31250000e-03	5.15625000e-03	5.43593750e-01
3.18591500e-06	4.84843750e-01	1.28125000e-03	4.40625000e-03	5.47187500e-01
3.18911500e-06	4.96406250e-01	2.03125000e-03	3.78125000e-03	5.50156250e-01
3.19231500e-06	5.04062500e-01	5.62500000e-04	4.40625000e-03	5.48437500e-01
3.19551500e-06	5.06406250e-01	2.31250000e-03	5.28125000e-03	5.55468750e-01
3.19871500e-06	5.05781250e-01	2.18750000e-03	3.96875000e-03	5.59218750e-01
3.20191500e-06	5.13593750e-01	6.87500000e-04	3.37500000e-03	5.59531250e-01
3.20511500e-06	5.18750000e-01	1.81250000e-03	3.62500000e-03	5.63125000e-01
3.20831500e-06	5.15625000e-01	1.56250000e-03	4.15625000e-03	5.72343750e-01
3.21151500e-06	5.19531250e-01	2.90625000e-03	2.87500000e-03	5.69531250e-01
3.21471500e-06	5.20937500e-01	1.43750000e-03	3.78125000e-03	5.77656250e-01
3.21791500e-06	5.28437500e-01	3.03125000e-03	3.59375000e-03	5.68906250e-01
3.22111500e-06	5.36250000e-01	1.81250000e-03	4.53125000e-03	5.74218750e-01
3.22431500e-06	5.38906250e-01	7.81250000e-04	4.28125000e-03	5.79218750e-01
3.22751500e-06	5.33281250e-01	1.56250000e-03	2.46875000e-03	5.75312500e-01
3.23071500e-06	5.36562500e-01	1.93750000e-03	3.34375000e-03	5.77187500e-01
3.23391500e-06	5.39687500e-01	1.68750000e-03	2.75000000e-03	5.75625000e-01
3.23711500e-06	5.57968750e-01	2.06250000e-03	2.84375000e-03	5.92187500e-01
3.24031500e-06	5.50156250e-01	7.18750000e-04	2.75000000e-03	5.87031250e-01
3.24351500e-06	5.51250000e-01	1.93750000e-03	2.34375000e-03	5.90156250e-01
3.24671500e-06	5.58437500e-01	9.37500000e-04	3.50000000e-03	5.96562500e-01
3.24991500e-06	5.59687500e-01	1.06250000e-03	2.87500000e-03	5.92656250e-01
3.25311500e-06	5.60625000e-01	1.18750000e-03	2.09375000e-03	5.88750000e-01
3.25631500e-06	5.70781250e-01	1.43750000e-03	3.12500000e-03	6.04218750e-01
3.25951500e-06	5.77500000e-01	1.31250000e-03	2.96875000e-03	6.04687500e-01
3.26271500e-06	5.92968750e-01	2.56250000e-03	2.34375000e-03	6.00625000e-01
3.26591500e-06	5.84843750e-01	1.43750000e-03	2.96875000e-03	6.15312500e-01
3.26911500e-06	5.87968750e-01	-6.25000000e-05	2.40625000e-03	6.19218750e-01
3.27231500e-06	5.98125000e-01	1.06250000e-03	2.50000000e-03	6.20156250e-01
3.27551500e-06	5.96875000e-01	1.68750000e-03	3.50000000e-03	6.10468750e-01
3.27871500e-06	6.03437500e-01	2.78125000e-03	2.62500000e-03	6.17656250e-01
3.28191500e-06	6.12031250e-01	1.81250000e-03	3.84375000e-03	6.18281250e-01
3.28511500e-06	6.07500000e-01	6.25000000e-05	1.96875000e-03	6.31875000e-01
3.28831500e-06	6.15312500e-01	1.43750000e-03	3.12500000e-03	6.25781250e-01
3.29151500e-06	6.10312500e-01	1.93750000e-03	2.84375000e-03	6.37343750e-01
3.29471500e-06	6.18906250e-01	8.12500000e-04	2.87500000e-03	6.34218750e-01
3.29791500e-06	6.22812500e-01	8.12500000e-04	3.09375000e-03	6.38906250e-01
3.30111500e-06	6.28437500e-01	9.37500000e-04	2.75000000e-03	6.41718750e-01
3.30431500e-06	6.33437500e-01	1.56250000e-04	2.62500000e-03	6.37968750e-01
3.30751500e-06	6.37968750e-01	1.81250000e-03	2.96875000e-03	6.45625000e-01
3.31071500e-06	6.26406250e-01	1.18750000e-03	3.34375000e-03	6.47500000e-01
3.31391500e-06	6.34062500e-01	1.56250000e-03	2.34375000e-03	6.54687500e-01
3.31711500e-06	6.35468750e-01	1.06250000e-03	2.12500000e-03	6.57187500e-01
3.32031500e-06	6.45156250e-01	1.59375000e-03	3.34375000e-03	6.58437500e-01
3.32351500e-06	6.50937500e-01	5.62500000e-04	2.46875000e-03	6.51093750e-01
3.32671500e-06	6.36093750e-01	1.93750000e-03	2.59375000e-03	6.54375000e-01
3.32991500e-06	6.42500000e-01	-6.25000000e-05	1.46875000e-03	6.56093750e-01
3.33311500e-06	6.47656250e-01	8.12500000e-04	3.34375000e-03	6.49531250e-01
3.33631500e-06	6.46093750e-01	2.31250000e-03	1.96875000e-03	6.59218750e-01
3.33951500e-06	6.53593750e-01	2.06250000e-03	2.21875000e-03	6.72187500e-01
3.34271500e-06	6.57500000e-01	1.93750000e-03	2.87500000e-03	6.73593750e-01
3.34591500e-06	6.62656250e-01	2.21875000e-03	3.46875000e-03	6.67187500e-01
3.34911500e-06	6.68281250e-01	1.43750000e-03	2.37500000e-03	6.62968750e-01
3.35231500e-06	6.71406250e-01	1.93750000e-03	1.00000000e-03	6.62343750e-01
3.35551500e-06	6.83125000e-01	1.68750000e-03	3.09375000e-03	6.73906250e-01
3.35871500e-06	6.88125000e-01	2.18750000e-03	4.62500000e-03	6.76562500e-01
3.36191500e-06	6.86250000e-01	1.93750000e-03	2.84375000e-03	6.85000000e-01
3.36511500e-06	6.95468750e-01	2.18750000e-03	2.84375000e-03	6.97656250e-01
3.36831500e-06	6.98750000e-01	1.81250000e-03	3.93750000e-03	6.99375000e-01
3.37151500e-06	6.97031250e-01	1.43750000e-03	3.50000000e-03	6.98437500e-01
3.37471500e-06	7.09687500e-01	3.96875000e-03	2.93750000e-03	6.99218750e-01
3.37791500e-06	7.13125000e-01	2.06250000e-03	3.59375000e-03	7.02812500e-01
3.38111500e-06	7.03750000e-01	2.90625000e-03	2.25000000e-03	7.00156250e-01
3.38431500e-06	7.10156250e-01	2.90625000e-03	3.84375000e-03	7.03750000e-01
3.38751500e-06	7.20625000e-01	1.68750000e-03	2.87500000e-03	7.10781250e-01
3.39071500e-06	7.26093750e-01	3.15625000e-03	3.50000000e-03	7.10000000e-01
3.39391500e-06	7.23750000e-01	2.56250000e-03	1.75000000e-03	7.10781250e-01
3.39711500e-06	7.27343750e-01	1.06250000e-03	3.00000000e-03	7.17187500e-01
3.40031500e-06	7.29843750e-01	1.56250000e-03	4.90625000e-03	7.10937500e-01
3.40351500e-06	7.29687500e-01	3.03125000e-03	3.75000000e-03	7.18281250e-01
3.40671500e-06	7.39687500e-01	8.12500000e-04	2.25000000e-03	7.12031250e-01
3.40991500e-06	7.32031250e-01	1.56250000e-03	3.87500000e-03	7.21875000e-01
3.41311500e-06	7.36093750e-01	9.37500000e-04	3.53125000e-03	7.14062500e-01
3.41631500e-06	7.41250000e-01	1.93750000e-03	4.12500000e-03	7.23281250e-01
3.41951500e-06	7.39375000e-01	2.18750000e-03	3.78125000e-03	7.25625000e-01
3.42271500e-06	7.42500000e-01	1.93750000e-03	4.50000000e-03	7.26562500e-01
3.42591500e-06	7.55781250e-01	2.31250000e-03	4.25000000e-03	7.38437500e-01
3.42911500e-06	7.55312500e-01	2.56250000e-03	3.59375000e-03	7.33437500e-01
3.43231500e-06	7.58125000e-01	1.56250000e-03	4.00000000e-03	7.36406250e-01
3.43551500e-06	7.70625000e-01	2.18750000e-03	3.12500000e-03	7.37343750e-01
3.43871500e-06	7.63437500e-01	2.06250000e-03	4.40625000e-03	7.45156250e-01
3.44191500e-06	7.69218750e-01	1.81250000e-03	3.87500000e-03	7.43593750e-01
3.44511500e-06	7.63906250e-01	1.68750000e-03	3.50000000e-03	7.35468750e-01
3.44831500e-06	7.74062500e-01	2.31250000e-03	3.62500000e-03	7.42500000e-01
3.45151500e-06	7.87343750e-01	2.06250000e-03	3.62500000e-03	7.42187500e-01
3.45471500e-06	7.86875000e-01	2.06250000e-03	3.65625000e-03	7.39375000e-01
3.45791500e-06	7.86093750e-01	3.40625000e-03	4.28125000e-03	7.45937500e-01
3.46111500e-06	7.86406250e-01	3.03125000e-03	3.34375000e-03	7.39531250e-01
3.46431500e-06	7.86562500e-01	1.31250000e-03	2.84375000e-03	7.56093750e-01
3.46751500e-06	7.89218750e-01	2.43750000e-03	3.34375000e-03	7.55625000e-01
3.47071500e-06	7.89218750e-01	1.81250000e-03	3.00000000e-03	7.54843750e-01
3.47391500e-06	7.96250000e-01	1.31250000e-03	2.96875000e-03	7.57812500e-01
3.47711500e-06	8.00312500e-01	1.93750000e-03	3.62500000e-03	7.54375000e-01
3.48031500e-06	7.97968750e-01	1.43750000e-03	2.00000000e-03	7.64687500e-01
3.48351500e-06	8.10625000e-01	1.43750000e-03	3.96875000e-03	7.56250000e-01
3.48671500e-06	8.00937500e-01	2.06250000e-03	4.50000000e-03	7.65468750e-01
3.48991500e-06	8.06562500e-01	2.78125000e-03	1.84375000e-03	7.64843750e-01
3.49311500e-06	8.14375000e-01	2.56250000e-03	3.50000000e-03	7.73750000e-01
3.49631500e-06	8.13437500e-01	2.43750000e-03	3.87500000e-03	7.75156250e-01
3.49951500e-06	8.10625000e-01	9.37500000e-04	3.34375000e-03	7.75156250e-01
3.50271500e-06	8.22968750e-01	1.31250000e-03	4.21875000e-03	7.87187500e-01
3.50591500e-06	8.23281250e-01	1.43750000e-03	4.15625000e-03	7.79687500e-01
3.50911500e-06	8.23437500e-01	1.68750000e-03	2.50000000e-03	7.84687500e-01
3.51231500e-06	8.21875000e-01	1.43750000e-03	5.15625000e-03	7.90156250e-01
3.51551500e-06	8.41406250e-01	1.43750000e-03	3.53125000e-03	7.91406250e-01
3.51871500e-06	8.37656250e-01	2.56250000e-03	3.62500000e-03	7.96093750e-01
3.52191500e-06	8.36718750e-01	2.90625000e-03	4.53125000e-03	7.95937500e-01
3.52511500e-06	8.49218750e-01	2.43750000e-03	3.75000000e-03	7.89218750e-01
3.52831500e-06	8.44687500e-01	1.43750000e-03	4.25000000e-03	8.06406250e-01
3.53151500e-06	8.48125000e-01	3.53125000e-03	4.03125000e-03	8.02500000e-01
3.53471500e-06	8.50312500e-01	1.31250000e-03	4.28125000e-03	8.02343750e-01
3.53791500e-06	8.58281250e-01	2.18750000e-03	3.90625000e-03	8.09687500e-01
3.54111500e-06	8.54687500e-01	1.56250000e-03	4.00000000e-03	8.10937500e-01
3.54431500e-06	8.64062500e-01	2.43750000e-03	3.37500000e-03	8.15000000e-01
3.54751500e-06	8.59531250e-01	2.78125000e-03	3.65625000e-03	8.12812500e-01
3.55071500e-06	8.66875000e-01	1.56250000e-03	3.50000000e-03	8.24843750e-01
3.55391500e-06	8.76250000e-01	1.81250000e-03	4.40625000e-03	8.14062500e-01
3.55711500e-06	8.72968750e-01	1.68750000e-03	4.50000000e-03	8.14531250e-01
3.56031500e-06	8.83437500e-01	1.93750000e-03	4.28125000e-03	8.05156250e-01
3.56351500e-06	8.84218750e-01	1.81250000e-03	4.00000000e-03	8.22187500e-01
3.56671500e-06	8.79843750e-01	1.43750000e-03	4.28125000e-03	8.26406250e-01
3.56991500e-06	8.86718750e-01	3.53125000e-03	4.09375000e-03	8.25000000e-01
3.57311500e-06	8.91093750e-01	2.18750000e-03	5.03125000e-03	8.31406250e-01
3.57631500e-06	8.99531250e-01	2.18750000e-03	5.59375000e-03	8.35312500e-01
3.57951500e-06	9.04062500e-01	1.93750000e-03	3.87500000e-03	8.37812500e-01
3.58271500e-06	9.00156250e-01	3.03125000e-03	3.90625000e-03	8.30312500e-01
3.58591500e-06	9.05156250e-01	1.06250000e-03	3.65625000e-03	8.16562500e-01
3.58911500e-06	9.04843750e-01	2.90625000e-03	4.15625000e-03	8.40000000e-01
3.59231500e-06	9.12500000e-01	2.06250000e-03	4.90625000e-03	8.50781250e-01
3.59551500e-06	9.10156250e-01	3.40625000e-03	4.90625000e-03	8.47343750e-01
3.59871500e-06	9.12656250e-01	2.31250000e-03	5.96875000e-03	8.50937500e-01
3.60191500e-06	9.14218750e-01	3.40625000e-03	4.40625000e-03	8.54687500e-01
3.60511500e-06	9.34843750e-01	2.50000000e-03	4.25000000e-03	8.58281250e-01
3.60831500e-06	9.24218750e-01	3.90625000e-03	4.28125000e-03	8.73593750e-01
3.61151500e-06	9.30937500e-01	2.31250000e-03	3.75000000e-03	8.64531250e-01
3.61471500e-06	9.34531250e-01	2.43750000e-03	6.25000000e-03	8.61093750e-01
3.61791500e-06	9.33437500e-01	2.78125000e-03	4.62500000e-03	8.55625000e-01
3.62111500e-06	9.35468750e-01	3.71875000e-03	5.62500000e-03	8.52968750e-01
3.62431500e-06	9.38750000e-01	3.12500000e-03	4.03125000e-03	8.63281250e-01
3.62751500e-06	9.45000000e-01	2.43750000e-03	6.00000000e-03	8.63437500e-01
3.63071500e-06	9.45312500e-01	3.46875000e-03	5.71875000e-03	8.65000000e-01
3.63391500e-06	9.50156250e-01	3.84375000e-03	4.28125000e-03	8.77968750e-01
3.63711500e-06	9.42812500e-01	2.96875000e-03	6.00000000e-03	8.74218750e-01
3.64031500e-06	9.55000000e-01	2.81250000e-03	4.90625000e-03	8.65156250e-01
3.64351500e-06	9.60156250e-01	2.09375000e-03	4.12500000e-03	8.77968750e-01
3.64671500e-06	9.60000000e-01	4.21875000e-03	5.59375000e-03	8.78437500e-01
3.64991500e-06	9.50312500e-01	3.09375000e-03	4.25000000e-03	8.74687500e-01
3.65311500e-06	9.60937500e-01	3.46875000e-03	5.25000000e-03	8.82343750e-01
3.65631500e-06	9.60468750e-01	2.56250000e-03	4.40625000e-03	8.81406250e-01
3.65951500e-06	9.64843750e-01	4.21875000e-03	5.71875000e-03	8.83750000e-01
3.66271500e-06	9.62500000e-01	2.75000000e-03	4.62500000e-03	8.90468750e-01
3.66591500e-06	9.69218750e-01	2.06250000e-03	5.28125000e-03	8.77968750e-01
3.66911500e-06	9.72343750e-01	2.09375000e-03	5.31250000e-03	8.90000000e-01
3.67231500e-06	9.70312500e-01	3.59375000e-03	6.37500000e-03	8.93125000e-01
3.67551500e-06	9.75937500e-01	3.21875000e-03	5.75000000e-03	8.89062500e-01
3.67871500e-06	9.70937500e-01	1.93750000e-03	6.25000000e-03	8.90781250e-01
3.68191500e-06	9.79062500e-01	3.40625000e-03	6.09375000e-03	8.95000000e-01
3.68511500e-06	9.81875000e-01	3.46875000e-03	4.37500000e-03	8.96093750e-01
3.68831500e-06	9.86250000e-01	1.93750000e-03	4.90625000e-03	9.07656250e-01
3.69151500e-06	9.92968750e-01	4.21875000e-03	6.75000000e-03	9.01718750e-01
3.69471500e-06	9.93281250e-01	2.31250000e-03	5.43750000e-03	9.01562500e-01
3.69791500e-06	9.95625000e-01	4.28125000e-03	4.96875000e-03	9.07812500e-01
3.70111500e-06	9.88593750e-01	3.71875000e-03	5.59375000e-03	9.06875000e-01
3.70431500e-06	9.90312500e-01	3.46875000e-03	5.81250000e-03	9.06250000e-01
3.70751500e-06	9.99375000e-01	3.96875000e-03	6.46875000e-03	9.02343750e-01
3.71071500e-06	1.00640625e+00	4.71875000e-03	4.62500000e-03	9.12187500e-01
3.71391500e-06	1.00000000e+00	2.90625000e-03	5.59375000e-03	9.07656250e-01
3.71711500e-06	1.01171875e+00	2.31250000e-03	7.21875000e-03	9.15312500e-01
3.72031500e-06	1.01437500e+00	2.90625000e-03	4.65625000e-03	9.19218750e-01
3.72351500e-06	1.01578125e+00	2.15625000e-03	5.71875000e-03	9.20156250e-01
3.72671500e-06	1.02062500e+00	2.43750000e-03	4.87500000e-03	9.15156250e-01
3.72991500e-06	1.02375000e+00	3.34375000e-03	6.00000000e-03	9.17343750e-01
3.73311500e-06	1.02140625e+00	3.03125000e-03	5.81250000e-03	9.25468750e-01
3.73631500e-06	1.01453125e+00	3.28125000e-03	6.46875000e-03	9.23593750e-01
3.73951500e-06	1.01921875e+00	3.28125000e-03	5.00000000e-03	9.19375000e-01
3.74271500e-06	1.02515625e+00	5.09375000e-03	6.34375000e-03	9.19218750e-01
3.74591500e-06	1.01968750e+00	3.62500000e-03	5.84375000e-03	9.25156250e-01
3.74911500e-06	1.03562500e+00	3.03125000e-03	5.84375000e-03	9.23906250e-01
3.75231500e-06	1.03343750e+00	2.90625000e-03	5.25000000e-03	9.24375000e-01
3.75551500e-06	1.03671875e+00	2.43750000e-03	6.62500000e-03	9.25781250e-01
3.75871500e-06	1.04390625e+00	2.59375000e-03	5.96875000e-03	9.26406250e-01
3.76191500e-06	1.04546875e+00	3.09375000e-03	5.56250000e-03	9.35312500e-01
3.76511500e-06	1.03843750e+00	2.90625000e-03	5.00000000e-03	9.29687500e-01
3.76831500e-06	1.05156250e+00	2.90625000e-03	5.28125000e-03	9.28750000e-01
3.77151500e-06	1.04906250e+00	3.00000000e-03	4.53125000e-03	9.42187500e-01
3.77471500e-06	1.05453125e+00	3.65625000e-03	4.87500000e-03	9.36406250e-01
3.77791500e-06	1.05375000e+00	3.50000000e-03	6.18750000e-03	9.31093750e-01
3.78111500e-06	1.05421875e+00	2.06250000e-03	6.71875000e-03	9.48906250e-01
3.78431500e-06	1.06328125e+00	3.37500000e-03	5.84375000e-03	9.44375000e-01
3.78751500e-06	1.06359375e+00	2.31250000e-03	6.71875000e-03	9.41718750e-01
3.79071500e-06	1.06359375e+00	3.68750000e-03	5.59375000e-03	9.44531250e-01
3.79391500e-06	1.06812500e+00	3.96875000e-03	7.00000000e-03	9.51875000e-01
3.79711500e-06	1.07046875e+00	4.34375000e-03	7.46875000e-03	9.58437500e-01
3.80031500e-06	1.06671875e+00	4.00000000e-03	6.18750000e-03	9.45937500e-01
3.80351500e-06	1.07468750e+00	3.18750000e-03	6.59375000e-03	9.56093750e-01
3.80671500e-06	1.07703125e+00	3.34375000e-03	6.93750000e-03	9.61718750e-01
3.80991500e-06	1.07906250e+00	3.59375000e-03	6.96875000e-03	9.57031250e-01
3.81311500e-06	1.07875000e+00	3.84375000e-03	6.46875000e-03	9.57031250e-01
3.81631500e-06	1.08656250e+00	3.09375000e-03	5.71875000e-03	9.54687500e-01
3.81951500e-06	1.09578125e+00	3.71875000e-03	6.59375000e-03	9.58281250e-01
3.82271500e-06	1.09187500e+00	3.84375000e-03	6.06250000e-03	9.62812500e-01
3.82591500e-06	1.10046875e+00	4.09375000e-03	5.93750000e-03	9.62187500e-01
3.82911500e-06	1.10218750e+00	1.18750000e-03	7.34375000e-03	9.54062500e-01
3.83231500e-06	1.10390625e+00	4.53125000e-03	6.46875000e-03	9.65468750e-01
3.83551500e-06	1.10109375e+00	3.21875000e-03	7.34375000e-03	9.69531250e-01
3.83871500e-06	1.10531250e+00	4.59375000e-03	6.87500000e-03	9.58281250e-01
3.84191500e-06	1.10921875e+00	4.12500000e-03	6.21875000e-03	9.75781250e-01
3.84511500e-06	1.11671875e+00	4.34375000e-03	6.96875000e-03	9.69062500e-01
3.84831500e-06	1.10750000e+00	3.71875000e-03	7.00000000e-03	9.77812500e-01
3.85151500e-06	1.11406250e+00	4.59375000e-03	6.71875000e-03	9.81406250e-01
3.85471500e-06	1.11671875e+00	4.09375000e-03	8.00000000e-03	9.82656250e-01
3.85791500e-06	1.11796875e+00	3.84375000e-03	7.21875000e-03	9.84687500e-01
3.86111500e-06	1.12562500e+00	4.59375000e-03	7.12500000e-03	9.77656250e-01
3.86431500e-06	1.13062500e+00	3.90625000e-03	7.25000000e-03	9.82500000e-01
3.86751500e-06	1.13125000e+00	3.34375000e-03	6.84375000e-03	9.78281250e-01
3.87071500e-06	1.13781250e+00	4.71875000e-03	7.12500000e-03	9.86250000e-01
3.87391500e-06	1.14062500e+00	4.09375000e-03	7.75000000e-03	9.85625000e-01
3.87711500e-06	1.14062500e+00	4.59375000e-03	7.37500000e-03	9.87812500e-01
3.88031500e-06	1.13734375e+00	4.96875000e-03	7.96875000e-03	9.92968750e-01
3.88351500e-06	1.13656250e+00	4.75000000e-03	7.96875000e-03	9.86406250e-01
3.88671500e-06	1.14125000e+00	3.90625000e-03	8.25000000e-03	9.83125000e-01
3.88991500e-06	1.14296875e+00	4.46875000e-03	7.09375000e-03	9.88437500e-01
3.89311500e-06	1.14515625e+00	4.09375000e-03	7.50000000e-03	9.82343750e-01
3.89631500e-06	1.14640625e+00	4.21875000e-03	6.96875000e-03	9.76406250e-01
3.89951500e-06	1.13812500e+00	3.96875000e-03	7.00000000e-03	9.91250000e-01
3.90271500e-06	1.14125000e+00	4.59375000e-03	1.00937500e-02	9.78906250e-01
3.90591500e-06	1.14531250e+00	4.87500000e-03	6.96875000e-03	9.86875000e-01
3.90911500e-06	1.14843750e+00	3.84375000e-03	7.21875000e-03	9.85468750e-01
3.91231500e-06	1.14828125e+00	4.09375000e-03	6.75000000e-03	9.93593750e-01
3.91551500e-06	1.15671875e+00	4.96875000e-03	7.00000000e-03	9.86562500e-01
3.91871500e-06	1.15531250e+00	4.46875000e-03	6.09375000e-03	9.97656250e-01
3.92191500e-06	1.15171875e+00	4.71875000e-03	8.50000000e-03	9.91093750e-01
3.92511500e-06	1.15453125e+00	4.21875000e-03	7.87500000e-03	1.00390625e+00
3.92831500e-06	1.15796875e+00	4.34375000e-03	9.84375000e-03	1.00375000e+00
3.93151500e-06	1.15937500e+00	5.96875000e-03	8.75000000e-03	1.00859375e+00
3.93471500e-06	1.16421875e+00	4.71875000e-03	6.62500000e-03	1.00937500e+00
3.93791500e-06	1.17281250e+00	4.59375000e-03	8.75000000e-03	1.00500000e+00
3.94111500e-06	1.16984375e+00	5.71875000e-03	8.50000000e-03	1.00765625e+00
3.94431500e-06	1.17140625e+00	6.34375000e-03	8.12500000e-03	1.01109375e+00
3.94751500e-06	1.18125000e+00	4.96875000e-03	9.56250000e-03	1.00875000e+00
3.95071500e-06	1.17078125e+00	4.71875000e-03	8.50000000e-03	1.01187500e+00
3.95391500e-06	1.17750000e+00	5.21875000e-03	8.40625000e-03	1.00546875e+00
3.95711500e-06	1.18125000e+00	4.71875000e-03	8.12500000e-03	1.00453125e+00
3.96031500e-06	1.18640625e+00	5.46875000e-03	8.59375000e-03	1.00984375e+00
3.96351500e-06	1.18468750e+00	4.09375000e-03	8.46875000e-03	1.01187500e+00
3.96671500e-06	1.18890625e+00	4.46875000e-03	8.75000000e-03	1.00640625e+00
3.96991500e-06	1.18750000e+00	4.34375000e-03	7.87500000e-03	1.00625000e+00
3.97311500e-06	1.19062500e+00	4.21875000e-03	8.00000000e-03	9.99218750e-01
3.97631500e-06	1.18531250e+00	4.71875000e-03	8.00000000e-03	1.01015625e+00
3.97951500e-06	1.19359375e+00	4.84375000e-03	6.71875000e-03	1.01140625e+00
3.98271500e-06	1.20703125e+00	5.34375000e-03	7.75000000e-03	1.00437500e+00
3.98591500e-06	1.19484375e+00	5.46875000e-03	8.75000000e-03	1.01187500e+00
3.98911500e-06	1.19984375e+00	5.09375000e-03	8.75000000e-03	1.00937500e+00
3.99231500e-06	1.20000000e+00	3.78125000e-03	7.62500000e-03	1.01078125e+00
3.99551500e-06	1.20796875e+00	4.46875000e-03	7.75000000e-03	1.01421875e+00
3.99871500e-06	1.20906250e+00	4.96875000e-03	8.75000000e-03	9.99687500e-01
4.00191500e-06	1.20265625e+00	4.84375000e-03	8.37500000e-03	1.01000000e+00
4.00511500e-06	1.21531250e+00	5.59375000e-03	9.59375000e-03	1.01046875e+00
4.00831500e-06	1.21406250e+00	4.96875000e-03	8.50000000e-03	1.01343750e+00
4.01151500e-06	1.22125000e+00	5.21875000e-03	8.65625000e-03	1.02218750e+00
4.01471500e-06	1.22281250e+00	4.96875000e-03	9.84375000e-03	1.01937500e+00
4.01791500e-06	1.21500000e+00	6.34375000e-03	9.25000000e-03	1.02109375e+00
4.02111500e-06	1.22437500e+00	5.59375000e-03	8.78125000e-03	1.01500000e+00
4.02431500e-06	1.23343750e+00	5.59375000e-03	9.59375000e-03	1.02046875e+00
4.02751500e-06	1.21921875e+00	5.09375000e-03	8.25000000e-03	1.02234375e+00
4.03071500e-06	1.21718750e+00	5.46875000e-03	8.06250000e-03	1.01046875e+00
4.03391500e-06	1.23718750e+00	5.59375000e-03	8.75000000e-03	1.01937500e+00
4.03711500e-06	1.22234375e+00	5.59375000e-03	7.53125000e-03	1.02250000e+00
4.04031500e-06	1.22921875e+00	6.93750000e-03	8.62500000e-03	1.01828125e+00
4.04351500e-06	1.22750000e+00	5.59375000e-03	9.28125000e-03	1.02203125e+00
4.04671500e-06	1.22453125e+00	4.50000000e-03	8.12500000e-03	1.02125000e+00
4.04991500e-06	1.24218750e+00	5.21875000e-03	9.25000000e-03	1.02359375e+00
4.05311500e-06	1.22687500e+00	5.09375000e-03	9.12500000e-03	1.02031250e+00
4.05631500e-06	1.23421875e+00	6.09375000e-03	1.00000000e-02	1.02578125e+00
4.05951500e-06	1.23156250e+00	5.84375000e-03	8.78125000e-03	1.02062500e+00
4.06271500e-06	1.23484375e+00	6.34375000e-03	9.03125000e-03	1.02125000e+00
4.06591500e-06	1.23640625e+00	5.46875000e-03	9.75000000e-03	1.02296875e+00
4.06911500e-06	1.23328125e+00	5.96875000e-03	8.15625000e-03	1.02906250e+00
4.07231500e-06	1.23984375e+00	4.96875000e-03	1.02500000e-02	1.03468750e+00
4.07551500e-06	1.24250000e+00	5.71875000e-03	9.28125000e-03	1.02343750e+00
4.07871500e-06	1.23703125e+00	5.00000000e-03	9.71875000e-03	1.03093750e+00
4.08191500e-06	1.24187500e+00	5.96875000e-03	9.93750000e-03	1.03171875e+00
4.08511500e-06	1.24078125e+00	6.34375000e-03	9.21875000e-03	1.03140625e+00
4.08831500e-06	1.24437500e+00	6.37500000e-03	1.10625000e-02	1.03515625e+00
4.09151500e-06	1.25421875e+00	7.31250000e-03	1.18125000e-02	1.02984375e+00
4.09471500e-06	1.23250000e+00	8.25000000e-03	1.23125000e-02	1.02640625e+00
4.09791500e-06	1.24421875e+00	7.37500000e-03	1.11875000e-02	1.02937500e+00
4.10111500e-06	1.24421875e+00	7.00000000e-03	1.33125000e-02	1.03703125e+00
4.10431500e-06	1.24968750e+00	7.00000000e-03	1.24375000e-02	1.03000000e+00
4.10751500e-06	1.25531250e+00	7.65625000e-03	1.24375000e-02	1.02953125e+00
4.11071500e-06	1.25812500e+00	7.28125000e-03	1.28125000e-02	1.03500000e+00
4.11391500e-06	1.25812500e+00	7.46875000e-03	1.51562500e-02	1.02765625e+00
4.11711500e-06	1.25703125e+00	8.00000000e-03	1.60000000e-02	1.02625000e+00
4.12031500e-06	1.26390625e+00	7.71875000e-03	1.87812500e-02	1.03203125e+00
4.12351500e-06	1.26500000e+00	6.15625000e-03	2.37812500e-02	1.02515625e+00
4.12671500e-06	1.26265625e+00	8.34375000e-03	3.31875000e-02	1.01687500e+00
4.12991500e-06	1.25828125e+00	8.90625000e-03	4.00312500e-02	1.02953125e+00
4.13311500e-06	1.26234375e+00	8.40625000e-03	4.79062500e-02	1.00906250e+00
4.13631500e-06	1.26593750e+00	8.53125000e-03	5.31875000e-02	1.01015625e+00
4.13951500e-06	1.26562500e+00	8.03125000e-03	5.97812500e-02	9.92500000e-01
4.14271500e-06	1.27421875e+00	7.28125000e-03	6.05000000e-02	9.91875000e-01
4.14591500e-06	1.27515625e+00	9.15625000e-03	6.12500000e-02	9.67343750e-01
4.14911500e-06	1.27796875e+00	9.15625000e-03	6.17812500e-02	9.49375000e-01
4.15231500e-06	1.27234375e+00	8.00000000e-03	6.31562500e-02	9.28906250e-01
4.15551500e-06	1.27750000e+00	8.65625000e-03	6.16562500e-02	9.26406250e-01
4.15871500e-06	1.28453125e+00	8.96875000e-03	6.24062500e-02	9.16718750e-01
4.16191500e-06	1.27984375e+00	7.96875000e-03	6.17500000e-02	9.01562500e-01
4.16511500e-06	1.27250000e+00	7.65625000e-03	6.15000000e-02	8.86406250e-01
4.16831500e-06	1.28671875e+00	1.00312500e-02	5.99687500e-02	8.75000000e-01
4.17151500e-06	1.26906250e+00	9.25000000e-03	5.79687500e-02	8.61718750e-01
4.17471500e-06	1.26953125e+00	7.62500000e-03	5.69687500e-02	8.52656250e-01
4.17791500e-06	1.26500000e+00	9.25000000e-03	5.59375000e-02	8.42031250e-01
4.18111500e-06	1.27328125e+00	9.59375000e-03	5.44062500e-02	8.31562500e-01
4.18431500e-06	1.26609375e+00	1.10312500e-02	5.53125000e-02	8.25156250e-01
4.18751500e-06	1.27156250e+00	8.84375000e-03	5.33125000e-02	8.10781250e-01
4.19071500e-06	1.27125000e+00	1.00312500e-02	5.23750000e-02	7.97968750e-01
4.19391500e-06	1.27500000e+00	9.09375000e-03	5.11250000e-02	7.92656250e-01
4.19711500e-06	1.27843750e+00	9.34375000e-03	5.07812500e-02	7.88125000e-01
4.20031500e-06	1.27718750e+00	9.09375000e-03	4.88125000e-02	7.78125000e-01
4.20351500e-06	1.27781250e+00	9.96875000e-03	4.95000000e-02	7.67500000e-01
4.20671500e-06	1.27781250e+00	9.71875000e-03	4.80625000e-02	7.57500000e-01
4.20991500e-06	1.27968750e+00	1.10312500e-02	4.62500000e-02	7.49843750e-01
4.21311500e-06	1.28500000e+00	1.29687500e-02	4.66250000e-02	7.40468750e-01
4.21631500e-06	1.28187500e+00	1.25000000e-02	4.52187500e-02	7.28281250e-01
4.21951500e-06	1.28281250e+00	1.33437500e-02	4.45937500e-02	7.24062500e-01
4.22271500e-06	1.27937500e+00	1.51250000e-02	4.29375000e-02	7.10625000e-01
4.22591500e-06	1.26953125e+00	1.48750000e-02	4.18125000e-02	7.02500000e-01
4.22911500e-06	1.27546875e+00	1.82500000e-02	4.28125000e-02	6.93750000e-01
4.23231500e-06	1.28125000e+00	2.27187500e-02	4.01250000e-02	6.92656250e-01
4.23551500e-06	1.27609375e+00	3.13750000e-02	4.05312500e-02	6.80937500e-01
4.23871500e-06	1.26562500e+00	4.41875000e-02	3.88750000e-02	6.83125000e-01
4.24191500e-06	1.26187500e+00	5.61875000e-02	3.81875000e-02	6.73281250e-01
4.24511500e-06	1.25593750e+00	7.05000000e-02	3.84375000e-02	6.63281250e-01
4.24831500e-06	1.24296875e+00	8.08125000e-02	3.71562500e-02	6.61406250e-01
4.25151500e-06	1.21500000e+00	8.85000000e-02	3.71562500e-02	6.52968750e-01
4.25471500e-06	1.20625000e+00	9.45937500e-02	3.58437500e-02	6.50937500e-01
4.25791500e-06	1.17421875e+00	1.04468750e-01	3.50937500e-02	6.46562500e-01
4.26111500e-06	1.14578125e+00	1.09187500e-01	3.39375000e-02	6.31875000e-01
4.26431500e-06	1.13421875e+00	1.11437500e-01	3.44062500e-02	6.26250000e-01
4.26751500e-06	1.08921875e+00	1.11187500e-01	3.36562500e-02	6.20156250e-01
4.27071500e-06	1.06203125e+00	1.15062500e-01	3.17500000e-02	6.18125000e-01
4.27391500e-06	1.03828125e+00	1.14687500e-01	3.28437500e-02	6.07343750e-01
4.27711500e-06	1.00093750e+00	1.13187500e-01	3.05625000e-02	5.93906250e-01
4.28031500e-06	9.80625000e-01	1.11812500e-01	3.20625000e-02	5.91875000e-01
4.28351500e-06	9.50156250e-01	1.12062500e-01	3.14375000e-02	5.93593750e-01
4.28671500e-06	9.20000000e-01	1.12312500e-01	2.99062500e-02	5.90468750e-01
4.28991500e-06	8.98437500e-01	1.08312500e-01	2.98437500e-02	5.82187500e-01
4.29311500e-06	8.62187500e-01	1.04468750e-01	3.09062500e-02	5.77968750e-01
4.29631500e-06	8.33125000e-01	1.00218750e-01	2.99062500e-02	5.77187500e-01
4.29951500e-06	8.24375000e-01	9.82500000e-02	2.91562500e-02	5.75468750e-01
4.30271500e-06	7.81562500e-01	9.40937500e-02	2.85312500e-02	5.66093750e-01
4.30591500e-06	7.67343750e-01	9.30937500e-02	2.90312500e-02	5.68437500e-01
4.30911500e-06	7.37968750e-01	8.77500000e-02	2.74062500e-02	5.66406250e-01
4.31231500e-06	7.21562500e-01	8.40000000e-02	2.67812500e-02	5.57500000e-01
4.31551500e-06	6.93281250e-01	8.32500000e-02	2.70625000e-02	5.50781250e-01
4.31871500e-06	6.75468750e-01	7.95625000e-02	2.72187500e-02	5.57187500e-01
4.32191500e-06	6.65156250e-01	7.70625000e-02	2.58437500e-02	5.47500000e-01
4.32511500e-06	6.47500000e-01	7.43750000e-02	2.49687500e-02	5.45312500e-01
4.32831500e-06	6.29531250e-01	7.05625000e-02	2.49687500e-02	5.44062500e-01
4.33151500e-06	6.11562500e-01	6.84062500e-02	2.47187500e-02	5.42968750e-01
4.33471500e-06	5.82343750e-01	6.56250000e-02	2.52187500e-02	5.36093750e-01
4.33791500e-06	5.69687500e-01	6.51250000e-02	2.29062500e-02	5.26562500e-01
4.34111500e-06	5.56093750e-01	6.33437500e-02	2.27500000e-02	5.31562500e-01
4.34431500e-06	5.36562500e-01	5.98750000e-02	2.36250000e-02	5.25312500e-01
4.34751500e-06	5.28750000e-01	5.84062500e-02	2.33750000e-02	5.30625000e-01
4.35071500e-06	5.18750000e-01	5.71562500e-02	2.18750000e-02	5.34843750e-01
4.35391500e-06	5.05937500e-01	5.44687500e-02	2.25000000e-02	5.27500000e-01
4.35711500e-06	5.01406250e-01	5.26562500e-02	2.06562500e-02	5.26250000e-01
4.36031500e-06	4.87187500e-01	5.00000000e-02	2.17500000e-02	5.23593750e-01
4.36351500e-06	4.69687500e-01	4.84687500e-02	2.13750000e-02	5.16875000e-01
4.36671500e-06	4.59687500e-01	4.67187500e-02	2.08750000e-02	5.15781250e-01
4.36991500e-06	4.46250000e-01	4.49062500e-02	1.96250000e-02	5.04687500e-01
4.37311500e-06	4.42031250e-01	4.49062500e-02	1.95312500e-02	5.13750000e-01
4.37631500e-06	4.22968750e-01	4.29375000e-02	1.85000000e-02	5.07656250e-01
4.37951500e-06	4.21406250e-01	4.22500000e-02	1.83437500e-02	5.07187500e-01
4.38271500e-06	4.17031250e-01	3.97500000e-02	2.00937500e-02	5.08593750e-01
4.38591500e-06	4.15468750e-01	3.75000000e-02	1.73750000e-02	5.17343750e-01
4.38911500e-06	4.08750000e-01	3.69687500e-02	1.75000000e-02	5.12500000e-01
4.39231500e-06	4.03125000e-01	3.64687500e-02	1.72500000e-02	5.03593750e-01
4.39551500e-06	3.95156250e-01	3.39375000e-02	1.69687500e-02	4.98125000e-01
4.39871500e-06	3.83437500e-01	3.06250000e-02	1.77187500e-02	4.96093750e-01
4.40191500e-06	3.81093750e-01	2.85000000e-02	1.59687500e-02	5.03906250e-01
4.40511500e-06	3.72031250e-01	2.91875000e-02	1.45312500e-02	5.04062500e-01
4.40831500e-06	3.72343750e-01	2.63437500e-02	1.60312500e-02	5.01093750e-01
4.41151500e-06	3.70000000e-01	2.55000000e-02	1.67500000e-02	5.04218750e-01
4.41471500e-06	3.57031250e-01	2.46250000e-02	1.62500000e-02	5.04218750e-01
4.41791500e-06	3.64062500e-01	2.13125000e-02	1.40937500e-02	5.05625000e-01
4.42111500e-06	3.66875000e-01	1.94687500e-02	1.45000000e-02	4.97968750e-01
4.42431500e-06	3.52500000e-01	1.95000000e-02	1.28437500e-02	4.97500000e-01
4.42751500e-06	3.51562500e-01	1.91875000e-02	1.26875000e-02	4.99531250e-01
4.43071500e-06	3.53437500e-01	1.59062500e-02	1.25625000e-02	5.00156250e-01
4.43391500e-06	3.49375000e-01	1.24687500e-02	1.26875000e-02	5.04843750e-01
4.43711500e-06	3.50937500e-01	1.10937500e-02	1.33125000e-02	4.92031250e-01
4.44031500e-06	3.53437500e-01	1.08750000e-02	1.26875000e-02	4.93750000e-01
4.44351500e-06	3.64218750e-01	1.04687500e-02	1.18437500e-02	4.95468750e-01
4.44671500e-06	3.60000000e-01	1.02187500e-02	1.14375000e-02	4.97343750e-01
4.44991500e-06	3.62812500e-01	9.28125000e-03	9.96875000e-03	4.95000000e-01
4.45311500e-06	3.60625000e-01	7.50000000e-03	1.02812500e-02	4.89531250e-01
4.45631500e-06	3.68906250e-01	6.96875000e-03	8.18750000e-03	5.01406250e-01
4.45951500e-06	3.75781250e-01	4.84375000e-03	9.25000000e-03	4.98437500e-01
4.46271500e-06	3.79687500e-01	3.00000000e-03	9.84375000e-03	5.03437500e-01
4.46591500e-06	3.82187500e-01	3.15625000e-03	1.00000000e-02	5.07968750e-01
4.46911500e-06	3.87187500e-01	3.59375000e-03	8.75000000e-03	5.09062500e-01
4.47231500e-06	3.85468750e-01	1.06250000e-03	9.62500000e-03	5.15625000e-01
4.47551500e-06	3.87656250e-01	2.31250000e-03	9.12500000e-03	5.06562500e-01
4.47871500e-06	3.97812500e-01	2.43750000e-03	8.62500000e-03	5.13437500e-01
4.48191500e-06	3.92656250e-01	1.81250000e-03	7.25000000e-03	5.17031250e-01
4.48511500e-06	3.87343750e-01	3.21875000e-03	7.21875000e-03	5.16250000e-01
4.48831500e-06	3.95937500e-01	1.56250000e-03	7.34375000e-03	5.21093750e-01
4.49151500e-06	3.97812500e-01	1.93750000e-03	6.75000000e-03	5.17500000e-01
4.49471500e-06	4.09687500e-01	8.12500000e-04	5.68750000e-03	5.20156250e-01
4.49791500e-06	4.07968750e-01	1.56250000e-03	7.25000000e-03	5.26718750e-01
4.50111500e-06	4.13593750e-01	1.43750000e-03	4.75000000e-03	5.17343750e-01
4.50431500e-06	4.18437500e-01	3.28125000e-03	4.62500000e-03	5.18750000e-01
4.50751500e-06	4.20468750e-01	1.31250000e-03	4.53125000e-03	5.16250000e-01
4.51071500e-06	4.14375000e-01	1.18750000e-03	5.59375000e-03	5.30000000e-01
4.51391500e-06	4.25625000e-01	1.15625000e-03	4.90625000e-03	5.27343750e-01
4.51711500e-06	4.33125000e-01	1.43750000e-03	4.90625000e-03	5.35937500e-01
4.52031500e-06	4.27031250e-01	1.68750000e-03	3.12500000e-03	5.42343750e-01
4.52351500e-06	4.40156250e-01	3.12500000e-04	5.28125000e-03	5.39375000e-01
4.52671500e-06	4.39375000e-01	5.31250000e-04	4.12500000e-03	5.41093750e-01
4.52991500e-06	4.47031250e-01	1.21875000e-03	4.90625000e-03	5.49062500e-01
4.53311500e-06	4.41718750e-01	2.56250000e-03	4.15625000e-03	5.50156250e-01
4.53631500e-06	4.45468750e-01	1.21875000e-03	4.90625000e-03	5.52500000e-01
4.53951500e-06	4.60781250e-01	1.56250000e-04	5.28125000e-03	5.47343750e-01
4.54271500e-06	4.53593750e-01	1.59375000e-03	4.25000000e-03	5.51093750e-01
4.54591500e-06	4.60937500e-01	2.18750000e-03	4.15625000e-03	5.46718750e-01
4.54911500e-06	4.70781250e-01	4.37500000e-04	4.50000000e-03	5.46875000e-01
4.55231500e-06	4.68437500e-01	7.81250000e-04	4.75000000e-03	5.54218750e-01
4.55551500e-06	4.76875000e-01	1.56250000e-03	3.87500000e-03	5.50156250e-01
4.55871500e-06	4.66562500e-01	1.56250000e-03	3.12500000e-03	5.52031250e-01
4.56191500e-06	4.85781250e-01	2.81250000e-04	3.12500000e-03	5.61718750e-01
4.56511500e-06	4.81093750e-01	1.68750000e-03	3.59375000e-03	5.52656250e-01
4.56831500e-06	4.84062500e-01	2.06250000e-03	4.40625000e-03	5.65781250e-01
4.57151500e-06	4.84375000e-01	6.56250000e-04	3.62500000e-03	5.61250000e-01
4.57471500e-06	4.86250000e-01	8.12500000e-04	3.50000000e-03	5.66250000e-01
4.57791500e-06	4.96250000e-01	5.62500000e-04	3.59375000e-03	5.71406250e-01
4.58111500e-06	4.99531250e-01	1.68750000e-03	2.84375000e-03	5.81562500e-01
4.58431500e-06	5.06562500e-01	5.31250000e-04	2.59375000e-03	5.71406250e-01
4.58751500e-06	5.13281250e-01	-9.37500000e-05	2.37500000e-03	5.78281250e-01
4.59071500e-06	5.16250000e-01	4.06250000e-04	2.46875000e-03	5.89218750e-01
4.59391500e-06	5.15937500e-01	8.43750000e-04	3.71875000e-03	5.93906250e-01
4.59711500e-06	5.15468750e-01	9.06250000e-04	4.00000000e-03	5.95468750e-01
4.60031500e-06	5.24062500e-01	3.12500000e-04	4.25000000e-03	5.96562500e-01
4.60351500e-06	5.33125000e-01	1.18750000e-03	3.75000000e-03	5.92187500e-01
4.60671500e-06	5.30937500e-01	2.31250000e-03	3.46875000e-03	6.04843750e-01
4.60991500e-06	5.42812500e-01	-9.37500000e-05	2.59375000e-03	6.08437500e-01
4.61311500e-06	5.43593750e-01	4.37500000e-04	4.96875000e-03	6.11718750e-01
4.61631500e-06	5.45625000e-01	2.06250000e-03	3.37500000e-03	6.12343750e-01
4.61951500e-06	5.50156250e-01	1.96875000e-03	3.09375000e-03	6.17187500e-01
4.62271500e-06	5.42812500e-01	2.31250000e-03	3.78125000e-03	6.14843750e-01
4.62591500e-06	5.55468750e-01	1.43750000e-03	3.84375000e-03	6.19687500e-01
4.62911500e-06	5.50468750e-01	1.43750000e-03	2.62500000e-03	6.25156250e-01
4.63231500e-06	5.61718750e-01	1.43750000e-03	3.12500000e-03	6.22656250e-01
4.63551500e-06	5.71093750e-01	1.87500000e-04	2.59375000e-03	6.21718750e-01
4.63871500e-06	5.79375000e-01	5.62500000e-04	3.75000000e-03	6.19843750e-01
4.64191500e-06	5.79843750e-01	8.12500000e-04	3.34375000e-03	6.38906250e-01
4.64511500e-06	5.82656250e-01	1.43750000e-03	4.12500000e-03	6.36406250e-01
4.64831500e-06	5.87968750e-01	1.93750000e-03	2.00000000e-03	6.38281250e-01
4.65151500e-06	5.94375000e-01	2.18750000e-03	4.75000000e-03	6.44843750e-01
4.65471500e-06	5.94375000e-01	8.43750000e-04	3.96875000e-03	6.42656250e-01
4.65791500e-06	5.97500000e-01	4.37500000e-04	2.25000000e-03	6.50000000e-01
4.66111500e-06	6.04062500e-01	5.62500000e-04	3.71875000e-03	6.36875000e-01
4.66431500e-06	5.98906250e-01	1.18750000e-03	3.71875000e-03	6.48437500e-01
4.66751500e-06	6.06875000e-01	6.87500000e-04	3.46875000e-03	6.56718750e-01
4.67071500e-06	6.14843750e-01	1.56250000e-03	2.71875000e-03	6.54687500e-01
4.67391500e-06	6.15781250e-01	2.18750000e-03	3.78125000e-03	6.62343750e-01
4.67711500e-06	6.25312500e-01	1.43750000e-03	4.00000000e-03	6.54843750e-01
4.68031500e-06	6.34218750e-01	2.56250000e-03	3.84375000e-03	6.61250000e-01
4.68351500e-06	6.27656250e-01	2.31250000e-03	3.12500000e-03	6.63437500e-01
4.68671500e-06	6.30937500e-01	1.56250000e-03	3.09375000e-03	6.66406250e-01
4.68991500e-06	6.36562500e-01	1.31250000e-03	4.65625000e-03	6.66562500e-01
4.69311500e-06	6.31875000e-01	-6.25000000e-05	2.25000000e-03	6.72968750e-01
4.69631500e-06	6.33593750e-01	1.43750000e-03	2.59375000e-03	6.72343750e-01
4.69951500e-06	6.42656250e-01	1.93750000e-03	3.50000000e-03	6.72187500e-01
4.70271500e-06	6.50468750e-01	1.31250000e-03	3.09375000e-03	6.71406250e-01
4.70591500e-06	6.54218750e-01	1.68750000e-03	2.25000000e-03	6.72968750e-01
4.70911500e-06	6.56562500e-01	1.93750000e-03	3.50000000e-03	6.82187500e-01
4.71231500e-06	6.58906250e-01	6.87500000e-04	2.87500000e-03	6.80781250e-01
4.71551500e-06	6.63125000e-01	3.12500000e-05	3.65625000e-03	6.82656250e-01
4.71871500e-06	6.66250000e-01	9.37500000e-04	3.78125000e-03	6.81250000e-01
4.72191500e-06	6.75312500e-01	1.06250000e-03	4.62500000e-03	6.86406250e-01
4.72511500e-06	6.75468750e-01	9.06250000e-04	3.78125000e-03	6.95000000e-01
4.72831500e-06	6.75312500e-01	1.09375000e-03	2.96875000e-03	6.93437500e-01
4.73151500e-06	6.87500000e-01	2.18750000e-03	3.09375000e-03	6.98906250e-01
4.73471500e-06	6.87656250e-01	1.18750000e-03	4.65625000e-03	6.99218750e-01
4.73791500e-06	6.85156250e-01	1.31250000e-03	2.62500000e-03	7.05000000e-01
4.74111500e-06	6.83906250e-01	3.03125000e-03	6.09375000e-03	6.97031250e-01
4.74431500e-06	6.83593750e-01	2.56250000e-03	3.09375000e-03	7.04843750e-01
4.74751500e-06	6.86875000e-01	3.15625000e-03	4.50000000e-03	7.06562500e-01
4.75071500e-06	6.96250000e-01	6.87500000e-04	3.87500000e-03	7.01250000e-01
4.75391500e-06	7.00625000e-01	2.43750000e-03	3.15625000e-03	7.15312500e-01
4.75711500e-06	7.00468750e-01	2.18750000e-03	3.50000000e-03	7.10937500e-01
4.76031500e-06	7.02656250e-01	2.78125000e-03	3.50000000e-03	7.18750000e-01
4.76351500e-06	7.15625000e-01	1.68750000e-03	3.90625000e-03	7.13437500e-01
4.76671500e-06	7.18281250e-01	8.12500000e-04	4.40625000e-03	7.22187500e-01
4.76991500e-06	7.11562500e-01	2.31250000e-03	4.15625000e-03	7.26718750e-01
4.77311500e-06	7.26250000e-01	6.87500000e-04	4.03125000e-03	7.24218750e-01
4.77631500e-06	7.22500000e-01	3.53125000e-03	5.68750000e-03	7.22656250e-01
4.77951500e-06	7.26093750e-01	2.31250000e-03	4.50000000e-03	7.20781250e-01
4.78271500e-06	7.28125000e-01	3.15625000e-03	4.50000000e-03	7.25625000e-01
4.78591500e-06	7.26718750e-01	1.81250000e-03	5.28125000e-03	7.33437500e-01
4.78911500e-06	7.39843750e-01	3.40625000e-03	3.78125000e-03	7.26875000e-01
4.79231500e-06	7.40000000e-01	5.62500000e-04	3.84375000e-03	7.35781250e-01
4.79551500e-06	7.47968750e-01	3.34375000e-03	4.40625000e-03	7.37343750e-01
4.79871500e-06	7.47187500e-01	3.28125000e-03	4.40625000e-03	7.40312500e-01
4.80191500e-06	7.53125000e-01	2.06250000e-03	3.00000000e-03	7.44375000e-01
4.80511500e-06	7.58906250e-01	2.18750000e-03	3.50000000e-03	7.45000000e-01
4.80831500e-06	7.53125000e-01	1.43750000e-03	5.31250000e-03	7.50468750e-01
4.81151500e-06	7.65781250e-01	2.06250000e-03	4.50000000e-03	7.51875000e-01
4.81471500e-06	7.66875000e-01	1.81250000e-03	4.62500000e-03	7.44062500e-01
4.81791500e-06	7.65937500e-01	2.43750000e-03	3.87500000e-03	7.52812500e-01
4.82111500e-06	7.74062500e-01	3.28125000e-03	4.28125000e-03	7.50468750e-01
4.82431500e-06	7.72968750e-01	3.15625000e-03	4.25000000e-03	7.60625000e-01
4.82751500e-06	7.67812500e-01	2.78125000e-03	4.46875000e-03	7.62500000e-01
4.83071500e-06	7.72812500e-01	2.78125000e-03	3.65625000e-03	7.60312500e-01
4.83391500e-06	7.74218750e-01	3.59375000e-03	4.00000000e-03	7.69843750e-01
4.83711500e-06	7.81250000e-01	3.53125000e-03	4.50000000e-03	7.68281250e-01
4.84031500e-06	7.82187500e-01	3.15625000e-03	2.46875000e-03	7.70625000e-01
4.84351500e-06	7.90312500e-01	2.90625000e-03	4.40625000e-03	7.78906250e-01
4.84671500e-06	7.95468750e-01	2.18750000e-03	3.37500000e-03	7.78281250e-01
4.84991500e-06	7.92812500e-01	3.03125000e-03	4.40625000e-03	7.83281250e-01
4.85311500e-06	8.00156250e-01	3.46875000e-03	4.65625000e-03	7.71406250e-01
4.85631500e-06	8.09687500e-01	2.18750000e-03	3.78125000e-03	7.77812500e-01
4.85951500e-06	8.11875000e-01	2.78125000e-03	4.50000000e-03	7.78593750e-01
4.86271500e-06	8.08437500e-01	1.18750000e-03	3.12500000e-03	7.89843750e-01
4.86591500e-06	8.18906250e-01	2.06250000e-03	4.53125000e-03	7.74375000e-01
4.86911500e-06	8.07500000e-01	2.90625000e-03	3.62500000e-03	7.83281250e-01
4.87231500e-06	8.16562500e-01	1.93750000e-03	4.50000000e-03	7.84531250e-01
4.87551500e-06	8.24687500e-01	3.28125000e-03	4.12500000e-03	7.86718750e-01
4.87871500e-06	8.24687500e-01	2.78125000e-03	4.12500000e-03	7.87187500e-01
4.88191500e-06	8.21250000e-01	2.78125000e-03	4.59375000e-03	7.89531250e-01
4.88511500e-06	8.47500000e-01	3.53125000e-03	4.84375000e-03	7.92031250e-01
4.88831500e-06	8.32031250e-01	3.40625000e-03	5.00000000e-03	8.08281250e-01
4.89151500e-06	8.43281250e-01	3.03125000e-03	4.75000000e-03	7.98906250e-01
4.89471500e-06	8.36093750e-01	2.56250000e-03	5.12500000e-03	8.05312500e-01
4.89791500e-06	8.39062500e-01	3.53125000e-03	3.53125000e-03	8.09218750e-01
4.90111500e-06	8.48750000e-01	2.43750000e-03	4.40625000e-03	8.05468750e-01
4.90431500e-06	8.50781250e-01	1.43750000e-03	5.25000000e-03	8.06406250e-01
4.90751500e-06	8.50937500e-01	2.90625000e-03	5.62500000e-03	8.07187500e-01
4.91071500e-06	8.53281250e-01	3.84375000e-03	4.78125000e-03	8.06562500e-01
4.91391500e-06	8.66406250e-01	2.90625000e-03	5.62500000e-03	8.10156250e-01
4.91711500e-06	8.59375000e-01	1.93750000e-03	4.28125000e-03	8.12343750e-01
4.92031500e-06	8.65468750e-01	1.93750000e-03	4.40625000e-03	8.18750000e-01
4.92351500e-06	8.58437500e-01	3.40625000e-03	4.65625000e-03	8.16250000e-01
4.92671500e-06	8.74687500e-01	3.03125000e-03	4.78125000e-03	8.13906250e-01
4.92991500e-06	8.55937500e-01	3.15625000e-03	5.03125000e-03	8.13750000e-01
4.93311500e-06	8.74218750e-01	1.93750000e-03	3.75000000e-03	8.20468750e-01
4.93631500e-06	8.72187500e-01	3.28125000e-03	4.12500000e-03	8.19062500e-01
4.93951500e-06	8.76093750e-01	2.75000000e-03	5.65625000e-03	8.21875000e-01
4.94271500e-06	8.79687500e-01	1.31250000e-03	4.40625000e-03	8.23906250e-01
4.94591500e-06	8.89218750e-01	3.28125000e-03	4.25000000e-03	8.29375000e-01
4.94911500e-06	8.88906250e-01	3.65625000e-03	5.87500000e-03	8.18593750e-01
4.95231500e-06	8.92187500e-01	1.43750000e-03	4.40625000e-03	8.31093750e-01
4.95551500e-06	8.96093750e-01	2.06250000e-03	3.50000000e-03	8.27343750e-01
4.95871500e-06	8.95312500e-01	3.15625000e-03	4.40625000e-03	8.22187500e-01
4.96191500e-06	8.98906250e-01	4.09375000e-03	5.75000000e-03	8.28281250e-01
4.96511500e-06	9.00468750e-01	2.78125000e-03	4.62500000e-03	8.35781250e-01
4.96831500e-06	9.02343750e-01	3.40625000e-03	4.21875000e-03	8.39375000e-01
4.97151500e-06	9.10781250e-01	1.93750000e-03	4.15625000e-03	8.48437500e-01
4.97471500e-06	9.06406250e-01	4.09375000e-03	5.12500000e-03	8.55156250e-01
4.97791500e-06	9.09218750e-01	2.43750000e-03	4.62500000e-03	8.56406250e-01
4.98111500e-06	9.05781250e-01	2.90625000e-03	4.50000000e-03	8.48125000e-01
4.98431500e-06	9.22031250e-01	3.46875000e-03	5.96875000e-03	8.54531250e-01
4.98751500e-06	9.21718750e-01	2.78125000e-03	5.90625000e-03	8.57031250e-01
4.99071500e-06	9.21875000e-01	3.28125000e-03	5.87500000e-03	8.59531250e-01
4.99391500e-06	9.34687500e-01	3.78125000e-03	5.96875000e-03	8.55937500e-01
4.99711500e-06	9.29843750e-01	3.46875000e-03	6.12500000e-03	8.64062500e-01
5.00031500e-06	9.29843750e-01	1.96875000e-03	6.50000000e-03	8.70156250e-01
5.00351500e-06	9.37343750e-01	2.78125000e-03	5.03125000e-03	8.61406250e-01
5.00671500e-06	9.31250000e-01	3.65625000e-03	4.00000000e-03	8.61875000e-01
5.00991500e-06	9.34687500e-01	3.40625000e-03	4.93750000e-03	8.61250000e-01
5.01311500e-06	9.45468750e-01	3.90625000e-03	4.50000000e-03	8.64375000e-01
5.01631500e-06	9.46562500e-01	3.06250000e-03	4.90625000e-03	8.64687500e-01
5.01951500e-06	9.52187500e-01	1.68750000e-03	4.40625000e-03	8.71875000e-01
5.02271500e-06	9.58281250e-01	2.31250000e-03	5.56250000e-03	8.82812500e-01
5.02591500e-06	9.52656250e-01	2.90625000e-03	5.71875000e-03	8.74687500e-01
5.02911500e-06	9.54687500e-01	3.03125000e-03	6.12500000e-03	8.78906250e-01
5.03231500e-06	9.52343750e-01	3.03125000e-03	4.65625000e-03	8.86093750e-01
5.03551500e-06	9.58593750e-01	3.46875000e-03	5.28125000e-03	8.83906250e-01
5.03871500e-06	9.65468750e-01	3.25000000e-03	4.37500000e-03	8.87656250e-01
5.04191500e-06	9.62968750e-01	3.59375000e-03	5.84375000e-03	8.87500000e-01
5.04511500e-06	9.64218750e-01	4.21875000e-03	5.15625000e-03	8.84843750e-01
5.04831500e-06	9.72343750e-01	4.34375000e-03	5.75000000e-03	8.90156250e-01
5.05151500e-06	9.75312500e-01	3.00000000e-03	5.87500000e-03	8.97968750e-01
5.05471500e-06	9.76875000e-01	3.09375000e-03	5.12500000e-03	8.91718750e-01
5.05791500e-06	9.73593750e-01	3.12500000e-03	3.84375000e-03	8.97656250e-01
5.06111500e-06	9.82343750e-01	4.46875000e-03	6.18750000e-03	8.97968750e-01
5.06431500e-06	9.80781250e-01	4.84375000e-03	5.84375000e-03	9.05937500e-01
5.06751500e-06	9.83125000e-01	4.21875000e-03	6.62500000e-03	9.01875000e-01
5.07071500e-06	9.88750000e-01	3.59375000e-03	6.84375000e-03	9.11875000e-01
5.07391500e-06	9.81718750e-01	2.84375000e-03	6.53125000e-03	8.97031250e-01
5.07711500e-06	9.93750000e-01	2.78125000e-03	6.84375000e-03	9.16093750e-01
5.08031500e-06	9.95156250e-01	2.90625000e-03	5.81250000e-03	9.08593750e-01
5.08351500e-06	1.00000000e+00	3.84375000e-03	6.87500000e-03	9.07968750e-01
5.08671500e-06	1.00187500e+00	3.15625000e-03	6.56250000e-03	9.15156250e-01
5.08991500e-06	1.01656250e+00	2.56250000e-03	4.90625000e-03	9.16093750e-01
5.09311500e-06	1.01734375e+00	3.90625000e-03	5.68750000e-03	9.07656250e-01
5.09631500e-06	1.02328125e+00	4.12500000e-03	5.87500000e-03	9.21093750e-01
5.09951500e-06	1.02468750e+00	3.59375000e-03	7.46875000e-03	9.20781250e-01
5.10271500e-06	1.01984375e+00	4.71875000e-03	7.37500000e-03	9.25625000e-01
5.10591500e-06	1.02484375e+00	4.46875000e-03	7.25000000e-03	9.14531250e-01
5.10911500e-06	1.03812500e+00	4.09375000e-03	5.71875000e-03	9.20625000e-01
5.11231500e-06	1.03921875e+00	4.21875000e-03	6.84375000e-03	9.16875000e-01
5.11551500e-06	1.02953125e+00	5.09375000e-03	6.31250000e-03	9.20468750e-01
5.11871500e-06	1.03062500e+00	4.06250000e-03	5.28125000e-03	9.16250000e-01
5.12191500e-06	1.04078125e+00	4.46875000e-03	5.84375000e-03	9.24843750e-01
5.12511500e-06	1.04343750e+00	4.09375000e-03	7.59375000e-03	9.22812500e-01
5.12831500e-06	1.03984375e+00	3.75000000e-03	6.34375000e-03	9.20625000e-01
5.13151500e-06	1.04218750e+00	4.09375000e-03	6.34375000e-03	9.17343750e-01
5.13471500e-06	1.04671875e+00	4.15625000e-03	6.06250000e-03	9.19531250e-01
5.13791500e-06	1.04171875e+00	4.21875000e-03	6.71875000e-03	9.26250000e-01
5.14111500e-06	1.04359375e+00	3.84375000e-03	6.87500000e-03	9.24843750e-01
5.14431500e-06	1.04968750e+00	3.15625000e-03	7.12500000e-03	9.29531250e-01
5.14751500e-06	1.05187500e+00	2.62500000e-03	6.93750000e-03	9.28906250e-01
5.15071500e-06	1.05531250e+00	3.03125000e-03	6.34375000e-03	9.24531250e-01
5.15391500e-06	1.05234375e+00	4.09375000e-03	5.25000000e-03	9.31875000e-01
5.15711500e-06	1.04765625e+00	3.71875000e-03	5.84375000e-03	9.35781250e-01
5.16031500e-06	1.05328125e+00	3.75000000e-03	6.09375000e-03	9.31562500e-01
5.16351500e-06	1.06015625e+00	1.81250000e-03	7.12500000e-03	9.36093750e-01
5.16671500e-06	1.06828125e+00	3.53125000e-03	5.71875000e-03	9.33593750e-01
5.16991500e-06	1.06015625e+00	4.09375000e-03	6.21875000e-03	9.37343750e-01
5.17311500e-06	1.06125000e+00	3.84375000e-03	5.71875000e-03	9.40625000e-01
5.17631500e-06	1.07359375e+00	3.84375000e-03	6.34375000e-03	9.40468750e-01
5.17951500e-06	1.07093750e+00	4.34375000e-03	7.59375000e-03	9.40781250e-01
5.18271500e-06	1.07500000e+00	4.09375000e-03	8.25000000e-03	9.36406250e-01
5.18591500e-06	1.08234375e+00	3.87500000e-03	6.34375000e-03	9.45156250e-01
5.18911500e-06	1.08562500e+00	4.84375000e-03	7.84375000e-03	9.50156250e-01
5.19231500e-06	1.08531250e+00	3.84375000e-03	6.46875000e-03	9.52187500e-01
5.19551500e-06	1.08750000e+00	4.34375000e-03	7.34375000e-03	9.61406250e-01
5.19871500e-06	1.09093750e+00	4.46875000e-03	6.59375000e-03	9.56718750e-01
5.20191500e-06	1.09093750e+00	4.34375000e-03	6.59375000e-03	9.60312500e-01
5.20511500e-06	1.10093750e+00	4.96875000e-03	7.59375000e-03	9.53750000e-01
5.20831500e-06	1.10859375e+00	5.59375000e-03	8.96875000e-03	9.57968750e-01
5.21151500e-06	1.10515625e+00	5.46875000e-03	6.50000000e-03	9.61406250e-01
5.21471500e-06	1.10656250e+00	4.09375000e-03	8.21875000e-03	9.75312500e-01
5.21791500e-06	1.11515625e+00	4.59375000e-03	7.75000000e-03	9.69843750e-01
5.22111500e-06	1.11062500e+00	5.09375000e-03	8.50000000e-03	9.56250000e-01
5.22431500e-06	1.11406250e+00	5.34375000e-03	6.75000000e-03	9.65156250e-01
5.22751500e-06	1.11593750e+00	4.21875000e-03	8.46875000e-03	9.74687500e-01
5.23071500e-06	1.11921875e+00	5.09375000e-03	8.21875000e-03	9.72812500e-01
5.23391500e-06	1.12359375e+00	5.46875000e-03	8.21875000e-03	9.72343750e-01
5.23711500e-06	1.12812500e+00	3.71875000e-03	6.65625000e-03	9.67187500e-01
5.24031500e-06	1.12890625e+00	5.96875000e-03	8.37500000e-03	9.71562500e-01
5.24351500e-06	1.13234375e+00	4.59375000e-03	7.84375000e-03	9.65625000e-01
5.24671500e-06	1.12687500e+00	5.71875000e-03	7.00000000e-03	9.66562500e-01
5.24991500e-06	1.12984375e+00	4.84375000e-03	7.96875000e-03	9.84375000e-01
5.25311500e-06	1.14203125e+00	5.34375000e-03	8.00000000e-03	9.78281250e-01
5.25631500e-06	1.13171875e+00	4.34375000e-03	7.96875000e-03	9.79218750e-01
5.25951500e-06	1.13328125e+00	5.09375000e-03	8.25000000e-03	9.78437500e-01
5.26271500e-06	1.13656250e+00	5.09375000e-03	8.34375000e-03	9.73750000e-01
5.26591500e-06	1.14250000e+00	4.84375000e-03	6.96875000e-03	9.80625000e-01
[truncated: 29,260 more rows]
