# Supplementary material for: Collective dynamics and long-range order in thermal neuristor networks
Source: Nat Commun. 2024 Aug 14;15:6986. doi: 10.1038/s41467-024-51254-4 (PMC11324871; doi:10.1038/s41467-024-51254-4)
Supplement: Supplementary file 8 — Source Data [file 41467_2024_51254_MOESM8_ESM.zip › Source Data/Fig. 5/Fig. 5f.csv]

Model	MSO54
Channel	CH1		Channel	CH2		Channel	CH3		Channel	CH4
Waveform Type	ANALOG		Waveform Type	ANALOG		Waveform Type	ANALOG		Waveform Type	ANALOG
Horizontal Units	s		Horizontal Units	s		Horizontal Units	s		Horizontal Units	s
Sample Interval	3.20000000e-09		Sample Interval	3.20000000e-09		Sample Interval	3.20000000e-09		Sample Interval	3.20000000e-09
Record Length	31250		Record Length	31250		Record Length	31250		Record Length	31250
Zero Index	343.90156250		Zero Index	343.90156250		Zero Index	343.90156250		Zero Index	343.90156250
Vertical Units	V		Vertical Units	V		Vertical Units	V		Vertical Units	V
ANALOG_Thumbnail			ANALOG_Thumbnail			ANALOG_Thumbnail			ANALOG_Thumbnail
TIME	CH1	CH2	CH3	CH4
-1.10048500e-06	1.32812500e-02	-8.75000000e-04	-1.03125000e-03	-2.18750000e-02
-1.09728500e-06	1.65625000e-02	-1.75000000e-03	-3.12500000e-05	-3.54687500e-02
-1.09408500e-06	1.76562500e-02	-1.31250000e-03	-5.31250000e-04	-3.78125000e-02
-1.09088500e-06	1.20312500e-02	-1.84375000e-03	-2.81250000e-04	-3.90625000e-02
-1.08768500e-06	1.06250000e-02	-1.75000000e-03	-4.06250000e-04	-3.39062500e-02
-1.08448500e-06	8.12500000e-03	-2.37500000e-03	-7.81250000e-04	-3.23437500e-02
-1.08128500e-06	9.21875000e-03	-1.75000000e-03	3.43750000e-04	-3.85937500e-02
-1.07808500e-06	8.43750000e-03	-9.06250000e-04	-2.53125000e-03	-3.46875000e-02
-1.07488500e-06	1.06250000e-02	-4.37500000e-04	-1.65625000e-03	-2.60937500e-02
-1.07168500e-06	4.21875000e-03	-1.96875000e-03	-1.15625000e-03	-3.07812500e-02
-1.06848500e-06	7.34375000e-03	-2.81250000e-04	-5.31250000e-04	-3.56250000e-02
-1.06528500e-06	6.71875000e-03	-1.03125000e-03	-1.78125000e-03	-3.34375000e-02
-1.06208500e-06	1.31250000e-02	-8.43750000e-04	-7.81250000e-04	-3.92187500e-02
-1.05888500e-06	1.00000000e-02	-1.56250000e-04	-6.56250000e-04	-3.23437500e-02
-1.05568500e-06	9.06250000e-03	-1.03125000e-03	-1.56250000e-04	-2.51562500e-02
-1.05248500e-06	2.00000000e-02	9.37500000e-05	-4.06250000e-04	-2.25000000e-02
-1.04928500e-06	2.50000000e-02	-9.68750000e-04	-1.28125000e-03	-2.65625000e-02
-1.04608500e-06	2.31250000e-02	-1.65625000e-03	-1.28125000e-03	-2.60937500e-02
-1.04288500e-06	2.00000000e-02	-1.31250000e-03	-3.12500000e-05	-2.28125000e-02
-1.03968500e-06	1.42187500e-02	-8.12500000e-04	-6.56250000e-04	-2.75000000e-02
-1.03648500e-06	1.54687500e-02	5.93750000e-04	-5.31250000e-04	-2.87500000e-02
-1.03328500e-06	8.59375000e-03	-5.31250000e-04	2.18750000e-04	-2.15625000e-02
-1.03008500e-06	7.50000000e-03	-1.43750000e-03	-7.81250000e-04	-1.89062500e-02
-1.02688500e-06	9.53125000e-03	-9.68750000e-04	9.37500000e-05	-3.28125000e-02
-1.02368500e-06	7.03125000e-03	2.77555756e-17	-5.31250000e-04	-2.73437500e-02
-1.02048500e-06	8.12500000e-03	-9.68750000e-04	-1.78125000e-03	-2.62500000e-02
-1.01728500e-06	1.00000000e-02	-1.18750000e-03	-7.81250000e-04	-4.25000000e-02
-1.01408500e-06	1.04687500e-02	-2.62500000e-03	-1.28125000e-03	-3.00000000e-02
-1.01088500e-06	3.90625000e-03	-6.87500000e-04	-6.56250000e-04	-3.82812500e-02
-1.00768500e-06	1.20312500e-02	-1.00000000e-03	-3.12500000e-05	-3.93750000e-02
-1.00448500e-06	5.00000000e-03	-2.12500000e-03	-1.15625000e-03	-3.90625000e-02
-1.00128500e-06	1.32812500e-02	-8.12500000e-04	-2.43750000e-03	-3.95312500e-02
-9.98085000e-07	-7.81250000e-04	-1.21875000e-03	-1.90625000e-03	-3.73437500e-02
-9.94885000e-07	1.06250000e-02	-2.25000000e-03	-1.81250000e-03	-4.10937500e-02
-9.91685000e-07	7.65625000e-03	-2.65625000e-03	-2.81250000e-04	-4.04687500e-02
-9.88485000e-07	5.15625000e-03	-2.09375000e-03	-2.18750000e-03	-3.45312500e-02
-9.85285000e-07	8.90625000e-03	-4.37500000e-04	-1.28125000e-03	-2.78125000e-02
-9.82085000e-07	7.81250000e-03	-1.71875000e-03	-1.15625000e-03	-3.56250000e-02
-9.78885000e-07	7.34375000e-03	-1.46875000e-03	2.18750000e-04	-4.10937500e-02
-9.75685000e-07	1.28125000e-02	2.18750000e-04	-1.53125000e-03	-4.29687500e-02
-9.72485000e-07	2.50000000e-03	-5.00000000e-04	-6.25000000e-05	-3.65625000e-02
-9.69285000e-07	8.59375000e-03	-1.34375000e-03	-6.56250000e-04	-3.64062500e-02
-9.66085000e-07	1.26562500e-02	-1.75000000e-03	-5.31250000e-04	-4.53125000e-02
-9.62885000e-07	1.40625000e-03	-1.50000000e-03	-1.43750000e-03	-3.51562500e-02
-9.59685000e-07	4.53125000e-03	3.12500000e-05	-1.15625000e-03	-3.85937500e-02
-9.56485000e-07	8.59375000e-03	-5.62500000e-04	-1.46875000e-03	-3.10937500e-02
-9.53285000e-07	5.31250000e-03	6.87500000e-04	-5.62500000e-04	-3.01562500e-02
-9.50085000e-07	1.56250000e-04	-1.00000000e-03	-1.03125000e-03	-2.78125000e-02
-9.46885000e-07	8.90625000e-03	1.87500000e-04	-5.31250000e-04	-3.18750000e-02
-9.43685000e-07	1.39062500e-02	-8.12500000e-04	-1.65625000e-03	-3.09375000e-02
-9.40485000e-07	7.03125000e-03	-2.21875000e-03	-5.31250000e-04	-3.09375000e-02
-9.37285000e-07	5.93750000e-03	-3.12500000e-05	-6.56250000e-04	-3.39062500e-02
-9.34085000e-07	1.00000000e-02	-1.00000000e-03	-1.53125000e-03	-3.79687500e-02
-9.30885000e-07	6.56250000e-03	-4.37500000e-04	-4.06250000e-04	-3.12500000e-02
-9.27685000e-07	-6.87500000e-03	-2.50000000e-03	-1.15625000e-03	-3.73437500e-02
-9.24485000e-07	6.56250000e-03	-4.37500000e-04	-1.65625000e-03	-4.25000000e-02
-9.21285000e-07	-3.59375000e-03	-1.25000000e-04	-6.56250000e-04	-3.59375000e-02
-9.18085000e-07	4.37500000e-03	-8.43750000e-04	-1.40625000e-03	-4.28125000e-02
-9.14885000e-07	2.34375000e-03	-2.12500000e-03	-1.56250000e-04	-4.65625000e-02
-9.11685000e-07	4.68750000e-04	-8.12500000e-04	-3.12500000e-04	-4.90625000e-02
-9.08485000e-07	1.56250000e-04	-1.34375000e-03	-1.56250000e-04	-4.03125000e-02
-9.05285000e-07	1.59375000e-02	-2.12500000e-03	-1.65625000e-03	-4.43750000e-02
-9.02085000e-07	1.40625000e-03	-8.75000000e-04	-1.15625000e-03	-3.43750000e-02
-8.98885000e-07	1.50000000e-02	-1.21875000e-03	-6.56250000e-04	-4.18750000e-02
-8.95685000e-07	8.12500000e-03	4.37500000e-04	-1.15625000e-03	-4.00000000e-02
-8.92485000e-07	1.85937500e-02	-1.34375000e-03	-1.40625000e-03	-3.98437500e-02
-8.89285000e-07	1.23437500e-02	-1.84375000e-03	3.43750000e-04	-3.06250000e-02
-8.86085000e-07	8.90625000e-03	-4.37500000e-04	9.37500000e-05	-3.68750000e-02
-8.82885000e-07	1.09375000e-02	-8.75000000e-04	-4.06250000e-04	-2.18750000e-02
-8.79685000e-07	7.18750000e-03	-9.68750000e-04	-7.81250000e-04	-2.59375000e-02
-8.76485000e-07	5.31250000e-03	-5.31250000e-04	4.68750000e-04	-3.35937500e-02
-8.73285000e-07	1.60937500e-02	3.12500000e-04	9.37500000e-05	-3.06250000e-02
-8.70085000e-07	9.37500000e-04	2.81250000e-04	-7.81250000e-04	-2.81250000e-02
-8.66885000e-07	1.56250000e-03	-1.53125000e-03	-2.31250000e-03	-3.53125000e-02
-8.63685000e-07	7.81250000e-03	-9.37500000e-04	-1.06250000e-03	-3.53125000e-02
-8.60485000e-07	-4.68750000e-04	-4.06250000e-04	-1.15625000e-03	-2.65625000e-02
-8.57285000e-07	4.37500000e-03	-1.53125000e-03	-1.65625000e-03	-3.40625000e-02
-8.54085000e-07	-1.71875000e-03	-1.65625000e-03	-1.15625000e-03	-3.95312500e-02
-8.50885000e-07	-1.56250000e-03	-2.81250000e-04	-3.12500000e-05	-3.56250000e-02
-8.47685000e-07	1.17187500e-02	7.18750000e-04	-7.81250000e-04	-3.21875000e-02
-8.44485000e-07	1.09375000e-02	-4.68750000e-04	4.37500000e-04	-4.15625000e-02
-8.41285000e-07	7.18750000e-03	-5.93750000e-04	-1.78125000e-03	-3.65625000e-02
-8.38085000e-07	7.50000000e-03	-1.09375000e-03	-7.81250000e-04	-4.60937500e-02
-8.34885000e-07	1.06250000e-02	-7.81250000e-04	-2.15625000e-03	-3.00000000e-02
-8.31685000e-07	1.09375000e-02	-9.68750000e-04	-2.81250000e-04	-3.07812500e-02
-8.28485000e-07	1.15625000e-02	-1.87500000e-03	7.18750000e-04	-2.87500000e-02
-8.25285000e-07	5.62500000e-03	-2.28125000e-03	-1.03125000e-03	-2.46875000e-02
-8.22085000e-07	1.20312500e-02	-1.09375000e-03	-1.28125000e-03	-4.04687500e-02
-8.18885000e-07	3.12500000e-03	-5.00000000e-04	2.18750000e-04	-2.62500000e-02
-8.15685000e-07	1.06250000e-02	-3.43750000e-04	-9.06250000e-04	-3.06250000e-02
-8.12485000e-07	8.90625000e-03	-1.87500000e-04	2.18750000e-04	-2.82812500e-02
-8.09285000e-07	6.25000000e-03	-9.37500000e-04	-1.03125000e-03	-2.40625000e-02
-8.06085000e-07	9.21875000e-03	-1.50000000e-03	-3.12500000e-05	-2.82812500e-02
-8.02885000e-07	1.78125000e-02	-5.62500000e-04	-6.56250000e-04	-2.71875000e-02
-7.99685000e-07	7.34375000e-03	1.56250000e-04	-1.78125000e-03	-2.73437500e-02
-7.96485000e-07	7.65625000e-03	-2.12500000e-03	-3.12500000e-05	-2.48437500e-02
-7.93285000e-07	7.18750000e-03	3.12500000e-05	-3.12500000e-05	-2.75000000e-02
-7.90085000e-07	1.12500000e-02	-7.81250000e-04	-1.28125000e-03	-1.87500000e-02
-7.86885000e-07	5.46875000e-03	-8.12500000e-04	9.37500000e-05	-3.37500000e-02
-7.83685000e-07	8.43750000e-03	-5.62500000e-04	-3.12500000e-05	-3.46875000e-02
-7.80485000e-07	1.50000000e-02	-4.68750000e-04	2.18750000e-04	-3.57812500e-02
-7.77285000e-07	1.01562500e-02	-2.03125000e-03	-1.03125000e-03	-3.18750000e-02
-7.74085000e-07	2.18750000e-03	-4.06250000e-04	-2.81250000e-04	-3.12500000e-02
-7.70885000e-07	1.32812500e-02	-9.68750000e-04	-5.31250000e-04	-3.17187500e-02
-7.67685000e-07	2.50000000e-03	4.06250000e-04	-1.15625000e-03	-3.04687500e-02
-7.64485000e-07	1.35937500e-02	-1.56250000e-03	-2.40625000e-03	-3.67187500e-02
-7.61285000e-07	1.46875000e-02	-5.62500000e-04	-5.31250000e-04	-3.54687500e-02
-7.58085000e-07	1.45312500e-02	-2.00000000e-03	-3.12500000e-05	-3.10937500e-02
-7.54885000e-07	9.37500000e-03	-1.50000000e-03	-1.15625000e-03	-2.85937500e-02
-7.51685000e-07	7.96875000e-03	-1.34375000e-03	-7.81250000e-04	-3.23437500e-02
-7.48485000e-07	1.01562500e-02	-1.25000000e-03	-1.40625000e-03	-3.59375000e-02
-7.45285000e-07	1.54687500e-02	-4.37500000e-04	-1.53125000e-03	-3.25000000e-02
-7.42085000e-07	9.84375000e-03	-1.62500000e-03	-1.53125000e-03	-3.70312500e-02
-7.38885000e-07	1.14062500e-02	-1.50000000e-03	-4.06250000e-04	-3.76562500e-02
-7.35685000e-07	1.12500000e-02	-2.34375000e-03	-3.12500000e-05	-3.64062500e-02
-7.32485000e-07	7.65625000e-03	-1.56250000e-03	4.68750000e-04	-3.56250000e-02
-7.29285000e-07	1.40625000e-02	-3.43750000e-04	-1.03125000e-03	-3.40625000e-02
-7.26085000e-07	1.64062500e-02	-1.50000000e-03	-2.81250000e-04	-3.68750000e-02
-7.22885000e-07	1.10937500e-02	-8.12500000e-04	3.43750000e-04	-3.20312500e-02
-7.19685000e-07	1.42187500e-02	-1.50000000e-03	-1.15625000e-03	-3.37500000e-02
-7.16485000e-07	1.79687500e-02	6.87500000e-04	-1.03125000e-03	-2.46875000e-02
-7.13285000e-07	1.81250000e-02	-6.87500000e-04	-1.15625000e-03	-2.73437500e-02
-7.10085000e-07	6.09375000e-03	2.18750000e-04	-4.06250000e-04	-2.90625000e-02
-7.06885000e-07	1.21875000e-02	-6.87500000e-04	-5.31250000e-04	-2.21875000e-02
-7.03685000e-07	1.12500000e-02	3.12500000e-05	-4.06250000e-04	-2.82812500e-02
-7.00485000e-07	9.21875000e-03	-1.43750000e-03	-1.03125000e-03	-3.10937500e-02
-6.97285000e-07	3.12500000e-04	-1.59375000e-03	-2.15625000e-03	-2.96875000e-02
-6.94085000e-07	1.09375000e-03	-6.87500000e-04	9.37500000e-05	-3.26562500e-02
-6.90885000e-07	-1.40625000e-03	-2.09375000e-03	-7.81250000e-04	-3.64062500e-02
-6.87685000e-07	3.59375000e-03	-9.68750000e-04	-2.03125000e-03	-4.12500000e-02
-6.84485000e-07	2.03125000e-03	-4.68750000e-04	1.09375000e-03	-3.15625000e-02
-6.81285000e-07	1.56250000e-03	-1.50000000e-03	-6.56250000e-04	-2.89062500e-02
-6.78085000e-07	9.84375000e-03	-3.75000000e-04	-1.40625000e-03	-2.95312500e-02
-6.74885000e-07	-4.68750000e-04	-9.68750000e-04	-1.40625000e-03	-2.35937500e-02
-6.71685000e-07	-4.37500000e-03	-1.59375000e-03	-5.31250000e-04	-3.71875000e-02
-6.68485000e-07	1.12500000e-02	-1.06250000e-03	-4.06250000e-04	-3.20312500e-02
-6.65285000e-07	1.12500000e-02	5.62500000e-04	-1.03125000e-03	-2.32812500e-02
-6.62085000e-07	1.51562500e-02	-1.06250000e-03	-2.03125000e-03	-2.93750000e-02
-6.58885000e-07	1.26562500e-02	-3.12500000e-04	-3.12500000e-05	-2.73437500e-02
-6.55685000e-07	1.53125000e-02	-1.15625000e-03	-1.03125000e-03	-2.62500000e-02
-6.52485000e-07	1.64062500e-02	-1.09375000e-03	-1.56250000e-04	-2.71875000e-02
-6.49285000e-07	9.37500000e-03	2.81250000e-04	-6.56250000e-04	-1.75000000e-02
-6.46085000e-07	1.54687500e-02	-2.00000000e-03	-7.81250000e-04	-2.64062500e-02
-6.42885000e-07	1.92187500e-02	-8.12500000e-04	-1.56250000e-04	-1.73437500e-02
-6.39685000e-07	8.12500000e-03	-1.06250000e-03	7.18750000e-04	-2.51562500e-02
-6.36485000e-07	1.20312500e-02	-6.56250000e-04	-3.12500000e-05	-1.89062500e-02
-6.33285000e-07	1.35937500e-02	-6.25000000e-05	-1.65625000e-03	-2.96875000e-02
-6.30085000e-07	1.64062500e-02	-2.00000000e-03	-1.15625000e-03	-2.14062500e-02
-6.26885000e-07	1.54687500e-02	-9.37500000e-04	2.18750000e-04	-2.96875000e-02
-6.23685000e-07	1.20312500e-02	-9.68750000e-04	-2.06250000e-03	-2.21875000e-02
-6.20485000e-07	1.29687500e-02	-5.62500000e-04	-5.31250000e-04	-2.89062500e-02
-6.17285000e-07	2.26562500e-02	-1.18750000e-03	-1.03125000e-03	-2.96875000e-02
-6.14085000e-07	2.31250000e-02	-3.43750000e-04	-1.53125000e-03	-1.98437500e-02
-6.10885000e-07	2.21875000e-02	-1.90625000e-03	-1.28125000e-03	-2.04687500e-02
-6.07685000e-07	2.20312500e-02	-1.53125000e-03	-1.15625000e-03	-1.48437500e-02
-6.04485000e-07	2.01562500e-02	-1.28125000e-03	-2.81250000e-04	-1.25000000e-02
-6.01285000e-07	1.39062500e-02	-2.00000000e-03	-4.06250000e-04	-1.98437500e-02
-5.98085000e-07	1.29687500e-02	-1.43750000e-03	-4.06250000e-04	-2.32812500e-02
-5.94885000e-07	1.04687500e-02	-8.43750000e-04	-7.81250000e-04	-2.53125000e-02
-5.91685000e-07	1.54687500e-02	1.87500000e-04	9.37500000e-05	-2.00000000e-02
-5.88485000e-07	1.31250000e-02	1.46875000e-03	2.18750000e-04	-1.29687500e-02
-5.85285000e-07	1.31250000e-02	-9.68750000e-04	-5.31250000e-04	-3.76562500e-02
-5.82085000e-07	2.18750000e-02	-6.56250000e-04	-4.06250000e-04	-2.71875000e-02
-5.78885000e-07	1.28125000e-02	2.18750000e-04	5.93750000e-04	-2.57812500e-02
-5.75685000e-07	1.39062500e-02	-6.25000000e-05	-1.15625000e-03	-2.67187500e-02
-5.72485000e-07	1.00000000e-02	-1.46875000e-03	-6.56250000e-04	-3.15625000e-02
-5.69285000e-07	1.96875000e-02	-1.03125000e-03	4.68750000e-04	-1.28125000e-02
-5.66085000e-07	1.59375000e-02	-9.37500000e-04	-1.15625000e-03	-2.17187500e-02
-5.62885000e-07	1.35937500e-02	3.12500000e-05	-4.06250000e-04	-2.81250000e-02
-5.59685000e-07	1.54687500e-02	-1.90625000e-03	-7.81250000e-04	-2.42187500e-02
-5.56485000e-07	2.37500000e-02	-9.68750000e-04	8.43750000e-04	-3.18750000e-02
-5.53285000e-07	1.59375000e-02	-1.56250000e-03	9.37500000e-05	-1.42187500e-02
-5.50085000e-07	2.00000000e-02	1.71875000e-03	-1.65625000e-03	-2.37500000e-02
-5.46885000e-07	1.51562500e-02	-2.25000000e-03	-1.28125000e-03	-2.60937500e-02
-5.43685000e-07	1.50000000e-02	-9.68750000e-04	-5.31250000e-04	-2.57812500e-02
-5.40485000e-07	1.14062500e-02	-1.96875000e-03	-1.56250000e-04	-2.65625000e-02
-5.37285000e-07	9.37500000e-03	-9.68750000e-04	6.25000000e-05	-3.42187500e-02
-5.34085000e-07	1.29687500e-02	-1.21875000e-03	9.37500000e-05	-2.12500000e-02
-5.30885000e-07	1.26562500e-02	-3.12500000e-04	1.34375000e-03	-3.31250000e-02
-5.27685000e-07	1.14062500e-02	-1.87500000e-03	-2.81250000e-04	-3.21875000e-02
-5.24485000e-07	1.32812500e-02	-1.06250000e-03	-5.31250000e-04	-3.18750000e-02
-5.21285000e-07	9.21875000e-03	-5.93750000e-04	-5.31250000e-04	-3.31250000e-02
-5.18085000e-07	6.87500000e-03	-1.71875000e-03	-1.15625000e-03	-3.64062500e-02
-5.14885000e-07	1.90625000e-02	-4.06250000e-04	-5.31250000e-04	-3.23437500e-02
-5.11685000e-07	7.81250000e-03	-4.37500000e-04	2.18750000e-04	-3.06250000e-02
-5.08485000e-07	1.28125000e-02	-6.25000000e-04	-2.28125000e-03	-3.89062500e-02
-5.05285000e-07	4.53125000e-03	-1.34375000e-03	5.93750000e-04	-4.15625000e-02
-5.02085000e-07	8.59375000e-03	-1.06250000e-03	-1.56250000e-04	-2.07812500e-02
-4.98885000e-07	7.81250000e-03	8.12500000e-04	-7.81250000e-04	-3.17187500e-02
-4.95685000e-07	1.50000000e-02	-6.87500000e-04	-4.06250000e-04	-2.60937500e-02
-4.92485000e-07	3.90625000e-03	-2.03125000e-03	9.37500000e-05	-2.93750000e-02
-4.89285000e-07	7.65625000e-03	-1.50000000e-03	-1.56250000e-04	-3.31250000e-02
-4.86085000e-07	8.43750000e-03	3.12500000e-05	-2.15625000e-03	-3.07812500e-02
-4.82885000e-07	3.43750000e-03	-3.09375000e-03	-1.40625000e-03	-2.37500000e-02
-4.79685000e-07	7.65625000e-03	-2.31250000e-03	2.18750000e-04	-4.20312500e-02
-4.76485000e-07	7.34375000e-03	-1.15625000e-03	-1.03125000e-03	-3.15625000e-02
-4.73285000e-07	-5.00000000e-03	-7.50000000e-04	3.43750000e-04	-2.93750000e-02
-4.70085000e-07	-2.03125000e-03	-2.00000000e-03	-1.28125000e-03	-3.93750000e-02
-4.66885000e-07	-4.53125000e-03	-1.31250000e-03	-3.12500000e-05	-4.37500000e-02
-4.63685000e-07	-1.71875000e-03	-7.81250000e-04	-1.28125000e-03	-3.79687500e-02
-4.60485000e-07	6.40625000e-03	-1.18750000e-03	-2.28125000e-03	-3.53125000e-02
-4.57285000e-07	3.75000000e-03	-2.21875000e-03	-5.31250000e-04	-3.39062500e-02
-4.54085000e-07	-1.40625000e-03	-1.71875000e-03	-2.81250000e-04	-4.32812500e-02
-4.50885000e-07	-2.34375000e-03	-3.00000000e-03	-5.31250000e-04	-2.50000000e-02
-4.47685000e-07	5.00000000e-03	-8.12500000e-04	-7.81250000e-04	-4.10937500e-02
-4.44485000e-07	1.01562500e-02	-2.12500000e-03	-4.06250000e-04	-4.50000000e-02
-4.41285000e-07	4.21875000e-03	-2.12500000e-03	4.68750000e-04	-4.26562500e-02
-4.38085000e-07	3.28125000e-03	-1.46875000e-03	-1.68750000e-03	-4.14062500e-02
-4.34885000e-07	1.71875000e-03	-5.31250000e-04	-1.03125000e-03	-3.81250000e-02
-4.31685000e-07	2.65625000e-03	-1.71875000e-03	-1.03125000e-03	-4.84375000e-02
-4.28485000e-07	5.46875000e-03	-1.34375000e-03	-1.78125000e-03	-3.90625000e-02
-4.25285000e-07	4.84375000e-03	-1.84375000e-03	-1.03125000e-03	-4.21875000e-02
-4.22085000e-07	9.53125000e-03	-1.00000000e-03	-5.31250000e-04	-3.79687500e-02
-4.18885000e-07	1.03125000e-02	-1.28125000e-03	-1.03125000e-03	-3.87500000e-02
-4.15685000e-07	4.06250000e-03	-1.12500000e-03	-1.56250000e-04	-4.17187500e-02
-4.12485000e-07	1.15625000e-02	-5.62500000e-04	-6.56250000e-04	-3.84375000e-02
-4.09285000e-07	3.90625000e-03	2.18750000e-04	-1.40625000e-03	-3.18750000e-02
-4.06085000e-07	8.90625000e-03	-1.34375000e-03	-1.03125000e-03	-3.17187500e-02
-4.02885000e-07	4.53125000e-03	-2.00000000e-03	9.37500000e-05	-2.50000000e-02
-3.99685000e-07	9.84375000e-03	-9.06250000e-04	-1.28125000e-03	-2.70312500e-02
-3.96485000e-07	7.50000000e-03	3.12500000e-04	-4.06250000e-04	-2.96875000e-02
-3.93285000e-07	3.28125000e-03	-1.06250000e-03	-4.06250000e-04	-2.79687500e-02
-3.90085000e-07	-1.56250000e-03	-1.34375000e-03	9.37500000e-05	-3.76562500e-02
-3.86885000e-07	3.12500000e-03	-1.31250000e-03	-5.31250000e-04	-3.35937500e-02
-3.83685000e-07	7.03125000e-03	-8.43750000e-04	5.93750000e-04	-3.98437500e-02
-3.80485000e-07	5.93750000e-03	-1.75000000e-03	3.43750000e-04	-3.42187500e-02
-3.77285000e-07	-1.56250000e-03	-1.56250000e-03	-8.43750000e-04	-3.45312500e-02
-3.74085000e-07	4.53125000e-03	-1.43750000e-03	-1.40625000e-03	-3.34375000e-02
-3.70885000e-07	6.87500000e-03	-1.09375000e-03	-4.06250000e-04	-3.89062500e-02
-3.67685000e-07	-1.56250000e-04	-8.12500000e-04	-1.65625000e-03	-3.62500000e-02
-3.64485000e-07	2.34375000e-03	-1.21875000e-03	-1.18750000e-03	-3.95312500e-02
-3.61285000e-07	4.06250000e-03	-1.18750000e-03	-2.15625000e-03	-4.12500000e-02
-3.58085000e-07	1.34375000e-02	-1.50000000e-03	-1.90625000e-03	-3.68750000e-02
-3.54885000e-07	8.43750000e-03	-1.09375000e-03	-2.03125000e-03	-4.20312500e-02
-3.51685000e-07	7.50000000e-03	-1.37500000e-03	-2.81250000e-04	-4.78125000e-02
-3.48485000e-07	8.59375000e-03	-2.21875000e-03	-1.78125000e-03	-2.50000000e-02
-3.45285000e-07	4.21875000e-03	-2.18750000e-04	-1.15625000e-03	-2.67187500e-02
-3.42085000e-07	-3.43750000e-03	-1.34375000e-03	-1.03125000e-03	-3.03125000e-02
-3.38885000e-07	-4.37500000e-03	-1.00000000e-03	-4.06250000e-04	-2.90625000e-02
-3.35685000e-07	2.81250000e-03	-2.00000000e-03	9.37500000e-05	-3.76562500e-02
-3.32485000e-07	1.09375000e-03	2.18750000e-04	-1.15625000e-03	-3.59375000e-02
-3.29285000e-07	6.56250000e-03	-7.50000000e-04	-1.53125000e-03	-3.56250000e-02
-3.26085000e-07	1.42187500e-02	-2.12500000e-03	-4.06250000e-04	-4.18750000e-02
-3.22885000e-07	2.96875000e-03	-4.37500000e-04	-1.56250000e-04	-3.45312500e-02
-3.19685000e-07	1.09375000e-02	2.81250000e-04	9.37500000e-05	-4.48437500e-02
-3.16485000e-07	-1.40625000e-03	-1.50000000e-03	6.25000000e-05	-3.67187500e-02
-3.13285000e-07	8.12500000e-03	-2.12500000e-03	-1.03125000e-03	-3.79687500e-02
-3.10085000e-07	1.18750000e-02	-1.59375000e-03	-1.03125000e-03	-4.23437500e-02
-3.06885000e-07	7.50000000e-03	-4.68750000e-04	-4.06250000e-04	-3.45312500e-02
-3.03685000e-07	1.40625000e-03	-1.09375000e-03	-1.03125000e-03	-3.67187500e-02
-3.00485000e-07	1.54687500e-02	-1.90625000e-03	7.18750000e-04	-4.70312500e-02
-2.97285000e-07	1.56250000e-04	6.87500000e-04	-5.31250000e-04	-4.57812500e-02
-2.94085000e-07	1.23437500e-02	-5.62500000e-04	-7.81250000e-04	-3.78125000e-02
-2.90885000e-07	-1.56250000e-04	-2.81250000e-04	-1.03125000e-03	-3.04687500e-02
-2.87685000e-07	1.29687500e-02	-1.59375000e-03	4.68750000e-04	-4.01562500e-02
-2.84485000e-07	4.06250000e-03	-4.37500000e-04	-5.62500000e-04	-3.29687500e-02
-2.81285000e-07	4.68750000e-04	-2.03125000e-03	-3.12500000e-05	-3.35937500e-02
-2.78085000e-07	2.03125000e-03	-1.31250000e-03	-2.03125000e-03	-4.48437500e-02
-2.74885000e-07	8.59375000e-03	-1.09375000e-03	-1.15625000e-03	-4.68750000e-02
-2.71685000e-07	-5.62500000e-03	-2.21875000e-03	-1.53125000e-03	-3.85937500e-02
-2.68485000e-07	-3.12500000e-03	-1.75000000e-03	-4.06250000e-04	-3.70312500e-02
-2.65285000e-07	-2.50000000e-03	-1.15625000e-03	-1.15625000e-03	-3.84375000e-02
-2.62085000e-07	-7.03125000e-03	-2.12500000e-03	-2.40625000e-03	-4.14062500e-02
-2.58885000e-07	2.34375000e-03	-8.12500000e-04	-1.28125000e-03	-4.65625000e-02
-2.55685000e-07	-1.56250000e-03	1.56250000e-03	9.37500000e-05	-3.92187500e-02
-2.52485000e-07	6.40625000e-03	-1.87500000e-03	-1.65625000e-03	-4.18750000e-02
-2.49285000e-07	7.65625000e-03	-1.71875000e-03	-9.06250000e-04	-3.65625000e-02
-2.46085000e-07	7.18750000e-03	-2.21875000e-03	-1.53125000e-03	-2.85937500e-02
-2.42885000e-07	4.53125000e-03	-2.43750000e-03	-6.56250000e-04	-3.51562500e-02
-2.39685000e-07	8.28125000e-03	-2.50000000e-03	-1.28125000e-03	-4.29687500e-02
-2.36485000e-07	-4.68750000e-03	-1.75000000e-03	-1.53125000e-03	-2.96875000e-02
-2.33285000e-07	6.56250000e-03	-1.12500000e-03	9.37500000e-05	-4.37500000e-02
-2.30085000e-07	9.37500000e-04	-1.78125000e-03	-1.03125000e-03	-3.76562500e-02
-2.26885000e-07	4.68750000e-03	-9.37500000e-05	-9.06250000e-04	-3.50000000e-02
-2.23685000e-07	1.07812500e-02	-9.37500000e-04	-4.06250000e-04	-4.00000000e-02
-2.20485000e-07	1.37500000e-02	-9.06250000e-04	-1.03125000e-03	-2.57812500e-02
-2.17285000e-07	4.84375000e-03	-1.56250000e-04	-4.06250000e-04	-2.62500000e-02
-2.14085000e-07	1.29687500e-02	-8.12500000e-04	-1.68750000e-03	-2.89062500e-02
-2.10885000e-07	7.81250000e-03	-2.21875000e-03	1.21875000e-03	-3.00000000e-02
-2.07685000e-07	7.34375000e-03	-9.68750000e-04	-1.03125000e-03	-2.84375000e-02
-2.04485000e-07	-4.84375000e-03	-1.90625000e-03	-1.53125000e-03	-1.92187500e-02
-2.01285000e-07	1.60937500e-02	-1.90625000e-03	-2.81250000e-04	-2.57812500e-02
-1.98085000e-07	7.34375000e-03	-1.06250000e-03	-2.81250000e-04	-2.34375000e-02
-1.94885000e-07	6.71875000e-03	-1.06250000e-03	-1.78125000e-03	-2.42187500e-02
-1.91685000e-07	1.89062500e-02	-3.75000000e-04	-6.56250000e-04	-2.89062500e-02
-1.88485000e-07	7.50000000e-03	-6.87500000e-04	-2.81250000e-04	-3.07812500e-02
-1.85285000e-07	1.31250000e-02	-1.75000000e-03	3.43750000e-04	-3.45312500e-02
-1.82085000e-07	1.98437500e-02	-8.12500000e-04	9.37500000e-05	-3.53125000e-02
-1.78885000e-07	9.68750000e-03	-2.18750000e-04	-1.15625000e-03	-2.87500000e-02
-1.75685000e-07	1.10937500e-02	-1.21875000e-03	-1.28125000e-03	-2.48437500e-02
-1.72485000e-07	1.51562500e-02	-1.21875000e-03	-4.06250000e-04	-1.90625000e-02
-1.69285000e-07	5.62500000e-03	-9.37500000e-04	-3.12500000e-05	-2.26562500e-02
-1.66085000e-07	1.70312500e-02	-6.25000000e-04	-2.28125000e-03	-2.81250000e-02
-1.62885000e-07	6.09375000e-03	-5.93750000e-04	-5.31250000e-04	-2.23437500e-02
-1.59685000e-07	6.09375000e-03	-1.59375000e-03	-5.31250000e-04	-2.57812500e-02
-1.56485000e-07	1.04687500e-02	-4.37500000e-04	-1.40625000e-03	-2.76562500e-02
-1.53285000e-07	1.17187500e-02	-3.75000000e-04	-1.03125000e-03	-2.12500000e-02
-1.50085000e-07	7.81250000e-03	-1.53125000e-03	-4.06250000e-04	-3.57812500e-02
-1.46885000e-07	1.06250000e-02	-1.71875000e-03	2.18750000e-04	-4.54687500e-02
-1.43685000e-07	-3.75000000e-03	-1.15625000e-03	-1.40625000e-03	-4.23437500e-02
-1.40485000e-07	3.12500000e-03	-1.78125000e-03	-2.81250000e-04	-4.28125000e-02
-1.37285000e-07	1.25000000e-03	-5.93750000e-04	-1.28125000e-03	-3.95312500e-02
-1.34085000e-07	1.56250000e-04	-1.34375000e-03	-1.90625000e-03	-3.98437500e-02
-1.30885000e-07	7.34375000e-03	-1.59375000e-03	-7.81250000e-04	-3.89062500e-02
-1.27685000e-07	4.53125000e-03	-3.75000000e-04	-1.15625000e-03	-2.87500000e-02
-1.24485000e-07	6.25000000e-03	-1.71875000e-03	-1.40625000e-03	-3.09375000e-02
-1.21285000e-07	6.09375000e-03	-2.21875000e-03	-1.28125000e-03	-3.26562500e-02
-1.18085000e-07	1.21875000e-02	-7.81250000e-04	-3.12500000e-05	-2.14062500e-02
-1.14885000e-07	2.81250000e-02	-3.12500000e-04	-1.40625000e-03	-2.75000000e-02
-1.11685000e-07	5.25000000e-02	-1.09375000e-03	-1.56250000e-04	-2.89062500e-02
-1.08485000e-07	1.22343750e-01	-9.68750000e-04	-2.43750000e-03	-2.76562500e-02
-1.05285000e-07	2.30937500e-01	-1.87500000e-03	-1.56250000e-04	-2.87500000e-02
-1.02085000e-07	3.31406250e-01	5.62500000e-04	-1.03125000e-03	-3.23437500e-02
-9.88850000e-08	3.85000000e-01	-1.25000000e-03	-5.31250000e-04	-2.18750000e-02
-9.56850000e-08	3.81406250e-01	5.62500000e-04	-4.06250000e-04	1.68750000e-02
-9.24850000e-08	3.20468750e-01	-6.87500000e-04	-2.18750000e-03	4.03125000e-02
-8.92850000e-08	2.43281250e-01	5.62500000e-04	-1.53125000e-03	6.75000000e-02
-8.60850000e-08	1.78750000e-01	-1.09375000e-03	-5.31250000e-04	5.98437500e-02
-8.28850000e-08	1.37031250e-01	-2.25000000e-03	-1.56250000e-04	2.10937500e-02
-7.96850000e-08	1.47031250e-01	5.62500000e-04	-7.81250000e-04	-2.40625000e-02
-7.64850000e-08	1.73125000e-01	6.87500000e-04	-6.56250000e-04	-6.60937500e-02
-7.32850000e-08	2.32343750e-01	4.06250000e-04	-1.78125000e-03	-5.10937500e-02
-7.00850000e-08	2.82343750e-01	-8.12500000e-04	-6.56250000e-04	-1.23437500e-02
-6.68850000e-08	3.39375000e-01	-1.06250000e-03	-5.31250000e-04	5.93750000e-02
-6.36850000e-08	3.72812500e-01	-1.09375000e-03	-1.15625000e-03	1.07656250e-01
-6.04850000e-08	3.59218750e-01	-1.31250000e-03	-1.56250000e-03	1.24687500e-01
-5.72850000e-08	3.16562500e-01	-8.12500000e-04	-1.78125000e-03	1.08750000e-01
-5.40850000e-08	2.58593750e-01	-1.09375000e-03	-1.40625000e-03	6.78125000e-02
-5.08850000e-08	2.35156250e-01	2.18750000e-04	-1.03125000e-03	2.03125000e-02
-4.76850000e-08	2.34687500e-01	-3.43750000e-04	-1.90625000e-03	-2.09375000e-02
-4.44850000e-08	2.54843750e-01	-1.06250000e-03	-3.12500000e-03	-2.79687500e-02
-4.12850000e-08	2.78906250e-01	-1.18750000e-03	-7.81250000e-04	1.75000000e-02
-3.80850000e-08	2.91093750e-01	4.37500000e-04	2.18750000e-04	6.89062500e-02
-3.48850000e-08	3.01093750e-01	-8.12500000e-04	-5.31250000e-04	1.19062500e-01
-3.16850000e-08	3.28750000e-01	-2.50000000e-03	-1.03125000e-03	1.50312500e-01
-2.84850000e-08	3.62187500e-01	-3.43750000e-04	-1.28125000e-03	1.52187500e-01
-2.52850000e-08	3.75937500e-01	-1.87500000e-04	-6.56250000e-04	1.34531250e-01
-2.20850000e-08	3.70312500e-01	-9.06250000e-04	-1.15625000e-03	9.23437500e-02
-1.88850000e-08	3.41875000e-01	-5.93750000e-04	-7.81250000e-04	5.59375000e-02
-1.56850000e-08	3.18906250e-01	1.87500000e-04	-1.03125000e-03	4.54687500e-02
-1.24850000e-08	3.07343750e-01	5.62500000e-04	-4.06250000e-04	6.48437500e-02
-9.28500000e-09	3.10156250e-01	-1.50000000e-03	-1.03125000e-03	9.57812500e-02
-6.08500000e-09	3.24218750e-01	-2.18750000e-04	-5.31250000e-04	1.34687500e-01
-2.88500000e-09	3.51406250e-01	-5.93750000e-04	-2.81250000e-04	1.58750000e-01
3.15000000e-10	3.79531250e-01	6.25000000e-05	-1.65625000e-03	1.70468750e-01
3.51500000e-09	3.96875000e-01	-4.37500000e-04	-1.06250000e-03	1.53281250e-01
6.71500000e-09	4.18281250e-01	-3.43750000e-04	-2.81250000e-04	1.25000000e-01
9.91500000e-09	4.21406250e-01	-2.71875000e-03	-4.06250000e-04	1.16718750e-01
1.31150000e-08	4.17812500e-01	-1.50000000e-03	-2.81250000e-04	1.06718750e-01
1.63150000e-08	3.93750000e-01	1.87500000e-04	-6.56250000e-04	1.23906250e-01
1.95150000e-08	3.81875000e-01	-2.15625000e-03	-1.03125000e-03	1.38125000e-01
2.27150000e-08	3.73125000e-01	-1.87500000e-04	-1.15625000e-03	1.59375000e-01
2.59150000e-08	3.80781250e-01	5.31250000e-04	9.37500000e-05	1.71250000e-01
2.91150000e-08	4.02500000e-01	-1.18750000e-03	-1.15625000e-03	1.86875000e-01
3.23150000e-08	4.08906250e-01	-8.12500000e-04	-1.28125000e-03	1.87031250e-01
3.55150000e-08	4.34062500e-01	-9.37500000e-04	-1.56250000e-04	1.93437500e-01
3.87150000e-08	4.43437500e-01	-4.37500000e-04	-1.53125000e-03	1.86718750e-01
4.19150000e-08	4.49062500e-01	-9.37500000e-05	-1.40625000e-03	1.79843750e-01
4.51150000e-08	4.51093750e-01	4.68750000e-04	9.37500000e-05	1.73593750e-01
4.83150000e-08	4.39062500e-01	-3.12500000e-04	2.18750000e-04	1.79375000e-01
5.15150000e-08	4.33437500e-01	1.87500000e-04	-1.03125000e-03	1.88593750e-01
5.47150000e-08	4.20625000e-01	-5.93750000e-04	-2.15625000e-03	2.06250000e-01
5.79150000e-08	4.25468750e-01	-1.87500000e-04	5.93750000e-04	2.18281250e-01
6.11150000e-08	4.27656250e-01	-3.12500000e-04	-2.81250000e-04	2.37031250e-01
6.43150000e-08	4.45937500e-01	6.56250000e-04	7.18750000e-04	2.31562500e-01
6.75150000e-08	4.65000000e-01	-1.87500000e-04	-3.12500000e-05	2.21875000e-01
7.07150000e-08	4.78125000e-01	-1.46875000e-03	1.09375000e-03	2.23281250e-01
7.39150000e-08	4.92343750e-01	-3.12500000e-05	5.93750000e-04	2.24375000e-01
7.71150000e-08	4.99687500e-01	1.87500000e-04	4.68750000e-04	2.27500000e-01
8.03150000e-08	4.95625000e-01	-9.37500000e-04	5.93750000e-04	2.36406250e-01
8.35150000e-08	5.02031250e-01	-6.87500000e-04	7.18750000e-04	2.47187500e-01
8.67150000e-08	4.89687500e-01	-8.43750000e-04	-5.31250000e-04	2.54687500e-01
8.99150000e-08	4.76562500e-01	6.56250000e-04	-3.12500000e-05	2.55156250e-01
9.31150000e-08	4.84843750e-01	-9.37500000e-05	8.43750000e-04	2.64218750e-01
9.63150000e-08	4.92812500e-01	8.43750000e-04	-3.12500000e-05	2.57500000e-01
9.95150000e-08	5.02031250e-01	5.62500000e-04	-1.15625000e-03	2.68750000e-01
1.02715000e-07	5.22500000e-01	6.25000000e-05	-1.15625000e-03	2.68125000e-01
1.05915000e-07	5.27500000e-01	-3.12500000e-04	-7.81250000e-04	2.61718750e-01
1.09115000e-07	5.40781250e-01	3.12500000e-04	9.37500000e-05	2.55468750e-01
1.12315000e-07	5.32656250e-01	-6.87500000e-04	-1.40625000e-03	2.69843750e-01
1.15515000e-07	5.38437500e-01	-1.87500000e-04	9.37500000e-05	2.70156250e-01
1.18715000e-07	5.31562500e-01	-1.87500000e-04	-4.06250000e-04	2.91250000e-01
1.21915000e-07	5.33593750e-01	-8.12500000e-04	-2.81250000e-04	2.88281250e-01
1.25115000e-07	5.28125000e-01	4.37500000e-04	3.43750000e-04	3.02343750e-01
1.28315000e-07	5.32968750e-01	3.43750000e-04	-1.15625000e-03	2.98281250e-01
1.31515000e-07	5.39375000e-01	-7.18750000e-04	-2.81250000e-04	2.97812500e-01
1.34715000e-07	5.64843750e-01	-4.37500000e-04	7.81250000e-04	3.06406250e-01
1.37915000e-07	5.63281250e-01	-7.18750000e-04	9.37500000e-05	3.03750000e-01
1.41115000e-07	5.69843750e-01	8.12500000e-04	1.34375000e-03	3.05312500e-01
1.44315000e-07	5.56718750e-01	3.12500000e-04	-1.03125000e-03	3.11093750e-01
1.47515000e-07	5.61093750e-01	-1.15625000e-03	7.18750000e-04	3.12656250e-01
1.50715000e-07	5.64687500e-01	-1.87500000e-04	-3.12500000e-05	3.15156250e-01
1.53915000e-07	5.61250000e-01	1.31250000e-03	9.37500000e-05	3.26718750e-01
1.57115000e-07	5.70937500e-01	-4.37500000e-04	3.43750000e-04	3.35156250e-01
1.60315000e-07	5.83437500e-01	-4.37500000e-04	8.43750000e-04	3.37812500e-01
1.63515000e-07	5.82656250e-01	1.56250000e-04	-1.03125000e-03	3.45312500e-01
1.66715000e-07	5.97656250e-01	1.34375000e-03	-6.56250000e-04	3.49062500e-01
1.69915000e-07	6.00156250e-01	6.87500000e-04	6.87500000e-04	3.44062500e-01
1.73115000e-07	6.09843750e-01	7.81250000e-04	5.93750000e-04	3.33750000e-01
1.76315000e-07	6.07656250e-01	-5.62500000e-04	-7.81250000e-04	3.40156250e-01
1.79515000e-07	6.14062500e-01	3.12500000e-04	4.68750000e-04	3.42968750e-01
1.82715000e-07	6.13437500e-01	-8.12500000e-04	3.43750000e-04	3.55156250e-01
1.85915000e-07	6.19843750e-01	-1.46875000e-03	2.18750000e-04	3.73125000e-01
1.89115000e-07	6.16875000e-01	1.87500000e-04	-5.31250000e-04	3.64843750e-01
1.92315000e-07	6.16406250e-01	1.87500000e-04	2.18750000e-04	3.63125000e-01
1.95515000e-07	6.24375000e-01	-9.37500000e-05	-1.78125000e-03	3.61406250e-01
1.98715000e-07	6.20156250e-01	-3.12500000e-04	9.37500000e-05	3.59375000e-01
2.01915000e-07	6.33437500e-01	-6.25000000e-05	4.68750000e-04	3.60312500e-01
2.05115000e-07	6.32968750e-01	5.62500000e-04	-1.56250000e-04	3.71875000e-01
2.08315000e-07	6.36718750e-01	-2.18750000e-04	-5.31250000e-04	3.85781250e-01
2.11515000e-07	6.42187500e-01	-4.37500000e-04	-7.81250000e-04	3.90000000e-01
2.14715000e-07	6.42343750e-01	-1.31250000e-03	9.68750000e-04	3.96406250e-01
2.17915000e-07	6.52656250e-01	-4.68750000e-04	-5.31250000e-04	3.96718750e-01
2.21115000e-07	6.54375000e-01	-3.12500000e-04	3.43750000e-04	4.03281250e-01
2.24315000e-07	6.62656250e-01	-2.81250000e-04	-1.56250000e-04	4.03437500e-01
2.27515000e-07	6.64062500e-01	6.87500000e-04	2.18750000e-04	4.01718750e-01
2.30715000e-07	6.55156250e-01	1.18750000e-03	-7.81250000e-04	4.05781250e-01
2.33915000e-07	6.62343750e-01	-9.68750000e-04	-6.56250000e-04	4.12187500e-01
2.37115000e-07	6.65000000e-01	8.12500000e-04	1.09375000e-03	4.15312500e-01
2.40315000e-07	6.70156250e-01	-6.87500000e-04	-6.56250000e-04	4.27187500e-01
2.43515000e-07	6.77968750e-01	7.81250000e-04	-2.81250000e-04	4.30468750e-01
2.46715000e-07	6.92343750e-01	-1.87500000e-04	5.93750000e-04	4.41875000e-01
2.49915000e-07	6.93906250e-01	-5.62500000e-04	-4.06250000e-04	4.34687500e-01
2.53115000e-07	7.02656250e-01	4.06250000e-04	-1.56250000e-04	4.30625000e-01
2.56315000e-07	6.98906250e-01	5.93750000e-04	-3.12500000e-05	4.36093750e-01
2.59515000e-07	7.08437500e-01	8.43750000e-04	-1.03125000e-03	4.29843750e-01
2.62715000e-07	7.02343750e-01	-3.43750000e-04	1.09375000e-03	4.33906250e-01
2.65915000e-07	6.99687500e-01	-1.87500000e-04	-5.31250000e-04	4.46406250e-01
2.69115000e-07	7.12031250e-01	7.50000000e-04	3.12500000e-04	4.42968750e-01
2.72315000e-07	7.10937500e-01	-7.50000000e-04	-2.81250000e-04	4.60000000e-01
2.75515000e-07	7.22812500e-01	6.87500000e-04	2.18750000e-04	4.61718750e-01
2.78715000e-07	7.26250000e-01	5.93750000e-04	3.43750000e-04	4.64687500e-01
2.81915000e-07	7.37968750e-01	1.31250000e-03	9.37500000e-05	4.67812500e-01
2.85115000e-07	7.33906250e-01	-6.56250000e-04	8.43750000e-04	4.60000000e-01
2.88315000e-07	7.31718750e-01	-6.25000000e-05	-1.56250000e-04	4.53750000e-01
2.91515000e-07	7.33437500e-01	1.56250000e-04	2.81250000e-04	4.69843750e-01
2.94715000e-07	7.37656250e-01	9.68750000e-04	7.18750000e-04	4.70625000e-01
2.97915000e-07	7.38281250e-01	-9.37500000e-05	3.43750000e-04	4.77500000e-01
3.01115000e-07	7.49375000e-01	6.25000000e-05	3.43750000e-04	4.86562500e-01
3.04315000e-07	7.46250000e-01	-1.87500000e-04	-1.15625000e-03	4.81718750e-01
3.07515000e-07	7.59375000e-01	9.37500000e-04	-1.03125000e-03	4.96562500e-01
3.10715000e-07	7.57968750e-01	-3.12500000e-04	-1.56250000e-04	4.96718750e-01
3.13915000e-07	7.60468750e-01	-6.25000000e-05	-3.12500000e-05	4.89531250e-01
3.17115000e-07	7.68906250e-01	3.43750000e-04	-1.53125000e-03	4.94218750e-01
3.20315000e-07	7.72968750e-01	-4.37500000e-04	-2.81250000e-04	5.02187500e-01
3.23515000e-07	7.65781250e-01	-6.87500000e-04	-3.12500000e-05	4.97031250e-01
3.26715000e-07	7.74843750e-01	-8.12500000e-04	1.34375000e-03	5.15781250e-01
3.29915000e-07	7.78593750e-01	6.25000000e-05	-2.81250000e-04	5.30156250e-01
3.33115000e-07	7.88281250e-01	1.06250000e-03	-1.28125000e-03	5.26250000e-01
3.36315000e-07	7.98906250e-01	-1.87500000e-04	-1.28125000e-03	5.26562500e-01
3.39515000e-07	7.88593750e-01	-9.37500000e-04	-3.12500000e-05	5.20937500e-01
3.42715000e-07	7.98906250e-01	-5.93750000e-04	2.18750000e-04	5.29062500e-01
3.45915000e-07	8.04687500e-01	4.37500000e-04	-2.28125000e-03	5.29531250e-01
3.49115000e-07	8.02656250e-01	4.06250000e-04	2.18750000e-04	5.40781250e-01
3.52315000e-07	8.07343750e-01	9.68750000e-04	4.68750000e-04	5.35312500e-01
3.55515000e-07	8.21250000e-01	-1.87500000e-04	3.12500000e-04	5.53437500e-01
3.58715000e-07	8.16250000e-01	-1.56250000e-04	-4.06250000e-04	5.60937500e-01
3.61915000e-07	8.20000000e-01	-1.06250000e-03	-2.81250000e-04	5.62187500e-01
3.65115000e-07	8.17500000e-01	-3.12500000e-04	1.09375000e-03	5.70468750e-01
3.68315000e-07	8.22968750e-01	-4.68750000e-04	-2.81250000e-04	5.63125000e-01
3.71515000e-07	8.32968750e-01	9.68750000e-04	2.18750000e-04	5.71250000e-01
3.74715000e-07	8.30937500e-01	9.37500000e-04	-1.87500000e-04	5.70468750e-01
3.77915000e-07	8.31093750e-01	4.37500000e-04	5.93750000e-04	5.69218750e-01
3.81115000e-07	8.44062500e-01	8.12500000e-04	-4.37500000e-04	5.78906250e-01
3.84315000e-07	8.41562500e-01	6.87500000e-04	-1.87500000e-04	5.82500000e-01
3.87515000e-07	8.40937500e-01	-1.12500000e-03	5.93750000e-04	5.91718750e-01
3.90715000e-07	8.37031250e-01	-3.43750000e-04	1.28125000e-03	5.89687500e-01
3.93915000e-07	8.51718750e-01	5.93750000e-04	9.37500000e-05	5.94218750e-01
3.97115000e-07	8.55156250e-01	9.06250000e-04	9.68750000e-04	5.86562500e-01
4.00315000e-07	8.53125000e-01	7.81250000e-04	4.68750000e-04	6.06406250e-01
4.03515000e-07	8.65781250e-01	2.18750000e-04	3.43750000e-04	6.05312500e-01
4.06715000e-07	8.68281250e-01	5.31250000e-04	-6.56250000e-04	5.94375000e-01
4.09915000e-07	8.65468750e-01	9.37500000e-04	-1.31250000e-03	6.02968750e-01
4.13115000e-07	8.78906250e-01	-7.18750000e-04	-1.40625000e-03	5.97812500e-01
4.16315000e-07	8.85156250e-01	-4.37500000e-04	-2.81250000e-04	6.16406250e-01
4.19515000e-07	8.82656250e-01	-4.37500000e-04	-1.56250000e-04	6.15000000e-01
4.22715000e-07	8.91562500e-01	8.12500000e-04	-6.56250000e-04	6.18437500e-01
4.25915000e-07	8.84687500e-01	-1.06250000e-03	-3.12500000e-05	6.17187500e-01
4.29115000e-07	8.87968750e-01	9.68750000e-04	7.18750000e-04	6.17187500e-01
4.32315000e-07	9.06406250e-01	9.37500000e-04	-1.40625000e-03	6.31562500e-01
4.35515000e-07	8.94062500e-01	-3.12500000e-04	-7.81250000e-04	6.29531250e-01
4.38715000e-07	9.02500000e-01	5.93750000e-04	3.43750000e-04	6.33593750e-01
4.41915000e-07	9.10156250e-01	-2.18750000e-04	2.09375000e-03	6.42656250e-01
4.45115000e-07	9.15937500e-01	6.25000000e-05	-1.53125000e-03	6.56093750e-01
4.48315000e-07	9.16250000e-01	9.06250000e-04	1.28125000e-03	6.59062500e-01
4.51515000e-07	9.20312500e-01	-3.43750000e-04	4.68750000e-04	6.67968750e-01
4.54715000e-07	9.19531250e-01	1.71875000e-03	-1.03125000e-03	6.64687500e-01
4.57915000e-07	9.30781250e-01	6.56250000e-04	-5.31250000e-04	6.60468750e-01
4.61115000e-07	9.27968750e-01	1.18750000e-03	8.43750000e-04	6.70000000e-01
4.64315000e-07	9.27968750e-01	1.18750000e-03	-1.56250000e-04	6.65312500e-01
4.67515000e-07	9.35781250e-01	-6.87500000e-04	3.43750000e-04	6.75781250e-01
4.70715000e-07	9.36093750e-01	6.87500000e-04	2.18750000e-04	6.71875000e-01
4.73915000e-07	9.35156250e-01	1.31250000e-03	-1.03125000e-03	6.83281250e-01
4.77115000e-07	9.44843750e-01	3.12500000e-04	9.68750000e-04	6.83437500e-01
4.80315000e-07	9.48281250e-01	7.18750000e-04	1.96875000e-03	6.82500000e-01
4.83515000e-07	9.58750000e-01	5.62500000e-04	5.93750000e-04	6.82812500e-01
4.86715000e-07	9.61406250e-01	4.37500000e-04	9.06250000e-04	6.98437500e-01
4.89915000e-07	9.67187500e-01	5.31250000e-04	-2.81250000e-04	6.95000000e-01
4.93115000e-07	9.58906250e-01	1.56250000e-03	1.46875000e-03	6.97968750e-01
4.96315000e-07	9.73593750e-01	-2.18750000e-04	3.12500000e-05	7.08125000e-01
4.99515000e-07	9.77343750e-01	1.31250000e-03	2.18750000e-04	7.04375000e-01
5.02715000e-07	9.72812500e-01	5.62500000e-04	4.68750000e-04	7.18125000e-01
5.05915000e-07	9.84687500e-01	8.12500000e-04	1.15625000e-03	7.21093750e-01
5.09115000e-07	9.86562500e-01	9.37500000e-04	1.34375000e-03	7.24531250e-01
5.12315000e-07	9.85625000e-01	1.18750000e-03	5.31250000e-04	7.21562500e-01
5.15515000e-07	9.84375000e-01	1.56250000e-03	-1.03125000e-03	7.30312500e-01
5.18715000e-07	9.91406250e-01	8.43750000e-04	9.68750000e-04	7.29218750e-01
5.21915000e-07	9.89531250e-01	1.59375000e-03	2.18750000e-04	7.32343750e-01
5.25115000e-07	9.87187500e-01	1.18750000e-03	7.81250000e-04	7.29062500e-01
5.28315000e-07	9.92031250e-01	5.31250000e-04	2.46875000e-03	7.34375000e-01
5.31515000e-07	9.97031250e-01	6.56250000e-04	9.68750000e-04	7.38281250e-01
5.34715000e-07	1.00406250e+00	5.31250000e-04	1.46875000e-03	7.39062500e-01
5.37915000e-07	1.00515625e+00	2.81250000e-04	1.28125000e-03	7.39218750e-01
5.41115000e-07	1.00875000e+00	4.06250000e-04	3.12500000e-04	7.41093750e-01
5.44315000e-07	1.01093750e+00	6.25000000e-05	9.68750000e-04	7.47187500e-01
5.47515000e-07	1.00109375e+00	1.09375000e-03	-3.12500000e-05	7.52187500e-01
5.50715000e-07	1.01046875e+00	1.46875000e-03	5.93750000e-04	7.45937500e-01
5.53915000e-07	1.02828125e+00	1.59375000e-03	1.21875000e-03	7.48281250e-01
5.57115000e-07	1.01906250e+00	-1.09375000e-03	1.46875000e-03	7.57031250e-01
5.60315000e-07	1.02546875e+00	7.81250000e-04	-3.12500000e-05	7.58125000e-01
5.63515000e-07	1.03125000e+00	1.56250000e-04	3.12500000e-04	7.61875000e-01
5.66715000e-07	1.03109375e+00	-4.68750000e-04	-1.87500000e-04	7.63593750e-01
5.69915000e-07	1.04328125e+00	5.93750000e-04	7.18750000e-04	7.63281250e-01
5.73115000e-07	1.04359375e+00	1.87500000e-04	6.25000000e-05	7.79687500e-01
5.76315000e-07	1.04953125e+00	9.37500000e-04	-2.81250000e-04	7.82031250e-01
5.79515000e-07	1.05375000e+00	1.40625000e-03	-2.81250000e-04	7.75312500e-01
5.82715000e-07	1.06000000e+00	9.68750000e-04	9.68750000e-04	7.71875000e-01
5.85915000e-07	1.05421875e+00	1.46875000e-03	5.93750000e-04	7.85781250e-01
5.89115000e-07	1.05687500e+00	1.31250000e-03	5.93750000e-04	7.86406250e-01
5.92315000e-07	1.06234375e+00	9.37500000e-04	5.93750000e-04	7.92343750e-01
5.95515000e-07	1.06234375e+00	-3.43750000e-04	1.15625000e-03	7.87656250e-01
5.98715000e-07	1.06437500e+00	-1.56250000e-04	1.28125000e-03	7.95468750e-01
6.01915000e-07	1.07625000e+00	3.18750000e-03	1.09375000e-03	7.98125000e-01
6.05115000e-07	1.07515625e+00	3.12500000e-05	4.06250000e-04	8.10312500e-01
6.08315000e-07	1.07468750e+00	-5.62500000e-04	1.09375000e-03	8.00781250e-01
6.11515000e-07	1.08734375e+00	8.43750000e-04	5.62500000e-04	8.08437500e-01
6.14715000e-07	1.07828125e+00	1.34375000e-03	7.18750000e-04	8.14062500e-01
6.17915000e-07	1.08531250e+00	5.62500000e-04	1.71875000e-03	8.18281250e-01
6.21115000e-07	1.08812500e+00	3.12500000e-05	1.59375000e-03	8.21875000e-01
6.24315000e-07	1.09375000e+00	6.25000000e-05	9.68750000e-04	8.30625000e-01
6.27515000e-07	1.09296875e+00	5.31250000e-04	6.25000000e-04	8.29062500e-01
6.30715000e-07	1.09734375e+00	5.31250000e-04	7.18750000e-04	8.33281250e-01
6.33915000e-07	1.10312500e+00	1.68750000e-03	1.34375000e-03	8.46250000e-01
6.37115000e-07	1.11156250e+00	9.37500000e-04	1.15625000e-03	8.39531250e-01
6.40315000e-07	1.11859375e+00	1.31250000e-03	1.18750000e-03	8.44375000e-01
6.43515000e-07	1.11828125e+00	1.43750000e-03	1.21875000e-03	8.45468750e-01
6.46715000e-07	1.12890625e+00	-3.12500000e-04	2.18750000e-04	8.51406250e-01
6.49915000e-07	1.12781250e+00	1.43750000e-03	2.18750000e-04	8.50312500e-01
6.53115000e-07	1.13109375e+00	2.90625000e-03	-3.12500000e-05	8.55468750e-01
6.56315000e-07	1.13453125e+00	2.43750000e-03	3.12500000e-04	8.66250000e-01
6.59515000e-07	1.13703125e+00	1.43750000e-03	5.93750000e-04	8.64531250e-01
6.62715000e-07	1.14109375e+00	1.34375000e-03	9.06250000e-04	8.67812500e-01
6.65915000e-07	1.14671875e+00	1.56250000e-03	5.93750000e-04	8.82343750e-01
6.69115000e-07	1.14421875e+00	1.15625000e-03	1.09375000e-03	8.76875000e-01
6.72315000e-07	1.15750000e+00	4.06250000e-04	7.18750000e-04	8.85937500e-01
6.75515000e-07	1.14593750e+00	1.15625000e-03	1.21875000e-03	8.85625000e-01
6.78715000e-07	1.15390625e+00	5.62500000e-04	7.18750000e-04	8.84218750e-01
6.81915000e-07	1.15265625e+00	5.31250000e-04	6.87500000e-04	8.87031250e-01
6.85115000e-07	1.14625000e+00	-1.87500000e-04	1.09375000e-03	8.88437500e-01
6.88315000e-07	1.15437500e+00	9.37500000e-04	6.56250000e-04	8.89531250e-01
6.91515000e-07	1.16125000e+00	1.43750000e-03	-5.31250000e-04	8.84843750e-01
6.94715000e-07	1.16984375e+00	1.31250000e-03	-4.06250000e-04	8.94375000e-01
6.97915000e-07	1.17859375e+00	8.12500000e-04	1.53125000e-03	8.90937500e-01
7.01115000e-07	1.17437500e+00	1.31250000e-03	1.53125000e-03	9.02656250e-01
7.04315000e-07	1.17625000e+00	1.68750000e-03	1.40625000e-03	8.97968750e-01
7.07515000e-07	1.18125000e+00	1.68750000e-03	1.62500000e-03	9.04375000e-01
7.10715000e-07	1.18031250e+00	9.37500000e-04	-1.15625000e-03	8.99531250e-01
7.13915000e-07	1.18265625e+00	1.68750000e-03	3.43750000e-04	9.05937500e-01
7.17115000e-07	1.17796875e+00	1.71875000e-03	-4.06250000e-04	9.03437500e-01
7.20315000e-07	1.18640625e+00	6.87500000e-04	8.43750000e-04	9.12656250e-01
7.23515000e-07	1.18453125e+00	6.87500000e-04	9.37500000e-05	9.11718750e-01
7.26715000e-07	1.18437500e+00	6.56250000e-04	3.43750000e-04	9.18437500e-01
7.29915000e-07	1.18437500e+00	7.18750000e-04	-2.81250000e-04	9.18906250e-01
7.33115000e-07	1.20468750e+00	2.81250000e-04	-3.12500000e-05	9.24531250e-01
7.36315000e-07	1.19765625e+00	6.87500000e-04	8.43750000e-04	9.33437500e-01
7.39515000e-07	1.21046875e+00	-6.25000000e-05	1.34375000e-03	9.42031250e-01
7.42715000e-07	1.21546875e+00	1.71875000e-03	-1.15625000e-03	9.33125000e-01
7.45915000e-07	1.20890625e+00	1.06250000e-03	5.93750000e-04	9.44843750e-01
7.49115000e-07	1.22312500e+00	6.87500000e-04	1.21875000e-03	9.42500000e-01
7.52315000e-07	1.22500000e+00	5.62500000e-04	1.56250000e-04	9.50625000e-01
7.55515000e-07	1.21703125e+00	1.43750000e-03	8.43750000e-04	9.45312500e-01
7.58715000e-07	1.22515625e+00	1.43750000e-03	7.18750000e-04	9.47343750e-01
7.61915000e-07	1.22937500e+00	1.18750000e-03	9.68750000e-04	9.48906250e-01
7.65115000e-07	1.23218750e+00	1.68750000e-03	4.37500000e-04	9.58281250e-01
7.68315000e-07	1.23687500e+00	1.31250000e-03	3.43750000e-04	9.62656250e-01
7.71515000e-07	1.23843750e+00	2.90625000e-03	1.75000000e-03	9.59218750e-01
7.74715000e-07	1.24562500e+00	1.06250000e-03	2.28125000e-03	9.70468750e-01
7.77915000e-07	1.24218750e+00	1.93750000e-03	5.93750000e-04	9.69218750e-01
7.81115000e-07	1.24656250e+00	9.37500000e-04	9.68750000e-04	9.74062500e-01
7.84315000e-07	1.25203125e+00	4.06250000e-04	9.06250000e-04	9.78437500e-01
7.87515000e-07	1.24406250e+00	1.56250000e-03	2.46875000e-03	9.77343750e-01
7.90715000e-07	1.25062500e+00	1.18750000e-03	1.06250000e-03	9.74062500e-01
7.93915000e-07	1.24828125e+00	2.78125000e-03	6.25000000e-05	9.79375000e-01
7.97115000e-07	1.24640625e+00	6.87500000e-04	4.68750000e-04	9.81562500e-01
8.00315000e-07	1.25859375e+00	1.28125000e-03	4.37500000e-04	9.84843750e-01
8.03515000e-07	1.25687500e+00	9.06250000e-04	1.09375000e-03	9.89062500e-01
8.06715000e-07	1.24593750e+00	1.03125000e-03	4.68750000e-04	9.85937500e-01
8.09915000e-07	1.26750000e+00	7.81250000e-04	1.21875000e-03	9.94531250e-01
8.13115000e-07	1.26562500e+00	1.06250000e-03	1.34375000e-03	9.90937500e-01
8.16315000e-07	1.25796875e+00	1.93750000e-03	1.78125000e-03	1.00406250e+00
8.19515000e-07	1.26484375e+00	2.43750000e-03	1.40625000e-03	1.00312500e+00
8.22715000e-07	1.27578125e+00	1.81250000e-03	1.43750000e-03	1.00265625e+00
8.25915000e-07	1.27968750e+00	2.43750000e-03	2.37500000e-03	1.01000000e+00
8.29115000e-07	1.28687500e+00	1.31250000e-03	8.43750000e-04	1.01062500e+00
8.32315000e-07	1.28687500e+00	3.53125000e-03	1.31250000e-03	1.01875000e+00
8.35515000e-07	1.28125000e+00	1.31250000e-03	9.37500000e-05	1.01484375e+00
8.38715000e-07	1.28984375e+00	1.03125000e-03	1.09375000e-03	1.02328125e+00
8.41915000e-07	1.28796875e+00	2.06250000e-03	1.25000000e-03	1.02671875e+00
8.45115000e-07	1.29515625e+00	1.56250000e-03	1.90625000e-03	1.01703125e+00
8.48315000e-07	1.29343750e+00	1.84375000e-03	7.81250000e-04	1.02593750e+00
8.51515000e-07	1.29859375e+00	1.18750000e-03	2.21875000e-03	1.02859375e+00
8.54715000e-07	1.29890625e+00	3.28125000e-03	1.40625000e-03	1.03671875e+00
8.57915000e-07	1.29828125e+00	1.43750000e-03	1.28125000e-03	1.03609375e+00
8.61115000e-07	1.30796875e+00	1.93750000e-03	1.09375000e-03	1.03968750e+00
8.64315000e-07	1.31203125e+00	1.06250000e-03	2.65625000e-03	1.04281250e+00
8.67515000e-07	1.32031250e+00	5.31250000e-04	1.15625000e-03	1.04453125e+00
8.70715000e-07	1.31796875e+00	1.28125000e-03	9.68750000e-04	1.05484375e+00
8.73915000e-07	1.31812500e+00	2.06250000e-03	1.78125000e-03	1.04968750e+00
8.77115000e-07	1.33140625e+00	4.06250000e-04	1.84375000e-03	1.05375000e+00
8.80315000e-07	1.33296875e+00	1.81250000e-03	1.15625000e-03	1.06718750e+00
8.83515000e-07	1.33031250e+00	2.06250000e-03	5.31250000e-04	1.06750000e+00
8.86715000e-07	1.32921875e+00	2.78125000e-03	-1.56250000e-04	1.06125000e+00
8.89915000e-07	1.32968750e+00	2.90625000e-03	6.56250000e-04	1.05906250e+00
8.93115000e-07	1.33468750e+00	1.18750000e-03	2.18750000e-04	1.07812500e+00
8.96315000e-07	1.34406250e+00	2.18750000e-03	1.84375000e-03	1.08437500e+00
8.99515000e-07	1.34750000e+00	5.31250000e-04	3.43750000e-04	1.08578125e+00
9.02715000e-07	1.34390625e+00	1.53125000e-03	3.43750000e-04	1.07390625e+00
9.05915000e-07	1.33953125e+00	1.31250000e-03	1.00000000e-03	1.08328125e+00
9.09115000e-07	1.34859375e+00	2.06250000e-03	1.03125000e-03	1.09031250e+00
9.12315000e-07	1.35812500e+00	1.40625000e-03	1.53125000e-03	1.08421875e+00
9.15515000e-07	1.36109375e+00	1.18750000e-03	1.71875000e-03	1.08359375e+00
9.18715000e-07	1.36140625e+00	1.56250000e-03	2.03125000e-03	1.09453125e+00
9.21915000e-07	1.36359375e+00	1.43750000e-03	8.43750000e-04	1.09390625e+00
9.25115000e-07	1.36968750e+00	8.12500000e-04	1.65625000e-03	1.09296875e+00
9.28315000e-07	1.36921875e+00	1.68750000e-03	1.59375000e-03	1.09703125e+00
9.31515000e-07	1.37390625e+00	2.06250000e-03	1.21875000e-03	1.10093750e+00
9.34715000e-07	1.37265625e+00	1.93750000e-03	2.03125000e-03	1.10718750e+00
9.37915000e-07	1.37578125e+00	1.53125000e-03	2.37500000e-03	1.10828125e+00
9.41115000e-07	1.38343750e+00	9.37500000e-04	9.37500000e-05	1.10500000e+00
9.44315000e-07	1.37765625e+00	2.18750000e-03	5.93750000e-04	1.10484375e+00
9.47515000e-07	1.38156250e+00	2.56250000e-03	3.75000000e-04	1.10890625e+00
9.50715000e-07	1.38078125e+00	5.62500000e-04	1.06250000e-03	1.12328125e+00
9.53915000e-07	1.39250000e+00	1.43750000e-03	1.90625000e-03	1.11437500e+00
9.57115000e-07	1.39671875e+00	1.68750000e-03	1.78125000e-03	1.12531250e+00
9.60315000e-07	1.39906250e+00	2.40625000e-03	2.90625000e-03	1.13062500e+00
9.63515000e-07	1.40062500e+00	2.06250000e-03	8.43750000e-04	1.13484375e+00
9.66715000e-07	1.40468750e+00	3.03125000e-03	2.71875000e-03	1.13484375e+00
9.69915000e-07	1.40828125e+00	3.84375000e-03	2.09375000e-03	1.13875000e+00
9.73115000e-07	1.41125000e+00	2.06250000e-03	1.78125000e-03	1.13984375e+00
9.76315000e-07	1.41531250e+00	2.06250000e-03	2.40625000e-03	1.14921875e+00
9.79515000e-07	1.41546875e+00	2.18750000e-03	2.21875000e-03	1.15171875e+00
9.82715000e-07	1.40218750e+00	3.00000000e-03	1.65625000e-03	1.14562500e+00
9.85915000e-07	1.40593750e+00	3.06250000e-03	1.37500000e-03	1.14921875e+00
9.89115000e-07	1.41328125e+00	3.03125000e-03	2.12500000e-03	1.14750000e+00
9.92315000e-07	1.41687500e+00	2.43750000e-03	1.21875000e-03	1.14718750e+00
9.95515000e-07	1.41109375e+00	1.93750000e-03	4.68750000e-04	1.14765625e+00
9.98715000e-07	1.41765625e+00	1.81250000e-03	1.09375000e-03	1.15500000e+00
1.00191500e-06	1.41812500e+00	1.18750000e-03	7.18750000e-04	1.14234375e+00
1.00511500e-06	1.41531250e+00	2.06250000e-03	2.00000000e-03	1.14718750e+00
1.00831500e-06	1.42046875e+00	1.03125000e-03	8.43750000e-04	1.15578125e+00
1.01151500e-06	1.42031250e+00	2.78125000e-03	8.43750000e-04	1.15093750e+00
1.01471500e-06	1.42937500e+00	1.68750000e-03	1.34375000e-03	1.15312500e+00
1.01791500e-06	1.42531250e+00	3.34375000e-03	-6.56250000e-04	1.16000000e+00
1.02111500e-06	1.43125000e+00	3.50000000e-03	1.78125000e-03	1.16875000e+00
1.02431500e-06	1.44046875e+00	3.59375000e-03	1.43750000e-03	1.17109375e+00
1.02751500e-06	1.43921875e+00	4.46875000e-03	2.09375000e-03	1.17453125e+00
1.03071500e-06	1.43328125e+00	3.96875000e-03	2.34375000e-03	1.17671875e+00
1.03391500e-06	1.43828125e+00	3.84375000e-03	1.53125000e-03	1.18046875e+00
1.03711500e-06	1.44296875e+00	4.09375000e-03	2.37500000e-03	1.18125000e+00
1.04031500e-06	1.44937500e+00	3.59375000e-03	1.03125000e-03	1.18203125e+00
1.04351500e-06	1.44562500e+00	3.59375000e-03	1.71875000e-03	1.18656250e+00
1.04671500e-06	1.45609375e+00	4.21875000e-03	1.71875000e-03	1.19390625e+00
1.04991500e-06	1.44546875e+00	2.50000000e-03	2.00000000e-03	1.18968750e+00
1.05311500e-06	1.45546875e+00	3.03125000e-03	1.25000000e-03	1.19359375e+00
1.05631500e-06	1.46015625e+00	2.78125000e-03	1.28125000e-03	1.20531250e+00
1.05951500e-06	1.46406250e+00	4.46875000e-03	1.25000000e-03	1.19937500e+00
1.06271500e-06	1.45968750e+00	4.68750000e-03	1.03125000e-03	1.20046875e+00
1.06591500e-06	1.46171875e+00	2.96875000e-03	2.50000000e-03	1.20296875e+00
1.06911500e-06	1.46203125e+00	2.31250000e-03	2.40625000e-03	1.20921875e+00
1.07231500e-06	1.47031250e+00	2.18750000e-03	1.53125000e-03	1.20484375e+00
1.07551500e-06	1.46812500e+00	2.62500000e-03	6.87500000e-04	1.20515625e+00
1.07871500e-06	1.46906250e+00	2.43750000e-03	1.09375000e-03	1.21906250e+00
1.08191500e-06	1.47609375e+00	2.96875000e-03	3.00000000e-03	1.21625000e+00
1.08511500e-06	1.46593750e+00	3.46875000e-03	9.06250000e-04	1.21718750e+00
1.08831500e-06	1.47156250e+00	4.65625000e-03	6.87500000e-04	1.22281250e+00
1.09151500e-06	1.47125000e+00	3.09375000e-03	1.34375000e-03	1.22343750e+00
1.09471500e-06	1.47531250e+00	3.96875000e-03	4.06250000e-04	1.23171875e+00
1.09791500e-06	1.48812500e+00	3.25000000e-03	1.28125000e-03	1.22171875e+00
1.10111500e-06	1.47421875e+00	3.96875000e-03	2.12500000e-03	1.22203125e+00
1.10431500e-06	1.48515625e+00	3.34375000e-03	1.21875000e-03	1.23312500e+00
1.10751500e-06	1.47796875e+00	3.84375000e-03	1.53125000e-03	1.23734375e+00
1.11071500e-06	1.47781250e+00	3.75000000e-03	1.46875000e-03	1.23390625e+00
1.11391500e-06	1.48921875e+00	3.46875000e-03	2.03125000e-03	1.22953125e+00
1.11711500e-06	1.49390625e+00	3.34375000e-03	9.68750000e-04	1.23937500e+00
1.12031500e-06	1.49406250e+00	2.96875000e-03	1.09375000e-03	1.24812500e+00
1.12351500e-06	1.50703125e+00	4.59375000e-03	1.46875000e-03	1.24484375e+00
1.12671500e-06	1.49781250e+00	4.46875000e-03	1.12500000e-03	1.24812500e+00
1.12991500e-06	1.50546875e+00	3.71875000e-03	1.75000000e-03	1.25234375e+00
1.13311500e-06	1.50453125e+00	2.78125000e-03	1.09375000e-03	1.25593750e+00
1.13631500e-06	1.49828125e+00	4.46875000e-03	1.15625000e-03	1.26015625e+00
1.13951500e-06	1.49625000e+00	4.59375000e-03	5.00000000e-04	1.25687500e+00
1.14271500e-06	1.51000000e+00	3.71875000e-03	7.50000000e-04	1.25390625e+00
1.14591500e-06	1.51375000e+00	5.09375000e-03	1.15625000e-03	1.26421875e+00
1.14911500e-06	1.51250000e+00	2.78125000e-03	1.71875000e-03	1.26875000e+00
1.15231500e-06	1.51828125e+00	4.21875000e-03	2.56250000e-03	1.27343750e+00
1.15551500e-06	1.51093750e+00	4.34375000e-03	8.43750000e-04	1.27515625e+00
1.15871500e-06	1.51359375e+00	4.09375000e-03	2.03125000e-03	1.27515625e+00
1.16191500e-06	1.52000000e+00	3.84375000e-03	2.37500000e-03	1.27031250e+00
1.16511500e-06	1.52515625e+00	4.09375000e-03	2.12500000e-03	1.27328125e+00
1.16831500e-06	1.53234375e+00	3.84375000e-03	8.75000000e-04	1.28703125e+00
1.17151500e-06	1.52625000e+00	4.34375000e-03	3.31250000e-03	1.28859375e+00
1.17471500e-06	1.52484375e+00	4.71875000e-03	9.68750000e-04	1.28734375e+00
1.17791500e-06	1.52515625e+00	4.46875000e-03	1.46875000e-03	1.29578125e+00
1.18111500e-06	1.53015625e+00	4.21875000e-03	1.21875000e-03	1.29125000e+00
1.18431500e-06	1.52859375e+00	4.96875000e-03	1.96875000e-03	1.29750000e+00
1.18751500e-06	1.52718750e+00	2.96875000e-03	7.18750000e-04	1.29312500e+00
1.19071500e-06	1.53593750e+00	5.96875000e-03	1.37500000e-03	1.29984375e+00
1.19391500e-06	1.54093750e+00	5.34375000e-03	1.09375000e-03	1.29218750e+00
1.19711500e-06	1.53484375e+00	5.71875000e-03	2.59375000e-03	1.30500000e+00
1.20031500e-06	1.53187500e+00	5.84375000e-03	1.09375000e-03	1.31062500e+00
1.20351500e-06	1.53843750e+00	5.34375000e-03	1.46875000e-03	1.30578125e+00
1.20671500e-06	1.54046875e+00	5.96875000e-03	1.43750000e-03	1.31265625e+00
1.20991500e-06	1.54703125e+00	4.59375000e-03	2.59375000e-03	1.30968750e+00
1.21311500e-06	1.54515625e+00	4.09375000e-03	1.53125000e-03	1.31734375e+00
1.21631500e-06	1.54890625e+00	6.09375000e-03	2.96875000e-03	1.31718750e+00
1.21951500e-06	1.54359375e+00	5.21875000e-03	5.93750000e-04	1.32453125e+00
1.22271500e-06	1.54625000e+00	3.84375000e-03	1.84375000e-03	1.32140625e+00
1.22591500e-06	1.54437500e+00	4.59375000e-03	1.84375000e-03	1.31453125e+00
1.22911500e-06	1.55562500e+00	4.34375000e-03	2.84375000e-03	1.32203125e+00
1.23231500e-06	1.55062500e+00	5.09375000e-03	3.09375000e-03	1.33046875e+00
1.23551500e-06	1.56109375e+00	4.21875000e-03	1.78125000e-03	1.32953125e+00
1.23871500e-06	1.55062500e+00	4.71875000e-03	1.59375000e-03	1.33171875e+00
1.24191500e-06	1.55609375e+00	4.96875000e-03	1.40625000e-03	1.32390625e+00
1.24511500e-06	1.56296875e+00	5.96875000e-03	1.34375000e-03	1.33875000e+00
1.24831500e-06	1.55843750e+00	5.21875000e-03	2.81250000e-03	1.34484375e+00
1.25151500e-06	1.55687500e+00	4.96875000e-03	2.09375000e-03	1.34093750e+00
1.25471500e-06	1.56468750e+00	4.71875000e-03	3.15625000e-03	1.33093750e+00
1.25791500e-06	1.56968750e+00	5.71875000e-03	1.84375000e-03	1.34109375e+00
1.26111500e-06	1.57328125e+00	5.96875000e-03	3.34375000e-03	1.34046875e+00
1.26431500e-06	1.57093750e+00	5.34375000e-03	1.59375000e-03	1.34484375e+00
1.26751500e-06	1.57375000e+00	5.59375000e-03	2.71875000e-03	1.34421875e+00
1.27071500e-06	1.57906250e+00	5.59375000e-03	2.71875000e-03	1.34671875e+00
1.27391500e-06	1.57734375e+00	4.46875000e-03	2.34375000e-03	1.35531250e+00
1.27711500e-06	1.57609375e+00	5.09375000e-03	2.46875000e-03	1.36093750e+00
1.28031500e-06	1.58218750e+00	6.21875000e-03	1.96875000e-03	1.35421875e+00
1.28351500e-06	1.57875000e+00	5.09375000e-03	1.68750000e-03	1.36218750e+00
1.28671500e-06	1.58718750e+00	5.21875000e-03	2.71875000e-03	1.36015625e+00
1.28991500e-06	1.57984375e+00	5.21875000e-03	2.71875000e-03	1.36281250e+00
1.29311500e-06	1.58718750e+00	5.46875000e-03	2.00000000e-03	1.36609375e+00
1.29631500e-06	1.58437500e+00	4.84375000e-03	3.37500000e-03	1.37343750e+00
1.29951500e-06	1.58484375e+00	5.84375000e-03	1.71875000e-03	1.37171875e+00
1.30271500e-06	1.58921875e+00	4.84375000e-03	2.28125000e-03	1.36937500e+00
1.30591500e-06	1.58906250e+00	4.71875000e-03	1.59375000e-03	1.37218750e+00
1.30911500e-06	1.59281250e+00	7.06250000e-03	2.09375000e-03	1.37968750e+00
1.31231500e-06	1.58203125e+00	4.84375000e-03	4.68750000e-03	1.37531250e+00
1.31551500e-06	1.58218750e+00	5.34375000e-03	2.46875000e-03	1.38859375e+00
1.31871500e-06	1.59593750e+00	6.21875000e-03	2.62500000e-03	1.37843750e+00
1.32191500e-06	1.59078125e+00	6.09375000e-03	2.71875000e-03	1.38187500e+00
1.32511500e-06	1.59468750e+00	5.21875000e-03	2.00000000e-03	1.38703125e+00
1.32831500e-06	1.59718750e+00	4.59375000e-03	3.34375000e-03	1.39015625e+00
1.33151500e-06	1.59343750e+00	6.21875000e-03	2.34375000e-03	1.38343750e+00
1.33471500e-06	1.59593750e+00	6.59375000e-03	2.46875000e-03	1.38437500e+00
1.33791500e-06	1.59734375e+00	4.96875000e-03	3.50000000e-03	1.38843750e+00
1.34111500e-06	1.60484375e+00	4.87500000e-03	3.34375000e-03	1.38968750e+00
1.34431500e-06	1.59984375e+00	5.96875000e-03	2.75000000e-03	1.39890625e+00
1.34751500e-06	1.59937500e+00	5.71875000e-03	1.71875000e-03	1.40078125e+00
1.35071500e-06	1.59562500e+00	3.34375000e-03	2.96875000e-03	1.39484375e+00
1.35391500e-06	1.59625000e+00	5.46875000e-03	1.75000000e-03	1.39906250e+00
1.35711500e-06	1.59578125e+00	5.71875000e-03	2.46875000e-03	1.41000000e+00
1.36031500e-06	1.60765625e+00	6.25000000e-03	2.46875000e-03	1.40281250e+00
1.36351500e-06	1.61531250e+00	8.12500000e-03	2.71875000e-03	1.39875000e+00
1.36671500e-06	1.59656250e+00	1.07500000e-02	3.18750000e-03	1.40765625e+00
1.36991500e-06	1.60687500e+00	1.48750000e-02	1.25000000e-03	1.42156250e+00
1.37311500e-06	1.59812500e+00	3.06250000e-02	2.25000000e-03	1.41453125e+00
1.37631500e-06	1.60015625e+00	5.11562500e-02	3.34375000e-03	1.41531250e+00
1.37951500e-06	1.57687500e+00	7.87187500e-02	2.71875000e-03	1.41296875e+00
1.38271500e-06	1.57312500e+00	1.00156250e-01	2.84375000e-03	1.41875000e+00
1.38591500e-06	1.55187500e+00	1.14312500e-01	1.96875000e-03	1.42531250e+00
1.38911500e-06	1.52515625e+00	1.28000000e-01	3.09375000e-03	1.42359375e+00
1.39231500e-06	1.48750000e+00	1.47343750e-01	1.96875000e-03	1.42250000e+00
1.39551500e-06	1.45828125e+00	1.61156250e-01	3.62500000e-03	1.42703125e+00
1.39871500e-06	1.41421875e+00	1.67781250e-01	3.00000000e-03	1.42703125e+00
1.40191500e-06	1.36312500e+00	1.71906250e-01	3.34375000e-03	1.43421875e+00
1.40511500e-06	1.32765625e+00	1.76500000e-01	2.46875000e-03	1.43265625e+00
1.40831500e-06	1.26984375e+00	1.75875000e-01	3.12500000e-03	1.43265625e+00
1.41151500e-06	1.22562500e+00	1.71781250e-01	3.75000000e-03	1.44109375e+00
1.41471500e-06	1.19000000e+00	1.71906250e-01	4.50000000e-03	1.43203125e+00
1.41791500e-06	1.13484375e+00	1.69906250e-01	3.71875000e-03	1.44359375e+00
1.42111500e-06	1.09281250e+00	1.68781250e-01	4.37500000e-03	1.45109375e+00
1.42431500e-06	1.04375000e+00	1.63406250e-01	4.87500000e-03	1.44156250e+00
1.42751500e-06	9.96718750e-01	1.58781250e-01	7.87500000e-03	1.43328125e+00
1.43071500e-06	9.56875000e-01	1.52343750e-01	1.76562500e-02	1.44093750e+00
1.43391500e-06	9.19062500e-01	1.43218750e-01	4.85312500e-02	1.44765625e+00
1.43711500e-06	8.79062500e-01	1.35218750e-01	7.98750000e-02	1.43531250e+00
1.44031500e-06	8.44843750e-01	1.30156250e-01	1.04906250e-01	1.41734375e+00
1.44351500e-06	8.05156250e-01	1.25093750e-01	1.13750000e-01	1.39390625e+00
1.44671500e-06	7.69375000e-01	1.19468750e-01	1.19218750e-01	1.37296875e+00
1.44991500e-06	7.36875000e-01	1.15093750e-01	1.26468750e-01	1.34187500e+00
1.45311500e-06	7.00781250e-01	1.06187500e-01	1.25968750e-01	1.30703125e+00
1.45631500e-06	6.79687500e-01	1.02593750e-01	1.22250000e-01	1.28421875e+00
1.45951500e-06	6.49687500e-01	9.90937500e-02	1.20250000e-01	1.25796875e+00
1.46271500e-06	6.30156250e-01	9.32187500e-02	1.18468750e-01	1.22828125e+00
1.46591500e-06	6.00156250e-01	8.90312500e-02	1.25218750e-01	1.19937500e+00
1.46911500e-06	5.84531250e-01	8.48750000e-02	1.34968750e-01	1.17375000e+00
1.47231500e-06	5.56718750e-01	8.18750000e-02	1.49843750e-01	1.14140625e+00
1.47551500e-06	5.37812500e-01	7.78125000e-02	1.51093750e-01	1.10703125e+00
1.47871500e-06	5.21875000e-01	7.42187500e-02	1.52843750e-01	1.06593750e+00
1.48191500e-06	5.04531250e-01	7.24375000e-02	1.51468750e-01	1.03203125e+00
1.48511500e-06	4.80937500e-01	6.66250000e-02	1.49343750e-01	9.92187500e-01
1.48831500e-06	4.61718750e-01	6.46250000e-02	1.47218750e-01	9.59843750e-01
1.49151500e-06	4.50312500e-01	6.13437500e-02	1.45593750e-01	9.17812500e-01
1.49471500e-06	4.33906250e-01	5.94687500e-02	1.39218750e-01	8.87968750e-01
1.49791500e-06	4.28125000e-01	5.80000000e-02	1.34250000e-01	8.52812500e-01
1.50111500e-06	4.08437500e-01	5.40937500e-02	1.29000000e-01	8.17343750e-01
1.50431500e-06	4.04218750e-01	5.21250000e-02	1.24968750e-01	7.82343750e-01
1.50751500e-06	3.88125000e-01	5.04062500e-02	1.19843750e-01	7.60156250e-01
1.51071500e-06	3.80781250e-01	4.66562500e-02	1.17843750e-01	7.36250000e-01
1.51391500e-06	3.66093750e-01	4.70000000e-02	1.11656250e-01	7.05468750e-01
1.51711500e-06	3.54218750e-01	4.45625000e-02	1.07656250e-01	6.80156250e-01
1.52031500e-06	3.53125000e-01	4.17500000e-02	1.02500000e-01	6.55781250e-01
1.52351500e-06	3.43281250e-01	4.09062500e-02	9.86250000e-02	6.36875000e-01
1.52671500e-06	3.28750000e-01	3.75000000e-02	9.61562500e-02	6.10156250e-01
1.52991500e-06	3.23437500e-01	3.87812500e-02	9.30312500e-02	5.91875000e-01
1.53311500e-06	3.22656250e-01	3.66250000e-02	8.85937500e-02	5.60312500e-01
1.53631500e-06	3.22031250e-01	3.40937500e-02	8.49062500e-02	5.48437500e-01
1.53951500e-06	3.07031250e-01	3.28437500e-02	8.13125000e-02	5.20625000e-01
1.54271500e-06	3.09843750e-01	3.12187500e-02	7.92187500e-02	5.05156250e-01
1.54591500e-06	2.97343750e-01	3.09687500e-02	7.47187500e-02	4.89843750e-01
1.54911500e-06	2.86250000e-01	2.90312500e-02	7.29687500e-02	4.72968750e-01
1.55231500e-06	2.82968750e-01	2.94375000e-02	6.89375000e-02	4.61250000e-01
1.55551500e-06	2.81875000e-01	2.64687500e-02	6.55000000e-02	4.44062500e-01
1.55871500e-06	2.77187500e-01	2.52187500e-02	6.25312500e-02	4.33281250e-01
1.56191500e-06	2.78750000e-01	2.30937500e-02	5.90312500e-02	4.26250000e-01
1.56511500e-06	2.70156250e-01	2.17187500e-02	5.67500000e-02	4.10468750e-01
1.56831500e-06	2.69687500e-01	1.94375000e-02	5.44062500e-02	3.95468750e-01
1.57151500e-06	2.74062500e-01	1.78125000e-02	5.22500000e-02	3.93125000e-01
1.57471500e-06	2.70468750e-01	1.64062500e-02	4.95000000e-02	3.79531250e-01
1.57791500e-06	2.68750000e-01	1.58750000e-02	4.62500000e-02	3.78281250e-01
1.58111500e-06	2.68281250e-01	1.53750000e-02	4.40937500e-02	3.74531250e-01
1.58431500e-06	2.62500000e-01	1.30312500e-02	4.05312500e-02	3.67500000e-01
1.58751500e-06	2.70312500e-01	1.11562500e-02	3.79375000e-02	3.53906250e-01
1.59071500e-06	2.64687500e-01	9.21875000e-03	3.58750000e-02	3.45781250e-01
1.59391500e-06	2.67812500e-01	7.71875000e-03	3.38750000e-02	3.39531250e-01
1.59711500e-06	2.80468750e-01	8.25000000e-03	3.36562500e-02	3.39531250e-01
1.60031500e-06	2.77656250e-01	8.15625000e-03	3.04375000e-02	3.34531250e-01
1.60351500e-06	2.78593750e-01	6.37500000e-03	2.86562500e-02	3.35312500e-01
1.60671500e-06	2.82031250e-01	7.06250000e-03	2.68125000e-02	3.32187500e-01
1.60991500e-06	2.80937500e-01	5.12500000e-03	2.55937500e-02	3.27031250e-01
1.61311500e-06	2.91093750e-01	5.96875000e-03	2.26250000e-02	3.27187500e-01
1.61631500e-06	2.88750000e-01	4.96875000e-03	2.08750000e-02	3.27968750e-01
1.61951500e-06	2.92500000e-01	4.71875000e-03	1.97500000e-02	3.22968750e-01
1.62271500e-06	2.98125000e-01	4.21875000e-03	1.77500000e-02	3.20625000e-01
1.62591500e-06	2.96875000e-01	2.78125000e-03	1.74687500e-02	3.24687500e-01
1.62911500e-06	3.07343750e-01	2.06250000e-03	1.50000000e-02	3.25468750e-01
1.63231500e-06	3.12500000e-01	2.78125000e-03	1.43125000e-02	3.24531250e-01
1.63551500e-06	3.10781250e-01	1.93750000e-03	1.26875000e-02	3.12187500e-01
1.63871500e-06	3.14375000e-01	1.93750000e-03	1.16875000e-02	3.25000000e-01
1.64191500e-06	3.07812500e-01	5.62500000e-04	1.04062500e-02	3.13125000e-01
1.64511500e-06	3.17812500e-01	6.87500000e-04	8.87500000e-03	3.13593750e-01
1.64831500e-06	3.27500000e-01	9.06250000e-04	8.25000000e-03	3.27968750e-01
1.65151500e-06	3.20781250e-01	2.56250000e-03	7.96875000e-03	3.29062500e-01
1.65471500e-06	3.36406250e-01	2.31250000e-03	6.87500000e-03	3.33750000e-01
1.65791500e-06	3.42031250e-01	1.21875000e-03	6.56250000e-03	3.32500000e-01
1.66111500e-06	3.43906250e-01	6.87500000e-04	6.18750000e-03	3.40312500e-01
1.66431500e-06	3.49375000e-01	1.68750000e-03	5.28125000e-03	3.32656250e-01
1.66751500e-06	3.61093750e-01	1.06250000e-03	3.62500000e-03	3.38906250e-01
1.67071500e-06	3.61875000e-01	1.31250000e-03	5.12500000e-03	3.40000000e-01
1.67391500e-06	3.66875000e-01	1.56250000e-03	3.62500000e-03	3.38437500e-01
1.67711500e-06	3.74843750e-01	2.43750000e-03	3.84375000e-03	3.40156250e-01
1.68031500e-06	3.81406250e-01	1.56250000e-03	5.03125000e-03	3.48593750e-01
1.68351500e-06	3.71718750e-01	1.68750000e-03	3.53125000e-03	3.42187500e-01
1.68671500e-06	3.85156250e-01	9.37500000e-04	2.12500000e-03	3.60625000e-01
1.68991500e-06	3.84375000e-01	2.78125000e-03	3.50000000e-03	3.55937500e-01
1.69311500e-06	3.91093750e-01	1.40625000e-03	2.12500000e-03	3.62812500e-01
1.69631500e-06	3.91250000e-01	1.18750000e-03	2.71875000e-03	3.67812500e-01
1.69951500e-06	3.94218750e-01	1.81250000e-03	2.46875000e-03	3.60625000e-01
1.70271500e-06	4.07968750e-01	1.93750000e-03	2.71875000e-03	3.64375000e-01
1.70591500e-06	4.06093750e-01	1.15625000e-03	3.59375000e-03	3.71718750e-01
1.70911500e-06	4.13281250e-01	2.81250000e-04	2.53125000e-03	3.69687500e-01
1.71231500e-06	4.10156250e-01	2.81250000e-04	1.65625000e-03	3.76406250e-01
1.71551500e-06	4.19531250e-01	1.46875000e-03	2.09375000e-03	3.85000000e-01
1.71871500e-06	4.12656250e-01	5.31250000e-04	1.50000000e-03	3.85156250e-01
1.72191500e-06	4.20937500e-01	1.81250000e-03	2.09375000e-03	3.91718750e-01
1.72511500e-06	4.25000000e-01	5.62500000e-04	1.03125000e-03	3.92812500e-01
1.72831500e-06	4.23437500e-01	1.56250000e-03	1.75000000e-03	3.93281250e-01
1.73151500e-06	4.27187500e-01	9.06250000e-04	7.18750000e-04	4.00468750e-01
1.73471500e-06	4.37187500e-01	6.87500000e-04	3.84375000e-03	3.89062500e-01
1.73791500e-06	4.42500000e-01	2.18750000e-03	5.93750000e-04	3.99687500e-01
1.74111500e-06	4.51406250e-01	1.28125000e-03	8.75000000e-04	4.13437500e-01
1.74431500e-06	4.46875000e-01	4.06250000e-04	4.68750000e-04	4.07500000e-01
1.74751500e-06	4.54531250e-01	4.37500000e-04	1.34375000e-03	4.10312500e-01
1.75071500e-06	4.52031250e-01	1.56250000e-04	1.65625000e-03	4.16406250e-01
1.75391500e-06	4.52031250e-01	1.09375000e-03	1.56250000e-03	4.13125000e-01
1.75711500e-06	4.61875000e-01	9.68750000e-04	2.09375000e-03	4.18281250e-01
1.76031500e-06	4.71406250e-01	6.56250000e-04	1.59375000e-03	4.21250000e-01
1.76351500e-06	4.67187500e-01	4.37500000e-04	-3.12500000e-05	4.35312500e-01
1.76671500e-06	4.69062500e-01	1.96875000e-03	2.37500000e-03	4.38281250e-01
1.76991500e-06	4.72968750e-01	3.12500000e-05	1.46875000e-03	4.30312500e-01
1.77311500e-06	4.81875000e-01	-9.37500000e-05	1.46875000e-03	4.40781250e-01
1.77631500e-06	4.82031250e-01	5.31250000e-04	1.00000000e-03	4.46093750e-01
1.77951500e-06	4.87656250e-01	8.12500000e-04	3.43750000e-04	4.44062500e-01
1.78271500e-06	4.96406250e-01	1.31250000e-03	2.18750000e-03	4.54218750e-01
1.78591500e-06	4.87187500e-01	2.18750000e-03	2.28125000e-03	4.62968750e-01
1.78911500e-06	5.10156250e-01	2.59375000e-03	1.03125000e-03	4.65000000e-01
1.79231500e-06	5.11406250e-01	1.68750000e-03	1.15625000e-03	4.67656250e-01
1.79551500e-06	5.16406250e-01	1.56250000e-03	5.93750000e-04	4.77968750e-01
1.79871500e-06	5.19843750e-01	-7.18750000e-04	1.53125000e-03	4.66718750e-01
1.80191500e-06	5.15937500e-01	1.28125000e-03	1.21875000e-03	4.72187500e-01
1.80511500e-06	5.23437500e-01	1.31250000e-03	1.75000000e-03	4.84375000e-01
1.80831500e-06	5.21562500e-01	1.56250000e-03	2.90625000e-03	4.85156250e-01
1.81151500e-06	5.25625000e-01	1.06250000e-03	1.28125000e-03	4.82343750e-01
1.81471500e-06	5.30625000e-01	1.18750000e-03	2.65625000e-03	4.90312500e-01
1.81791500e-06	5.27500000e-01	2.31250000e-03	5.31250000e-04	4.99375000e-01
1.82111500e-06	5.39375000e-01	2.81250000e-04	1.09375000e-03	4.93281250e-01
1.82431500e-06	5.51093750e-01	1.06250000e-03	1.03125000e-03	4.96718750e-01
1.82751500e-06	5.43750000e-01	6.56250000e-04	1.65625000e-03	4.90781250e-01
1.83071500e-06	5.54062500e-01	2.06250000e-03	1.09375000e-03	4.99218750e-01
1.83391500e-06	5.60781250e-01	2.31250000e-03	1.59375000e-03	5.01250000e-01
1.83711500e-06	5.62343750e-01	1.06250000e-03	1.90625000e-03	4.95625000e-01
1.84031500e-06	5.62187500e-01	1.93750000e-03	5.93750000e-04	5.13437500e-01
1.84351500e-06	5.75000000e-01	1.81250000e-03	8.75000000e-04	5.17500000e-01
1.84671500e-06	5.68593750e-01	5.62500000e-04	3.12500000e-05	5.05625000e-01
1.84991500e-06	5.87031250e-01	-1.87500000e-04	2.40625000e-03	5.23593750e-01
1.85311500e-06	5.80156250e-01	5.31250000e-04	-1.56250000e-04	5.30156250e-01
1.85631500e-06	5.80468750e-01	1.56250000e-03	1.00000000e-03	5.24218750e-01
1.85951500e-06	5.95000000e-01	1.43750000e-03	1.84375000e-03	5.23437500e-01
1.86271500e-06	5.92968750e-01	1.31250000e-03	4.68750000e-04	5.28281250e-01
1.86591500e-06	6.05312500e-01	7.81250000e-04	6.56250000e-04	5.33750000e-01
1.86911500e-06	6.01406250e-01	1.31250000e-03	9.06250000e-04	5.42968750e-01
1.87231500e-06	5.97812500e-01	1.40625000e-03	7.18750000e-04	5.41250000e-01
1.87551500e-06	6.05312500e-01	1.43750000e-03	1.56250000e-03	5.47343750e-01
1.87871500e-06	6.13125000e-01	2.09375000e-03	-1.56250000e-04	5.35937500e-01
1.88191500e-06	6.19218750e-01	2.96875000e-03	1.71875000e-03	5.47656250e-01
1.88511500e-06	6.22187500e-01	1.81250000e-03	1.87500000e-04	5.40000000e-01
1.88831500e-06	6.19375000e-01	1.56250000e-03	7.18750000e-04	5.49062500e-01
1.89151500e-06	6.21875000e-01	1.81250000e-03	1.53125000e-03	5.56250000e-01
1.89471500e-06	6.18437500e-01	2.78125000e-03	1.06250000e-03	5.52187500e-01
1.89791500e-06	6.30156250e-01	8.12500000e-04	8.43750000e-04	5.62031250e-01
1.90111500e-06	6.30000000e-01	1.06250000e-03	1.65625000e-03	5.63437500e-01
1.90431500e-06	6.30937500e-01	1.43750000e-03	5.93750000e-04	5.74687500e-01
1.90751500e-06	6.38125000e-01	2.09375000e-03	6.87500000e-04	5.74843750e-01
1.91071500e-06	6.47812500e-01	1.28125000e-03	1.65625000e-03	5.81093750e-01
1.91391500e-06	6.43906250e-01	1.68750000e-03	1.06250000e-03	5.76250000e-01
1.91711500e-06	6.46250000e-01	1.31250000e-03	1.28125000e-03	5.83125000e-01
1.92031500e-06	6.57187500e-01	1.68750000e-03	1.28125000e-03	5.92187500e-01
1.92351500e-06	6.60468750e-01	6.87500000e-04	-1.56250000e-04	5.91562500e-01
1.92671500e-06	6.59375000e-01	1.68750000e-03	1.90625000e-03	6.00468750e-01
1.92991500e-06	6.65000000e-01	9.37500000e-04	8.43750000e-04	6.00781250e-01
1.93311500e-06	6.71875000e-01	2.90625000e-03	2.25000000e-03	6.03437500e-01
1.93631500e-06	6.73593750e-01	1.81250000e-03	1.75000000e-03	6.14062500e-01
1.93951500e-06	6.72343750e-01	2.31250000e-03	1.03125000e-03	6.12187500e-01
1.94271500e-06	6.83125000e-01	3.34375000e-03	1.46875000e-03	6.15625000e-01
1.94591500e-06	6.85468750e-01	1.56250000e-03	1.96875000e-03	6.24531250e-01
1.94911500e-06	6.90937500e-01	1.31250000e-03	2.40625000e-03	6.21875000e-01
1.95231500e-06	7.03437500e-01	1.56250000e-03	1.21875000e-03	6.22656250e-01
1.95551500e-06	6.98281250e-01	1.93750000e-03	2.09375000e-03	6.24218750e-01
1.95871500e-06	7.11718750e-01	2.43750000e-03	1.84375000e-03	6.38906250e-01
1.96191500e-06	7.04062500e-01	3.03125000e-03	2.12500000e-03	6.40625000e-01
1.96511500e-06	7.07343750e-01	1.81250000e-03	2.00000000e-03	6.32343750e-01
1.96831500e-06	7.20781250e-01	1.81250000e-03	1.09375000e-03	6.38437500e-01
1.97151500e-06	7.13281250e-01	2.31250000e-03	1.75000000e-03	6.48437500e-01
1.97471500e-06	7.23906250e-01	2.43750000e-03	1.96875000e-03	6.47031250e-01
1.97791500e-06	7.26406250e-01	2.78125000e-03	3.96875000e-03	6.44062500e-01
1.98111500e-06	7.25781250e-01	1.68750000e-03	2.09375000e-03	6.46562500e-01
1.98431500e-06	7.27187500e-01	2.31250000e-03	2.09375000e-03	6.53281250e-01
1.98751500e-06	7.26406250e-01	3.40625000e-03	2.15625000e-03	6.58281250e-01
1.99071500e-06	7.22031250e-01	3.37500000e-03	2.09375000e-03	6.67656250e-01
1.99391500e-06	7.33906250e-01	3.03125000e-03	2.34375000e-03	6.65937500e-01
1.99711500e-06	7.37500000e-01	1.43750000e-03	2.09375000e-03	6.71406250e-01
2.00031500e-06	7.42812500e-01	1.06250000e-03	2.21875000e-03	6.78593750e-01
2.00351500e-06	7.44375000e-01	2.43750000e-03	1.34375000e-03	6.70312500e-01
2.00671500e-06	7.42031250e-01	1.62500000e-03	1.96875000e-03	6.72187500e-01
2.00991500e-06	7.60312500e-01	2.56250000e-03	2.46875000e-03	6.80625000e-01
2.01311500e-06	7.53593750e-01	3.03125000e-03	1.46875000e-03	6.86562500e-01
2.01631500e-06	7.60937500e-01	3.46875000e-03	3.59375000e-03	6.78906250e-01
2.01951500e-06	7.78281250e-01	2.31250000e-03	1.71875000e-03	6.92812500e-01
2.02271500e-06	7.59843750e-01	3.50000000e-03	1.96875000e-03	6.97500000e-01
2.02591500e-06	7.69687500e-01	1.68750000e-03	2.46875000e-03	6.92031250e-01
2.02911500e-06	7.68906250e-01	2.18750000e-03	1.34375000e-03	6.95000000e-01
2.03231500e-06	7.67968750e-01	1.56250000e-03	9.68750000e-04	6.96093750e-01
2.03551500e-06	7.69062500e-01	2.90625000e-03	3.09375000e-03	7.04531250e-01
2.03871500e-06	7.79843750e-01	2.78125000e-03	1.09375000e-03	7.08593750e-01
2.04191500e-06	7.69531250e-01	2.90625000e-03	2.21875000e-03	7.17656250e-01
2.04511500e-06	7.82031250e-01	3.71875000e-03	1.90625000e-03	7.10156250e-01
2.04831500e-06	7.85156250e-01	1.93750000e-03	2.46875000e-03	7.16250000e-01
2.05151500e-06	7.90625000e-01	1.18750000e-03	1.28125000e-03	7.15156250e-01
2.05471500e-06	7.95156250e-01	2.43750000e-03	2.65625000e-03	7.12656250e-01
2.05791500e-06	7.94687500e-01	2.56250000e-03	3.40625000e-03	7.12343750e-01
2.06111500e-06	8.00781250e-01	2.31250000e-03	1.62500000e-03	7.13750000e-01
2.06431500e-06	7.98593750e-01	1.93750000e-03	1.84375000e-03	7.17187500e-01
2.06751500e-06	8.01406250e-01	1.93750000e-03	1.71875000e-03	7.11250000e-01
2.07071500e-06	8.07656250e-01	3.81250000e-03	2.46875000e-03	7.18125000e-01
2.07391500e-06	8.07812500e-01	2.43750000e-03	1.71875000e-03	7.27656250e-01
2.07711500e-06	8.11875000e-01	2.31250000e-03	2.84375000e-03	7.24218750e-01
2.08031500e-06	8.15468750e-01	3.71875000e-03	3.59375000e-03	7.27968750e-01
2.08351500e-06	8.27187500e-01	2.78125000e-03	1.96875000e-03	7.38281250e-01
2.08671500e-06	8.31875000e-01	3.15625000e-03	2.46875000e-03	7.45000000e-01
2.08991500e-06	8.22031250e-01	2.81250000e-03	2.21875000e-03	7.52500000e-01
2.09311500e-06	8.31562500e-01	3.18750000e-03	2.68750000e-03	7.46718750e-01
2.09631500e-06	8.30000000e-01	2.43750000e-03	1.65625000e-03	7.45000000e-01
2.09951500e-06	8.28906250e-01	3.40625000e-03	1.84375000e-03	7.51562500e-01
2.10271500e-06	8.31875000e-01	3.78125000e-03	2.59375000e-03	7.48906250e-01
2.10591500e-06	8.39062500e-01	3.15625000e-03	2.21875000e-03	7.57656250e-01
2.10911500e-06	8.35312500e-01	2.09375000e-03	1.56250000e-03	7.54375000e-01
2.11231500e-06	8.42343750e-01	2.78125000e-03	2.21875000e-03	7.57656250e-01
2.11551500e-06	8.42500000e-01	2.56250000e-03	1.65625000e-03	7.59843750e-01
2.11871500e-06	8.51718750e-01	3.03125000e-03	5.93750000e-04	7.62656250e-01
2.12191500e-06	8.49218750e-01	2.37500000e-03	2.46875000e-03	7.60312500e-01
2.12511500e-06	8.53593750e-01	4.15625000e-03	1.21875000e-03	7.66406250e-01
2.12831500e-06	8.61250000e-01	2.06250000e-03	1.84375000e-03	7.70468750e-01
2.13151500e-06	8.66562500e-01	3.21875000e-03	2.96875000e-03	7.70937500e-01
2.13471500e-06	8.59687500e-01	1.43750000e-03	1.71875000e-03	7.79218750e-01
2.13791500e-06	8.62812500e-01	2.90625000e-03	4.37500000e-03	7.87031250e-01
2.14111500e-06	8.65000000e-01	1.56250000e-03	2.96875000e-03	7.89218750e-01
2.14431500e-06	8.61250000e-01	3.50000000e-03	2.09375000e-03	7.87812500e-01
2.14751500e-06	8.80625000e-01	3.15625000e-03	2.21875000e-03	7.87656250e-01
2.15071500e-06	8.78437500e-01	3.96875000e-03	1.71875000e-03	7.96406250e-01
2.15391500e-06	8.81718750e-01	2.31250000e-03	1.25000000e-03	8.00625000e-01
2.15711500e-06	8.95312500e-01	2.31250000e-03	2.09375000e-03	7.92187500e-01
2.16031500e-06	8.86562500e-01	1.43750000e-03	2.59375000e-03	8.07031250e-01
2.16351500e-06	8.91718750e-01	3.03125000e-03	2.53125000e-03	7.97812500e-01
2.16671500e-06	8.93906250e-01	2.43750000e-03	1.40625000e-03	8.05468750e-01
2.16991500e-06	8.96875000e-01	3.50000000e-03	2.34375000e-03	8.01562500e-01
2.17311500e-06	9.03593750e-01	2.00000000e-03	1.96875000e-03	8.07656250e-01
2.17631500e-06	8.98125000e-01	3.46875000e-03	1.84375000e-03	8.10468750e-01
2.17951500e-06	9.06875000e-01	2.06250000e-03	1.21875000e-03	8.16406250e-01
2.18271500e-06	9.15000000e-01	3.09375000e-03	4.59375000e-03	8.24531250e-01
2.18591500e-06	9.09687500e-01	3.34375000e-03	2.96875000e-03	8.27812500e-01
2.18911500e-06	9.06718750e-01	4.03125000e-03	3.09375000e-03	8.40156250e-01
2.19231500e-06	9.10625000e-01	3.12500000e-03	2.09375000e-03	8.30468750e-01
2.19551500e-06	9.21718750e-01	3.21875000e-03	5.93750000e-04	8.32968750e-01
2.19871500e-06	9.19375000e-01	3.15625000e-03	2.50000000e-03	8.41875000e-01
2.20191500e-06	9.19531250e-01	2.56250000e-03	1.46875000e-03	8.35156250e-01
2.20511500e-06	9.29218750e-01	3.40625000e-03	1.84375000e-03	8.25625000e-01
2.20831500e-06	9.31406250e-01	2.37500000e-03	3.34375000e-03	8.40937500e-01
2.21151500e-06	9.29375000e-01	3.34375000e-03	2.21875000e-03	8.51875000e-01
2.21471500e-06	9.40312500e-01	3.96875000e-03	1.96875000e-03	8.49687500e-01
2.21791500e-06	9.38593750e-01	3.09375000e-03	2.87500000e-03	8.46875000e-01
2.22111500e-06	9.40468750e-01	3.21875000e-03	2.71875000e-03	8.49531250e-01
2.22431500e-06	9.46875000e-01	2.46875000e-03	3.34375000e-03	8.51718750e-01
2.22751500e-06	9.36875000e-01	3.40625000e-03	1.37500000e-03	8.51718750e-01
2.23071500e-06	9.47656250e-01	3.31250000e-03	2.53125000e-03	8.47031250e-01
2.23391500e-06	9.52187500e-01	1.68750000e-03	4.09375000e-03	8.52812500e-01
2.23711500e-06	9.51718750e-01	1.93750000e-03	2.84375000e-03	8.64062500e-01
2.24031500e-06	9.50625000e-01	3.21875000e-03	2.59375000e-03	8.68437500e-01
2.24351500e-06	9.54843750e-01	2.21875000e-03	2.34375000e-03	8.74687500e-01
2.24671500e-06	9.55156250e-01	1.68750000e-03	1.71875000e-03	8.71406250e-01
2.24991500e-06	9.65156250e-01	3.34375000e-03	2.21875000e-03	8.84687500e-01
2.25311500e-06	9.60312500e-01	2.56250000e-03	3.59375000e-03	8.85000000e-01
2.25631500e-06	9.66875000e-01	2.56250000e-03	2.87500000e-03	8.77343750e-01
2.25951500e-06	9.76875000e-01	3.03125000e-03	3.71875000e-03	8.80468750e-01
2.26271500e-06	9.67500000e-01	3.59375000e-03	2.96875000e-03	8.98437500e-01
2.26591500e-06	9.85156250e-01	1.68750000e-03	2.31250000e-03	8.95781250e-01
2.26911500e-06	9.77343750e-01	4.15625000e-03	2.40625000e-03	8.98125000e-01
2.27231500e-06	9.74062500e-01	2.34375000e-03	3.00000000e-03	9.00000000e-01
2.27551500e-06	9.85312500e-01	3.53125000e-03	2.84375000e-03	8.94218750e-01
2.27871500e-06	9.82812500e-01	4.21875000e-03	2.34375000e-03	8.98125000e-01
2.28191500e-06	9.78593750e-01	3.46875000e-03	2.09375000e-03	9.02500000e-01
2.28511500e-06	9.89218750e-01	3.34375000e-03	2.71875000e-03	9.02656250e-01
2.28831500e-06	9.78906250e-01	2.18750000e-03	2.96875000e-03	9.05312500e-01
2.29151500e-06	9.85000000e-01	4.71875000e-03	3.00000000e-03	9.02500000e-01
2.29471500e-06	9.91875000e-01	3.21875000e-03	3.12500000e-03	9.00937500e-01
2.29791500e-06	9.93437500e-01	3.71875000e-03	3.84375000e-03	9.08593750e-01
2.30111500e-06	1.00468750e+00	4.34375000e-03	2.34375000e-03	9.10937500e-01
2.30431500e-06	1.00328125e+00	3.46875000e-03	2.37500000e-03	9.20937500e-01
2.30751500e-06	1.00250000e+00	2.34375000e-03	1.34375000e-03	9.19531250e-01
2.31071500e-06	1.01687500e+00	3.59375000e-03	2.62500000e-03	9.18437500e-01
2.31391500e-06	1.00437500e+00	3.09375000e-03	2.84375000e-03	9.18906250e-01
2.31711500e-06	1.02640625e+00	3.03125000e-03	3.62500000e-03	9.24218750e-01
2.32031500e-06	1.02671875e+00	4.34375000e-03	1.96875000e-03	9.25625000e-01
2.32351500e-06	1.02015625e+00	3.28125000e-03	3.87500000e-03	9.32656250e-01
2.32671500e-06	1.03125000e+00	3.71875000e-03	3.12500000e-03	9.40156250e-01
2.32991500e-06	1.02656250e+00	3.93750000e-03	2.96875000e-03	9.43750000e-01
2.33311500e-06	1.03468750e+00	3.96875000e-03	2.84375000e-03	9.38593750e-01
2.33631500e-06	1.04687500e+00	3.40625000e-03	3.84375000e-03	9.41093750e-01
2.33951500e-06	1.05078125e+00	2.06250000e-03	3.53125000e-03	9.48125000e-01
2.34271500e-06	1.04734375e+00	4.34375000e-03	4.53125000e-03	9.43125000e-01
2.34591500e-06	1.04734375e+00	4.59375000e-03	4.25000000e-03	9.55156250e-01
2.34911500e-06	1.03640625e+00	3.71875000e-03	4.00000000e-03	9.48281250e-01
2.35231500e-06	1.05765625e+00	3.71875000e-03	3.62500000e-03	9.51562500e-01
2.35551500e-06	1.04593750e+00	4.84375000e-03	3.50000000e-03	9.61875000e-01
2.35871500e-06	1.05828125e+00	4.62500000e-03	2.00000000e-03	9.58750000e-01
2.36191500e-06	1.05765625e+00	2.50000000e-03	2.96875000e-03	9.52812500e-01
2.36511500e-06	1.04859375e+00	3.09375000e-03	2.87500000e-03	9.62343750e-01
2.36831500e-06	1.05937500e+00	3.53125000e-03	4.25000000e-03	9.61875000e-01
2.37151500e-06	1.06125000e+00	4.71875000e-03	2.84375000e-03	9.62187500e-01
2.37471500e-06	1.06062500e+00	3.59375000e-03	1.87500000e-03	9.65312500e-01
2.37791500e-06	1.07109375e+00	4.09375000e-03	3.87500000e-03	9.68437500e-01
2.38111500e-06	1.07703125e+00	5.09375000e-03	4.62500000e-03	9.66562500e-01
2.38431500e-06	1.07562500e+00	3.75000000e-03	3.46875000e-03	9.83125000e-01
2.38751500e-06	1.08421875e+00	5.21875000e-03	5.12500000e-03	9.75312500e-01
2.39071500e-06	1.08218750e+00	3.37500000e-03	5.03125000e-03	9.82656250e-01
2.39391500e-06	1.07625000e+00	4.09375000e-03	4.59375000e-03	9.82500000e-01
2.39711500e-06	1.08546875e+00	3.84375000e-03	3.65625000e-03	9.82656250e-01
2.40031500e-06	1.09062500e+00	3.84375000e-03	3.62500000e-03	9.90781250e-01
2.40351500e-06	1.08843750e+00	4.09375000e-03	4.21875000e-03	9.86250000e-01
2.40671500e-06	1.07734375e+00	4.71875000e-03	3.37500000e-03	1.00000000e+00
2.40991500e-06	1.09250000e+00	4.03125000e-03	3.37500000e-03	9.90625000e-01
2.41311500e-06	1.09500000e+00	4.46875000e-03	5.59375000e-03	9.85781250e-01
2.41631500e-06	1.10265625e+00	3.59375000e-03	3.65625000e-03	9.89687500e-01
2.41951500e-06	1.10109375e+00	3.96875000e-03	4.15625000e-03	9.96875000e-01
2.42271500e-06	1.10468750e+00	4.75000000e-03	4.28125000e-03	9.99062500e-01
2.42591500e-06	1.09750000e+00	4.71875000e-03	2.87500000e-03	9.92031250e-01
2.42911500e-06	1.10843750e+00	4.71875000e-03	3.75000000e-03	9.99531250e-01
2.43231500e-06	1.10234375e+00	4.34375000e-03	3.90625000e-03	9.98593750e-01
2.43551500e-06	1.10812500e+00	4.71875000e-03	3.59375000e-03	1.00453125e+00
2.43871500e-06	1.10609375e+00	3.59375000e-03	4.87500000e-03	1.00078125e+00
2.44191500e-06	1.09937500e+00	5.21875000e-03	4.12500000e-03	1.00875000e+00
2.44511500e-06	1.11250000e+00	4.71875000e-03	4.00000000e-03	1.01515625e+00
2.44831500e-06	1.10453125e+00	4.09375000e-03	3.65625000e-03	9.97343750e-01
2.45151500e-06	1.10843750e+00	3.75000000e-03	4.00000000e-03	1.01140625e+00
2.45471500e-06	1.11156250e+00	3.00000000e-03	3.00000000e-03	1.01906250e+00
2.45791500e-06	1.11203125e+00	3.71875000e-03	4.00000000e-03	1.01734375e+00
2.46111500e-06	1.11328125e+00	3.84375000e-03	2.96875000e-03	1.00828125e+00
2.46431500e-06	1.12000000e+00	4.09375000e-03	3.12500000e-03	1.01406250e+00
2.46751500e-06	1.11859375e+00	4.09375000e-03	2.96875000e-03	1.01671875e+00
2.47071500e-06	1.11218750e+00	3.03125000e-03	4.09375000e-03	1.02578125e+00
2.47391500e-06	1.12578125e+00	3.21875000e-03	2.62500000e-03	1.02687500e+00
2.47711500e-06	1.12734375e+00	3.84375000e-03	4.53125000e-03	1.02078125e+00
2.48031500e-06	1.13406250e+00	5.34375000e-03	4.25000000e-03	1.02750000e+00
2.48351500e-06	1.13421875e+00	4.84375000e-03	3.62500000e-03	1.02984375e+00
2.48671500e-06	1.13312500e+00	3.96875000e-03	5.00000000e-03	1.02875000e+00
2.48991500e-06	1.14171875e+00	4.21875000e-03	4.37500000e-03	1.03406250e+00
2.49311500e-06	1.13593750e+00	4.09375000e-03	3.37500000e-03	1.03390625e+00
2.49631500e-06	1.14343750e+00	5.09375000e-03	4.78125000e-03	1.03046875e+00
2.49951500e-06	1.13859375e+00	3.84375000e-03	3.37500000e-03	1.03328125e+00
2.50271500e-06	1.14765625e+00	3.84375000e-03	4.78125000e-03	1.03578125e+00
2.50591500e-06	1.14703125e+00	3.21875000e-03	4.65625000e-03	1.04187500e+00
2.50911500e-06	1.15046875e+00	4.71875000e-03	3.87500000e-03	1.04500000e+00
2.51231500e-06	1.14296875e+00	4.59375000e-03	4.03125000e-03	1.05187500e+00
2.51551500e-06	1.15609375e+00	5.34375000e-03	4.40625000e-03	1.04640625e+00
2.51871500e-06	1.15593750e+00	3.71875000e-03	4.03125000e-03	1.04625000e+00
2.52191500e-06	1.15140625e+00	4.34375000e-03	5.15625000e-03	1.05406250e+00
2.52511500e-06	1.15156250e+00	3.09375000e-03	2.71875000e-03	1.05265625e+00
2.52831500e-06	1.15484375e+00	4.21875000e-03	5.25000000e-03	1.05140625e+00
2.53151500e-06	1.16656250e+00	4.84375000e-03	4.03125000e-03	1.05921875e+00
2.53471500e-06	1.16828125e+00	4.96875000e-03	4.12500000e-03	1.05859375e+00
2.53791500e-06	1.15703125e+00	3.84375000e-03	5.46875000e-03	1.05890625e+00
2.54111500e-06	1.17281250e+00	3.96875000e-03	5.46875000e-03	1.05625000e+00
2.54431500e-06	1.17875000e+00	4.59375000e-03	4.65625000e-03	1.06609375e+00
2.54751500e-06	1.17453125e+00	4.84375000e-03	5.59375000e-03	1.06781250e+00
2.55071500e-06	1.17812500e+00	4.09375000e-03	4.87500000e-03	1.06921875e+00
2.55391500e-06	1.18218750e+00	5.59375000e-03	5.62500000e-03	1.08421875e+00
2.55711500e-06	1.18406250e+00	4.71875000e-03	7.00000000e-03	1.08171875e+00
2.56031500e-06	1.18953125e+00	6.09375000e-03	5.46875000e-03	1.07921875e+00
2.56351500e-06	1.19828125e+00	5.96875000e-03	5.84375000e-03	1.08406250e+00
2.56671500e-06	1.19500000e+00	5.09375000e-03	6.37500000e-03	1.09984375e+00
2.56991500e-06	1.19765625e+00	4.46875000e-03	5.43750000e-03	1.09781250e+00
2.57311500e-06	1.19781250e+00	4.59375000e-03	4.50000000e-03	1.10390625e+00
2.57631500e-06	1.19828125e+00	5.96875000e-03	5.62500000e-03	1.10250000e+00
2.57951500e-06	1.20203125e+00	5.46875000e-03	6.43750000e-03	1.09531250e+00
2.58271500e-06	1.21046875e+00	5.09375000e-03	6.12500000e-03	1.09796875e+00
2.58591500e-06	1.19781250e+00	5.34375000e-03	5.96875000e-03	1.10156250e+00
2.58911500e-06	1.20546875e+00	5.96875000e-03	5.81250000e-03	1.10265625e+00
2.59231500e-06	1.21078125e+00	5.09375000e-03	5.96875000e-03	1.10531250e+00
2.59551500e-06	1.21515625e+00	4.71875000e-03	6.84375000e-03	1.10453125e+00
2.59871500e-06	1.21031250e+00	6.21875000e-03	6.71875000e-03	1.10859375e+00
2.60191500e-06	1.21375000e+00	6.59375000e-03	6.18750000e-03	1.10750000e+00
2.60511500e-06	1.21140625e+00	5.34375000e-03	5.71875000e-03	1.10921875e+00
2.60831500e-06	1.21875000e+00	5.34375000e-03	7.34375000e-03	1.11156250e+00
2.61151500e-06	1.21781250e+00	6.46875000e-03	7.21875000e-03	1.09968750e+00
2.61471500e-06	1.21437500e+00	5.21875000e-03	5.56250000e-03	1.12000000e+00
2.61791500e-06	1.22265625e+00	5.96875000e-03	6.09375000e-03	1.11640625e+00
2.62111500e-06	1.22953125e+00	4.96875000e-03	6.34375000e-03	1.11609375e+00
2.62431500e-06	1.22593750e+00	6.46875000e-03	5.93750000e-03	1.11890625e+00
2.62751500e-06	1.23359375e+00	5.46875000e-03	5.81250000e-03	1.12796875e+00
2.63071500e-06	1.23781250e+00	5.59375000e-03	6.84375000e-03	1.12203125e+00
2.63391500e-06	1.23734375e+00	5.09375000e-03	5.25000000e-03	1.12359375e+00
2.63711500e-06	1.23578125e+00	5.84375000e-03	7.34375000e-03	1.12187500e+00
2.64031500e-06	1.23609375e+00	4.59375000e-03	6.00000000e-03	1.12406250e+00
2.64351500e-06	1.24015625e+00	5.09375000e-03	6.84375000e-03	1.11812500e+00
2.64671500e-06	1.23359375e+00	4.84375000e-03	5.71875000e-03	1.12093750e+00
2.64991500e-06	1.23906250e+00	6.09375000e-03	5.81250000e-03	1.12406250e+00
2.65311500e-06	1.23515625e+00	4.96875000e-03	6.46875000e-03	1.11781250e+00
2.65631500e-06	1.23703125e+00	5.96875000e-03	6.71875000e-03	1.11984375e+00
2.65951500e-06	1.24218750e+00	5.21875000e-03	6.37500000e-03	1.11625000e+00
2.66271500e-06	1.22937500e+00	5.59375000e-03	5.43750000e-03	1.11828125e+00
2.66591500e-06	1.23437500e+00	4.96875000e-03	6.09375000e-03	1.12515625e+00
2.66911500e-06	1.24328125e+00	4.59375000e-03	7.50000000e-03	1.11750000e+00
2.67231500e-06	1.23671875e+00	5.21875000e-03	7.12500000e-03	1.13015625e+00
2.67551500e-06	1.23250000e+00	4.09375000e-03	7.62500000e-03	1.11937500e+00
2.67871500e-06	1.24062500e+00	6.21875000e-03	8.53125000e-03	1.11875000e+00
2.68191500e-06	1.23968750e+00	4.84375000e-03	8.75000000e-03	1.13031250e+00
2.68511500e-06	1.24375000e+00	5.84375000e-03	1.12812500e-02	1.12312500e+00
2.68831500e-06	1.24531250e+00	6.59375000e-03	1.21875000e-02	1.12296875e+00
2.69151500e-06	1.24531250e+00	4.71875000e-03	1.46562500e-02	1.12671875e+00
2.69471500e-06	1.24156250e+00	6.71875000e-03	2.30000000e-02	1.12140625e+00
2.69791500e-06	1.24078125e+00	5.59375000e-03	3.41875000e-02	1.11484375e+00
2.70111500e-06	1.24156250e+00	6.21875000e-03	4.80312500e-02	1.11406250e+00
2.70431500e-06	1.24765625e+00	6.37500000e-03	6.04375000e-02	1.10421875e+00
2.70751500e-06	1.24875000e+00	6.21875000e-03	6.67500000e-02	1.10015625e+00
2.71071500e-06	1.25546875e+00	7.87500000e-03	7.19687500e-02	1.07765625e+00
2.71391500e-06	1.25093750e+00	6.59375000e-03	7.54687500e-02	1.06703125e+00
2.71711500e-06	1.25296875e+00	8.21875000e-03	7.60937500e-02	1.05781250e+00
2.72031500e-06	1.24921875e+00	7.68750000e-03	7.58437500e-02	1.03250000e+00
2.72351500e-06	1.25890625e+00	7.12500000e-03	7.50937500e-02	1.01953125e+00
2.72671500e-06	1.25187500e+00	8.75000000e-03	7.77187500e-02	9.97656250e-01
2.72991500e-06	1.25671875e+00	6.71875000e-03	7.50625000e-02	9.82656250e-01
2.73311500e-06	1.25203125e+00	6.50000000e-03	7.60937500e-02	9.70468750e-01
2.73631500e-06	1.25734375e+00	8.34375000e-03	7.48125000e-02	9.49062500e-01
2.73951500e-06	1.25156250e+00	1.08750000e-02	7.35312500e-02	9.38125000e-01
2.74271500e-06	1.24421875e+00	8.37500000e-03	7.18437500e-02	9.08281250e-01
2.74591500e-06	1.25375000e+00	9.87500000e-03	6.85312500e-02	8.88750000e-01
2.74911500e-06	1.24984375e+00	1.08437500e-02	6.75625000e-02	8.74843750e-01
2.75231500e-06	1.25218750e+00	1.32187500e-02	6.75625000e-02	8.66250000e-01
2.75551500e-06	1.24875000e+00	1.41250000e-02	6.51250000e-02	8.47968750e-01
2.75871500e-06	1.24687500e+00	1.67500000e-02	6.35937500e-02	8.25000000e-01
2.76191500e-06	1.25140625e+00	1.89062500e-02	6.11562500e-02	8.09062500e-01
2.76511500e-06	1.25218750e+00	2.45937500e-02	5.97500000e-02	8.04062500e-01
2.76831500e-06	1.25093750e+00	3.15000000e-02	5.85000000e-02	7.95156250e-01
2.77151500e-06	1.24578125e+00	3.97500000e-02	5.80000000e-02	7.80625000e-01
2.77471500e-06	1.23203125e+00	5.48125000e-02	5.68437500e-02	7.77031250e-01
2.77791500e-06	1.22218750e+00	6.40000000e-02	5.40000000e-02	7.59375000e-01
2.78111500e-06	1.21250000e+00	7.45312500e-02	5.42500000e-02	7.52500000e-01
2.78431500e-06	1.18968750e+00	8.37500000e-02	5.20000000e-02	7.43125000e-01
2.78751500e-06	1.18390625e+00	9.17187500e-02	4.97500000e-02	7.29062500e-01
2.79071500e-06	1.16046875e+00	9.87500000e-02	5.00312500e-02	7.27968750e-01
2.79391500e-06	1.13406250e+00	1.02968750e-01	4.91250000e-02	7.14531250e-01
2.79711500e-06	1.11031250e+00	1.08500000e-01	4.81562500e-02	7.08281250e-01
2.80031500e-06	1.07468750e+00	1.08718750e-01	4.65000000e-02	7.00781250e-01
2.80351500e-06	1.05734375e+00	1.11937500e-01	4.45937500e-02	6.92343750e-01
2.80671500e-06	1.01265625e+00	1.13562500e-01	4.41250000e-02	6.78750000e-01
2.80991500e-06	9.86875000e-01	1.10562500e-01	4.40937500e-02	6.72031250e-01
2.81311500e-06	9.62187500e-01	1.08812500e-01	4.32500000e-02	6.65312500e-01
2.81631500e-06	9.36718750e-01	1.06562500e-01	3.99375000e-02	6.65468750e-01
2.81951500e-06	9.07968750e-01	1.06593750e-01	4.04062500e-02	6.50625000e-01
2.82271500e-06	8.84218750e-01	1.05718750e-01	4.06562500e-02	6.40000000e-01
2.82591500e-06	8.50468750e-01	1.02843750e-01	3.98750000e-02	6.36093750e-01
2.82911500e-06	8.37031250e-01	9.99687500e-02	3.81875000e-02	6.30156250e-01
2.83231500e-06	7.99218750e-01	9.80937500e-02	3.89062500e-02	6.14687500e-01
2.83551500e-06	7.74531250e-01	9.29687500e-02	3.60937500e-02	6.10312500e-01
2.83871500e-06	7.57968750e-01	9.03437500e-02	3.58437500e-02	6.00625000e-01
2.84191500e-06	7.27500000e-01	8.76250000e-02	3.55937500e-02	6.02031250e-01
2.84511500e-06	7.18437500e-01	8.33750000e-02	3.48125000e-02	5.85937500e-01
2.84831500e-06	6.98593750e-01	8.00625000e-02	3.48125000e-02	5.86875000e-01
2.85151500e-06	6.73281250e-01	7.91875000e-02	3.41562500e-02	5.85781250e-01
2.85471500e-06	6.54218750e-01	7.63125000e-02	3.24062500e-02	5.81562500e-01
2.85791500e-06	6.40937500e-01	7.30000000e-02	3.25000000e-02	5.79687500e-01
2.86111500e-06	6.14062500e-01	6.99375000e-02	3.20625000e-02	5.66406250e-01
2.86431500e-06	6.14843750e-01	6.80625000e-02	3.12187500e-02	5.70937500e-01
2.86751500e-06	5.91562500e-01	6.58125000e-02	3.24375000e-02	5.65468750e-01
2.87071500e-06	5.80937500e-01	6.29687500e-02	3.09687500e-02	5.58281250e-01
2.87391500e-06	5.62656250e-01	6.10312500e-02	3.04375000e-02	5.51093750e-01
2.87711500e-06	5.34375000e-01	5.87500000e-02	2.87812500e-02	5.52968750e-01
2.88031500e-06	5.35625000e-01	5.67500000e-02	2.85312500e-02	5.43593750e-01
2.88351500e-06	5.24375000e-01	5.52187500e-02	2.77812500e-02	5.40312500e-01
2.88671500e-06	5.08125000e-01	5.37187500e-02	2.80312500e-02	5.36093750e-01
2.88991500e-06	4.98750000e-01	5.16250000e-02	2.64375000e-02	5.34687500e-01
2.89311500e-06	4.87968750e-01	5.04062500e-02	2.56875000e-02	5.35937500e-01
2.89631500e-06	4.70156250e-01	4.76562500e-02	2.50000000e-02	5.32968750e-01
2.89951500e-06	4.61093750e-01	4.55312500e-02	2.66250000e-02	5.28906250e-01
2.90271500e-06	4.54531250e-01	4.44375000e-02	2.48750000e-02	5.26093750e-01
2.90591500e-06	4.43125000e-01	4.31875000e-02	2.44687500e-02	5.24218750e-01
2.90911500e-06	4.38125000e-01	4.17187500e-02	2.46250000e-02	5.12500000e-01
2.91231500e-06	4.22812500e-01	4.00312500e-02	2.33750000e-02	5.12968750e-01
2.91551500e-06	4.11875000e-01	3.95000000e-02	2.42187500e-02	5.05312500e-01
2.91871500e-06	4.02656250e-01	3.70625000e-02	2.21250000e-02	5.04062500e-01
2.92191500e-06	4.02656250e-01	3.53750000e-02	2.17500000e-02	5.00781250e-01
2.92511500e-06	3.87968750e-01	3.31250000e-02	2.07500000e-02	4.91562500e-01
2.92831500e-06	3.81250000e-01	3.22187500e-02	2.14375000e-02	5.02031250e-01
2.93151500e-06	3.83593750e-01	3.21875000e-02	2.17812500e-02	4.98593750e-01
2.93471500e-06	3.71250000e-01	2.90625000e-02	1.94375000e-02	4.91718750e-01
2.93791500e-06	3.63750000e-01	2.81250000e-02	1.88125000e-02	4.92031250e-01
2.94111500e-06	3.62343750e-01	2.73437500e-02	1.89062500e-02	4.87500000e-01
2.94431500e-06	3.60625000e-01	2.49687500e-02	1.65000000e-02	4.90312500e-01
2.94751500e-06	3.65468750e-01	2.47187500e-02	1.59687500e-02	4.95312500e-01
2.95071500e-06	3.57812500e-01	2.00937500e-02	1.75937500e-02	4.86406250e-01
2.95391500e-06	3.69843750e-01	1.85937500e-02	1.79062500e-02	4.88437500e-01
2.95711500e-06	3.60312500e-01	1.68125000e-02	1.62187500e-02	4.96406250e-01
2.96031500e-06	3.60312500e-01	1.68125000e-02	1.57187500e-02	4.91093750e-01
2.96351500e-06	3.47656250e-01	1.37500000e-02	1.52500000e-02	4.92968750e-01
2.96671500e-06	3.57968750e-01	1.40937500e-02	1.55312500e-02	4.89375000e-01
2.96991500e-06	3.67656250e-01	1.15625000e-02	1.52812500e-02	4.98125000e-01
2.97311500e-06	3.56250000e-01	1.08750000e-02	1.40312500e-02	4.92343750e-01
2.97631500e-06	3.54375000e-01	1.07187500e-02	1.31875000e-02	4.87968750e-01
2.97951500e-06	3.55156250e-01	7.50000000e-03	1.30625000e-02	4.86093750e-01
2.98271500e-06	3.65937500e-01	8.75000000e-03	1.19375000e-02	4.88125000e-01
2.98591500e-06	3.65312500e-01	5.84375000e-03	1.26875000e-02	4.96562500e-01
2.98911500e-06	3.58437500e-01	3.71875000e-03	1.21875000e-02	4.85312500e-01
2.99231500e-06	3.62031250e-01	5.09375000e-03	1.18125000e-02	4.95781250e-01
2.99551500e-06	3.57812500e-01	2.43750000e-03	1.09062500e-02	4.94687500e-01
2.99871500e-06	3.66562500e-01	2.78125000e-03	9.81250000e-03	4.95000000e-01
3.00191500e-06	3.62656250e-01	1.31250000e-03	9.65625000e-03	4.93593750e-01
3.00511500e-06	3.62187500e-01	1.56250000e-03	7.65625000e-03	4.89218750e-01
3.00831500e-06	3.75156250e-01	9.37500000e-04	7.84375000e-03	4.90781250e-01
3.01151500e-06	3.77968750e-01	1.28125000e-03	6.00000000e-03	4.88906250e-01
3.01471500e-06	3.84843750e-01	1.43750000e-03	7.75000000e-03	4.99531250e-01
3.01791500e-06	3.84375000e-01	3.12500000e-05	6.93750000e-03	4.90312500e-01
3.02111500e-06	3.94375000e-01	8.43750000e-04	6.18750000e-03	5.04062500e-01
3.02431500e-06	4.00625000e-01	-9.37500000e-05	6.25000000e-03	4.98281250e-01
3.02751500e-06	4.01406250e-01	6.25000000e-05	6.50000000e-03	5.02968750e-01
3.03071500e-06	4.04375000e-01	5.62500000e-04	5.59375000e-03	5.00156250e-01
3.03391500e-06	4.07343750e-01	1.21875000e-03	6.09375000e-03	5.02812500e-01
3.03711500e-06	4.09375000e-01	4.37500000e-04	6.28125000e-03	5.16093750e-01
3.04031500e-06	4.08125000e-01	1.06250000e-03	4.53125000e-03	5.05781250e-01
3.04351500e-06	4.12500000e-01	1.31250000e-03	4.53125000e-03	5.10156250e-01
3.04671500e-06	4.19687500e-01	2.46875000e-03	5.96875000e-03	5.14687500e-01
3.04991500e-06	4.23437500e-01	1.87500000e-04	3.87500000e-03	5.10625000e-01
3.05311500e-06	4.27812500e-01	-7.18750000e-04	4.78125000e-03	5.18750000e-01
3.05631500e-06	4.35468750e-01	1.59375000e-03	3.78125000e-03	5.22343750e-01
3.05951500e-06	4.45000000e-01	2.21875000e-03	4.65625000e-03	5.11093750e-01
3.06271500e-06	4.43281250e-01	1.28125000e-03	4.37500000e-03	5.22187500e-01
3.06591500e-06	4.40156250e-01	8.12500000e-04	3.37500000e-03	5.23281250e-01
3.06911500e-06	4.50312500e-01	2.81250000e-04	4.25000000e-03	5.29843750e-01
3.07231500e-06	4.55000000e-01	1.18750000e-03	4.25000000e-03	5.36718750e-01
3.07551500e-06	4.58437500e-01	8.12500000e-04	3.75000000e-03	5.39218750e-01
3.07871500e-06	4.63593750e-01	-1.87500000e-04	3.87500000e-03	5.39062500e-01
3.08191500e-06	4.66406250e-01	1.21875000e-03	3.96875000e-03	5.46093750e-01
3.08511500e-06	4.64375000e-01	6.25000000e-05	3.09375000e-03	5.40468750e-01
3.08831500e-06	4.75625000e-01	1.43750000e-03	2.75000000e-03	5.44375000e-01
3.09151500e-06	4.77343750e-01	1.31250000e-03	2.84375000e-03	5.49843750e-01
3.09471500e-06	4.84062500e-01	1.93750000e-03	4.46875000e-03	5.56562500e-01
3.09791500e-06	4.79843750e-01	8.43750000e-04	3.34375000e-03	5.57343750e-01
3.10111500e-06	4.76093750e-01	1.43750000e-03	2.09375000e-03	5.47968750e-01
3.10431500e-06	4.95156250e-01	4.37500000e-04	1.96875000e-03	5.58125000e-01
3.10751500e-06	4.91875000e-01	9.37500000e-04	2.96875000e-03	5.64531250e-01
3.11071500e-06	4.96250000e-01	1.59375000e-03	2.25000000e-03	5.66562500e-01
3.11391500e-06	4.98281250e-01	1.43750000e-03	1.84375000e-03	5.66875000e-01
3.11711500e-06	5.08437500e-01	1.18750000e-03	1.59375000e-03	5.61406250e-01
3.12031500e-06	5.19531250e-01	3.12500000e-05	2.15625000e-03	5.73125000e-01
3.12351500e-06	5.03281250e-01	1.18750000e-03	1.96875000e-03	5.84062500e-01
3.12671500e-06	5.14062500e-01	9.37500000e-04	1.84375000e-03	5.78593750e-01
3.12991500e-06	5.14218750e-01	4.37500000e-04	2.21875000e-03	5.77656250e-01
3.13311500e-06	5.19375000e-01	-2.18750000e-04	1.12500000e-03	5.88281250e-01
3.13631500e-06	5.24687500e-01	9.37500000e-04	2.12500000e-03	5.91250000e-01
3.13951500e-06	5.37343750e-01	1.56250000e-03	1.15625000e-03	5.94843750e-01
3.14271500e-06	5.32500000e-01	5.31250000e-04	1.46875000e-03	5.92968750e-01
3.14591500e-06	5.42968750e-01	9.37500000e-04	1.71875000e-03	6.00312500e-01
3.14911500e-06	5.43593750e-01	8.43750000e-04	3.34375000e-03	6.06250000e-01
3.15231500e-06	5.46250000e-01	1.56250000e-04	2.37500000e-03	6.02968750e-01
3.15551500e-06	5.48593750e-01	3.12500000e-05	1.53125000e-03	6.05000000e-01
3.15871500e-06	5.61718750e-01	4.06250000e-04	1.71875000e-03	6.07031250e-01
3.16191500e-06	5.58125000e-01	1.59375000e-03	2.12500000e-03	6.11875000e-01
3.16511500e-06	5.53906250e-01	-9.37500000e-05	2.50000000e-03	6.05000000e-01
3.16831500e-06	5.62343750e-01	-2.81250000e-04	2.90625000e-03	6.07187500e-01
3.17151500e-06	5.64687500e-01	2.06250000e-03	1.09375000e-03	6.15156250e-01
3.17471500e-06	5.66093750e-01	1.96875000e-03	1.84375000e-03	6.14218750e-01
3.17791500e-06	5.67500000e-01	5.31250000e-04	1.96875000e-03	6.13281250e-01
3.18111500e-06	5.87500000e-01	6.25000000e-05	4.09375000e-03	6.25468750e-01
3.18431500e-06	5.86250000e-01	1.96875000e-03	2.87500000e-03	6.25781250e-01
3.18751500e-06	5.89843750e-01	1.09375000e-03	3.46875000e-03	6.25000000e-01
3.19071500e-06	5.95937500e-01	2.31250000e-03	2.09375000e-03	6.19375000e-01
3.19391500e-06	5.87187500e-01	-6.87500000e-04	2.84375000e-03	6.32500000e-01
3.19711500e-06	6.00156250e-01	9.37500000e-04	2.37500000e-03	6.37812500e-01
3.20031500e-06	6.08437500e-01	1.68750000e-03	2.53125000e-03	6.41406250e-01
3.20351500e-06	6.07656250e-01	2.06250000e-03	1.84375000e-03	6.45625000e-01
3.20671500e-06	6.17812500e-01	1.68750000e-03	2.62500000e-03	6.48750000e-01
3.20991500e-06	6.13125000e-01	1.03125000e-03	2.34375000e-03	6.48125000e-01
3.21311500e-06	6.27343750e-01	1.31250000e-03	2.37500000e-03	6.59062500e-01
3.21631500e-06	6.30781250e-01	8.12500000e-04	2.50000000e-03	6.62812500e-01
3.21951500e-06	6.32968750e-01	9.68750000e-04	2.96875000e-03	6.60625000e-01
3.22271500e-06	6.39843750e-01	-3.12500000e-04	3.00000000e-03	6.57812500e-01
3.22591500e-06	6.36093750e-01	2.18750000e-03	4.12500000e-03	6.73750000e-01
3.22911500e-06	6.40937500e-01	1.31250000e-03	2.59375000e-03	6.65468750e-01
3.23231500e-06	6.46875000e-01	1.81250000e-03	4.62500000e-03	6.70937500e-01
3.23551500e-06	6.42500000e-01	8.12500000e-04	3.50000000e-03	6.81875000e-01
3.23871500e-06	6.53125000e-01	2.56250000e-03	3.46875000e-03	6.75781250e-01
3.24191500e-06	6.58750000e-01	1.43750000e-03	3.65625000e-03	6.79062500e-01
3.24511500e-06	6.64687500e-01	2.31250000e-03	3.34375000e-03	6.70312500e-01
3.24831500e-06	6.68750000e-01	4.37500000e-04	3.00000000e-03	6.84062500e-01
3.25151500e-06	6.59687500e-01	1.87500000e-03	3.84375000e-03	6.81875000e-01
3.25471500e-06	6.64375000e-01	1.18750000e-03	3.59375000e-03	6.87031250e-01
3.25791500e-06	6.76250000e-01	1.93750000e-03	3.34375000e-03	6.89843750e-01
3.26111500e-06	6.67031250e-01	1.68750000e-03	2.21875000e-03	7.00000000e-01
3.26431500e-06	6.69062500e-01	2.06250000e-03	3.87500000e-03	7.00000000e-01
3.26751500e-06	6.79843750e-01	1.81250000e-03	3.03125000e-03	7.01562500e-01
3.27071500e-06	6.75468750e-01	1.56250000e-03	3.87500000e-03	7.02812500e-01
3.27391500e-06	6.90625000e-01	1.81250000e-03	3.00000000e-03	7.12187500e-01
3.27711500e-06	6.77656250e-01	2.06250000e-03	3.62500000e-03	7.11875000e-01
3.28031500e-06	6.80937500e-01	1.56250000e-04	3.46875000e-03	7.18593750e-01
3.28351500e-06	6.95781250e-01	1.56250000e-03	4.37500000e-03	7.03906250e-01
3.28671500e-06	6.96718750e-01	1.03125000e-03	4.21875000e-03	7.07656250e-01
3.28991500e-06	6.93750000e-01	1.59375000e-03	2.87500000e-03	6.99375000e-01
3.29311500e-06	6.94531250e-01	1.28125000e-03	3.46875000e-03	7.04062500e-01
3.29631500e-06	7.00000000e-01	8.12500000e-04	2.34375000e-03	7.14218750e-01
3.29951500e-06	7.07656250e-01	1.68750000e-03	2.75000000e-03	7.16875000e-01
3.30271500e-06	7.01406250e-01	1.34375000e-03	3.50000000e-03	7.12500000e-01
3.30591500e-06	7.05156250e-01	1.18750000e-03	2.87500000e-03	7.13125000e-01
3.30911500e-06	7.15625000e-01	1.43750000e-03	4.12500000e-03	7.14531250e-01
3.31231500e-06	7.17812500e-01	4.06250000e-04	2.59375000e-03	7.32187500e-01
3.31551500e-06	7.25312500e-01	7.81250000e-04	3.50000000e-03	7.27500000e-01
3.31871500e-06	7.23906250e-01	2.18750000e-03	3.78125000e-03	7.24843750e-01
3.32191500e-06	7.29375000e-01	1.06250000e-03	2.75000000e-03	7.32031250e-01
3.32511500e-06	7.34218750e-01	1.68750000e-03	3.96875000e-03	7.31406250e-01
3.32831500e-06	7.35000000e-01	1.68750000e-03	4.12500000e-03	7.31875000e-01
3.33151500e-06	7.48750000e-01	1.56250000e-03	2.87500000e-03	7.31875000e-01
3.33471500e-06	7.37343750e-01	1.56250000e-03	3.75000000e-03	7.34843750e-01
3.33791500e-06	7.48593750e-01	5.31250000e-04	4.90625000e-03	7.42656250e-01
3.34111500e-06	7.49375000e-01	1.81250000e-03	4.12500000e-03	7.42343750e-01
3.34431500e-06	7.43750000e-01	2.06250000e-03	4.15625000e-03	7.46250000e-01
3.34751500e-06	7.53281250e-01	1.18750000e-03	5.46875000e-03	7.47812500e-01
3.35071500e-06	7.64218750e-01	2.84375000e-03	4.00000000e-03	7.52343750e-01
3.35391500e-06	7.62187500e-01	3.15625000e-03	3.37500000e-03	7.48906250e-01
3.35711500e-06	7.68281250e-01	1.81250000e-03	2.87500000e-03	7.50937500e-01
3.36031500e-06	7.69687500e-01	1.18750000e-03	3.03125000e-03	7.45312500e-01
3.36351500e-06	7.69375000e-01	1.93750000e-03	2.75000000e-03	7.64062500e-01
3.36671500e-06	7.74843750e-01	3.53125000e-03	4.50000000e-03	7.56562500e-01
3.36991500e-06	7.71875000e-01	2.56250000e-03	3.71875000e-03	7.64375000e-01
3.37311500e-06	7.80937500e-01	1.43750000e-03	3.34375000e-03	7.64062500e-01
3.37631500e-06	7.90937500e-01	1.93750000e-03	4.12500000e-03	7.62812500e-01
3.37951500e-06	7.98906250e-01	2.18750000e-03	4.59375000e-03	7.70937500e-01
3.38271500e-06	7.95156250e-01	2.18750000e-03	3.62500000e-03	7.77812500e-01
3.38591500e-06	8.04218750e-01	6.87500000e-04	2.59375000e-03	7.78437500e-01
3.38911500e-06	8.05000000e-01	2.43750000e-03	4.65625000e-03	7.83593750e-01
3.39231500e-06	8.04218750e-01	3.40625000e-03	4.78125000e-03	7.91093750e-01
3.39551500e-06	8.00781250e-01	1.56250000e-03	2.71875000e-03	7.89062500e-01
3.39871500e-06	8.11718750e-01	1.81250000e-03	4.50000000e-03	7.98125000e-01
3.40191500e-06	8.17656250e-01	2.06250000e-03	5.06250000e-03	7.91406250e-01
3.40511500e-06	8.17812500e-01	2.56250000e-03	4.84375000e-03	7.98281250e-01
3.40831500e-06	8.28437500e-01	1.31250000e-03	4.28125000e-03	7.87343750e-01
3.41151500e-06	8.21562500e-01	2.06250000e-03	5.15625000e-03	7.93281250e-01
3.41471500e-06	8.30312500e-01	1.93750000e-03	4.25000000e-03	8.00781250e-01
3.41791500e-06	8.33125000e-01	3.03125000e-03	4.65625000e-03	7.99375000e-01
3.42111500e-06	8.25312500e-01	2.06250000e-03	4.03125000e-03	8.08281250e-01
3.42431500e-06	8.22343750e-01	2.31250000e-03	3.37500000e-03	8.09218750e-01
3.42751500e-06	8.39218750e-01	1.31250000e-03	3.50000000e-03	8.13593750e-01
3.43071500e-06	8.31562500e-01	3.03125000e-03	5.59375000e-03	8.06406250e-01
3.43391500e-06	8.33437500e-01	9.37500000e-04	3.75000000e-03	8.09218750e-01
3.43711500e-06	8.44843750e-01	2.84375000e-03	5.06250000e-03	8.08906250e-01
3.44031500e-06	8.58281250e-01	2.31250000e-03	4.75000000e-03	8.07500000e-01
3.44351500e-06	8.58593750e-01	3.15625000e-03	3.90625000e-03	8.07031250e-01
3.44671500e-06	8.55781250e-01	1.31250000e-03	3.50000000e-03	8.18593750e-01
3.44991500e-06	8.61875000e-01	1.31250000e-03	4.37500000e-03	8.14062500e-01
3.45311500e-06	8.62656250e-01	1.68750000e-03	5.25000000e-03	8.22968750e-01
3.45631500e-06	8.73281250e-01	3.40625000e-03	4.28125000e-03	8.24843750e-01
3.45951500e-06	8.62656250e-01	3.03125000e-03	3.65625000e-03	8.19687500e-01
3.46271500e-06	8.64843750e-01	2.06250000e-03	4.00000000e-03	8.25312500e-01
3.46591500e-06	8.77343750e-01	1.81250000e-03	5.59375000e-03	8.37343750e-01
3.46911500e-06	8.76093750e-01	2.78125000e-03	4.46875000e-03	8.28593750e-01
3.47231500e-06	8.72031250e-01	2.43750000e-03	3.87500000e-03	8.25937500e-01
3.47551500e-06	8.77968750e-01	1.81250000e-03	6.50000000e-03	8.35781250e-01
3.47871500e-06	8.80000000e-01	1.84375000e-03	5.15625000e-03	8.33593750e-01
3.48191500e-06	8.82343750e-01	3.71875000e-03	5.00000000e-03	8.27968750e-01
3.48511500e-06	8.87031250e-01	2.93750000e-03	4.50000000e-03	8.40468750e-01
3.48831500e-06	8.87656250e-01	2.84375000e-03	5.59375000e-03	8.45156250e-01
3.49151500e-06	8.95625000e-01	2.06250000e-03	5.75000000e-03	8.47656250e-01
3.49471500e-06	8.95781250e-01	3.15625000e-03	5.50000000e-03	8.56093750e-01
3.49791500e-06	8.99375000e-01	2.43750000e-03	6.34375000e-03	8.48750000e-01
3.50111500e-06	9.02968750e-01	2.31250000e-03	6.59375000e-03	8.48750000e-01
3.50431500e-06	9.04687500e-01	2.06250000e-03	4.87500000e-03	8.42187500e-01
3.50751500e-06	9.09062500e-01	1.40625000e-03	5.00000000e-03	8.48750000e-01
3.51071500e-06	9.08750000e-01	2.06250000e-03	4.28125000e-03	8.49218750e-01
3.51391500e-06	9.11250000e-01	2.62500000e-03	5.56250000e-03	8.51093750e-01
3.51711500e-06	9.13750000e-01	2.06250000e-03	4.65625000e-03	8.65937500e-01
3.52031500e-06	9.13906250e-01	3.53125000e-03	4.78125000e-03	8.61718750e-01
3.52351500e-06	9.24375000e-01	3.34375000e-03	4.75000000e-03	8.54843750e-01
3.52671500e-06	9.21875000e-01	3.15625000e-03	4.87500000e-03	8.68125000e-01
3.52991500e-06	9.23281250e-01	3.15625000e-03	5.75000000e-03	8.71406250e-01
3.53311500e-06	9.20000000e-01	2.31250000e-03	6.75000000e-03	8.77187500e-01
3.53631500e-06	9.33750000e-01	2.25000000e-03	4.87500000e-03	8.60937500e-01
3.53951500e-06	9.34531250e-01	2.90625000e-03	6.25000000e-03	8.62968750e-01
3.54271500e-06	9.33281250e-01	3.84375000e-03	5.03125000e-03	8.80468750e-01
3.54591500e-06	9.42031250e-01	4.50000000e-03	6.56250000e-03	8.70000000e-01
3.54911500e-06	9.42500000e-01	3.28125000e-03	5.59375000e-03	8.74062500e-01
3.55231500e-06	9.48906250e-01	2.31250000e-03	6.21875000e-03	8.71718750e-01
3.55551500e-06	9.42812500e-01	3.34375000e-03	5.15625000e-03	8.67187500e-01
3.55871500e-06	9.46718750e-01	1.93750000e-03	6.18750000e-03	8.78750000e-01
3.56191500e-06	9.42968750e-01	2.56250000e-03	5.43750000e-03	8.80156250e-01
3.56511500e-06	9.52656250e-01	2.65625000e-03	5.71875000e-03	8.75000000e-01
3.56831500e-06	9.46093750e-01	4.43750000e-03	5.71875000e-03	8.75625000e-01
3.57151500e-06	9.57812500e-01	3.84375000e-03	5.15625000e-03	8.79843750e-01
3.57471500e-06	9.62656250e-01	3.46875000e-03	5.56250000e-03	8.81718750e-01
3.57791500e-06	9.60625000e-01	2.18750000e-03	4.28125000e-03	8.83593750e-01
3.58111500e-06	9.65937500e-01	3.21875000e-03	6.18750000e-03	8.96718750e-01
3.58431500e-06	9.65625000e-01	2.18750000e-03	4.00000000e-03	8.88906250e-01
3.58751500e-06	9.68125000e-01	3.21875000e-03	5.25000000e-03	8.97187500e-01
3.59071500e-06	9.77031250e-01	2.15625000e-03	7.03125000e-03	9.00625000e-01
3.59391500e-06	9.70781250e-01	3.15625000e-03	6.15625000e-03	8.89687500e-01
3.59711500e-06	9.82500000e-01	4.12500000e-03	6.59375000e-03	9.09843750e-01
3.60031500e-06	9.88125000e-01	3.84375000e-03	6.06250000e-03	8.97187500e-01
3.60351500e-06	9.76875000e-01	3.00000000e-03	6.34375000e-03	9.00468750e-01
3.60671500e-06	9.79531250e-01	2.31250000e-03	6.09375000e-03	9.10781250e-01
3.60991500e-06	9.82812500e-01	3.71875000e-03	6.50000000e-03	9.12812500e-01
3.61311500e-06	9.85468750e-01	2.31250000e-03	6.71875000e-03	9.15000000e-01
3.61631500e-06	9.95625000e-01	3.09375000e-03	4.87500000e-03	9.01718750e-01
3.61951500e-06	9.91562500e-01	1.93750000e-03	7.12500000e-03	9.07500000e-01
3.62271500e-06	9.93750000e-01	3.03125000e-03	6.59375000e-03	9.11250000e-01
3.62591500e-06	1.00187500e+00	3.03125000e-03	5.25000000e-03	9.08281250e-01
3.62911500e-06	9.95312500e-01	4.59375000e-03	7.21875000e-03	9.16406250e-01
3.63231500e-06	1.00468750e+00	1.84375000e-03	6.87500000e-03	9.10468750e-01
3.63551500e-06	1.00765625e+00	3.28125000e-03	6.06250000e-03	9.12343750e-01
3.63871500e-06	1.00578125e+00	3.46875000e-03	6.28125000e-03	9.12656250e-01
3.64191500e-06	1.01703125e+00	4.09375000e-03	6.71875000e-03	9.07500000e-01
3.64511500e-06	1.01140625e+00	2.09375000e-03	6.96875000e-03	9.13437500e-01
3.64831500e-06	1.02015625e+00	3.53125000e-03	6.96875000e-03	9.21406250e-01
3.65151500e-06	1.02125000e+00	3.71875000e-03	6.84375000e-03	9.15625000e-01
3.65471500e-06	1.02203125e+00	4.71875000e-03	7.84375000e-03	9.21562500e-01
3.65791500e-06	1.02593750e+00	4.09375000e-03	6.96875000e-03	9.17656250e-01
3.66111500e-06	1.03000000e+00	3.28125000e-03	7.34375000e-03	9.27343750e-01
3.66431500e-06	1.03265625e+00	2.90625000e-03	5.59375000e-03	9.28906250e-01
3.66751500e-06	1.04062500e+00	3.59375000e-03	6.84375000e-03	9.28437500e-01
3.67071500e-06	1.03328125e+00	2.65625000e-03	6.21875000e-03	9.40937500e-01
3.67391500e-06	1.03984375e+00	3.00000000e-03	7.87500000e-03	9.37343750e-01
3.67711500e-06	1.04312500e+00	2.37500000e-03	5.81250000e-03	9.30312500e-01
3.68031500e-06	1.03953125e+00	2.06250000e-03	6.46875000e-03	9.33906250e-01
3.68351500e-06	1.04265625e+00	2.56250000e-03	6.71875000e-03	9.37968750e-01
3.68671500e-06	1.04750000e+00	3.40625000e-03	6.12500000e-03	9.43125000e-01
3.68991500e-06	1.04531250e+00	2.78125000e-03	6.34375000e-03	9.44843750e-01
3.69311500e-06	1.05937500e+00	3.46875000e-03	7.46875000e-03	9.32187500e-01
3.69631500e-06	1.05046875e+00	2.40625000e-03	7.37500000e-03	9.44218750e-01
3.69951500e-06	1.05328125e+00	4.21875000e-03	7.25000000e-03	9.47968750e-01
3.70271500e-06	1.04812500e+00	4.62500000e-03	7.46875000e-03	9.42343750e-01
3.70591500e-06	1.05578125e+00	3.59375000e-03	7.62500000e-03	9.54375000e-01
3.70911500e-06	1.06703125e+00	3.59375000e-03	8.21875000e-03	9.61093750e-01
3.71231500e-06	1.05984375e+00	3.34375000e-03	7.71875000e-03	9.51250000e-01
3.71551500e-06	1.06656250e+00	3.84375000e-03	6.59375000e-03	9.50312500e-01
3.71871500e-06	1.07031250e+00	3.84375000e-03	6.71875000e-03	9.51718750e-01
3.72191500e-06	1.06390625e+00	3.71875000e-03	7.09375000e-03	9.49218750e-01
3.72511500e-06	1.06531250e+00	3.71875000e-03	6.81250000e-03	9.46093750e-01
3.72831500e-06	1.07375000e+00	2.56250000e-03	6.43750000e-03	9.48281250e-01
3.73151500e-06	1.07500000e+00	3.71875000e-03	6.34375000e-03	9.58750000e-01
3.73471500e-06	1.08687500e+00	4.84375000e-03	7.25000000e-03	9.48750000e-01
3.73791500e-06	1.08046875e+00	3.46875000e-03	7.25000000e-03	9.57187500e-01
3.74111500e-06	1.07890625e+00	4.25000000e-03	6.12500000e-03	9.54375000e-01
3.74431500e-06	1.09765625e+00	3.59375000e-03	7.71875000e-03	9.48593750e-01
3.74751500e-06	1.08906250e+00	4.34375000e-03	8.00000000e-03	9.61093750e-01
3.75071500e-06	1.08562500e+00	4.34375000e-03	8.75000000e-03	9.57343750e-01
3.75391500e-06	1.08593750e+00	3.71875000e-03	6.09375000e-03	9.66406250e-01
3.75711500e-06	1.08437500e+00	4.34375000e-03	7.71875000e-03	9.69062500e-01
3.76031500e-06	1.09609375e+00	3.96875000e-03	7.71875000e-03	9.67031250e-01
3.76351500e-06	1.08890625e+00	4.59375000e-03	7.12500000e-03	9.68593750e-01
3.76671500e-06	1.10015625e+00	4.84375000e-03	8.50000000e-03	9.69843750e-01
3.76991500e-06	1.10281250e+00	3.46875000e-03	7.46875000e-03	9.71562500e-01
3.77311500e-06	1.10765625e+00	3.59375000e-03	8.34375000e-03	9.76718750e-01
3.77631500e-06	1.10640625e+00	4.84375000e-03	8.21875000e-03	9.75000000e-01
3.77951500e-06	1.12125000e+00	5.71875000e-03	6.50000000e-03	9.84218750e-01
3.78271500e-06	1.11328125e+00	3.71875000e-03	8.59375000e-03	9.71406250e-01
3.78591500e-06	1.11875000e+00	5.09375000e-03	7.75000000e-03	9.77500000e-01
3.78911500e-06	1.11562500e+00	5.21875000e-03	8.21875000e-03	9.69531250e-01
3.79231500e-06	1.11906250e+00	3.84375000e-03	7.00000000e-03	9.75000000e-01
3.79551500e-06	1.11765625e+00	4.21875000e-03	8.25000000e-03	9.70156250e-01
3.79871500e-06	1.12359375e+00	4.59375000e-03	8.12500000e-03	9.74062500e-01
3.80191500e-06	1.13015625e+00	4.09375000e-03	9.37500000e-03	9.78593750e-01
3.80511500e-06	1.12968750e+00	5.46875000e-03	7.75000000e-03	9.75781250e-01
3.80831500e-06	1.13359375e+00	3.84375000e-03	7.62500000e-03	9.75312500e-01
3.81151500e-06	1.14218750e+00	4.71875000e-03	8.62500000e-03	9.77031250e-01
3.81471500e-06	1.14156250e+00	4.40625000e-03	7.75000000e-03	9.77500000e-01
3.81791500e-06	1.14031250e+00	3.59375000e-03	8.62500000e-03	9.79687500e-01
3.82111500e-06	1.13859375e+00	4.34375000e-03	8.62500000e-03	9.84843750e-01
3.82431500e-06	1.13765625e+00	4.34375000e-03	8.28125000e-03	9.87500000e-01
3.82751500e-06	1.13718750e+00	4.84375000e-03	1.01875000e-02	9.80312500e-01
3.83071500e-06	1.13640625e+00	4.96875000e-03	8.90625000e-03	9.80000000e-01
3.83391500e-06	1.13109375e+00	5.21875000e-03	8.75000000e-03	9.91250000e-01
3.83711500e-06	1.13984375e+00	4.21875000e-03	9.25000000e-03	9.87031250e-01
3.84031500e-06	1.14046875e+00	5.84375000e-03	9.28125000e-03	9.91406250e-01
3.84351500e-06	1.13421875e+00	4.71875000e-03	8.75000000e-03	9.99531250e-01
3.84671500e-06	1.14921875e+00	5.59375000e-03	8.75000000e-03	9.88437500e-01
3.84991500e-06	1.14812500e+00	4.09375000e-03	8.50000000e-03	9.85468750e-01
3.85311500e-06	1.15687500e+00	4.96875000e-03	9.25000000e-03	9.86718750e-01
3.85631500e-06	1.14937500e+00	5.21875000e-03	8.65625000e-03	9.91406250e-01
3.85951500e-06	1.16046875e+00	3.09375000e-03	9.65625000e-03	9.85937500e-01
3.86271500e-06	1.16187500e+00	4.84375000e-03	9.68750000e-03	9.88281250e-01
3.86591500e-06	1.16328125e+00	5.84375000e-03	1.04062500e-02	9.84687500e-01
3.86911500e-06	1.16078125e+00	4.71875000e-03	9.15625000e-03	9.86406250e-01
3.87231500e-06	1.16750000e+00	4.96875000e-03	1.05000000e-02	9.89531250e-01
3.87551500e-06	1.17046875e+00	3.46875000e-03	1.04687500e-02	9.95312500e-01
3.87871500e-06	1.17109375e+00	3.71875000e-03	1.12812500e-02	9.96875000e-01
3.88191500e-06	1.16578125e+00	5.34375000e-03	1.09687500e-02	1.00265625e+00
3.88511500e-06	1.16593750e+00	4.21875000e-03	1.19375000e-02	9.96718750e-01
3.88831500e-06	1.17140625e+00	4.84375000e-03	1.08125000e-02	9.97500000e-01
3.89151500e-06	1.17140625e+00	5.09375000e-03	1.11875000e-02	9.93593750e-01
3.89471500e-06	1.18046875e+00	4.96875000e-03	1.25625000e-02	1.00140625e+00
3.89791500e-06	1.18078125e+00	4.59375000e-03	1.29375000e-02	9.94687500e-01
3.90111500e-06	1.18125000e+00	4.96875000e-03	1.19375000e-02	9.97343750e-01
3.90431500e-06	1.18781250e+00	5.96875000e-03	1.25625000e-02	1.00156250e+00
3.90751500e-06	1.19218750e+00	5.46875000e-03	1.25625000e-02	1.00140625e+00
3.91071500e-06	1.18328125e+00	6.21875000e-03	1.34687500e-02	9.96093750e-01
3.91391500e-06	1.19609375e+00	5.96875000e-03	1.38125000e-02	9.94843750e-01
3.91711500e-06	1.20171875e+00	5.34375000e-03	1.34375000e-02	1.00265625e+00
3.92031500e-06	1.19453125e+00	4.59375000e-03	1.39375000e-02	9.96718750e-01
3.92351500e-06	1.20250000e+00	5.59375000e-03	1.42187500e-02	9.90625000e-01
3.92671500e-06	1.20453125e+00	6.09375000e-03	1.35937500e-02	9.93906250e-01
3.92991500e-06	1.20328125e+00	5.59375000e-03	1.73437500e-02	9.89218750e-01
3.93311500e-06	1.20734375e+00	4.59375000e-03	1.92812500e-02	9.95156250e-01
3.93631500e-06	1.20375000e+00	3.96875000e-03	2.36562500e-02	9.85625000e-01
3.93951500e-06	1.21015625e+00	6.93750000e-03	3.00312500e-02	9.90468750e-01
3.94271500e-06	1.20968750e+00	6.71875000e-03	3.50937500e-02	9.90781250e-01
3.94591500e-06	1.20140625e+00	7.31250000e-03	4.30625000e-02	9.78593750e-01
3.94911500e-06	1.22437500e+00	6.09375000e-03	4.89375000e-02	9.82343750e-01
3.95231500e-06	1.21281250e+00	5.71875000e-03	5.31875000e-02	9.60468750e-01
3.95551500e-06	1.21187500e+00	7.31250000e-03	5.69062500e-02	9.51875000e-01
3.95871500e-06	1.21265625e+00	5.71875000e-03	5.69687500e-02	9.27812500e-01
3.96191500e-06	1.21359375e+00	5.96875000e-03	5.77187500e-02	9.30156250e-01
3.96511500e-06	1.21187500e+00	8.21875000e-03	5.89687500e-02	9.10937500e-01
3.96831500e-06	1.21671875e+00	7.81250000e-03	5.58437500e-02	8.96250000e-01
3.97151500e-06	1.21984375e+00	6.09375000e-03	5.69687500e-02	8.87187500e-01
3.97471500e-06	1.22750000e+00	6.59375000e-03	5.75937500e-02	8.71718750e-01
3.97791500e-06	1.22281250e+00	6.40625000e-03	5.67500000e-02	8.73125000e-01
3.98111500e-06	1.22437500e+00	6.59375000e-03	5.68437500e-02	8.54843750e-01
3.98431500e-06	1.22250000e+00	6.75000000e-03	5.54687500e-02	8.43437500e-01
3.98751500e-06	1.22734375e+00	6.93750000e-03	5.43750000e-02	8.28437500e-01
3.99071500e-06	1.23171875e+00	7.53125000e-03	5.28750000e-02	8.22656250e-01
3.99391500e-06	1.23703125e+00	6.50000000e-03	5.16250000e-02	8.18906250e-01
3.99711500e-06	1.23218750e+00	8.03125000e-03	5.01250000e-02	7.96718750e-01
4.00031500e-06	1.24343750e+00	7.65625000e-03	4.99687500e-02	7.97812500e-01
4.00351500e-06	1.23609375e+00	7.65625000e-03	4.97500000e-02	7.87500000e-01
4.00671500e-06	1.23375000e+00	8.37500000e-03	4.80625000e-02	7.82656250e-01
4.00991500e-06	1.23250000e+00	8.50000000e-03	4.71562500e-02	7.78906250e-01
4.01311500e-06	1.23656250e+00	7.37500000e-03	4.83125000e-02	7.58906250e-01
4.01631500e-06	1.23640625e+00	9.65625000e-03	4.55937500e-02	7.60000000e-01
4.01951500e-06	1.23765625e+00	8.87500000e-03	4.71250000e-02	7.47656250e-01
4.02271500e-06	1.23031250e+00	8.59375000e-03	4.31250000e-02	7.38906250e-01
4.02591500e-06	1.23781250e+00	9.21875000e-03	4.36875000e-02	7.33593750e-01
4.02911500e-06	1.24234375e+00	8.87500000e-03	4.26250000e-02	7.25468750e-01
4.03231500e-06	1.24640625e+00	8.96875000e-03	4.18437500e-02	7.11406250e-01
4.03551500e-06	1.23343750e+00	9.84375000e-03	4.16875000e-02	7.11406250e-01
4.03871500e-06	1.23859375e+00	1.05937500e-02	4.01250000e-02	7.05156250e-01
4.04191500e-06	1.24906250e+00	1.05000000e-02	3.95000000e-02	6.90000000e-01
4.04511500e-06	1.23312500e+00	1.14375000e-02	3.88750000e-02	6.87343750e-01
4.04831500e-06	1.24062500e+00	1.05000000e-02	3.78437500e-02	6.72812500e-01
4.05151500e-06	1.24671875e+00	1.19687500e-02	3.81875000e-02	6.73125000e-01
4.05471500e-06	1.23578125e+00	1.13125000e-02	3.71875000e-02	6.61250000e-01
4.05791500e-06	1.23640625e+00	1.19375000e-02	3.62500000e-02	6.59375000e-01
4.06111500e-06	1.23046875e+00	1.28437500e-02	3.46875000e-02	6.61250000e-01
4.06431500e-06	1.23546875e+00	1.34687500e-02	3.57812500e-02	6.50781250e-01
4.06751500e-06	1.23234375e+00	1.41250000e-02	3.49687500e-02	6.46875000e-01
4.07071500e-06	1.23281250e+00	1.47500000e-02	3.41562500e-02	6.37187500e-01
4.07391500e-06	1.23812500e+00	1.56250000e-02	3.35312500e-02	6.34375000e-01
4.07711500e-06	1.22828125e+00	1.81562500e-02	3.27812500e-02	6.30156250e-01
4.08031500e-06	1.23484375e+00	2.22187500e-02	3.19687500e-02	6.22031250e-01
4.08351500e-06	1.22609375e+00	2.69687500e-02	3.19375000e-02	6.11250000e-01
4.08671500e-06	1.23078125e+00	3.54062500e-02	2.99375000e-02	6.03281250e-01
4.08991500e-06	1.21937500e+00	4.80000000e-02	3.09375000e-02	6.00781250e-01
4.09311500e-06	1.20781250e+00	6.30625000e-02	2.90625000e-02	6.02187500e-01
4.09631500e-06	1.18671875e+00	7.53125000e-02	2.74375000e-02	5.95468750e-01
4.09951500e-06	1.18265625e+00	8.30000000e-02	2.66562500e-02	5.84843750e-01
4.10271500e-06	1.16031250e+00	8.76250000e-02	2.86562500e-02	5.98125000e-01
4.10591500e-06	1.13218750e+00	9.34687500e-02	2.80312500e-02	5.80781250e-01
4.10911500e-06	1.12062500e+00	9.69687500e-02	2.62812500e-02	5.78593750e-01
4.11231500e-06	1.09718750e+00	1.00843750e-01	2.59375000e-02	5.71562500e-01
4.11551500e-06	1.06890625e+00	1.02718750e-01	2.49062500e-02	5.70000000e-01
4.11871500e-06	1.04328125e+00	1.03093750e-01	2.52187500e-02	5.72187500e-01
4.12191500e-06	1.00953125e+00	1.06343750e-01	2.63437500e-02	5.67343750e-01
4.12511500e-06	9.86718750e-01	1.06687500e-01	2.40312500e-02	5.68125000e-01
4.12831500e-06	9.66406250e-01	1.05093750e-01	2.40000000e-02	5.53593750e-01
4.13151500e-06	9.30000000e-01	1.03843750e-01	2.40625000e-02	5.61875000e-01
4.13471500e-06	9.04687500e-01	1.01343750e-01	2.26562500e-02	5.57031250e-01
4.13791500e-06	8.85781250e-01	1.00468750e-01	2.21250000e-02	5.61406250e-01
4.14111500e-06	8.56406250e-01	9.91875000e-02	2.33750000e-02	5.54375000e-01
4.14431500e-06	8.39062500e-01	9.64687500e-02	2.25000000e-02	5.52187500e-01
4.14751500e-06	8.06562500e-01	9.54687500e-02	2.25000000e-02	5.50000000e-01
4.15071500e-06	7.86875000e-01	9.18437500e-02	2.20000000e-02	5.35625000e-01
4.15391500e-06	7.70312500e-01	8.91562500e-02	2.15000000e-02	5.40468750e-01
4.15711500e-06	7.44531250e-01	8.76250000e-02	2.17500000e-02	5.47968750e-01
4.16031500e-06	7.28906250e-01	8.45000000e-02	2.13750000e-02	5.38125000e-01
4.16351500e-06	7.02187500e-01	8.00625000e-02	2.28750000e-02	5.37812500e-01
4.16671500e-06	6.86093750e-01	7.66875000e-02	2.08750000e-02	5.35781250e-01
4.16991500e-06	6.55625000e-01	7.44062500e-02	2.16562500e-02	5.31875000e-01
4.17311500e-06	6.43750000e-01	7.34687500e-02	2.04062500e-02	5.31250000e-01
4.17631500e-06	6.24531250e-01	6.93125000e-02	2.05000000e-02	5.34843750e-01
4.17951500e-06	6.16406250e-01	6.78125000e-02	1.98125000e-02	5.21875000e-01
4.18271500e-06	5.92968750e-01	6.46562500e-02	2.06562500e-02	5.28125000e-01
4.18591500e-06	5.73750000e-01	6.30937500e-02	1.96562500e-02	5.29687500e-01
4.18911500e-06	5.49218750e-01	6.25312500e-02	1.88437500e-02	5.17656250e-01
4.19231500e-06	5.39843750e-01	5.87500000e-02	1.93437500e-02	5.14218750e-01
4.19551500e-06	5.14375000e-01	5.72500000e-02	1.91875000e-02	5.12343750e-01
4.19871500e-06	5.02343750e-01	5.44687500e-02	1.93750000e-02	5.07343750e-01
4.20191500e-06	4.97343750e-01	5.31562500e-02	1.85625000e-02	5.06406250e-01
4.20511500e-06	4.83437500e-01	5.20000000e-02	1.83125000e-02	4.96718750e-01
4.20831500e-06	4.73281250e-01	4.91250000e-02	1.94687500e-02	5.00781250e-01
4.21151500e-06	4.66406250e-01	4.71250000e-02	1.80312500e-02	4.95312500e-01
4.21471500e-06	4.47656250e-01	4.50312500e-02	1.70000000e-02	5.02656250e-01
4.21791500e-06	4.45937500e-01	4.40625000e-02	1.74687500e-02	4.94687500e-01
4.22111500e-06	4.38125000e-01	4.15937500e-02	1.65937500e-02	5.01406250e-01
4.22431500e-06	4.28125000e-01	4.15625000e-02	1.63437500e-02	4.93281250e-01
4.22751500e-06	4.21093750e-01	3.85000000e-02	1.55937500e-02	5.01250000e-01
4.23071500e-06	4.20468750e-01	3.85312500e-02	1.79375000e-02	4.92812500e-01
4.23391500e-06	4.06562500e-01	3.66875000e-02	1.56250000e-02	4.99687500e-01
4.23711500e-06	4.04375000e-01	3.55625000e-02	1.63750000e-02	4.94375000e-01
4.24031500e-06	4.02968750e-01	3.30937500e-02	1.57500000e-02	4.98593750e-01
4.24351500e-06	3.89531250e-01	3.22187500e-02	1.56250000e-02	4.92343750e-01
4.24671500e-06	3.90312500e-01	2.95312500e-02	1.53437500e-02	5.00781250e-01
4.24991500e-06	3.91718750e-01	2.86562500e-02	1.52187500e-02	5.01406250e-01
4.25311500e-06	3.90156250e-01	2.60937500e-02	1.25937500e-02	5.08281250e-01
4.25631500e-06	3.80937500e-01	2.54687500e-02	1.51875000e-02	5.06406250e-01
4.25951500e-06	3.77656250e-01	2.38437500e-02	1.48125000e-02	4.98437500e-01
4.26271500e-06	3.75625000e-01	2.22187500e-02	1.34375000e-02	5.05000000e-01
4.26591500e-06	3.76250000e-01	2.03437500e-02	1.34375000e-02	5.09062500e-01
4.26911500e-06	3.60000000e-01	2.08750000e-02	1.13125000e-02	5.03906250e-01
4.27231500e-06	3.74062500e-01	1.78125000e-02	1.09375000e-02	5.03593750e-01
4.27551500e-06	3.78281250e-01	1.63750000e-02	1.01875000e-02	5.10468750e-01
4.27871500e-06	3.65312500e-01	1.60000000e-02	1.03125000e-02	5.04843750e-01
4.28191500e-06	3.65625000e-01	1.21250000e-02	1.20625000e-02	5.07187500e-01
4.28511500e-06	3.66718750e-01	1.25625000e-02	1.09375000e-02	4.99062500e-01
4.28831500e-06	3.71250000e-01	1.07187500e-02	1.04687500e-02	5.05625000e-01
4.29151500e-06	3.75468750e-01	9.34375000e-03	1.05937500e-02	5.08906250e-01
4.29471500e-06	3.64218750e-01	7.90625000e-03	1.01562500e-02	4.98281250e-01
4.29791500e-06	3.66718750e-01	7.90625000e-03	9.25000000e-03	5.08125000e-01
4.30111500e-06	3.69843750e-01	5.09375000e-03	1.00937500e-02	5.10156250e-01
4.30431500e-06	3.69843750e-01	4.21875000e-03	7.78125000e-03	5.04687500e-01
4.30751500e-06	3.74062500e-01	2.96875000e-03	8.25000000e-03	5.14687500e-01
4.31071500e-06	3.88906250e-01	3.03125000e-03	8.12500000e-03	5.11250000e-01
4.31391500e-06	3.85312500e-01	1.18750000e-03	9.12500000e-03	5.15156250e-01
4.31711500e-06	3.82187500e-01	2.31250000e-03	6.75000000e-03	5.19531250e-01
4.32031500e-06	3.89218750e-01	1.06250000e-03	8.46875000e-03	5.16406250e-01
4.32351500e-06	4.01875000e-01	2.78125000e-03	7.12500000e-03	5.15625000e-01
4.32671500e-06	4.04062500e-01	2.78125000e-03	8.59375000e-03	5.23437500e-01
4.32991500e-06	3.94531250e-01	2.06250000e-03	6.34375000e-03	5.18906250e-01
4.33311500e-06	4.10000000e-01	1.87500000e-04	6.59375000e-03	5.21562500e-01
4.33631500e-06	4.19218750e-01	-9.37500000e-05	5.87500000e-03	5.26718750e-01
4.33951500e-06	4.14062500e-01	2.06250000e-03	5.68750000e-03	5.20625000e-01
4.34271500e-06	4.19687500e-01	1.18750000e-03	5.43750000e-03	5.26562500e-01
4.34591500e-06	4.15468750e-01	8.12500000e-04	4.40625000e-03	5.34531250e-01
4.34911500e-06	4.23281250e-01	1.31250000e-03	4.78125000e-03	5.29375000e-01
4.35231500e-06	4.30937500e-01	2.56250000e-03	5.15625000e-03	5.33750000e-01
4.35551500e-06	4.32187500e-01	9.37500000e-04	4.21875000e-03	5.30000000e-01
4.35871500e-06	4.36406250e-01	4.06250000e-04	3.90625000e-03	5.33125000e-01
4.36191500e-06	4.43906250e-01	1.71875000e-03	5.46875000e-03	5.46250000e-01
4.36511500e-06	4.35625000e-01	1.43750000e-03	3.37500000e-03	5.38750000e-01
4.36831500e-06	4.43906250e-01	4.06250000e-04	3.96875000e-03	5.39687500e-01
4.37151500e-06	4.50156250e-01	5.31250000e-04	4.37500000e-03	5.46562500e-01
4.37471500e-06	4.52656250e-01	7.18750000e-04	1.87500000e-03	5.48125000e-01
4.37791500e-06	4.55937500e-01	1.09375000e-03	5.03125000e-03	5.60156250e-01
4.38111500e-06	4.60781250e-01	6.25000000e-05	4.37500000e-03	5.55000000e-01
4.38431500e-06	4.62656250e-01	-3.12500000e-04	4.90625000e-03	5.54531250e-01
4.38751500e-06	4.70781250e-01	7.81250000e-04	4.75000000e-03	5.64531250e-01
4.39071500e-06	4.68125000e-01	1.68750000e-03	3.75000000e-03	5.67500000e-01
4.39391500e-06	4.78906250e-01	1.03125000e-03	3.15625000e-03	5.67187500e-01
4.39711500e-06	4.77812500e-01	1.56250000e-03	4.53125000e-03	5.65000000e-01
4.40031500e-06	4.85000000e-01	9.37500000e-04	3.59375000e-03	5.76093750e-01
4.40351500e-06	4.88437500e-01	1.56250000e-03	3.75000000e-03	5.76250000e-01
4.40671500e-06	4.97187500e-01	1.31250000e-03	3.62500000e-03	5.78437500e-01
4.40991500e-06	5.00781250e-01	5.93750000e-04	3.87500000e-03	5.82343750e-01
4.41311500e-06	5.02031250e-01	-1.87500000e-04	2.75000000e-03	5.84843750e-01
4.41631500e-06	5.01718750e-01	-9.37500000e-05	3.46875000e-03	5.76250000e-01
4.41951500e-06	5.06250000e-01	1.68750000e-03	3.50000000e-03	5.97031250e-01
4.42271500e-06	5.16562500e-01	3.12500000e-05	2.84375000e-03	5.82968750e-01
4.42591500e-06	5.27812500e-01	5.62500000e-04	2.84375000e-03	6.01093750e-01
4.42911500e-06	5.20312500e-01	2.90625000e-03	2.00000000e-03	5.88437500e-01
4.43231500e-06	5.23593750e-01	1.15625000e-03	3.71875000e-03	5.98750000e-01
4.43551500e-06	5.33281250e-01	2.06250000e-03	2.37500000e-03	6.05156250e-01
4.43871500e-06	5.34687500e-01	9.06250000e-04	2.96875000e-03	5.92500000e-01
4.44191500e-06	5.38906250e-01	2.18750000e-03	2.21875000e-03	6.09062500e-01
4.44511500e-06	5.37812500e-01	1.81250000e-03	2.75000000e-03	6.06875000e-01
4.44831500e-06	5.49375000e-01	6.25000000e-05	3.00000000e-03	6.06562500e-01
4.45151500e-06	5.47656250e-01	-3.43750000e-04	2.59375000e-03	6.11406250e-01
4.45471500e-06	5.43281250e-01	1.31250000e-03	5.93750000e-04	6.18125000e-01
4.45791500e-06	5.69218750e-01	1.46875000e-03	2.09375000e-03	6.20625000e-01
4.46111500e-06	5.62500000e-01	1.93750000e-03	2.71875000e-03	6.25625000e-01
4.46431500e-06	5.63906250e-01	2.31250000e-03	2.21875000e-03	6.43593750e-01
4.46751500e-06	5.66406250e-01	2.56250000e-03	2.75000000e-03	6.40781250e-01
4.47071500e-06	5.67656250e-01	1.84375000e-03	2.21875000e-03	6.31875000e-01
4.47391500e-06	5.63437500e-01	6.25000000e-05	2.37500000e-03	6.33125000e-01
4.47711500e-06	5.72812500e-01	1.40625000e-03	2.34375000e-03	6.37500000e-01
4.48031500e-06	5.75156250e-01	2.18750000e-03	3.71875000e-03	6.38750000e-01
4.48351500e-06	5.79218750e-01	2.06250000e-03	2.00000000e-03	6.38125000e-01
4.48671500e-06	5.87343750e-01	5.31250000e-04	2.21875000e-03	6.47968750e-01
4.48991500e-06	5.84218750e-01	1.56250000e-04	3.09375000e-03	6.46562500e-01
4.49311500e-06	5.97343750e-01	1.93750000e-03	2.46875000e-03	6.55000000e-01
4.49631500e-06	6.04062500e-01	2.56250000e-03	1.62500000e-03	6.60312500e-01
4.49951500e-06	6.07656250e-01	6.56250000e-04	2.65625000e-03	6.63750000e-01
4.50271500e-06	6.09843750e-01	1.31250000e-03	2.84375000e-03	6.64843750e-01
4.50591500e-06	6.10312500e-01	2.59375000e-03	3.75000000e-03	6.64218750e-01
4.50911500e-06	6.12187500e-01	1.56250000e-03	2.84375000e-03	6.76250000e-01
4.51231500e-06	6.22656250e-01	1.06250000e-03	3.50000000e-03	6.83281250e-01
4.51551500e-06	6.22343750e-01	1.56250000e-03	2.62500000e-03	6.79375000e-01
4.51871500e-06	6.23906250e-01	2.78125000e-03	2.87500000e-03	6.75781250e-01
4.52191500e-06	6.25937500e-01	2.18750000e-03	2.21875000e-03	6.72343750e-01
4.52511500e-06	6.33281250e-01	1.31250000e-03	2.90625000e-03	6.76093750e-01
4.52831500e-06	6.23750000e-01	8.12500000e-04	2.21875000e-03	6.80156250e-01
4.53151500e-06	6.28125000e-01	1.43750000e-03	2.34375000e-03	6.85625000e-01
4.53471500e-06	6.42968750e-01	2.06250000e-03	1.96875000e-03	6.87343750e-01
4.53791500e-06	6.43593750e-01	8.12500000e-04	4.00000000e-03	6.94843750e-01
4.54111500e-06	6.53593750e-01	6.56250000e-04	2.09375000e-03	6.96093750e-01
4.54431500e-06	6.51718750e-01	2.90625000e-03	3.71875000e-03	6.98750000e-01
4.54751500e-06	6.59531250e-01	2.84375000e-03	2.62500000e-03	6.99375000e-01
4.55071500e-06	6.62812500e-01	2.09375000e-03	3.75000000e-03	7.04062500e-01
4.55391500e-06	6.62812500e-01	1.43750000e-03	3.59375000e-03	7.11406250e-01
4.55711500e-06	6.70937500e-01	1.81250000e-03	2.84375000e-03	7.11250000e-01
4.56031500e-06	6.73281250e-01	1.81250000e-03	3.12500000e-03	7.06093750e-01
4.56351500e-06	6.80156250e-01	2.62500000e-03	3.00000000e-03	7.21875000e-01
4.56671500e-06	6.85468750e-01	1.43750000e-03	3.12500000e-03	7.08593750e-01
4.56991500e-06	6.81875000e-01	1.59375000e-03	2.59375000e-03	7.10156250e-01
4.57311500e-06	6.83906250e-01	2.43750000e-03	2.59375000e-03	7.19843750e-01
4.57631500e-06	6.89687500e-01	1.84375000e-03	3.09375000e-03	7.17656250e-01
4.57951500e-06	6.85000000e-01	1.68750000e-03	3.68750000e-03	7.15312500e-01
4.58271500e-06	6.87343750e-01	1.43750000e-03	2.62500000e-03	7.29218750e-01
4.58591500e-06	6.87187500e-01	6.56250000e-04	1.96875000e-03	7.21875000e-01
4.58911500e-06	6.91875000e-01	1.18750000e-03	3.71875000e-03	7.28281250e-01
4.59231500e-06	6.95312500e-01	1.43750000e-03	3.50000000e-03	7.24687500e-01
4.59551500e-06	7.01093750e-01	1.68750000e-03	3.37500000e-03	7.32500000e-01
4.59871500e-06	7.05937500e-01	2.56250000e-03	3.12500000e-03	7.25625000e-01
4.60191500e-06	7.10937500e-01	1.43750000e-03	3.62500000e-03	7.35000000e-01
4.60511500e-06	7.20937500e-01	1.93750000e-03	2.75000000e-03	7.42031250e-01
4.60831500e-06	7.15312500e-01	2.31250000e-03	3.09375000e-03	7.49843750e-01
4.61151500e-06	7.16406250e-01	2.78125000e-03	3.12500000e-03	7.55000000e-01
4.61471500e-06	7.15312500e-01	1.31250000e-03	3.87500000e-03	7.45781250e-01
4.61791500e-06	7.25625000e-01	4.37500000e-04	3.84375000e-03	7.49531250e-01
4.62111500e-06	7.25000000e-01	2.31250000e-03	3.00000000e-03	7.56406250e-01
4.62431500e-06	7.28281250e-01	2.78125000e-03	3.00000000e-03	7.60156250e-01
4.62751500e-06	7.37500000e-01	8.12500000e-04	2.59375000e-03	7.57500000e-01
4.63071500e-06	7.43281250e-01	1.31250000e-03	3.37500000e-03	7.66406250e-01
4.63391500e-06	7.43906250e-01	1.68750000e-03	3.12500000e-03	7.60156250e-01
4.63711500e-06	7.52812500e-01	1.31250000e-03	2.09375000e-03	7.58281250e-01
4.64031500e-06	7.51093750e-01	1.68750000e-03	3.12500000e-03	7.62343750e-01
4.64351500e-06	7.49531250e-01	1.56250000e-03	3.59375000e-03	7.60156250e-01
4.64671500e-06	7.51562500e-01	2.56250000e-03	2.59375000e-03	7.54687500e-01
4.64991500e-06	7.53750000e-01	1.81250000e-03	3.62500000e-03	7.62812500e-01
4.65311500e-06	7.57500000e-01	1.71875000e-03	4.21875000e-03	7.61875000e-01
4.65631500e-06	7.61093750e-01	2.06250000e-03	3.87500000e-03	7.63593750e-01
4.65951500e-06	7.72656250e-01	3.40625000e-03	4.87500000e-03	7.69062500e-01
4.66271500e-06	7.72812500e-01	2.06250000e-03	3.00000000e-03	7.65781250e-01
4.66591500e-06	7.68750000e-01	1.06250000e-03	2.87500000e-03	7.75781250e-01
4.66911500e-06	7.77812500e-01	2.56250000e-03	4.25000000e-03	7.84375000e-01
4.67231500e-06	7.88593750e-01	2.43750000e-03	3.53125000e-03	7.87968750e-01
4.67551500e-06	7.87187500e-01	2.62500000e-03	4.65625000e-03	7.89843750e-01
4.67871500e-06	7.80000000e-01	1.06250000e-03	3.96875000e-03	7.81250000e-01
4.68191500e-06	7.96875000e-01	2.56250000e-03	4.00000000e-03	7.83750000e-01
4.68511500e-06	7.91718750e-01	2.90625000e-03	3.75000000e-03	7.78593750e-01
4.68831500e-06	7.97968750e-01	1.31250000e-03	3.00000000e-03	7.78906250e-01
4.69151500e-06	7.99687500e-01	2.87500000e-03	3.62500000e-03	7.90625000e-01
4.69471500e-06	8.05156250e-01	2.06250000e-03	4.12500000e-03	7.85937500e-01
4.69791500e-06	8.00156250e-01	1.06250000e-03	3.75000000e-03	7.92187500e-01
4.70111500e-06	8.06250000e-01	2.56250000e-03	3.12500000e-03	7.92812500e-01
4.70431500e-06	8.10156250e-01	2.56250000e-03	2.62500000e-03	8.05781250e-01
4.70751500e-06	8.13281250e-01	1.93750000e-03	2.46875000e-03	7.97656250e-01
4.71071500e-06	8.11406250e-01	2.93750000e-03	4.65625000e-03	8.10000000e-01
4.71391500e-06	8.24218750e-01	2.78125000e-03	3.50000000e-03	8.04843750e-01
4.71711500e-06	8.25781250e-01	1.31250000e-03	3.00000000e-03	8.13437500e-01
4.72031500e-06	8.32656250e-01	2.43750000e-03	4.12500000e-03	8.11093750e-01
4.72351500e-06	8.29531250e-01	1.96875000e-03	3.78125000e-03	8.10156250e-01
4.72671500e-06	8.30781250e-01	2.31250000e-03	5.28125000e-03	8.16250000e-01
4.72991500e-06	8.22187500e-01	1.93750000e-03	4.15625000e-03	8.16093750e-01
4.73311500e-06	8.43593750e-01	1.93750000e-03	5.15625000e-03	8.28437500e-01
4.73631500e-06	8.45937500e-01	3.71875000e-03	5.46875000e-03	8.27187500e-01
4.73951500e-06	8.37500000e-01	2.56250000e-03	3.34375000e-03	8.33593750e-01
4.74271500e-06	8.50781250e-01	2.84375000e-03	7.37500000e-03	8.43437500e-01
4.74591500e-06	8.52343750e-01	1.93750000e-03	5.28125000e-03	8.49687500e-01
4.74911500e-06	8.63593750e-01	3.21875000e-03	7.53125000e-03	8.46093750e-01
4.75231500e-06	8.64218750e-01	2.28125000e-03	3.34375000e-03	8.55312500e-01
4.75551500e-06	8.65000000e-01	2.96875000e-03	4.12500000e-03	8.44218750e-01
4.75871500e-06	8.70156250e-01	2.56250000e-03	5.03125000e-03	8.47031250e-01
4.76191500e-06	8.67812500e-01	2.43750000e-03	4.03125000e-03	8.52500000e-01
4.76511500e-06	8.72031250e-01	2.06250000e-03	4.03125000e-03	8.50312500e-01
4.76831500e-06	8.71406250e-01	2.18750000e-03	4.37500000e-03	8.48281250e-01
4.77151500e-06	8.76875000e-01	2.18750000e-03	4.00000000e-03	8.60937500e-01
4.77471500e-06	8.72187500e-01	1.68750000e-03	4.65625000e-03	8.61250000e-01
4.77791500e-06	8.78593750e-01	1.18750000e-03	4.25000000e-03	8.56406250e-01
4.78111500e-06	8.79375000e-01	1.59375000e-03	3.65625000e-03	8.53437500e-01
4.78431500e-06	8.88437500e-01	2.90625000e-03	3.12500000e-03	8.49218750e-01
4.78751500e-06	8.82187500e-01	3.65625000e-03	4.25000000e-03	8.57968750e-01
4.79071500e-06	8.85625000e-01	1.81250000e-03	2.87500000e-03	8.58281250e-01
4.79391500e-06	8.92968750e-01	1.93750000e-03	3.62500000e-03	8.68906250e-01
4.79711500e-06	9.02812500e-01	5.31250000e-04	3.81250000e-03	8.73125000e-01
4.80031500e-06	8.91093750e-01	2.46875000e-03	2.62500000e-03	8.63906250e-01
4.80351500e-06	9.03593750e-01	3.15625000e-03	4.28125000e-03	8.73593750e-01
4.80671500e-06	9.05312500e-01	3.12500000e-04	5.59375000e-03	8.78593750e-01
4.80991500e-06	9.09687500e-01	2.90625000e-03	5.15625000e-03	8.80000000e-01
4.81311500e-06	8.95312500e-01	3.03125000e-03	4.78125000e-03	8.72656250e-01
4.81631500e-06	9.12500000e-01	8.12500000e-04	4.28125000e-03	8.76093750e-01
4.81951500e-06	9.13125000e-01	1.06250000e-03	4.40625000e-03	8.81718750e-01
4.82271500e-06	9.15312500e-01	3.03125000e-03	5.28125000e-03	8.87656250e-01
4.82591500e-06	9.17812500e-01	2.62500000e-03	5.28125000e-03	8.90937500e-01
4.82911500e-06	9.33437500e-01	3.65625000e-03	4.25000000e-03	8.92031250e-01
4.83231500e-06	9.14687500e-01	3.34375000e-03	4.62500000e-03	8.89062500e-01
4.83551500e-06	9.21093750e-01	2.56250000e-03	5.03125000e-03	8.94218750e-01
4.83871500e-06	9.21250000e-01	3.15625000e-03	4.65625000e-03	9.02187500e-01
4.84191500e-06	9.34687500e-01	2.90625000e-03	4.34375000e-03	8.98750000e-01
4.84511500e-06	9.32343750e-01	1.09375000e-03	4.28125000e-03	8.96093750e-01
4.84831500e-06	9.36093750e-01	2.62500000e-03	4.78125000e-03	9.02343750e-01
4.85151500e-06	9.35468750e-01	4.09375000e-03	4.37500000e-03	8.97968750e-01
4.85471500e-06	9.29843750e-01	2.56250000e-03	4.62500000e-03	9.05937500e-01
4.85791500e-06	9.46093750e-01	4.09375000e-03	5.12500000e-03	9.03750000e-01
4.86111500e-06	9.44843750e-01	2.87500000e-03	5.28125000e-03	9.04687500e-01
4.86431500e-06	9.40156250e-01	2.78125000e-03	5.81250000e-03	9.03906250e-01
4.86751500e-06	9.42187500e-01	2.90625000e-03	6.21875000e-03	9.09062500e-01
4.87071500e-06	9.51406250e-01	1.18750000e-03	5.71875000e-03	9.02500000e-01
4.87391500e-06	9.49375000e-01	2.84375000e-03	5.96875000e-03	9.02187500e-01
4.87711500e-06	9.49531250e-01	2.03125000e-03	5.43750000e-03	9.16406250e-01
4.88031500e-06	9.60312500e-01	2.18750000e-03	5.90625000e-03	9.06562500e-01
4.88351500e-06	9.59062500e-01	3.21875000e-03	4.93750000e-03	9.05468750e-01
4.88671500e-06	9.62031250e-01	2.84375000e-03	5.71875000e-03	9.19218750e-01
4.88991500e-06	9.59062500e-01	2.75000000e-03	4.87500000e-03	9.18437500e-01
4.89311500e-06	9.66250000e-01	1.68750000e-03	3.75000000e-03	9.18906250e-01
4.89631500e-06	9.79062500e-01	3.09375000e-03	5.28125000e-03	9.20781250e-01
4.89951500e-06	9.75625000e-01	2.31250000e-03	4.50000000e-03	9.20312500e-01
4.90271500e-06	9.79375000e-01	2.62500000e-03	5.96875000e-03	9.22656250e-01
4.90591500e-06	9.79531250e-01	2.96875000e-03	4.50000000e-03	9.22187500e-01
4.90911500e-06	9.76406250e-01	2.18750000e-03	5.59375000e-03	9.22812500e-01
4.91231500e-06	9.83125000e-01	3.59375000e-03	5.59375000e-03	9.28125000e-01
4.91551500e-06	9.85625000e-01	3.56250000e-03	5.43750000e-03	9.33593750e-01
4.91871500e-06	9.82500000e-01	3.43750000e-03	4.00000000e-03	9.22968750e-01
4.92191500e-06	1.00125000e+00	3.21875000e-03	4.25000000e-03	9.39687500e-01
4.92511500e-06	1.00296875e+00	2.21875000e-03	5.59375000e-03	9.40156250e-01
4.92831500e-06	1.00046875e+00	2.78125000e-03	6.21875000e-03	9.38437500e-01
4.93151500e-06	9.96093750e-01	3.59375000e-03	5.68750000e-03	9.33906250e-01
4.93471500e-06	1.00031250e+00	4.21875000e-03	6.56250000e-03	9.36093750e-01
4.93791500e-06	1.00765625e+00	4.06250000e-03	6.31250000e-03	9.32812500e-01
4.94111500e-06	1.00546875e+00	2.78125000e-03	5.68750000e-03	9.47031250e-01
4.94431500e-06	1.00609375e+00	2.56250000e-03	5.25000000e-03	9.46718750e-01
4.94751500e-06	1.01953125e+00	1.87500000e-03	6.68750000e-03	9.41718750e-01
4.95071500e-06	1.01859375e+00	2.56250000e-03	6.46875000e-03	9.55156250e-01
4.95391500e-06	1.01890625e+00	4.75000000e-03	6.46875000e-03	9.41875000e-01
4.95711500e-06	1.03250000e+00	3.12500000e-03	5.96875000e-03	9.54062500e-01
4.96031500e-06	1.02218750e+00	2.43750000e-03	6.37500000e-03	9.54375000e-01
4.96351500e-06	1.03984375e+00	3.15625000e-03	6.71875000e-03	9.54531250e-01
4.96671500e-06	1.03421875e+00	4.28125000e-03	6.96875000e-03	9.56250000e-01
4.96991500e-06	1.03203125e+00	2.90625000e-03	5.75000000e-03	9.60000000e-01
4.97311500e-06	1.04750000e+00	3.34375000e-03	7.09375000e-03	9.66406250e-01
4.97631500e-06	1.04062500e+00	3.84375000e-03	5.75000000e-03	9.64531250e-01
4.97951500e-06	1.04515625e+00	3.46875000e-03	6.81250000e-03	9.73750000e-01
4.98271500e-06	1.04234375e+00	3.84375000e-03	4.37500000e-03	9.68750000e-01
4.98591500e-06	1.05171875e+00	3.84375000e-03	7.21875000e-03	9.61250000e-01
4.98911500e-06	1.06484375e+00	3.84375000e-03	6.00000000e-03	9.69531250e-01
4.99231500e-06	1.04765625e+00	3.75000000e-03	6.31250000e-03	9.71093750e-01
4.99551500e-06	1.05015625e+00	4.21875000e-03	7.46875000e-03	9.68281250e-01
4.99871500e-06	1.06468750e+00	2.90625000e-03	6.12500000e-03	9.69375000e-01
5.00191500e-06	1.05640625e+00	4.00000000e-03	5.56250000e-03	9.72656250e-01
5.00511500e-06	1.05703125e+00	4.09375000e-03	6.56250000e-03	9.70937500e-01
5.00831500e-06	1.06671875e+00	2.62500000e-03	6.59375000e-03	9.75625000e-01
5.01151500e-06	1.07484375e+00	3.46875000e-03	6.09375000e-03	9.64687500e-01
5.01471500e-06	1.08062500e+00	2.84375000e-03	6.25000000e-03	9.75468750e-01
5.01791500e-06	1.07062500e+00	4.46875000e-03	7.09375000e-03	9.76406250e-01
5.02111500e-06	1.07750000e+00	3.28125000e-03	6.71875000e-03	9.75468750e-01
5.02431500e-06	1.08718750e+00	3.53125000e-03	7.09375000e-03	9.74375000e-01
5.02751500e-06	1.07734375e+00	3.53125000e-03	6.96875000e-03	9.72500000e-01
5.03071500e-06	1.07656250e+00	4.09375000e-03	6.46875000e-03	9.80625000e-01
5.03391500e-06	1.07968750e+00	3.46875000e-03	7.34375000e-03	9.83437500e-01
5.03711500e-06	1.08062500e+00	5.37500000e-03	6.96875000e-03	9.76562500e-01
5.04031500e-06	1.08828125e+00	4.12500000e-03	6.09375000e-03	9.81250000e-01
5.04351500e-06	1.09281250e+00	3.46875000e-03	6.46875000e-03	9.88906250e-01
5.04671500e-06	1.09765625e+00	2.96875000e-03	7.46875000e-03	9.81093750e-01
5.04991500e-06	1.08968750e+00	3.59375000e-03	5.56250000e-03	9.89375000e-01
5.05311500e-06	1.09234375e+00	3.43750000e-03	7.37500000e-03	9.94062500e-01
5.05631500e-06	1.09578125e+00	3.84375000e-03	6.87500000e-03	1.00000000e+00
5.05951500e-06	1.10656250e+00	4.34375000e-03	5.28125000e-03	9.93750000e-01
5.06271500e-06	1.10187500e+00	3.84375000e-03	7.37500000e-03	9.98437500e-01
5.06591500e-06	1.11390625e+00	2.46875000e-03	8.37500000e-03	1.00203125e+00
5.06911500e-06	1.10250000e+00	3.15625000e-03	7.50000000e-03	1.00046875e+00
5.07231500e-06	1.10843750e+00	2.84375000e-03	7.09375000e-03	9.99375000e-01
5.07551500e-06	1.12078125e+00	2.84375000e-03	6.96875000e-03	1.00281250e+00
5.07871500e-06	1.11421875e+00	4.46875000e-03	7.09375000e-03	1.00734375e+00
5.08191500e-06	1.10812500e+00	3.96875000e-03	7.62500000e-03	1.00390625e+00
5.08511500e-06	1.12375000e+00	3.96875000e-03	7.09375000e-03	9.97968750e-01
5.08831500e-06	1.11562500e+00	2.62500000e-03	6.62500000e-03	9.96406250e-01
5.09151500e-06	1.12312500e+00	2.18750000e-03	7.12500000e-03	1.00281250e+00
5.09471500e-06	1.11796875e+00	3.59375000e-03	6.56250000e-03	9.94062500e-01
5.09791500e-06	1.11000000e+00	3.71875000e-03	7.09375000e-03	9.98125000e-01
5.10111500e-06	1.13421875e+00	3.09375000e-03	8.46875000e-03	1.00484375e+00
5.10431500e-06	1.11453125e+00	3.59375000e-03	8.00000000e-03	9.98125000e-01
5.10751500e-06	1.12718750e+00	4.46875000e-03	8.00000000e-03	1.00953125e+00
5.11071500e-06	1.13234375e+00	4.34375000e-03	6.87500000e-03	1.01140625e+00
5.11391500e-06	1.13406250e+00	4.71875000e-03	8.25000000e-03	1.01265625e+00
5.11711500e-06	1.13078125e+00	4.21875000e-03	8.75000000e-03	1.00828125e+00
5.12031500e-06	1.14046875e+00	4.46875000e-03	8.00000000e-03	1.01453125e+00
5.12351500e-06	1.13500000e+00	4.09375000e-03	9.25000000e-03	1.01593750e+00
5.12671500e-06	1.15093750e+00	3.59375000e-03	9.28125000e-03	1.01937500e+00
5.12991500e-06	1.13703125e+00	4.84375000e-03	1.05312500e-02	1.01046875e+00
5.13311500e-06	1.14843750e+00	3.90625000e-03	8.65625000e-03	1.01171875e+00
5.13631500e-06	1.15562500e+00	5.62500000e-03	1.05000000e-02	1.01171875e+00
5.13951500e-06	1.15046875e+00	3.96875000e-03	1.01562500e-02	1.01250000e+00
5.14271500e-06	1.15468750e+00	5.21875000e-03	8.93750000e-03	1.01843750e+00
5.14591500e-06	1.15750000e+00	3.96875000e-03	1.05625000e-02	1.01093750e+00
5.14911500e-06	1.15781250e+00	5.96875000e-03	1.06250000e-02	1.01843750e+00
5.15231500e-06	1.16703125e+00	3.59375000e-03	1.00625000e-02	1.01312500e+00
5.15551500e-06	1.15906250e+00	4.71875000e-03	1.09375000e-02	1.02156250e+00
5.15871500e-06	1.16546875e+00	5.21875000e-03	1.21875000e-02	1.02234375e+00
5.16191500e-06	1.16703125e+00	4.34375000e-03	1.10625000e-02	1.01203125e+00
5.16511500e-06	1.17343750e+00	4.21875000e-03	1.24375000e-02	1.02250000e+00
5.16831500e-06	1.18171875e+00	5.46875000e-03	1.23125000e-02	1.01890625e+00
5.17151500e-06	1.17406250e+00	5.84375000e-03	1.34375000e-02	1.02109375e+00
5.17471500e-06	1.17578125e+00	3.46875000e-03	1.24375000e-02	1.02125000e+00
5.17791500e-06	1.17390625e+00	4.96875000e-03	1.23125000e-02	1.01843750e+00
5.18111500e-06	1.17593750e+00	3.59375000e-03	1.25625000e-02	1.02203125e+00
5.18431500e-06	1.17328125e+00	5.09375000e-03	1.59062500e-02	1.01781250e+00
5.18751500e-06	1.18046875e+00	5.21875000e-03	1.58750000e-02	1.01531250e+00
5.19071500e-06	1.18296875e+00	4.59375000e-03	2.01562500e-02	1.01671875e+00
5.19391500e-06	1.18234375e+00	4.46875000e-03	2.48437500e-02	1.01156250e+00
5.19711500e-06	1.18109375e+00	4.71875000e-03	3.24375000e-02	1.00125000e+00
5.20031500e-06	1.17750000e+00	4.71875000e-03	3.92812500e-02	9.98281250e-01
5.20351500e-06	1.19218750e+00	6.21875000e-03	4.78750000e-02	9.88437500e-01
5.20671500e-06	1.18328125e+00	4.71875000e-03	5.32500000e-02	9.93906250e-01
5.20991500e-06	1.18781250e+00	6.34375000e-03	5.60000000e-02	9.85468750e-01
5.21311500e-06	1.18640625e+00	6.21875000e-03	5.91250000e-02	9.66406250e-01
5.21631500e-06	1.18640625e+00	4.96875000e-03	6.07187500e-02	9.58906250e-01
5.21951500e-06	1.19046875e+00	5.46875000e-03	5.87812500e-02	9.44687500e-01
5.22271500e-06	1.19031250e+00	5.21875000e-03	6.16250000e-02	9.32343750e-01
5.22591500e-06	1.19703125e+00	5.09375000e-03	5.97187500e-02	9.20937500e-01
5.22911500e-06	1.20156250e+00	3.84375000e-03	6.01250000e-02	9.11093750e-01
5.23231500e-06	1.20031250e+00	4.96875000e-03	5.81250000e-02	9.07343750e-01
5.23551500e-06	1.20421875e+00	5.59375000e-03	5.87500000e-02	8.94062500e-01
5.23871500e-06	1.20468750e+00	5.09375000e-03	5.73750000e-02	8.79531250e-01
5.24191500e-06	1.21421875e+00	5.21875000e-03	5.58437500e-02	8.67968750e-01
5.24511500e-06	1.20531250e+00	4.96875000e-03	5.53437500e-02	8.58281250e-01
5.24831500e-06	1.21890625e+00	5.21875000e-03	5.52187500e-02	8.45937500e-01
5.25151500e-06	1.21687500e+00	6.59375000e-03	5.38437500e-02	8.20000000e-01
5.25471500e-06	1.21781250e+00	5.71875000e-03	5.26250000e-02	8.16718750e-01
5.25791500e-06	1.21125000e+00	3.84375000e-03	5.16562500e-02	8.01406250e-01
5.26111500e-06	1.21359375e+00	5.21875000e-03	5.11875000e-02	7.90468750e-01
5.26431500e-06	1.21921875e+00	4.96875000e-03	4.97187500e-02	7.80000000e-01
[truncated: 29,260 more rows]
