# Supplementary material for: Collective dynamics and long-range order in thermal neuristor networks
Source: Nat Commun. 2024 Aug 14;15:6986. doi: 10.1038/s41467-024-51254-4 (PMC11324871; doi:10.1038/s41467-024-51254-4)
Supplement: Supplementary file 8 — Source Data [file 41467_2024_51254_MOESM8_ESM.zip › Source Data/Fig. 6/Fig. 6a.csv]

# Avalanche size s	Probability P(s)
1.000000000000000000e+00	8.061718654509036908e-01
2.000000000000000000e+00	1.200340979471708619e-01
4.000000000000000000e+00	3.915397956848191974e-02
5.000000000000000888e+00	1.657613733556169075e-02
7.000000000000000000e+00	7.964167133637685414e-03
1.000000000000000000e+01	3.200909278591223053e-03
1.299999999999999822e+01	1.486136450774496387e-03
1.700000000000000000e+01	5.258636671971294706e-04
2.299999999999999645e+01	2.939610561971531320e-04
3.099999999999999645e+01	8.573864139083632791e-05
4.000000000000001421e+01	3.117768777848593434e-05
5.300000000000001421e+01	1.524242513614867935e-05
7.099999999999998579e+01	5.715909426055755815e-06
9.299999999999998579e+01	4.572727540844604313e-06
1.619999999999999432e+02	2.540404189358113366e-06
3.347000000000001364e+03	8.508271735833811936e-05
4.405999999999998181e+03	4.362811598664102092e-03
