# Supplementary material for: Collective dynamics and long-range order in thermal neuristor networks
Source: Nat Commun. 2024 Aug 14;15:6986. doi: 10.1038/s41467-024-51254-4 (PMC11324871; doi:10.1038/s41467-024-51254-4)
Supplement: Supplementary file 8 — Source Data [file 41467_2024_51254_MOESM8_ESM.zip › Source Data/Fig. 6/Fig. 6b.csv]

# Avalanche size s	Probability P(s)
1.000000000000000000e+00	9.752142232140387224e-01
2.000000000000000000e+00	2.269155941761802353e-02
3.000000000000000000e+00	1.787975032166411052e-03
4.000000000000000000e+00	2.755128820685953032e-04
5.000000000000000888e+00	2.640653997832255131e-05
6.000000000000000000e+00	3.689055753092588616e-06
7.000000000000000000e+00	5.704725391380292045e-07
7.999999999999999112e+00	6.338583768200324200e-08
