# Supplementary material for: Collective dynamics and long-range order in thermal neuristor networks
Source: Nat Commun. 2024 Aug 14;15:6986. doi: 10.1038/s41467-024-51254-4 (PMC11324871; doi:10.1038/s41467-024-51254-4)
Supplement: Supplementary file 8 — Source Data [file 41467_2024_51254_MOESM8_ESM.zip › Source Data/Fig. 8/Fig. 8a.csv]

# Avalanche size s	Probability P(s)
1.000000000000000000e+00	4.020289801879488589e-01
2.000000000000000000e+00	1.547258828452076074e-01
3.000000000000000000e+00	7.452411086874057011e-02
4.000000000000000000e+00	6.520859701014800058e-02
5.000000000000000888e+00	4.182493253015717033e-02
6.000000000000000000e+00	3.563980479582460476e-02
7.000000000000000000e+00	2.642846423962732019e-02
7.999999999999999112e+00	2.239034394511793188e-02
9.000000000000000000e+00	1.805915518992803198e-02
1.000000000000000000e+01	1.522443105254925322e-02
1.099999999999999645e+01	1.272211052322846057e-02
1.200000000000000178e+01	1.151093378749571544e-02
1.299999999999999822e+01	1.010870062164381453e-02
1.399999999999999822e+01	8.953716953593175362e-03
1.500000000000000355e+01	8.058950414347357261e-03
1.600000000000000000e+01	7.049636467903403272e-03
1.700000000000000000e+01	6.504995965753775089e-03
1.799999999999999645e+01	5.830679153568520817e-03
1.899999999999999645e+01	5.601584339172248177e-03
2.000000000000000355e+01	5.190942690726100053e-03
2.100000000000000000e+01	4.936777123056273336e-03
2.199999999999999645e+01	4.582760796659014757e-03
2.399999999999999289e+01	4.134513018302535085e-03
2.500000000000000711e+01	3.691020037980695129e-03
2.600000000000000000e+01	3.458034934283354261e-03
2.700000000000000355e+01	3.104018607886095682e-03
2.900000000000000000e+01	2.912529923400155023e-03
2.999999999999999645e+01	2.596119726913227992e-03
3.200000000000000711e+01	2.437050119936193856e-03
3.300000000000000000e+01	2.236916348114544820e-03
3.500000000000000000e+01	2.093624025525178418e-03
3.700000000000000000e+01	1.933041528264395044e-03
3.799999999999999289e+01	1.804229726962340010e-03
4.000000000000001421e+01	1.707404748802406188e-03
4.200000000000000711e+01	1.680604978061710220e-03
4.400000000000000000e+01	1.500354907112190234e-03
4.600000000000000000e+01	1.335882120550338200e-03
4.799999999999999289e+01	1.199649952618467080e-03
5.099999999999998579e+01	1.174435114555984205e-03
5.300000000000001421e+01	1.106355051787280682e-03
5.500000000000000711e+01	1.052395298333567509e-03
5.800000000000000711e+01	9.868367193711122080e-04
6.100000000000001421e+01	8.969278110797449790e-04
6.399999999999998579e+01	8.371326236744287049e-04
6.700000000000000000e+01	7.805073016255387273e-04
7.000000000000001421e+01	7.028456003930916990e-04
7.300000000000000000e+01	6.433385825656323708e-04
7.700000000000000000e+01	5.861369213610285013e-04
8.100000000000000000e+01	5.339422065716891482e-04
8.500000000000002842e+01	4.714814505711960703e-04
8.900000000000000000e+01	4.235012158580145239e-04
9.299999999999998579e+01	4.159367644392696940e-04
9.699999999999998579e+01	3.783954726839560074e-04
1.019999999999999858e+02	3.620130321827886655e-04
1.060000000000000426e+02	3.096670283650743562e-04
1.110000000000000426e+02	2.682570600270311871e-04
1.170000000000000142e+02	2.646117148671408431e-04
1.220000000000000426e+02	2.526094519493990139e-04
1.279999999999999858e+02	2.386764528600156580e-04
1.340000000000000284e+02	2.229197520136233545e-04
1.409999999999999147e+02	2.000617294271848803e-04
1.469999999999999716e+02	1.867338864513011325e-04
1.540000000000000000e+02	1.736427542000855786e-04
1.609999999999999432e+02	1.593166094723402488e-04
1.689999999999999716e+02	1.424278138557956463e-04
1.769999999999999147e+02	1.361060937415588821e-04
1.849999999999999716e+02	1.238648902155106875e-04
1.939999999999999716e+02	9.951456088659874544e-05
2.030000000000000284e+02	8.952468218755795426e-05
2.129999999999999432e+02	8.537023744012030399e-05
2.230000000000000000e+02	7.591958514812999898e-05
2.340000000000000568e+02	6.730200490848977984e-05
2.450000000000000853e+02	6.260484078942156439e-05
2.570000000000000568e+02	5.792208514924617998e-05
2.690000000000000568e+02	5.305922352291021792e-05
2.809999999999999432e+02	4.791373404136839258e-05
2.940000000000000000e+02	4.355794003760763393e-05
3.080000000000000568e+02	3.913342867297329108e-05
3.230000000000000568e+02	3.605001418990396724e-05
3.379999999999999432e+02	3.411927801826242701e-05
3.539999999999998295e+02	3.183426277737322585e-05
3.710000000000001705e+02	2.456221872439500007e-05
3.890000000000000000e+02	2.197293031159214854e-05
4.069999999999998863e+02	2.053208242230741566e-05
4.259999999999999432e+02	1.837081058838031802e-05
4.460000000000000568e+02	1.527298762641814961e-05
4.670000000000001137e+02	1.459373076432677422e-05
4.890000000000000568e+02	1.268572598174600188e-05
5.120000000000001137e+02	1.078756550151437681e-05
5.360000000000002274e+02	9.509596069279224842e-06
5.620000000000000000e+02	7.963455449623685323e-06
5.880000000000000000e+02	6.707947395670024928e-06
6.160000000000002274e+02	6.715380341130621642e-06
6.449999999999996589e+02	5.576081331531908742e-06
6.749999999999998863e+02	5.424095118694454947e-06
7.070000000000002274e+02	4.139163027399772376e-06
7.409999999999996589e+02	3.127487477329798116e-06
7.760000000000001137e+02	3.698176249164142430e-06
8.119999999999995453e+02	2.815494659332055319e-06
8.500000000000002274e+02	2.582442755410325441e-06
8.910000000000002274e+02	2.387690787957553976e-06
9.330000000000003411e+02	2.233314228391333261e-06
9.770000000000000000e+02	1.954541484594939227e-06
1.023000000000000000e+03	1.333550706040123256e-06
1.071000000000000455e+03	1.040939087360805621e-06
1.121999999999999545e+03	1.147136588776689559e-06
1.174999999999999773e+03	1.072631206467521977e-06
1.230000000000000455e+03	8.336334216575942961e-07
1.288000000000000000e+03	8.356917757851439763e-07
1.349000000000000227e+03	6.483815501781289088e-07
1.411999999999999773e+03	4.189542324227909652e-07
1.478999999999999545e+03	3.750442300049961646e-07
1.548000000000000455e+03	2.861402146326015029e-07
1.621000000000000682e+03	2.651160116283904667e-07
1.698000000000000682e+03	2.715444099036608196e-07
1.778000000000000455e+03	2.003129992420235692e-07
1.862000000000000682e+03	1.859699019890757421e-07
1.949999999999999318e+03	1.440847889284730820e-07
2.041999999999999091e+03	1.609457748669114256e-07
2.137999999999999545e+03	1.499658007214719828e-07
2.238000000000000000e+03	1.930456395352358124e-07
2.343999999999999091e+03	1.640965651685388048e-07
2.453999999999999091e+03	1.415346156731018878e-07
2.570000000000000455e+03	1.126040787424201551e-07
2.691999999999998636e+03	1.394368925114255648e-08
2.819000000000000909e+03	3.325033590657071448e-09
