# Supplementary material for: Collective dynamics and long-range order in thermal neuristor networks
Source: Nat Commun. 2024 Aug 14;15:6986. doi: 10.1038/s41467-024-51254-4 (PMC11324871; doi:10.1038/s41467-024-51254-4)
Supplement: Supplementary file 8 — Source Data [file 41467_2024_51254_MOESM8_ESM.zip › Source Data/Fig. 8/Fig. 8b.csv]

# Avalanche size s	Probability P(s)
1.000000000000000000e+00	3.958710374822566047e-01
2.000000000000000000e+00	1.515121870680689042e-01
3.000000000000000000e+00	7.638666857377994501e-02
4.000000000000000000e+00	6.453168321250038475e-02
5.000000000000000888e+00	4.250368246442336184e-02
6.000000000000000000e+00	3.486868250239591460e-02
7.000000000000000000e+00	2.642565595776624407e-02
7.999999999999999112e+00	2.291591326510182547e-02
9.000000000000000000e+00	1.772987555504544621e-02
1.000000000000000000e+01	1.595274091551349832e-02
1.099999999999999645e+01	1.359021262537670263e-02
1.200000000000000178e+01	1.213000251257042444e-02
1.299999999999999822e+01	1.100330526259942106e-02
1.399999999999999822e+01	9.610758099713911234e-03
1.500000000000000355e+01	8.246585722279048056e-03
1.600000000000000000e+01	7.715758966771592980e-03
1.700000000000000000e+01	6.838759828766267229e-03
1.799999999999999645e+01	6.074823297402743086e-03
1.899999999999999645e+01	5.692418496560202115e-03
2.000000000000000355e+01	5.072102033093020719e-03
2.100000000000000000e+01	4.798831022445268664e-03
2.199999999999999645e+01	4.462262413484538968e-03
2.399999999999999289e+01	4.070035571524466267e-03
2.500000000000000711e+01	3.659910787972449168e-03
2.600000000000000000e+01	3.482677512696111255e-03
2.700000000000000355e+01	3.312865335153019394e-03
2.900000000000000000e+01	3.058365336418771268e-03
2.999999999999999645e+01	2.833986263778284515e-03
3.200000000000000711e+01	2.687528717336877624e-03
3.300000000000000000e+01	2.357726403368224765e-03
3.500000000000000000e+01	2.362528290136795689e-03
3.700000000000000000e+01	2.161067313437214574e-03
3.799999999999999289e+01	2.065684380806969214e-03
4.000000000000001421e+01	1.865533009589725663e-03
4.200000000000000711e+01	1.778007709853504821e-03
4.400000000000000000e+01	1.692665085921179775e-03
4.600000000000000000e+01	1.576328465573534473e-03
4.799999999999999289e+01	1.361553166470189351e-03
5.099999999999998579e+01	1.228191674852157017e-03
5.300000000000001421e+01	1.091119634367501874e-03
5.500000000000000711e+01	1.071693819712829380e-03
5.800000000000000711e+01	9.977738658208921713e-04
6.100000000000001421e+01	8.932964506744141492e-04
6.399999999999998579e+01	8.067169771198813913e-04
6.700000000000000000e+01	7.653916485661211959e-04
7.000000000000001421e+01	7.201375035653487418e-04
7.300000000000000000e+01	6.897255540310674162e-04
7.700000000000000000e+01	6.291563004729594120e-04
8.100000000000000000e+01	5.753533419069283526e-04
8.500000000000002842e+01	5.587650057973204357e-04
8.900000000000000000e+01	5.075812581959643962e-04
9.299999999999998579e+01	4.638186083278538667e-04
9.699999999999998579e+01	4.204706668624836816e-04
1.019999999999999858e+02	3.870975538209171156e-04
1.060000000000000426e+02	3.404101183755863262e-04
1.110000000000000426e+02	3.205041150440567934e-04
1.170000000000000142e+02	2.992448527141118282e-04
1.220000000000000426e+02	2.772871341269203213e-04
1.279999999999999858e+02	2.587198386217801202e-04
1.340000000000000284e+02	2.242543483088352903e-04
1.409999999999999147e+02	2.058990841675022068e-04
1.469999999999999716e+02	1.884584651249444638e-04
1.540000000000000000e+02	1.751129616382674154e-04
1.609999999999999432e+02	1.559054145639845058e-04
1.689999999999999716e+02	1.461847119659200793e-04
1.769999999999999147e+02	1.237577180808908928e-04
1.849999999999999716e+02	1.203381926547875076e-04
1.939999999999999716e+02	1.075331612719322526e-04
2.030000000000000284e+02	9.783237992128431405e-05
2.129999999999999432e+02	8.988258960442834097e-05
2.230000000000000000e+02	8.353695576728406363e-05
2.340000000000000568e+02	7.818344729554694888e-05
2.450000000000000853e+02	7.057318432596364850e-05
2.570000000000000568e+02	6.115130043914685236e-05
2.690000000000000568e+02	5.554909920914767829e-05
2.809999999999999432e+02	4.711221773639666735e-05
2.940000000000000000e+02	4.687716034213096930e-05
3.080000000000000568e+02	4.411915358274676261e-05
3.230000000000000568e+02	3.602870193630639017e-05
3.379999999999999432e+02	3.329308159542367659e-05
3.539999999999998295e+02	2.893971330577114765e-05
3.710000000000001705e+02	2.585828864144768658e-05
3.890000000000000000e+02	2.461573267726910609e-05
4.069999999999998863e+02	1.945006660804908844e-05
4.259999999999999432e+02	1.652285583549107731e-05
4.460000000000000568e+02	1.581920273109229519e-05
4.670000000000001137e+02	1.475904591205720030e-05
4.890000000000000568e+02	1.347565061535657345e-05
5.120000000000001137e+02	1.005928848751969689e-05
5.360000000000002274e+02	8.625934776996135961e-06
5.620000000000000000e+02	8.059110660538275646e-06
5.880000000000000000e+02	7.194746168397210691e-06
6.160000000000002274e+02	5.503461134108652893e-06
6.449999999999996589e+02	5.427587165687514042e-06
6.749999999999998863e+02	5.210258370589933335e-06
7.070000000000002274e+02	4.722516739338149046e-06
7.409999999999996589e+02	4.313994530052842118e-06
7.760000000000001137e+02	4.134958050713677228e-06
8.119999999999995453e+02	3.645658504885388633e-06
8.500000000000002274e+02	2.540858499919706267e-06
8.910000000000002274e+02	2.317793829851236372e-06
9.330000000000003411e+02	1.943620834897673544e-06
9.770000000000000000e+02	1.727160853517532617e-06
1.023000000000000000e+03	1.513941089510692147e-06
1.071000000000000455e+03	1.184881150686282289e-06
1.121999999999999545e+03	1.158497157452377177e-06
1.174999999999999773e+03	9.700781350647925408e-07
1.230000000000000455e+03	7.405507191789264041e-07
1.288000000000000000e+03	7.493853593375521737e-07
1.349000000000000227e+03	7.815387555884900425e-07
1.411999999999999773e+03	5.708536717881279288e-07
1.478999999999999545e+03	6.034456634300106332e-07
1.548000000000000455e+03	3.320126574940064195e-07
1.621000000000000682e+03	3.608690662441028002e-07
1.698000000000000682e+03	2.910234405194377199e-07
1.778000000000000455e+03	2.129439808678812714e-07
1.862000000000000682e+03	2.182675803895782899e-07
1.949999999999999318e+03	1.697636736363386788e-07
2.041999999999999091e+03	1.671836785962727541e-07
2.137999999999999545e+03	1.380876528995291314e-07
2.238000000000000000e+03	1.864810395561445715e-07
2.343999999999999091e+03	1.576376969480287694e-07
2.453999999999999091e+03	1.274837195195767249e-07
2.570000000000000455e+03	4.768871504310114203e-08
