# Supplementary material for: Collective dynamics and long-range order in thermal neuristor networks
Source: Nat Commun. 2024 Aug 14;15:6986. doi: 10.1038/s41467-024-51254-4 (PMC11324871; doi:10.1038/s41467-024-51254-4)
Supplement: Supplementary file 8 — Source Data [file 41467_2024_51254_MOESM8_ESM.zip › Source Data/Fig. 9/Fig. 9a/rescale_9.960_0.00_128.csv]

# s / L^0.00	s^1.59 P(s)
1.00E+00	4.15E-01
2.00E+00	4.62E-01
3.00E+00	4.30E-01
4.00E+00	5.78E-01
5.00E+00	5.55E-01
6.00E+00	6.16E-01
7.00E+00	5.72E-01
8.00E+00	6.02E-01
9.00E+00	5.89E-01
1.00E+01	5.89E-01
1.10E+01	5.85E-01
1.20E+01	5.77E-01
1.30E+01	5.78E-01
1.40E+01	5.75E-01
1.50E+01	5.70E-01
1.60E+01	5.86E-01
1.70E+01	5.99E-01
1.80E+01	5.89E-01
1.90E+01	5.85E-01
2.00E+01	5.87E-01
2.10E+01	5.87E-01
2.20E+01	5.87E-01
2.40E+01	5.99E-01
2.50E+01	5.77E-01
2.60E+01	5.85E-01
2.70E+01	5.84E-01
2.90E+01	5.86E-01
3.00E+01	5.57E-01
3.20E+01	5.67E-01
3.30E+01	5.60E-01
3.50E+01	5.77E-01
3.70E+01	5.58E-01
3.80E+01	5.46E-01
4.00E+01	5.61E-01
4.20E+01	5.60E-01
4.40E+01	5.53E-01
4.60E+01	5.60E-01
4.80E+01	5.46E-01
5.10E+01	5.49E-01
5.30E+01	5.41E-01
5.50E+01	5.39E-01
5.80E+01	5.30E-01
6.10E+01	5.34E-01
6.40E+01	5.27E-01
6.70E+01	5.17E-01
7.00E+01	5.16E-01
7.30E+01	4.92E-01
7.70E+01	5.07E-01
8.10E+01	5.05E-01
8.50E+01	4.95E-01
8.90E+01	4.95E-01
9.30E+01	5.04E-01
9.70E+01	4.98E-01
1.02E+02	4.95E-01
1.06E+02	4.84E-01
1.11E+02	4.68E-01
1.17E+02	4.65E-01
1.22E+02	4.81E-01
1.28E+02	4.74E-01
1.34E+02	4.67E-01
1.41E+02	4.42E-01
1.47E+02	4.43E-01
1.54E+02	4.42E-01
1.61E+02	4.18E-01
1.69E+02	4.17E-01
1.77E+02	4.22E-01
1.85E+02	4.02E-01
1.94E+02	3.89E-01
2.03E+02	3.98E-01
2.13E+02	3.82E-01
2.23E+02	3.67E-01
2.34E+02	3.40E-01
2.45E+02	3.45E-01
2.57E+02	3.34E-01
2.69E+02	3.36E-01
2.81E+02	3.13E-01
2.94E+02	3.08E-01
3.08E+02	3.01E-01
3.23E+02	2.86E-01
3.38E+02	2.78E-01
3.54E+02	2.67E-01
3.71E+02	2.46E-01
3.89E+02	2.32E-01
4.07E+02	2.33E-01
4.26E+02	2.26E-01
4.46E+02	2.24E-01
4.67E+02	2.02E-01
4.89E+02	1.90E-01
5.12E+02	1.79E-01
5.36E+02	1.82E-01
5.62E+02	1.64E-01
5.88E+02	1.51E-01
6.16E+02	1.41E-01
6.45E+02	1.33E-01
6.75E+02	1.20E-01
7.07E+02	1.07E-01
7.41E+02	1.07E-01
7.76E+02	1.07E-01
8.12E+02	9.21E-02
8.50E+02	7.94E-02
8.91E+02	7.57E-02
9.33E+02	7.31E-02
9.77E+02	6.35E-02
1.02E+03	5.93E-02
1.07E+03	4.96E-02
1.12E+03	4.40E-02
1.17E+03	4.34E-02
1.23E+03	3.71E-02
1.29E+03	3.91E-02
1.35E+03	2.35E-02
1.41E+03	2.64E-02
1.48E+03	2.46E-02
1.55E+03	2.08E-02
1.62E+03	1.96E-02
1.70E+03	2.05E-02
1.78E+03	1.52E-02
1.86E+03	1.43E-02
1.95E+03	9.31E-03
2.04E+03	9.35E-03
2.14E+03	8.17E-03
2.24E+03	5.83E-03
2.34E+03	9.62E-03
2.45E+03	6.69E-03
2.57E+03	6.29E-03
2.69E+03	3.95E-03
2.82E+03	5.22E-03
2.95E+03	5.11E-03
3.09E+03	3.05E-03
3.24E+03	3.15E-03
3.39E+03	3.24E-03
3.55E+03	3.00E-03
3.72E+03	2.05E-03
3.89E+03	1.75E-03
4.07E+03	1.09E-03
4.27E+03	1.85E-03
4.47E+03	7.66E-04
4.68E+03	1.57E-03
4.90E+03	1.21E-03
5.13E+03	2.48E-03
5.37E+03	4.27E-04
5.62E+03	1.75E-03
5.89E+03	1.35E-03
6.17E+03	9.25E-04
6.46E+03	9.52E-04
6.76E+03	9.75E-04
7.08E+03	1.51E-03
7.41E+03	5.17E-04
7.76E+03	5.83E-03
8.13E+03	3.82E-03
8.51E+03	1.23E-02
8.91E+03	2.82E-02
9.33E+03	3.68E-02
9.77E+03	4.01E-02
1.02E+04	1.25E-02
