# Supplementary material for: Collective dynamics and long-range order in thermal neuristor networks
Source: Nat Commun. 2024 Aug 14;15:6986. doi: 10.1038/s41467-024-51254-4 (PMC11324871; doi:10.1038/s41467-024-51254-4)
Supplement: Supplementary file 8 — Source Data [file 41467_2024_51254_MOESM8_ESM.zip › Source Data/Fig. 9/Fig. 9a/rescale_9.960_0.00_256.csv]

# s / L^0.00	s^1.59 P(s)
1.00E+00	4.29E-01
2.00E+00	4.59E-01
3.00E+00	4.20E-01
4.00E+00	5.76E-01
5.00E+00	5.38E-01
6.00E+00	5.99E-01
7.00E+00	5.63E-01
8.00E+00	5.85E-01
9.00E+00	5.67E-01
1.00E+01	5.71E-01
1.10E+01	5.70E-01
1.20E+01	5.68E-01
1.30E+01	5.71E-01
1.40E+01	5.70E-01
1.50E+01	5.62E-01
1.60E+01	5.63E-01
1.70E+01	5.59E-01
1.80E+01	5.56E-01
1.90E+01	5.56E-01
2.00E+01	5.46E-01
2.10E+01	5.51E-01
2.20E+01	5.43E-01
2.40E+01	5.64E-01
2.50E+01	5.39E-01
2.60E+01	5.37E-01
2.70E+01	5.39E-01
2.90E+01	5.56E-01
3.00E+01	5.39E-01
3.20E+01	5.45E-01
3.30E+01	5.27E-01
3.50E+01	5.39E-01
3.70E+01	5.34E-01
3.80E+01	5.11E-01
4.00E+01	5.24E-01
4.20E+01	5.15E-01
4.40E+01	5.15E-01
4.60E+01	5.06E-01
4.80E+01	4.96E-01
5.10E+01	5.08E-01
5.30E+01	5.09E-01
5.50E+01	4.95E-01
5.80E+01	4.88E-01
6.10E+01	4.83E-01
6.40E+01	4.79E-01
6.70E+01	4.82E-01
7.00E+01	4.68E-01
7.30E+01	4.66E-01
7.70E+01	4.68E-01
8.10E+01	4.60E-01
8.50E+01	4.61E-01
8.90E+01	4.61E-01
9.30E+01	4.47E-01
9.70E+01	4.45E-01
1.02E+02	4.45E-01
1.06E+02	4.37E-01
1.11E+02	4.27E-01
1.17E+02	4.18E-01
1.22E+02	4.14E-01
1.28E+02	4.08E-01
1.34E+02	4.00E-01
1.41E+02	3.94E-01
1.47E+02	3.81E-01
1.54E+02	3.73E-01
1.61E+02	3.68E-01
1.69E+02	3.62E-01
1.77E+02	3.61E-01
1.85E+02	3.51E-01
1.94E+02	3.46E-01
2.03E+02	3.37E-01
2.13E+02	3.38E-01
2.23E+02	3.24E-01
2.34E+02	3.10E-01
2.45E+02	2.95E-01
2.57E+02	2.99E-01
2.69E+02	2.92E-01
2.81E+02	2.85E-01
2.94E+02	2.65E-01
3.08E+02	2.60E-01
3.23E+02	2.57E-01
3.38E+02	2.40E-01
3.54E+02	2.28E-01
3.71E+02	2.24E-01
3.89E+02	2.13E-01
4.07E+02	2.05E-01
4.26E+02	2.01E-01
4.46E+02	1.91E-01
4.67E+02	1.81E-01
4.89E+02	1.72E-01
5.12E+02	1.57E-01
5.36E+02	1.45E-01
5.62E+02	1.42E-01
5.88E+02	1.33E-01
6.16E+02	1.28E-01
6.45E+02	1.24E-01
6.75E+02	1.09E-01
7.07E+02	1.01E-01
7.41E+02	9.11E-02
7.76E+02	8.82E-02
8.12E+02	7.83E-02
8.50E+02	7.26E-02
8.91E+02	6.74E-02
9.33E+02	6.16E-02
9.77E+02	5.84E-02
1.02E+03	5.24E-02
1.07E+03	5.08E-02
1.12E+03	4.28E-02
1.17E+03	4.00E-02
1.23E+03	3.45E-02
1.29E+03	3.16E-02
1.35E+03	2.78E-02
1.41E+03	2.36E-02
1.48E+03	2.09E-02
1.55E+03	1.90E-02
1.62E+03	1.88E-02
1.70E+03	1.44E-02
1.78E+03	1.52E-02
1.86E+03	1.13E-02
1.95E+03	1.09E-02
2.04E+03	8.48E-03
2.14E+03	7.45E-03
2.24E+03	6.42E-03
2.34E+03	6.45E-03
2.45E+03	5.15E-03
2.57E+03	3.68E-03
2.69E+03	3.80E-03
2.82E+03	3.21E-03
2.95E+03	2.70E-03
3.09E+03	2.74E-03
3.24E+03	2.41E-03
3.39E+03	1.45E-03
3.55E+03	1.15E-03
3.72E+03	1.54E-03
3.89E+03	9.24E-04
4.07E+03	7.66E-04
4.27E+03	1.08E-03
4.47E+03	7.08E-04
4.68E+03	4.13E-04
4.90E+03	5.34E-04
5.13E+03	1.09E-04
5.37E+03	4.50E-04
5.62E+03	3.47E-04
6.17E+03	1.22E-04
6.46E+03	2.51E-04
6.76E+03	3.86E-04
7.41E+03	1.36E-04
7.76E+03	2.80E-04
3.09E+04	3.19E-04
3.24E+04	3.27E-04
3.39E+04	6.73E-04
3.55E+04	3.46E-03
3.72E+04	2.27E-02
3.89E+04	5.59E-02
4.07E+04	9.38E-03
