# Supplementary material for: Collective dynamics and long-range order in thermal neuristor networks
Source: Nat Commun. 2024 Aug 14;15:6986. doi: 10.1038/s41467-024-51254-4 (PMC11324871; doi:10.1038/s41467-024-51254-4)
Supplement: Supplementary file 8 — Source Data [file 41467_2024_51254_MOESM8_ESM.zip › Source Data/Fig. 9/Fig. 9a/rescale_9.960_0.00_32.csv]

# s / L^0.00	s^1.59 P(s)
1.00E+00	3.64E-01
2.00E+00	4.66E-01
3.00E+00	4.88E-01
4.00E+00	6.17E-01
5.00E+00	5.88E-01
6.00E+00	7.16E-01
7.00E+00	6.50E-01
8.00E+00	6.60E-01
9.00E+00	6.44E-01
1.00E+01	6.43E-01
1.10E+01	6.64E-01
1.20E+01	6.19E-01
1.30E+01	6.93E-01
1.40E+01	6.89E-01
1.50E+01	6.42E-01
1.60E+01	6.78E-01
1.70E+01	6.81E-01
1.80E+01	7.16E-01
1.90E+01	6.58E-01
2.00E+01	6.77E-01
2.20E+01	7.87E-01
2.30E+01	7.40E-01
2.50E+01	8.33E-01
2.60E+01	8.03E-01
2.80E+01	7.74E-01
2.90E+01	7.00E-01
3.10E+01	7.13E-01
3.30E+01	7.48E-01
3.50E+01	8.18E-01
3.70E+01	8.00E-01
3.90E+01	7.82E-01
4.20E+01	8.01E-01
4.40E+01	8.24E-01
4.70E+01	7.91E-01
4.90E+01	7.82E-01
5.20E+01	8.00E-01
5.60E+01	8.12E-01
5.90E+01	8.89E-01
6.30E+01	7.68E-01
6.60E+01	7.33E-01
7.00E+01	8.04E-01
7.40E+01	7.99E-01
7.90E+01	7.71E-01
8.30E+01	8.16E-01
8.80E+01	7.46E-01
9.40E+01	7.46E-01
9.90E+01	6.72E-01
1.05E+02	7.37E-01
1.11E+02	7.42E-01
1.18E+02	7.09E-01
1.25E+02	7.87E-01
1.32E+02	7.14E-01
1.40E+02	6.95E-01
1.48E+02	6.76E-01
1.57E+02	6.68E-01
1.67E+02	6.52E-01
1.77E+02	6.80E-01
1.87E+02	7.09E-01
1.98E+02	6.70E-01
2.10E+02	6.07E-01
2.22E+02	6.48E-01
2.35E+02	6.79E-01
2.49E+02	6.91E-01
2.63E+02	6.98E-01
2.79E+02	7.67E-01
2.95E+02	6.82E-01
3.13E+02	7.23E-01
3.31E+02	6.81E-01
3.51E+02	6.35E-01
3.72E+02	6.16E-01
3.94E+02	6.34E-01
4.17E+02	6.41E-01
4.41E+02	5.63E-01
4.67E+02	4.95E-01
4.95E+02	4.48E-01
5.25E+02	3.67E-01
5.55E+02	2.61E-01
5.88E+02	1.98E-01
6.23E+02	8.26E-02
6.59E+02	4.08E-02
6.98E+02	1.16E-02
7.39E+02	1.32E-03
