# Supplementary material for: Collective dynamics and long-range order in thermal neuristor networks
Source: Nat Commun. 2024 Aug 14;15:6986. doi: 10.1038/s41467-024-51254-4 (PMC11324871; doi:10.1038/s41467-024-51254-4)
Supplement: Supplementary file 8 — Source Data [file 41467_2024_51254_MOESM8_ESM.zip › Source Data/Fig. 9/Fig. 9a/rescale_9.960_0.00_64.csv]

# s / L^0.00	s^1.59 P(s)
1.00E+00	3.98E-01
2.00E+00	4.65E-01
3.00E+00	4.42E-01
4.00E+00	5.84E-01
5.00E+00	5.53E-01
6.00E+00	6.17E-01
7.00E+00	5.82E-01
8.00E+00	6.14E-01
9.00E+00	6.15E-01
1.00E+01	6.10E-01
1.10E+01	6.09E-01
1.20E+01	6.03E-01
1.30E+01	5.91E-01
1.40E+01	6.12E-01
1.50E+01	5.85E-01
1.60E+01	6.41E-01
1.70E+01	6.38E-01
1.80E+01	6.75E-01
1.90E+01	6.31E-01
2.00E+01	6.07E-01
2.10E+01	6.38E-01
2.20E+01	5.75E-01
2.40E+01	6.33E-01
2.50E+01	6.29E-01
2.60E+01	6.16E-01
2.70E+01	6.02E-01
2.90E+01	6.42E-01
3.00E+01	6.19E-01
3.20E+01	6.39E-01
3.30E+01	6.20E-01
3.50E+01	6.22E-01
3.70E+01	6.64E-01
3.80E+01	6.17E-01
4.00E+01	6.15E-01
4.20E+01	6.37E-01
4.40E+01	6.35E-01
4.60E+01	6.48E-01
4.80E+01	6.63E-01
5.10E+01	6.12E-01
5.30E+01	6.05E-01
5.50E+01	6.09E-01
5.80E+01	5.97E-01
6.10E+01	6.35E-01
6.40E+01	6.35E-01
6.70E+01	5.73E-01
7.00E+01	5.96E-01
7.30E+01	5.85E-01
7.70E+01	5.60E-01
8.10E+01	5.83E-01
8.50E+01	5.75E-01
8.90E+01	5.83E-01
9.30E+01	5.87E-01
9.70E+01	5.72E-01
1.02E+02	5.40E-01
1.06E+02	5.87E-01
1.11E+02	5.79E-01
1.17E+02	5.57E-01
1.22E+02	5.62E-01
1.28E+02	5.65E-01
1.34E+02	5.73E-01
1.41E+02	5.48E-01
1.47E+02	5.36E-01
1.54E+02	5.27E-01
1.61E+02	5.19E-01
1.69E+02	4.93E-01
1.77E+02	4.76E-01
1.85E+02	4.78E-01
1.94E+02	4.63E-01
2.03E+02	4.71E-01
2.13E+02	4.73E-01
2.23E+02	4.95E-01
2.34E+02	4.93E-01
2.45E+02	4.25E-01
2.57E+02	4.33E-01
2.69E+02	4.24E-01
2.81E+02	4.06E-01
2.94E+02	4.18E-01
3.08E+02	3.94E-01
3.23E+02	3.66E-01
3.38E+02	3.28E-01
3.54E+02	3.17E-01
3.71E+02	3.09E-01
3.89E+02	3.32E-01
4.07E+02	2.79E-01
4.26E+02	2.85E-01
4.46E+02	2.90E-01
4.67E+02	2.80E-01
4.89E+02	2.58E-01
5.12E+02	2.57E-01
5.36E+02	2.45E-01
5.62E+02	2.40E-01
5.88E+02	2.16E-01
6.16E+02	2.00E-01
6.45E+02	1.71E-01
6.75E+02	1.59E-01
7.07E+02	1.66E-01
7.41E+02	1.52E-01
7.76E+02	1.47E-01
8.12E+02	1.40E-01
8.50E+02	1.36E-01
8.91E+02	1.08E-01
9.33E+02	9.52E-02
9.77E+02	1.05E-01
1.02E+03	1.07E-01
1.07E+03	9.98E-02
1.12E+03	8.08E-02
1.17E+03	7.02E-02
1.23E+03	8.08E-02
1.29E+03	6.38E-02
1.35E+03	6.01E-02
1.41E+03	6.03E-02
1.48E+03	5.68E-02
1.55E+03	4.11E-02
1.62E+03	3.95E-02
1.70E+03	3.69E-02
1.78E+03	4.35E-02
1.86E+03	3.12E-02
1.95E+03	3.90E-02
2.04E+03	4.65E-02
2.14E+03	4.24E-02
2.24E+03	4.43E-02
2.34E+03	4.26E-02
2.45E+03	3.59E-02
2.57E+03	1.43E-02
2.69E+03	4.21E-03
