# Supplementary material for: Collective dynamics and long-range order in thermal neuristor networks
Source: Nat Commun. 2024 Aug 14;15:6986. doi: 10.1038/s41467-024-51254-4 (PMC11324871; doi:10.1038/s41467-024-51254-4)
Supplement: Supplementary file 8 — Source Data [file 41467_2024_51254_MOESM8_ESM.zip › Source Data/Fig. 9/Fig. 9b/rescale_13.460_0.30_128.csv]

# s / L^0.30	s^3.56 P(s)
2.33E-01	7.94E-01
4.67E-01	1.58E+00
7.00E-01	1.86E+00
9.33E-01	2.15E+00
1.17E+00	2.35E+00
1.40E+00	2.44E+00
1.63E+00	2.47E+00
1.87E+00	2.50E+00
2.10E+00	2.51E+00
2.33E+00	2.51E+00
2.57E+00	2.52E+00
2.80E+00	2.50E+00
3.03E+00	2.52E+00
3.27E+00	2.49E+00
3.50E+00	2.49E+00
3.73E+00	2.49E+00
3.97E+00	2.45E+00
4.20E+00	2.42E+00
4.43E+00	2.43E+00
4.67E+00	2.38E+00
4.90E+00	2.35E+00
5.13E+00	2.36E+00
5.60E+00	2.44E+00
5.83E+00	2.20E+00
6.06E+00	2.15E+00
6.30E+00	2.13E+00
6.76E+00	2.24E+00
7.00E+00	2.02E+00
7.46E+00	2.09E+00
7.70E+00	1.97E+00
8.16E+00	1.97E+00
8.63E+00	1.88E+00
8.86E+00	1.79E+00
9.33E+00	1.80E+00
9.80E+00	1.85E+00
1.03E+01	1.79E+00
1.07E+01	1.70E+00
1.12E+01	1.68E+00
1.19E+01	1.78E+00
1.24E+01	1.77E+00
1.28E+01	1.78E+00
1.35E+01	1.89E+00
1.42E+01	1.93E+00
1.49E+01	1.92E+00
1.56E+01	2.08E+00
1.63E+01	2.14E+00
1.70E+01	2.30E+00
1.80E+01	2.37E+00
1.89E+01	2.53E+00
1.98E+01	3.08E+00
2.08E+01	2.98E+00
2.17E+01	3.30E+00
2.26E+01	3.73E+00
2.38E+01	4.32E+00
2.47E+01	4.60E+00
2.59E+01	5.41E+00
2.73E+01	6.03E+00
2.85E+01	6.72E+00
2.99E+01	6.98E+00
3.13E+01	8.16E+00
3.29E+01	8.60E+00
3.43E+01	1.09E+01
3.59E+01	1.14E+01
3.76E+01	1.27E+01
3.94E+01	1.59E+01
4.13E+01	1.57E+01
4.32E+01	1.87E+01
4.53E+01	2.06E+01
4.74E+01	2.43E+01
4.97E+01	2.83E+01
5.20E+01	3.05E+01
5.46E+01	3.34E+01
5.71E+01	3.89E+01
5.99E+01	4.50E+01
6.27E+01	5.17E+01
6.55E+01	5.38E+01
6.86E+01	6.02E+01
7.18E+01	7.08E+01
7.53E+01	7.83E+01
7.88E+01	7.91E+01
8.26E+01	9.44E+01
8.65E+01	1.18E+02
9.07E+01	1.17E+02
9.49E+01	1.60E+02
9.94E+01	1.68E+02
1.04E+02	1.74E+02
1.09E+02	2.17E+02
1.14E+02	2.31E+02
1.19E+02	2.62E+02
1.25E+02	2.91E+02
1.31E+02	3.21E+02
1.37E+02	3.51E+02
1.44E+02	4.10E+02
1.50E+02	4.61E+02
1.57E+02	5.40E+02
1.65E+02	5.61E+02
1.73E+02	6.30E+02
1.81E+02	6.89E+02
1.89E+02	7.68E+02
1.98E+02	8.10E+02
2.08E+02	1.01E+03
2.18E+02	1.08E+03
2.28E+02	1.18E+03
2.39E+02	1.35E+03
2.50E+02	1.59E+03
2.62E+02	1.81E+03
2.74E+02	1.76E+03
2.87E+02	2.14E+03
3.00E+02	2.26E+03
3.15E+02	2.43E+03
3.29E+02	2.84E+03
3.45E+02	3.06E+03
3.61E+02	3.56E+03
3.78E+02	3.46E+03
3.96E+02	3.94E+03
4.15E+02	4.12E+03
4.34E+02	4.34E+03
4.55E+02	4.40E+03
4.76E+02	4.79E+03
4.99E+02	5.77E+03
5.22E+02	5.28E+03
5.47E+02	6.30E+03
5.72E+02	6.92E+03
5.99E+02	7.20E+03
6.28E+02	8.55E+03
6.58E+02	9.57E+03
6.88E+02	1.07E+04
7.21E+02	1.13E+04
7.55E+02	1.31E+04
7.91E+02	1.25E+04
8.28E+02	1.41E+04
8.67E+02	1.38E+04
9.08E+02	1.25E+04
9.50E+02	1.53E+04
9.95E+02	1.62E+04
1.04E+03	1.79E+04
1.09E+03	2.27E+04
1.14E+03	2.11E+04
1.20E+03	2.42E+04
1.25E+03	2.44E+04
1.31E+03	2.76E+04
1.37E+03	3.16E+04
1.44E+03	3.56E+04
1.51E+03	3.12E+04
1.58E+03	3.69E+04
1.65E+03	4.38E+04
1.73E+03	3.27E+04
1.81E+03	6.19E+04
1.90E+03	4.70E+04
1.99E+03	4.86E+04
2.08E+03	5.85E+04
2.18E+03	9.42E+04
2.28E+03	1.06E+05
2.39E+03	1.10E+05
2.50E+03	1.29E+05
2.62E+03	1.30E+05
2.74E+03	1.40E+05
2.87E+03	1.25E+05
3.01E+03	1.51E+05
3.15E+03	1.70E+05
3.30E+03	1.70E+05
3.45E+03	6.58E+04
3.61E+03	1.64E+05
3.78E+03	2.10E+05
