# Supplementary material for: Collective dynamics and long-range order in thermal neuristor networks
Source: Nat Commun. 2024 Aug 14;15:6986. doi: 10.1038/s41467-024-51254-4 (PMC11324871; doi:10.1038/s41467-024-51254-4)
Supplement: Supplementary file 8 — Source Data [file 41467_2024_51254_MOESM8_ESM.zip › Source Data/Fig. 9/Fig. 9b/rescale_13.460_0.30_256.csv]

# s / L^0.30	s^3.56 P(s)
1.89E-01	7.98E-01
3.79E-01	1.57E+00
5.68E-01	1.82E+00
7.58E-01	2.08E+00
9.47E-01	2.24E+00
1.14E+00	2.31E+00
1.33E+00	2.32E+00
1.52E+00	2.33E+00
1.71E+00	2.33E+00
1.89E+00	2.33E+00
2.08E+00	2.32E+00
2.27E+00	2.31E+00
2.46E+00	2.30E+00
2.65E+00	2.28E+00
2.84E+00	2.26E+00
3.03E+00	2.23E+00
3.22E+00	2.20E+00
3.41E+00	2.20E+00
3.60E+00	2.17E+00
3.79E+00	2.13E+00
3.98E+00	2.11E+00
4.17E+00	2.04E+00
4.55E+00	2.18E+00
4.74E+00	1.93E+00
4.93E+00	1.92E+00
5.12E+00	1.87E+00
5.49E+00	1.92E+00
5.68E+00	1.77E+00
6.06E+00	1.79E+00
6.25E+00	1.65E+00
6.63E+00	1.72E+00
7.01E+00	1.64E+00
7.20E+00	1.50E+00
7.58E+00	1.55E+00
7.96E+00	1.53E+00
8.34E+00	1.42E+00
8.72E+00	1.40E+00
9.09E+00	1.35E+00
9.66E+00	1.36E+00
1.00E+01	1.32E+00
1.04E+01	1.30E+00
1.10E+01	1.34E+00
1.16E+01	1.33E+00
1.21E+01	1.38E+00
1.27E+01	1.43E+00
1.33E+01	1.49E+00
1.38E+01	1.54E+00
1.46E+01	1.64E+00
1.53E+01	1.76E+00
1.61E+01	2.01E+00
1.69E+01	2.02E+00
1.76E+01	2.29E+00
1.84E+01	2.59E+00
1.93E+01	2.65E+00
2.01E+01	3.08E+00
2.10E+01	3.37E+00
2.22E+01	3.76E+00
2.31E+01	3.88E+00
2.43E+01	4.70E+00
2.54E+01	5.34E+00
2.67E+01	6.16E+00
2.79E+01	6.02E+00
2.92E+01	7.33E+00
3.05E+01	7.74E+00
3.20E+01	8.93E+00
3.35E+01	9.30E+00
3.51E+01	1.09E+01
3.68E+01	1.19E+01
3.85E+01	1.36E+01
4.04E+01	1.55E+01
4.23E+01	1.79E+01
4.43E+01	1.87E+01
4.64E+01	2.28E+01
4.87E+01	2.49E+01
5.10E+01	2.84E+01
5.32E+01	2.99E+01
5.57E+01	3.50E+01
5.84E+01	3.85E+01
6.12E+01	4.21E+01
6.40E+01	5.00E+01
6.71E+01	5.32E+01
7.03E+01	5.94E+01
7.37E+01	6.91E+01
7.71E+01	7.72E+01
8.07E+01	9.04E+01
8.45E+01	9.90E+01
8.85E+01	1.08E+02
9.26E+01	1.15E+02
9.70E+01	1.35E+02
1.02E+02	1.54E+02
1.06E+02	1.73E+02
1.11E+02	1.90E+02
1.17E+02	2.07E+02
1.22E+02	2.29E+02
1.28E+02	2.38E+02
1.34E+02	2.75E+02
1.40E+02	3.21E+02
1.47E+02	3.42E+02
1.54E+02	3.74E+02
1.61E+02	4.52E+02
1.69E+02	4.54E+02
1.77E+02	4.98E+02
1.85E+02	5.65E+02
1.94E+02	6.44E+02
2.03E+02	6.60E+02
2.13E+02	8.00E+02
2.23E+02	8.80E+02
2.33E+02	8.63E+02
2.44E+02	9.95E+02
2.56E+02	1.04E+03
2.68E+02	1.11E+03
2.80E+02	1.33E+03
2.93E+02	1.45E+03
3.07E+02	1.52E+03
3.22E+02	1.58E+03
3.37E+02	1.89E+03
3.53E+02	2.02E+03
3.69E+02	2.18E+03
3.87E+02	2.24E+03
4.05E+02	2.66E+03
4.24E+02	3.06E+03
4.44E+02	3.15E+03
4.65E+02	3.09E+03
4.87E+02	3.34E+03
5.10E+02	3.37E+03
5.34E+02	3.57E+03
5.59E+02	4.35E+03
5.85E+02	4.47E+03
6.13E+02	4.63E+03
6.42E+02	3.93E+03
6.72E+02	4.63E+03
7.04E+02	4.88E+03
7.37E+02	4.72E+03
7.72E+02	5.50E+03
8.08E+02	5.48E+03
8.46E+02	6.27E+03
8.86E+02	6.55E+03
9.28E+02	4.60E+03
9.72E+02	6.45E+03
1.02E+03	5.67E+03
1.07E+03	6.94E+03
1.12E+03	6.09E+03
1.17E+03	7.20E+03
1.22E+03	6.82E+03
1.28E+03	7.01E+03
1.34E+03	7.91E+03
1.40E+03	4.62E+03
1.47E+03	5.84E+03
1.54E+03	4.98E+03
1.61E+03	8.06E+03
1.69E+03	6.29E+03
1.77E+03	6.89E+03
1.85E+03	4.68E+03
1.94E+03	3.96E+03
2.03E+03	6.83E+03
2.13E+03	6.01E+03
2.23E+03	4.51E+03
2.33E+03	5.91E+03
2.44E+03	4.76E+03
2.56E+03	1.61E+03
2.68E+03	6.02E+02
2.80E+03	4.75E+03
2.93E+03	2.29E+03
3.07E+03	3.43E+03
3.22E+03	9.64E+02
3.53E+03	1.22E+03
3.70E+03	4.13E+03
3.87E+03	3.10E+03
4.05E+03	3.48E+03
4.24E+03	1.96E+03
4.44E+03	4.41E+03
4.87E+03	2.79E+03
5.10E+03	1.26E+04
5.34E+03	3.53E+03
5.59E+03	2.39E+04
5.86E+03	4.48E+04
6.13E+03	3.02E+04
6.42E+03	5.67E+04
6.72E+03	7.65E+04
7.04E+03	1.22E+05
7.37E+03	2.18E+05
7.72E+03	3.18E+05
8.08E+03	3.58E+05
8.47E+03	3.33E+05
8.86E+03	3.62E+05
9.28E+03	3.20E+05
9.72E+03	1.15E+05
1.02E+04	1.84E+04
