# Supplementary material for: Collective dynamics and long-range order in thermal neuristor networks
Source: Nat Commun. 2024 Aug 14;15:6986. doi: 10.1038/s41467-024-51254-4 (PMC11324871; doi:10.1038/s41467-024-51254-4)
Supplement: Supplementary file 8 — Source Data [file 41467_2024_51254_MOESM8_ESM.zip › Source Data/Fig. 9/Fig. 9b/rescale_13.460_0.30_32.csv]

# s / L^0.30	s^3.56 P(s)
3.54E-01	7.92E-01
7.07E-01	1.59E+00
1.06E+00	1.88E+00
1.41E+00	2.22E+00
1.77E+00	2.41E+00
2.12E+00	2.49E+00
2.47E+00	2.44E+00
2.83E+00	2.49E+00
3.18E+00	2.47E+00
3.54E+00	2.46E+00
3.89E+00	2.44E+00
4.24E+00	2.36E+00
4.60E+00	2.44E+00
4.95E+00	2.44E+00
5.30E+00	2.56E+00
5.66E+00	2.52E+00
6.01E+00	2.47E+00
6.36E+00	2.51E+00
6.72E+00	2.54E+00
7.07E+00	2.49E+00
7.42E+00	2.60E+00
7.78E+00	2.40E+00
8.49E+00	2.79E+00
8.84E+00	2.75E+00
9.19E+00	2.41E+00
9.55E+00	2.55E+00
1.03E+01	2.68E+00
1.06E+01	2.52E+00
1.13E+01	2.68E+00
1.17E+01	2.70E+00
1.24E+01	2.88E+00
1.31E+01	3.01E+00
1.34E+01	3.00E+00
1.41E+01	3.46E+00
1.48E+01	3.46E+00
1.56E+01	2.88E+00
1.63E+01	3.80E+00
1.70E+01	3.39E+00
1.80E+01	3.73E+00
1.87E+01	3.14E+00
1.94E+01	3.06E+00
2.05E+01	4.56E+00
2.16E+01	4.49E+00
2.26E+01	4.35E+00
2.37E+01	4.15E+00
2.47E+01	4.29E+00
2.58E+01	4.06E+00
2.72E+01	5.71E+00
2.86E+01	4.84E+00
3.01E+01	6.42E+00
3.15E+01	6.97E+00
3.29E+01	1.05E+01
3.43E+01	8.44E+00
3.61E+01	8.74E+00
3.75E+01	9.80E+00
3.92E+01	1.33E+01
4.14E+01	1.20E+01
4.31E+01	1.67E+01
4.53E+01	2.08E+01
4.74E+01	2.69E+01
4.99E+01	2.53E+01
5.20E+01	2.65E+01
5.44E+01	3.93E+01
5.69E+01	6.29E+01
5.98E+01	5.18E+01
6.26E+01	5.88E+01
6.54E+01	8.99E+01
6.86E+01	8.23E+01
7.18E+01	1.13E+02
7.53E+01	1.07E+02
7.88E+01	1.22E+02
8.27E+01	1.57E+02
8.66E+01	1.81E+02
9.09E+01	2.06E+02
9.51E+01	3.00E+02
9.93E+01	2.72E+02
1.04E+02	2.89E+02
1.09E+02	3.53E+02
1.14E+02	4.76E+02
1.20E+02	6.21E+02
1.25E+02	4.80E+02
1.31E+02	7.11E+02
1.38E+02	8.96E+02
1.44E+02	7.55E+02
1.51E+02	1.35E+03
1.58E+02	1.20E+03
1.65E+02	1.26E+03
1.73E+02	1.87E+03
1.81E+02	1.81E+03
1.90E+02	2.54E+03
1.99E+02	2.84E+03
2.08E+02	3.22E+03
2.18E+02	3.77E+03
2.28E+02	4.73E+03
2.39E+02	5.24E+03
2.50E+02	6.55E+03
2.62E+02	8.71E+03
2.74E+02	9.85E+03
2.87E+02	1.22E+04
3.01E+02	1.57E+04
3.15E+02	1.90E+04
3.30E+02	2.85E+04
3.45E+02	9.34E+04
3.62E+02	2.94E+06
