# Supplementary material for: Collective dynamics and long-range order in thermal neuristor networks
Source: Nat Commun. 2024 Aug 14;15:6986. doi: 10.1038/s41467-024-51254-4 (PMC11324871; doi:10.1038/s41467-024-51254-4)
Supplement: Supplementary file 8 — Source Data [file 41467_2024_51254_MOESM8_ESM.zip › Source Data/Fig. 9/Fig. 9b/rescale_13.460_0.30_64.csv]

# s / L^0.30	s^3.56 P(s)
2.87E-01	7.87E-01
5.74E-01	1.60E+00
8.62E-01	1.95E+00
1.15E+00	2.32E+00
1.44E+00	2.56E+00
1.72E+00	2.68E+00
2.01E+00	2.77E+00
2.30E+00	2.80E+00
2.58E+00	2.84E+00
2.87E+00	2.89E+00
3.16E+00	2.89E+00
3.45E+00	2.91E+00
3.73E+00	2.92E+00
4.02E+00	2.92E+00
4.31E+00	2.93E+00
4.59E+00	2.91E+00
4.88E+00	2.91E+00
5.17E+00	2.88E+00
5.46E+00	2.85E+00
5.74E+00	2.89E+00
6.03E+00	2.83E+00
6.32E+00	2.75E+00
6.89E+00	2.98E+00
7.18E+00	2.72E+00
7.47E+00	2.56E+00
7.75E+00	2.69E+00
8.33E+00	2.71E+00
8.62E+00	2.60E+00
9.19E+00	2.81E+00
9.48E+00	2.46E+00
1.01E+01	2.69E+00
1.06E+01	2.70E+00
1.09E+01	2.60E+00
1.15E+01	2.82E+00
1.21E+01	2.53E+00
1.26E+01	2.68E+00
1.32E+01	2.83E+00
1.38E+01	2.64E+00
1.46E+01	2.97E+00
1.52E+01	3.35E+00
1.58E+01	3.04E+00
1.67E+01	3.21E+00
1.75E+01	3.57E+00
1.84E+01	3.64E+00
1.92E+01	4.17E+00
2.01E+01	4.04E+00
2.10E+01	4.76E+00
2.21E+01	5.32E+00
2.33E+01	6.19E+00
2.44E+01	5.35E+00
2.56E+01	6.24E+00
2.67E+01	7.46E+00
2.79E+01	7.59E+00
2.93E+01	8.80E+00
3.04E+01	9.86E+00
3.19E+01	1.18E+01
3.36E+01	1.30E+01
3.50E+01	1.41E+01
3.68E+01	1.40E+01
3.85E+01	1.62E+01
4.05E+01	1.93E+01
4.22E+01	2.17E+01
4.42E+01	2.44E+01
4.62E+01	2.61E+01
4.85E+01	2.92E+01
5.08E+01	3.38E+01
5.31E+01	3.79E+01
5.57E+01	4.43E+01
5.83E+01	5.49E+01
6.12E+01	5.66E+01
6.40E+01	6.22E+01
6.72E+01	7.81E+01
7.04E+01	7.59E+01
7.38E+01	7.43E+01
7.72E+01	8.20E+01
8.07E+01	1.07E+02
8.44E+01	1.03E+02
8.84E+01	1.20E+02
9.28E+01	1.48E+02
9.71E+01	1.79E+02
1.02E+02	1.78E+02
1.07E+02	2.18E+02
1.12E+02	2.58E+02
1.17E+02	2.43E+02
1.22E+02	3.06E+02
1.28E+02	3.65E+02
1.34E+02	3.74E+02
1.40E+02	4.30E+02
1.47E+02	4.76E+02
1.54E+02	5.76E+02
1.61E+02	5.81E+02
1.69E+02	6.78E+02
1.77E+02	7.96E+02
1.85E+02	9.37E+02
1.94E+02	1.04E+03
2.03E+02	1.06E+03
2.13E+02	1.37E+03
2.23E+02	1.47E+03
2.33E+02	1.72E+03
2.44E+02	1.82E+03
2.56E+02	2.14E+03
2.68E+02	2.70E+03
2.81E+02	2.86E+03
2.94E+02	3.38E+03
3.08E+02	3.16E+03
3.22E+02	3.94E+03
3.37E+02	5.13E+03
3.53E+02	5.47E+03
3.70E+02	6.53E+03
3.87E+02	7.69E+03
4.05E+02	7.54E+03
4.25E+02	9.43E+03
4.45E+02	1.17E+04
4.66E+02	1.31E+04
4.88E+02	1.70E+04
5.11E+02	1.72E+04
5.35E+02	2.08E+04
5.60E+02	2.26E+04
5.86E+02	2.80E+04
6.14E+02	3.18E+04
6.43E+02	3.65E+04
6.73E+02	4.33E+04
7.05E+02	4.51E+04
7.38E+02	5.70E+04
7.73E+02	6.02E+04
8.10E+02	7.66E+04
8.47E+02	9.45E+04
8.87E+02	1.11E+05
9.29E+02	1.30E+05
9.73E+02	1.57E+05
1.02E+03	1.99E+05
1.07E+03	2.72E+05
1.12E+03	4.18E+05
1.17E+03	2.79E+06
